# Supplementary material for: Comparative transcriptomic analysis reveals genes regulating the germination of morphophysiologically dormant Paris polyphylla seeds during a warm stratification
Source: PLoS One. 2019 Feb 21;14(2):e0212514. doi: 10.1371/journal.pone.0212514 (PMC6383930; doi:10.1371/journal.pone.0212514)
Supplement: S1 Table — (XLSX) [file pone.0212514.s007.xlsx]

## Sheet: S1 Table
S1 Table Pathway annotation of P.polyphylla unigenes in the transcriptome.
Pathway name	Pathway ID	No. of Unigenes (Transcriptome)*	% of assigned Unigenes
1. Metabolism
1.0 Global and overview maps		7685	27.6479
Metabolic pathways	ko01100	7199	25.8994
Biosynthesis of secondary metabolites	ko01110	3705	13.3293
Microbial metabolism in diverse environments	ko01120	2087	7.50827
Biosynthesis of antibiotics	ko01130	2352	8.46165
Carbon metabolism	ko01200	1375	4.94675
2-Oxocarboxylic acid metabolism	ko01210	327	1.17643
Fatty acid metabolism	ko01212	414	1.48942
Biosynthesis of amino acids	ko01230	1258	4.52583
Degradation of aromatic compounds	ko01220	95	0.341776
1.1 Carbohydrate Metabolism		2976	10.7066
Glycolysis / Gluconeogenesis	ko00010	664	2.38883
Citrate cycle (TCA cycle)	ko00020	399	1.43546
Pentose phosphate pathway	ko00030	276	0.992949
Pentose and glucuronate interconversions	ko00040	198	0.712333
Fructose and mannose metabolism	ko00051	270	0.971363
Galactose metabolism	ko00052	205	0.737516
Ascorbate and aldarate metabolism	ko00053	136	0.489279
Starch and sucrose metabolism	ko00500	428	1.53979
Amino sugar and nucleotide sugar metabolism	ko00520	448	1.61174
Pyruvate metabolism	ko00620	523	1.88157
Glyoxylate and dicarboxylate metabolism	ko00630	383	1.3779
Propanoate metabolism	ko00640	241	0.867031
Butanoate metabolism	ko00650	189	0.679954
C5-Branched dibasic acid metabolism	ko00660	34	0.12232
Inositol phosphate metabolism	ko00562	171	0.615196
1.2 Energy metabolism		2074	7.46151
Oxidative phosphorylation	ko00190	884	3.18031
Photosynthesis	ko00195	51	0.18348
Photosynthesis - antenna proteins	ko00196	22	0.0791481
Carbon fixation in photosynthetic organisms	ko00710	374	1.34552
Carbon fixation pathways in prokaryotes	ko00720	202	0.726723
Methane metabolism	ko00680	337	1.2124
Nitrogen metabolism	ko00910	190	0.683552
Sulfur metabolism	ko00920	145	0.521658
1.3 Lipid metabolism		1490	5.36048
Fatty acid biosynthesis	ko00061	197	0.708735
Fatty acid elongation	ko00062	90	0.323788
Fatty acid degradation	ko00071	304	1.09368
Synthesis and degradation of ketone bodies	ko00072	52	0.187077
Cutin, suberine and wax biosynthesis	ko00073	41	0.147503
Steroid biosynthesis	ko00100	174	0.625989
Primary bile acid biosynthesis	ko00120	36	0.129515
Secondary bile acid biosynthesis	ko00121	1	0.00359764
Steroid hormone biosynthesis	ko00140	26	0.0935386
Glycerolipid metabolism	ko00561	228	0.820262
Glycerophospholipid metabolism	ko00564	242	0.870629
Ether lipid metabolism	ko00565	76	0.273421
Sphingolipid metabolism	ko00600	141	0.507267
Arachidonic acid metabolism	ko00590	53	0.190675
Linoleic acid metabolism	ko00591	27	0.0971363
alpha-Linolenic acid metabolism	ko00592	123	0.44251
Biosynthesis of unsaturated fatty acids	ko01040	186	0.669161
1.4 Nucleotide metabolism		724	2.60469
Purine metabolism	ko00230	589	2.11901
Pyrimidine metabolism	ko00240	384	1.38149
1.5 Amino acid metabolism		2228	8.01554
Alanine, aspartate and glutamate metabolism	ko00250	398	1.43186
Glycine, serine and threonine metabolism	ko00260	395	1.42107
Cysteine and methionine metabolism	ko00270	476	1.71248
Valine, leucine and isoleucine degradation	ko00280	309	1.11167
Valine, leucine and isoleucine biosynthesis	ko00290	105	0.377752
Lysine biosynthesis	ko00300	113	0.406533
Lysine degradation	ko00310	215	0.773493
Arginine biosynthesis	ko00220	209	0.751907
Arginine and proline metabolism	ko00330	262	0.942582
Histidine metabolism	ko00340	131	0.471291
Tyrosine metabolism	ko00350	235	0.845445
Phenylalanine metabolism	ko00360	208	0.748309
Tryptophan metabolism	ko00380	248	0.892215
Phenylalanine, tyrosine and tryptophan biosynthesis	ko00400	155	0.557634
1.6 Metabolism of other amino acids		757	2.72341
beta-Alanine metabolism	ko00410	247	0.888617
Taurine and hypotaurine metabolism	ko00430	56	0.201468
Phosphonate and phosphinate metabolism	ko00440	15	0.0539646
Selenoamino acid metabolism	ko00450	99	0.356166
Cyanoamino acid metabolism	ko00460	153	0.550439
D-Glutamine and D-glutamate metabolism	ko00471	13	0.0467693
Glutathione metabolism	ko00480	223	0.802274
1.7 Glycan biosynthesis and metabolism		357	1.28436
N-Glycan biosynthesis	ko00510	126	0.453303
Various types of N-glycan biosynthesis	ko00513	112	0.402936
Mucin type O-glycan biosynthesis	ko00512	2	0.00719528
Mannose type O-glycan biosynthesis	ko00515	21	0.0755504
Other types of O-glycan biosynthesis	ko00514	39	0.140308
Glycosaminoglycan biosynthesis - chondroitin sulfate / dermatan sulfate	ko00532	2	0.00719528
Glycosaminoglycan degradation	ko00531	24	0.0863434
Glycosaminoglycan biosynthesis - heparan sulfate	ko00534	5	0.0179882
Glycosylphosphatidylinositol(GPI)-anchor biosynthesis	ko00563	57	0.205065
Glycosphingolipid biosynthesis - globo series	ko00603	26	0.0935386
Glycosphingolipid biosynthesis - ganglio series	ko00604	12	0.0431717
Lipopolysaccharide biosynthesis	ko00540	11	0.039574
Peptidoglycan biosynthesis	ko00550	7	0.0251835
Other glycan degradation	ko00511	59	0.212261
1.8 Metabolism of cofactors and vitamins		947	3.40697
Thiamine metabolism	ko00730	82	0.295006
Riboflavin metabolism	ko00740	43	0.154699
Vitamin B6 metabolism	ko00750	55	0.19787
Nicotinate and nicotinamide metabolism	ko00760	81	0.291409
Pantothenate and CoA biosynthesis	ko00770	98	0.352569
Biotin metabolism	ko00780	61	0.219456
Lipoic acid metabolism	ko00785	14	0.050367
Folate biosynthesis	ko00790	61	0.219456
One carbon pool by folate	ko00670	99	0.356166
Retinol metabolism	ko00830	117	0.420924
Porphyrin and chlorophyll metabolism	ko00860	163	0.586415
Ubiquinone and other terpenoid-quinone biosynthesis	ko00130	95	0.341776
1.9 Metabolism of terpenoids and polyketides		429	1.54339
Terpenoid backbone biosynthesis	ko00900	131	0.471291
Monoterpenoid biosynthesis	ko00902	5	0.0179882
Sesquiterpenoid and triterpenoid biosynthesis	ko00909	29	0.104332
Diterpenoid biosynthesis	ko00904	36	0.129515
Carotenoid biosynthesis	ko00906	49	0.176284
Brassinosteroid biosynthesis	ko00905	40	0.143906
Insect hormone biosynthesis	ko00981	57	0.205065
Zeatin biosynthesis	ko00908	31	0.111527
Limonene and pinene degradation	ko00903	53	0.190675
Geraniol degradation	ko00281	11	0.039574
Biosynthesis of ansamycins	ko01051	28	0.100734
Polyketide sugar unit biosynthesis	ko00523	4	0.0143906
Nonribosomal peptide structures	ko01054	5	0.0179882
Biosynthesis of siderophore group nonribosomal peptides	ko01053	4	0.0143906
Biosynthesis of vancomycin group antibiotics	ko01055	1	0.00359764
1.10 Biosynthesis of other secondary metabolites		687	2.47158
Phenylpropanoid biosynthesis	ko00940	312	1.12246
Stilbenoid, diarylheptanoid and gingerol biosynthesis	ko00945	18	0.0647575
Flavonoid biosynthesis	ko00941	45	0.161894
Flavone and flavonol biosynthesis	ko00944	15	0.0539646
Isoflavonoid biosynthesis	ko00943	14	0.050367
Indole alkaloid biosynthesis	ko00901	4	0.0143906
Isoquinoline alkaloid biosynthesis	ko00950	89	0.32019
Tropane, piperidine and pyridine alkaloid biosynthesis	ko00960	88	0.316592
Caffeine metabolism	ko00232	18	0.0647575
Betalain biosynthesis	ko00965	9	0.0323788
Glucosinolate biosynthesis	ko00966	1	0.00359764
Benzoxazinoid biosynthesis	ko00402	1	0.00359764
Carbapenem biosynthesis	ko00332	7	0.0251835
Monobactam biosynthesis	ko00261	58	0.208663
Streptomycin biosynthesis	ko00521	67	0.241042
Neomycin, kanamycin and gentamicin biosynthesis	ko00524	26	0.0935386
Acarbose and validamycin biosynthesis	ko00525	1	0.00359764
Novobiocin biosynthesis	ko00401	12	0.0431717
Phenazine biosynthesis	ko00405	8	0.0287811
Prodigiosin biosynthesis	ko00333	37	0.133113
Aflatoxin biosynthesis	ko00254	14	0.050367
1.11 Xenobiotics biodegradation and metabolism		419	1.50741
Benzoate degradation	ko00362	29	0.104332
Aminobenzoate degradation	ko00627	39	0.140308
Fluorobenzoate degradation	ko00364	5	0.0179882
Chloroalkane and chloroalkene degradation	ko00625	121	0.435314
Chlorocyclohexane and chlorobenzene degradation	ko00361	5	0.0179882
Toluene degradation	ko00623	5	0.0179882
Nitrotoluene degradation	ko00633	2	0.00719528
Styrene degradation	ko00643	31	0.111527
Atrazine degradation	ko00791	5	0.0179882
Caprolactam degradation	ko00930	30	0.107929
Naphthalene degradation	ko00626	66	0.237444
Metabolism of xenobiotics by cytochrome P450	ko00980	145	0.521658
Drug metabolism - cytochrome P450	ko00982	143	0.514463
Drug metabolism - other enzymes	ko00983	87	0.312995
2. Genetic Information Processing			0
2.1 Transcription		915	3.29184
RNA polymerase	ko03020	129	0.464096
Basal transcription factors	ko03022	108	0.388545
Spliceosome	ko03040	678	2.4392
2.2 Translation		4379	15.7541
Ribosome	ko03010	2632	9.46899
Aminoacyl-tRNA biosynthesis	ko00970	330	1.18722
RNA transport	ko03013	706	2.53993
mRNA surveillance pathway	ko03015	398	1.43186
Ribosome biogenesis in eukaryotes	ko03008	526	1.89236
2.3 Folding, sorting and degradation		2255	8.11268
Protein export	ko03060	158	0.568427
Protein processing in endoplasmic reticulum	ko04141	865	3.11196
SNARE interactions in vesicular transport	ko04130	70	0.251835
Ubiquitin mediated proteolysis	ko04120	428	1.53979
Sulfur relay system	ko04122	39	0.140308
Proteasome	ko03050	329	1.18362
RNA degradation	ko03018	583	2.09742
2.4 Replication and repair		464	1.6693
DNA replication	ko03030	191	0.687149
Base excision repair	ko03410	97	0.348971
Nucleotide excision repair	ko03420	170	0.611599
Mismatch repair	ko03430	105	0.377752
Homologous recombination	ko03440	111	0.399338
Non-homologous end-joining	ko03450	21	0.0755504
Fanconi anemia pathway	ko03460	98	0.352569
3. Environmental Information Processing			0
3.1 Membrane transport		315	1.13326
ABC transporters	ko02010	289	1.03972
Bacterial secretion system	ko03070	26	0.0935386
3.2 Signal transduction		1178	4.23802
Two-component system	ko02020	174	0.625989
Ras signaling pathway	ko04014	319	1.14765
Rap1 signaling pathway	ko04015	329	1.18362
MAPK signaling pathway	ko04010	324	1.16564
MAPK signaling pathway - fly	ko04013	261	0.938984
MAPK signaling pathway - plant	ko04016	217	0.780688
MAPK signaling pathway - yeast	ko04011	333	1.19801
ErbB signaling pathway	ko04012	111	0.399338
Wnt signaling pathway	ko04310	247	0.888617
Notch signaling pathway	ko04330	41	0.147503
Hedgehog signaling pathway	ko04340	73	0.262628
Hedgehog signaling pathway - fly	ko04341	99	0.356166
TGF-beta signaling pathway	ko04350	167	0.600806
Hippo signaling pathway	ko04390	233	0.83825
Hippo signaling pathway - fly	ko04391	185	0.665563
Hippo signaling pathway - multiple species	ko04392	36	0.129515
VEGF signaling pathway	ko04370	170	0.611599
Apelin signaling pathway	ko04371	275	0.989351
Jak-STAT signaling pathway	ko04630	27	0.0971363
NF-kappa B signaling pathway	ko04064	80	0.287811
TNF signaling pathway	ko04668	75	0.269823
HIF-1 signaling pathway	ko04066	287	1.03252
FoxO signaling pathway	ko04068	242	0.870629
Calcium signaling pathway	ko04020	228	0.820262
Phosphatidylinositol signaling system	ko04070	175	0.629587
Phospholipase D signaling pathway	ko04072	228	0.820262
Sphingolipid signaling pathway	ko04071	349	1.25558
cAMP signaling pathway	ko04024	321	1.15484
cGMP-PKG signaling pathway	ko04022	296	1.0649
PI3K-Akt signaling pathway	ko04151	485	1.74486
AMPK signaling pathway	ko04152	422	1.5182
mTOR signaling pathway	ko04150	318	1.14405
Plant hormone signal transduction	ko04075	297	1.0685
3.3 Signaling molecules and interaction		12	0.0431717
Neuroactive ligand-receptor interaction	ko04080	8	0.0287811
ECM-receptor interaction	ko04512	3	0.0107929
Cell adhesion molecules(CAM)s	ko04514	1	0.00359764
4. Cellular Processes			0
4.1 Transport and catabolism		2369	8.52281
Endocytosis	ko04144	661	2.37804
Phagosome	ko04145	564	2.02907
Lysosome	ko04142	349	1.25558
Peroxisome	ko04146	374	1.34552
Autophagy - animal	ko04140	344	1.23759
Autophagy - yeast	ko04138	330	1.18722
Autophagy - other	ko04136	115	0.413729
Mitophagy - animal	ko04137	120	0.431717
Mitophagy - yeast	ko04139	215	0.773493
4.2 Cell growth and death		1719	6.18434
Cell cycle	ko04110	365	1.31314
Cell cycle - yeast	ko04111	344	1.23759
Cell cycle - Caulobacter	ko04112	32	0.115124
Meiosis - yeast	ko04113	298	1.0721
Oocyte meiosis	ko04114	418	1.50381
Apoptosis	ko04210	324	1.16564
Apoptosis - fly	ko04214	145	0.521658
Apoptosis - multiple species	ko04215	19	0.0683552
Ferroptosis	ko04216	119	0.428119
Necroptosis	ko04217	394	1.41747
p53 signaling pathway	ko04115	93	0.334581
Cellular senescence	ko04218	371	1.33472
4.3 Cellular community - eukaryotes		667	2.39963
Focal adhesion	ko04510	270	0.971363
Adherens junction	ko04520	201	0.723126
Tight junction	ko04530	383	1.3779
Gap junction	ko04540	224	0.805871
Signaling pathways regulating pluripotency of stem cells	ko04550	85	0.305799
4.4 Cellular community - prokaryotes		195	0.70154
Quorum sensing	ko02024	152	0.546841
Biofilm formation - Vibrio cholerae	ko05111	8	0.0287811
Biofilm formation - Pseudomonas aeruginosa	ko02025	14	0.050367
Biofilm formation - Escherichia coli	ko02026	38	0.13671
4.5 Cell motility		404	1.45345
Regulation of actin cytoskeleton	ko04810	404	1.45345
5. Organismal Systems			0
5.1 Immune system		1171	4.21284
Platelet activation	ko04611	192	0.690747
Toll-like receptor signaling pathway	ko04620	120	0.431717
Toll and Imd signaling pathway	ko04624	111	0.399338
NOD-like receptor signaling pathway	ko04621	283	1.01813
RIG-I-like receptor signaling pathway	ko04622	43	0.154699
Cytosolic DNA-sensing pathway	ko04623	57	0.205065
Natural killer cell mediated cytotoxicity	ko04650	138	0.496474
Antigen processing and presentation	ko04612	310	1.11527
T cell receptor signaling pathway	ko04660	146	0.525255
Th1 and Th2 cell differentiation	ko04658	62	0.223054
Th17 cell differentiation	ko04659	138	0.496474
IL-17 signaling pathway	ko04657	142	0.510865
B cell receptor signaling pathway	ko04662	136	0.489279
Fc epsilon RI signaling pathway	ko04664	125	0.449705
Fc gamma R-mediated phagocytosis	ko04666	290	1.04332
Leukocyte transendothelial migration	ko04670	191	0.687149
Chemokine signaling pathway	ko04062	213	0.766297
5.2 Endocrine system		1523	5.47921
Insulin secretion	ko04911	35	0.125917
Insulin signaling pathway	ko04910	409	1.47143
Glucagon signaling pathway	ko04922	271	0.97496
Regulation of lipolysis in adipocytes	ko04923	28	0.100734
Adipocytokine signaling pathway	ko04920	106	0.38135
PPAR signaling pathway	ko03320	222	0.798676
GnRH signaling pathway	ko04912	198	0.712333
Ovarian steroidogenesis	ko04913	14	0.050367
Estrogen signaling pathway	ko04915	332	1.19442
Progesterone-mediated oocyte maturation	ko04914	231	0.831055
Prolactin signaling pathway	ko04917	85	0.305799
Oxytocin signaling pathway	ko04921	404	1.45345
Relaxin signaling pathway	ko04926	128	0.460498
Thyroid hormone synthesis	ko04918	116	0.417326
Thyroid hormone signaling pathway	ko04919	219	0.787883
Melanogenesis	ko04916	174	0.625989
Renin secretion	ko04924	127	0.4569
Renin-angiotensin system	ko04614	35	0.125917
Aldosterone synthesis and secretion	ko04925	99	0.356166
5.3 Circulatory system		497	1.78803
Cardiac muscle contraction	ko04260	211	0.759102
Adrenergic signaling in cardiomyocytes	ko04261	267	0.96057
Vascular smooth muscle contraction	ko04270	175	0.629587
5.4 Digestive system		551	1.9823
Salivary secretion	ko04970	93	0.334581
Gastric acid secretion	ko04971	97	0.348971
Pancreatic secretion	ko04972	175	0.629587
Bile secretion	ko04976	178	0.64038
Carbohydrate digestion and absorption	ko04973	34	0.12232
Protein digestion and absorption	ko04974	30	0.107929
Fat digestion and absorption	ko04975	29	0.104332
Vitamin digestion and absorption	ko04977	12	0.0431717
Mineral absorption	ko04978	49	0.176284
5.5 Excretory system		430	1.54699
Vasopressin-regulated water reabsorption	ko04962	117	0.420924
Aldosterone-regulated sodium reabsorption	ko04960	61	0.219456
Endocrine and other factor-regulated calcium reabsorption	ko04961	142	0.510865
Proximal tubule bicarbonate reclamation	ko04964	37	0.133113
Collecting duct acid secretion	ko04966	138	0.496474
5.6 Nervous system		1173	4.22003
Glutamatergic synapse	ko04724	191	0.687149
GABAergic synapse	ko04727	185	0.665563
Cholinergic synapse	ko04725	117	0.420924
Dopaminergic synapse	ko04728	266	0.956972
Serotonergic synapse	ko04726	118	0.424522
Long-term potentiation	ko04720	212	0.7627
Long-term depression	ko04730	120	0.431717
Retrograde endocannabinoid signaling	ko04723	305	1.09728
Synaptic vesicle cycle	ko04721	276	0.992949
Neurotrophin signaling pathway	ko04722	337	1.2124
5.7 Sensory system		199	0.71593
Phototransduction	ko04744	70	0.251835
Phototransduction - fly	ko04745	121	0.435314
Olfactory transduction	ko04740	78	0.280616
Taste transduction	ko04742	12	0.0431717
Inflammatory mediator regulation of TRP channels	ko04750	130	0.467693
5.8 Development		279	1.00374
Dorso-ventral axis formation	ko04320	55	0.19787
Axon guidance	ko04360	239	0.859836
Osteoclast differentiation	ko04380	128	0.460498
5.9 Aging		553	1.98949
Longevity regulating pathway	ko04211	178	0.64038
Longevity regulating pathway - worm	ko04212	259	0.931789
Longevity regulating pathway - multiple species	ko04213	295	1.0613
5.10 Environmental adaptation		608	2.18737
Circadian rhythm - mammal	ko04710	91	0.327385
Circadian entrainment	ko04713	147	0.528853
Circadian rhythm - fly	ko04711	14	0.050367
Circadian rhythm - plant	ko04712	89	0.32019
Plant-pathogen interaction	ko04626	323	1.16204
* the number in red is the number of Unigenes assigned to the 2nd-level KEGG pathway
