# Supplementary material for: Comparative transcriptomic analysis reveals genes regulating the germination of morphophysiologically dormant Paris polyphylla seeds during a warm stratification
Source: PLoS One. 2019 Feb 21;14(2):e0212514. doi: 10.1371/journal.pone.0212514 (PMC6383930; doi:10.1371/journal.pone.0212514)
Supplement: S2 Table — (XLSX) [file pone.0212514.s008.xlsx]

## Sheet: Sheet1
S2 Table. Summary of the sequencing data of five P. polyphylla tissues and the associated gene expression levels.
Sample	Raw Reads	Clean Reads	Clean Bases	Total mapped clean reads	Mapped Unigenes	Unigenes with FPKM>0.3	Tissue-specific Unigenes*
Seed	55171090	53352820	6.67G	40522138(75.95%)	90345(38.55%)	78051(33.31%)	9280
S_Str	53409390	51714354	6.46G	39904854(77.16%)	100714(42.98%)	88562(37.79%)	14308
S_Ger	62445284	60424320	7.55G	45056134(74.57%)	100917(43.07%)	87331(37.27%)	8508
StL	77312276	75248250	9.41G	57186162(76.00%)	98927(42.22%)	86114(36.75%)	19807
Root	59715876	57717726	7.21G	42723086(74.02%)	138578(59.14%)	122222(52.16%)	53979
* here meant the gene was only expressed in a unique tissue. The unigenes with FPKM value >0.3 were defined as expressed. 15,368 unigenes were not detected in all five tissues and 28,253 unigenes were expressed in all five tissues.
