# Supplementary material for: Comparative transcriptomic analysis reveals genes regulating the germination of morphophysiologically dormant Paris polyphylla seeds during a warm stratification
Source: PLoS One. 2019 Feb 21;14(2):e0212514. doi: 10.1371/journal.pone.0212514 (PMC6383930; doi:10.1371/journal.pone.0212514)
Supplement: S3 Table — (XLSX) [file pone.0212514.s009.xlsx]

## Sheet: Sheet1
S3 Table. Details regarding the 10,137 differentially expressed genes among five P. polyphylla tissues.
	Unigene ID	fpkm(Seed)	fpkm(S_Str)	fpkm(S_Ger)	fpkm(StL)	fpkm(Root)	%max.FPKM(Seed)	%max.FPKM (S-Str)	% max.FPKM (S-Ger)	%max.FPKM (S-StL)	%max.FPKM (Root)	UP_DOWN_REGULATION(Seed vs S_Str)	log2ratio(Seed vs S_Str)	q value(Seed vs S_Str)	UP_DOWN_REGULATION(S_Str vs S_Ger)	log2ratio(S_Str vs S_Ger)	q value(S_Str vs S_Ger)	UP_DOWN_REGULATION(Seed vs S_Ger)	log2ratio(Seed vs S_Ger)	q value(Seed vs S_Ger)	UP_DOWN_REGULATION(Seed vs StL)	log2ratio(Seed vs StL)	q value(Seed vs StL)	UP_DOWN_REGULATION(S_Ger vs Root)	log2ratio(S_Ger vs Root)	q value(S_Ger vs Root)	UP_DOWN_REGULATION(S_Ger vs StL)	log2ratio(S_Ger vs StL)	q value(S_Ger vs StL)	UP_DOWN_REGULATION(S_Str vs StL)	log2ratio(S_Str vs StL)	q value(S_Str vs StL)	UP_DOWN_REGULATION(StL vs Root)	log2ratio(StL vs Root)	q value(StL vs Root)	UP_DOWN_REGULATION(S_Str vs Root)	log2ratio(S_Str vs Root)	q value(S_Str vs Root)	UP_DOWN_REGULATION(Seed vs Root)	log2ratio(Seed vs Root)	q value(Seed vs Root)	Gene Length	NR GI	NR ID	NR Score	NR Evalue	NR Description	NT GI	NT ID
861 DEGs among all the three physiological situations of seeds
1	c100235_g1	0	37.07	8.07	0	0.06	0	100	21.7696	0	0.161856	UP	7.5493	6.4415e-19	DOWN	-2.2693	8.0254e-10	UP	5.2396	0.00027166				DOWN	-7.013	0.00031429	DOWN	-5.2264	0.00022193	DOWN	-7.5206	6.6285e-19				DOWN	-9.3943	1.9223e-15				2492	545709886	XP_005707252.1	553	2.84403e-60	amino acid transporter, AAAP family [Galdieria sulphuraria]>gi|452823724|gb|EME30732.1| amino acid transporter, AAAP family [Galdieria sulphuraria]	517320210	HF679029.1
2	c100261_g1	0	22.71	4.94	0	0.17	0	100	21.7525	0	0.748569	UP	8.4077	9.7894e-32	DOWN	-2.2697	8.1145e-18	UP	6.0976	9.5182e-08				DOWN	-4.871	1.3586e-07	DOWN	-6.0844	7.9196e-08	DOWN	-8.379	1.3644e-31				DOWN	-7.2527	2.0268e-34				6982	326500656	BAJ94994.1	2287	0	predicted protein [Hordeum vulgare subsp. vulgare]	531988639	HF679024.1
3	c10075_g1	0	20.64	4.05	0	0.06	0	100	19.6221	0	0.290698	UP	7.2411	1.2425e-15	DOWN	-2.4184	1.3528e-08	UP	4.7824	0.0042328				DOWN	-6.1407	0.0028481	DOWN	-4.7691	0.0034347	DOWN	-7.2124	1.23e-15				DOWN	-8.6711	1.1827e-13				3525	551642138	XP_005823867.1	892	2.47001e-107	hypothetical protein GUITHDRAFT_58549, partial [Guillardia theta CCMP2712]>gi|428167936|gb|EKX36887.1| hypothetical protein GUITHDRAFT_58549, partial [Guillardia theta CCMP2712]	517312918	HF679025.1
4	c1022_g1	0	37.43	9.02	0	0.46	0	100	24.0983	0	1.22896	UP	7.2422	1.2158e-15	DOWN	-2.1234	2.6676e-07	UP	5.0784	0.00078343				DOWN	-4.2668	0.0011067	DOWN	-5.0651	0.00063954	DOWN	-7.2135	1.2025e-15				DOWN	-6.5023	4.9054e-16				2035	635372612	CCI39416.1	590	4.1893e-64	unnamed protein product [Albugo candida]	531988639	HF679024.1
5	c103801_g3	0	17.09	3.63	0	0.14	0	100	21.2405	0	0.819193	UP	7.5788	2.8923e-19	DOWN	-2.3057	3.1737e-10	UP	5.2327	0.00028556				DOWN	-4.6841	0.00031731	DOWN	-5.2194	0.00023258	DOWN	-7.5501	3.0147e-19				DOWN	-7.1019	1.2281e-19				5273	659087020	XP_008444234.1	2307	0	PREDICTED: ABC transporter E family member 2 [Cucumis melo]>gi|659087022|ref|XP_008444235.1| PREDICTED: ABC transporter E family member 2 [Cucumis melo]	242389753	FP100784.1
6	c105179_g1	0	17.77	5	0	0.27	0	100	28.1373	0	1.51941	UP	7.0329	1.0105e-13	DOWN	-1.8987	1.9103e-05	UP	5.0938	0.00071324				DOWN	-4.2042	0.0010806	DOWN	-5.0805	0.0005806	DOWN	-7.0042	9.7951e-14				DOWN	-6.215	5.2258e-14				3542	643722566	KDP32316.1	544	1.1304e-58	hypothetical protein JCGZ_13241 [Jatropha curcas]	531988639	HF679024.1
7	c108067_g1	0	15.34	3.51	0	0.13	0	100	22.8814	0	0.847458	UP	7.1157	1.8689e-14	DOWN	-2.1963	5.4537e-07	UP	4.8791	0.0025365				DOWN	-4.778	0.0021639	DOWN	-4.8658	0.0020684	DOWN	-7.087	1.8312e-14				DOWN	-7.0863	2.4126e-14				4302	552844909	XP_005851207.1	387	2.31569e-37	hypothetical protein CHLNCDRAFT_137893 [Chlorella variabilis]>gi|307110870|gb|EFN59105.1| hypothetical protein CHLNCDRAFT_137893 [Chlorella variabilis]	517309970	HF679023.1
8	c109190_g1	0	41.66	11.25	0	0.08	0	100	27.0043	0	0.192031	UP	6.7938	8.4037e-12	DOWN	-1.9615	7.5327e-05	UP	4.7919	0.0040255				DOWN	-7.1502	0.0037148	DOWN	-4.7786	0.0032789	DOWN	-6.7651	7.9624e-12				DOWN	-9.2238	1.739e-09				1456	308801317	XP_003077972.1	210	3.00032e-16	Protein transporter of the TRAM (translocating chain-associating membrane) superfamily (ISS) [Ostreococcus tauri]>gi|116056423|emb|CAL52712.1| TRAM/LAG1/CLN8 homology domain [Ostreococcus tauri]	170293001	EU449979.1
9	c113747_g1	0	24.63	8.84	0	0.1	0	100	35.8912	0	0.406009	UP	8.1571	2.4206e-27	DOWN	-1.5454	1.131e-08	UP	6.5712	1.3896e-10				DOWN	-6.4702	1.342e-10	DOWN	-6.558	1.1504e-10	DOWN	-8.1284	3.026e-27				DOWN	-8.1276	5.4759e-27				5496	--	--	--	--	--	517309970	HF679023.1
10	c113811_g1	0	23.79	5.76	0	0.19	0	100	24.2119	0	0.798655	UP	7.6732	2.0994e-20	DOWN	-2.0519	2.2542e-09	UP	5.5809	1.9011e-05				DOWN	-5.1319	1.966e-05	DOWN	-5.5676	1.5582e-05	DOWN	-7.6445	2.2067e-20				DOWN	-7.2958	1.0462e-20				5190	--	--	--	--	--	517318535	HF679028.1
11	c116551_g1	0	22.4	5.81	0	0.04	0	100	25.9375	0	0.178571	UP	6.8625	2.5259e-12	DOWN	-2.0068	3.1049e-05	UP	4.8153	0.0035695				DOWN	-7.1737	0.0033776	DOWN	-4.8021	0.0028989	DOWN	-6.8338	2.4126e-12				DOWN	-9.2925	7.6302e-10				2639	326521448	BAK00300.1	143	6.94283e-07	predicted protein [Hordeum vulgare subsp. vulgare]	629731212	XM_007826692.1
12	c119075_g1	0	12.44	2.88	0	0.14	0	100	23.1511	0	1.1254	UP	7.11	2.1037e-14	DOWN	-2.1816	6.6677e-07	UP	4.8879	0.0024114				DOWN	-4.3394	0.0027252	DOWN	-4.8747	0.0019726	DOWN	-7.0813	2.0579e-14				DOWN	-6.6331	1.3479e-14				5237	168060722	XP_001782343.1	506	7.91132e-53	predicted protein [Physcomitrella patens]>gi|162666202|gb|EDQ52863.1| predicted protein [Physcomitrella patens]	517309970	HF679023.1
13	c1222_g1	0	37.78	9.85	0	0.26	0	100	26.072	0	0.688195	UP	7.4902	3.0323e-18	DOWN	-2.0098	4.8438e-08	UP	5.4401	6.1433e-05				DOWN	-5.2135	5.7484e-05	DOWN	-5.4268	4.9783e-05	DOWN	-7.4615	3.1253e-18				DOWN	-7.3353	3.233e-18				2359	693496170	CEG00694.1	188	2.51527e-12	AMP-dependent synthetase/ligase [Ostreococcus tauri]	517320210	HF679029.1
14	c1224_g1	0	53.57	15.38	0	0.72	0	100	28.7101	0	1.34404	UP	6.9399	6.0982e-13	DOWN	-1.8724	5.067e-05	UP	5.027	0.0010769				DOWN	-4.3854	0.0013103	DOWN	-5.0138	0.00087456	DOWN	-6.9112	5.8304e-13				DOWN	-6.3699	4.0827e-13				1240	673021256	XP_008864589.1	230	4.49126e-20	hypothetical protein H310_02745 [Aphanomyces invadans]>gi|574479520|gb|ETW06514.1| hypothetical protein H310_02745 [Aphanomyces invadans]	517316688	HF679027.1
15	c124174_g1	0	11.28	2.71	0	0.34	0	100	24.0248	0	3.01418	UP	6.9347	6.711e-13	DOWN	-2.1263	6.2831e-06	UP	4.768	0.0045559					-2.9564	0.02143	DOWN	-4.7548	0.0036948	DOWN	-6.906	6.4121e-13				DOWN	-5.1947	6.392e-13				5119	298709863	CBJ26203.1	1051	7.98533e-119	kinesin (subfamily) [Ectocarpus siliculosus]	531988639	HF679024.1
16	c126624_g1	0	22.65	4.48	0	0.08	0	100	19.7792	0	0.353201	UP	7.2049	2.7823e-15	DOWN	-2.4061	2.4851e-08	UP	4.7584	0.0047832				DOWN	-5.7948	0.003094	DOWN	-4.7451	0.0038817	DOWN	-7.1762	2.7478e-15				DOWN	-8.3129	7.9371e-14				3155	545709886	XP_005707252.1	519	4.25692e-55	amino acid transporter, AAAP family [Galdieria sulphuraria]>gi|452823724|gb|EME30732.1| amino acid transporter, AAAP family [Galdieria sulphuraria]	517325311	HF679033.1
17	c126788_g1	0	12.16	3.6	0	0.37	0	100	29.6053	0	3.04276	UP	7.1621	7.0319e-15	DOWN	-1.8648	8.5169e-06	UP	5.2569	0.00024063				DOWN	-3.2229	0.001899	DOWN	-5.2436	0.00019678	DOWN	-7.1334	6.8963e-15				DOWN	-5.1998	4.4939e-15				6057	326521448	BAK00300.1	1488	8.82843e-180	predicted protein [Hordeum vulgare subsp. vulgare]	517316688	HF679027.1
18	c129845_g1	0	89.51	8.16	0	0.03	0	100	9.1163	0	0.0335158	UP	8.4498	1.5573e-32	DOWN	-3.5259	2.5753e-29	UP	4.8835	0.0024722				DOWN	-8.2418	0.0045521	DOWN	-4.8702	0.0020202	DOWN	-8.4211	2.2146e-32				DOWN	-11.88	1.5703e-19				1972	242070913	XP_002450733.1	173	5.54515e-12	hypothetical protein SORBIDRAFT_05g016477 [Sorghum bicolor]>gi|241936576|gb|EES09721.1| hypothetical protein SORBIDRAFT_05g016477 [Sorghum bicolor]	91093694	DQ373067.1
19	c134927_g1	0	16.03	3.93	0	0.1	0	100	24.5165	0	0.62383	UP	7.3141	2.3489e-16	DOWN	-2.0979	1.5069e-07	UP	5.1758	0.00041914				DOWN	-5.2122	0.00034615	DOWN	-5.1626	0.00034015	DOWN	-7.2854	2.3259e-16				DOWN	-7.4222	4.623e-16				4702	659085260	XP_008443327.1	1547	0	PREDICTED: calcium-transporting ATPase 4, plasma membrane-type-like [Cucumis melo]	531988639	HF679024.1
20	c155141_g1	0	84.63	16.97	0	0.39	0	100	20.052	0	0.460829	UP	7.9405	5.2876e-24	DOWN	-2.3894	9.8031e-14	UP	5.5107	3.4501e-05				DOWN	-5.4097	3.1394e-05	DOWN	-5.4975	2.8172e-05	DOWN	-7.9118	6.0631e-24				DOWN	-7.9111	1.0224e-23				1517	--	--	--	--	--	517314787	HF679026.1
21	c155627_g1	0	49.29	9.27	0	0.09	0	100	18.8071	0	0.182593	UP	7.8258	2.1867e-22	DOWN	-2.4813	2.8078e-13	UP	5.3041	0.00017181				DOWN	-6.6624	0.00017215	DOWN	-5.2908	0.00013985	DOWN	-7.7971	2.3773e-22				DOWN	-9.2558	5.7715e-19				2288	168070323	XP_001786771.1	357	1.19951e-34	predicted protein [Physcomitrella patens]>gi|162660521|gb|EDQ48415.1| predicted protein [Physcomitrella patens]	517312918	HF679025.1
22	c155943_g1	0	24.15	5.41	0	0.08	0	100	22.4017	0	0.331263	UP	7.333	1.5082e-16	DOWN	-2.2259	2.9532e-08	UP	5.0667	0.00084151				DOWN	-6.1031	0.00063948	DOWN	-5.0534	0.00068755	DOWN	-7.3043	1.4853e-16				DOWN	-8.4411	6.8894e-15				3229	565381881	XP_006357288.1	580	8.87209e-62	PREDICTED: galactose oxidase-like [Solanum tuberosum]	685857686	XM_009257601.1
23	c156262_g1	0	83.88	27.97	0	0.66	0	100	33.3453	0	0.786838	UP	7.8775	4.1664e-23	DOWN	-1.6559	5.9243e-08	UP	6.1813	3.4219e-08				DOWN	-5.3697	3.3019e-08	DOWN	-6.168	2.8449e-08	DOWN	-7.8488	4.6607e-23				DOWN	-7.1376	4.6923e-24				1472	675193687	XP_008905728.1	466	2.13723e-50	hypothetical protein PPTG_11192 [Phytophthora parasitica INRA-310]>gi|568094385|gb|ETN09167.1| hypothetical protein PPTG_11192 [Phytophthora parasitica INRA-310]	3810872	AB010465.1
24	c161678_g1	0	12.39	3.88	0	0.12	0	100	31.3156	0	0.968523	UP	6.615	1.5796e-10	DOWN	-1.7454	0.0011047	UP	4.8292	0.0033229				DOWN	-5.0176	0.0024937	DOWN	-4.816	0.0026931	DOWN	-6.5863	1.4783e-10				DOWN	-6.8751	2.4069e-10				3789	676392897	XP_009039726.1	129	1.71108e-06	hypothetical protein AURANDRAFT_18098, partial [Aureococcus anophagefferens]>gi|323449709|gb|EGB05595.1| hypothetical protein AURANDRAFT_18098, partial [Aureococcus anophagefferens]	517309970	HF679023.1
25	c16634_g1	0	20.68	4.31	0	0.24	0	100	20.8414	0	1.16054	UP	7.6036	1.4711e-19	DOWN	-2.334	1.4689e-10	UP	5.2292	0.00029291				DOWN	-4.1281	0.00054408	DOWN	-5.2159	0.00023792	DOWN	-7.5749	1.5383e-19				DOWN	-6.5742	1.7774e-20				4517	635368234	CCI43546.1	310	9.72629e-29	unnamed protein product [Albugo candida]	517309970	HF679023.1
26	c172484_g1	0	53.03	9.31	0	0.23	0	100	17.5561	0	0.433717	UP	8.036	2.0094e-25	DOWN	-2.5798	4.3575e-16	UP	5.4157	7.4495e-05				DOWN	-5.3146	6.6302e-05	DOWN	-5.4025	6.0264e-05	DOWN	-8.0073	2.3382e-25				DOWN	-8.0065	4.1468e-25				2445	357130508	XP_003566890.1	693	2.20935e-78	PREDICTED: DEAD-box ATP-dependent RNA helicase 25-like [Brachypodium distachyon]	531988639	HF679024.1
27	c172761_g1	0	47.84	13.05	0	0.5	0	100	27.2784	0	1.04515	UP	6.8748	2.0205e-12	DOWN	-1.9465	4.5587e-05	UP	4.8879	0.0024114				DOWN	-4.6613	0.0022034	DOWN	-4.8747	0.0019726	DOWN	-6.8461	1.9405e-12				DOWN	-6.7198	2.0806e-12				1313	551613597	XP_005787774.1	926	1.3865e-120	succinate dehydrogenase iron-sulfur subunit, subunit B [Emiliania huxleyi CCMP1516]>gi|485641179|gb|EOD35345.1| succinate dehydrogenase iron-sulfur subunit, subunit B [Emiliania huxleyi CCMP1516]	685861122	XM_009259319.1
28	c172953_g1	0	44.65	9.58	0	0.37	0	100	21.4558	0	0.828667	UP	7.8215	2.4925e-22	DOWN	-2.2906	5.3808e-12	UP	5.4905	4.0825e-05				DOWN	-4.6789	5.4444e-05	DOWN	-5.4772	3.3246e-05	DOWN	-7.7928	2.7086e-22				DOWN	-7.0816	3.1748e-23				2498	--	--	--	--	--	517314787	HF679026.1
29	c173090_g1	0	32.87	8.05	0	0.23	0	100	24.4904	0	0.699726	UP	6.9031	1.2012e-12	DOWN	-2.0995	1.04e-05	UP	4.7632	0.0046682				DOWN	-5.1216	0.0032876	DOWN	-4.7499	0.0037848	DOWN	-6.8744	1.1529e-12				DOWN	-7.3331	3.0957e-12				1852	302831249	XP_002947190.1	1493	0	chaperonin complex component [Volvox carteri f. nagariensis]>gi|300267597|gb|EFJ51780.1| chaperonin complex component [Volvox carteri f. nagariensis]	302922922	XM_003053521.1
30	c173326_g1	0	52.76	13.03	0	0.67	0	100	24.6967	0	1.2699	UP	7.1962	3.3729e-15	DOWN	-2.0891	6.4246e-07	UP	5.0667	0.00084151				DOWN	-4.2551	0.0011882	DOWN	-5.0534	0.00068755	DOWN	-7.1675	3.321e-15				DOWN	-6.4563	1.4456e-15				1461	552842654	XP_005850627.1	192	6.53746e-14	hypothetical protein CHLNCDRAFT_140605 [Chlorella variabilis]>gi|307110289|gb|EFN58525.1| hypothetical protein CHLNCDRAFT_140605 [Chlorella variabilis]	517325311	HF679033.1
31	c174077_g1	0	319.79	50.9	0	0.12	0	100	15.9167	0	0.0375246	UP	8.0372	1.9266e-25	DOWN	-2.7331	3.4033e-17	UP	5.2637	0.00022938				DOWN	-8.6221	0.00094629	DOWN	-5.2505	0.00018742	DOWN	-8.0085	2.2453e-25				DOWN	-11.467	8.1371e-16				573	--	--	--	--	--	425869797	KC177696.1
32	c174114_g1	0	34.55	10.11	0	0.22	0	100	29.2619	0	0.636758	UP	7.4634	6.0554e-18	DOWN	-1.8421	5.464e-07	UP	5.5809	1.9011e-05				DOWN	-5.4798	1.7461e-05	DOWN	-5.5676	1.5582e-05	DOWN	-7.4347	6.1966e-18				DOWN	-7.434	9.1217e-18				2517	219128544	XP_002184471.1	938	2.62715e-107	predicted protein [Phaeodactylum tricornutum CCAP 1055/1]>gi|217404272|gb|EEC44220.1| predicted protein [Phaeodactylum tricornutum CCAP 1055/1]	517320210	HF679029.1
33	c175904_g1	0	52.06	7.84	0	0.24	0	100	15.0595	0	0.461007	UP	8.1621	2.0064e-27	DOWN	-2.8011	2.8852e-19	UP	5.3206	0.000152				DOWN	-4.9785	0.00014945	DOWN	-5.3073	0.00012404	DOWN	-8.1334	2.511e-27				DOWN	-7.8916	1.1319e-27				2696	669151992	XP_008611558.1	614	1.71514e-68	hypothetical protein SDRG_07499 [Saprolegnia diclina VS20]>gi|530737032|gb|EQC35274.1| hypothetical protein SDRG_07499 [Saprolegnia diclina VS20]	517309970	HF679023.1
34	c176657_g1	0	41.77	10.69	0	0.76	0	100	25.5925	0	1.81949	UP	7.6384	5.6026e-20	DOWN	-2.0365	4.6803e-09	UP	5.5616	2.2469e-05				DOWN	-3.7906	0.00010331	DOWN	-5.5483	1.8363e-05	DOWN	-7.6097	5.877e-20				DOWN	-5.9391	3.215e-21				2364	565387478	XP_006359526.1	197	1.05125e-13	PREDICTED: E3 ubiquitin-protein ligase RLIM-like isoform X2 [Solanum tuberosum]	517309970	HF679023.1
35	c177076_g1	0	218.85	68.86	0	0.64	0	100	31.4645	0	0.292438	UP	8.2965	1.0346e-29	DOWN	-1.7439	1.8622e-11	UP	6.5122	3.5054e-10				DOWN	-6.7006	4.3783e-10	DOWN	-6.4989	2.8961e-10	DOWN	-8.2678	1.3648e-29				DOWN	-8.5565	1.9424e-28				852	--	--	--	--	--	--	--
36	c190022_g1	0	90.66	36.6	0	1.67	0	100	40.3706	0	1.84205	UP	7.4314	1.3694e-17	DOWN	-1.3821	0.00018486	UP	6.0089	2.6821e-07				DOWN	-4.413	6.8897e-07	DOWN	-5.9956	2.2198e-07	DOWN	-7.4027	1.3903e-17				DOWN	-5.9072	2.0745e-18				1064	633912830	KDD76594.1	247	1.98263e-23	hypothetical protein H632_c168p1 [Helicosporidium sp. ATCC 50920]	517309970	HF679023.1
37	c190159_g1	0	54.14	10.36	0	0.26	0	100	19.1356	0	0.480236	UP	7.602	1.5376e-19	DOWN	-2.4563	3.1297e-11	UP	5.1053	0.00066177				DOWN	-5.2937	0.00052302	DOWN	-5.092	0.00054023	DOWN	-7.5733	1.6061e-19				DOWN	-7.862	6.9947e-19				1828	552813456	XP_005843954.1	1474	0	hypothetical protein CHLNCDRAFT_37236 [Chlorella variabilis]>gi|307103593|gb|EFN51852.1| hypothetical protein CHLNCDRAFT_37236 [Chlorella variabilis]	685855070	XM_009256293.1
38	c190660_g1	0	561.31	188.44	0	0.34	0	100	33.5715	0	0.0605726	UP	8.3873	2.3571e-31	DOWN	-1.6618	2.3543e-11	UP	6.6851	2.1389e-11				DOWN	-9.0435	3.4287e-09	DOWN	-6.6719	1.8004e-11	DOWN	-8.3586	3.2609e-31				DOWN	-10.817	2.5214e-22				471	553192604	XP_005855606.1	152	1.80677e-20	transcript antisense to ribosomal rna protein [Nannochloropsis gaditana CCMP526]>gi|422293454|gb|EKU20754.1| transcript antisense to ribosomal rna protein [Nannochloropsis gaditana CCMP526]	291262788	GU927890.1
39	c192471_g1	0	78.16	18.18	0	0.85	0	100	23.26	0	1.08751	UP	7.887	3.0827e-23	DOWN	-2.1755	9.5755e-12	UP	5.6711	8.6012e-06				DOWN	-4.3855	1.7741e-05	DOWN	-5.6578	6.9944e-06	DOWN	-7.8583	3.4524e-23				DOWN	-6.6731	8.819e-25				1574	545712126	XP_005708368.1	765	6.09911e-91	mitochondrial carrier, putative isoform 1 [Galdieria sulphuraria]>gi|452824848|gb|EME31848.1| mitochondrial carrier, putative isoform 1 [Galdieria sulphuraria]	193735625	EU795421.1
40	c192922_g1	0	191.62	37.92	0	0.83	0	100	19.7892	0	0.433149	UP	8.9659	5.9606e-44	DOWN	-2.4091	2.671e-28	UP	6.5165	3.2848e-10				DOWN	-5.4825	2.4111e-10	DOWN	-6.5032	2.7137e-10	DOWN	-8.9372	1.0434e-43				DOWN	-8.0036	9.6626e-48				1384	--	--	--	--	--	517312918	HF679025.1
41	c19547_g1	0	55.26	8.75	0	0.08	0	100	15.8342	0	0.14477	UP	7.7923	6.1472e-22	DOWN	-2.7289	1.7746e-14	UP	5.023	0.001104				DOWN	-6.7964	0.0010112	DOWN	-5.0098	0.00089577	DOWN	-7.7636	6.6254e-22				DOWN	-9.6374	1.1972e-17				2020	168044424	XP_001774681.1	1113	1.42915e-142	predicted protein [Physcomitrella patens]>gi|162673981|gb|EDQ60496.1| predicted protein [Physcomitrella patens]	46134252	XM_389442.1
42	c20174_g1	0	84.9	25.87	0	0.07	0	100	30.4711	0	0.0824499	UP	6.9281	7.5756e-13	DOWN	-1.7901	0.00011087	UP	5.0976	0.00069536				DOWN	-8.456	0.0019606	DOWN	-5.0844	0.00056702	DOWN	-6.8995	7.2417e-13				DOWN	-10.358	6.441e-09				851	695426746	XP_009529498.1	192	2.44301e-15	hypothetical protein PHYSODRAFT_286375 [Phytophthora sojae]>gi|348675931|gb|EGZ15749.1| hypothetical protein PHYSODRAFT_286375 [Phytophthora sojae]	517321537	HF679030.1
43	c20799_g1	0	39.96	3.09	0	0.12	0	100	7.73273	0	0.3003	UP	9.0899	3.4969e-47	DOWN	-3.7621	2.912e-48	UP	5.2874	0.00019389				DOWN	-4.6457	0.0002298	DOWN	-5.2741	0.00015804	DOWN	-9.0612	6.3733e-47				DOWN	-8.5199	2.0847e-49				6473	397642116	EJK75034.1	370	5.94169e-33	hypothetical protein THAOC_03256 [Thalassiosira oceanica]	--	--
44	c209104_g1	0	195.17	68.67	0	0.21	0	100	35.1847	0	0.107599	UP	6.562	3.5528e-10	DOWN	-1.5987	0.0037547	UP	4.9229	0.001986				DOWN	-8.2813	0.0039245	DOWN	-4.9096	0.0016209	DOWN	-6.5333	3.2617e-10				DOWN	-9.992	2.2164e-07				420	--	--	--	--	--	517312918	HF679025.1
45	c209286_g1	0	71.99	12.39	0.02	0.65	0	100	17.2107	0.161421	0.902903	UP	8.1492	3.2456e-27	DOWN	-2.6096	1.2127e-17	UP	5.4992	3.7961e-05				DOWN	-4.2137	8.3727e-05	DOWN	-9.3431	0.00045119	DOWN	-12.07	1.1728e-15		5.0025	0.9993	DOWN	-6.9354	2.5061e-29				1989	326531054	BAK04878.1	1714	0	predicted protein [Hordeum vulgare subsp. vulgare]	46107955	XM_381037.1
46	c21654_g1	0	43.26	9.69	0	0.32	0	100	22.3994	0	0.739713	UP	7.7239	4.8445e-21	DOWN	-2.2284	8.0023e-11	UP	5.4551	5.4597e-05				DOWN	-4.9065	5.973e-05	DOWN	-5.4418	4.4292e-05	DOWN	-7.6952	5.1424e-21				DOWN	-7.247	1.6726e-21				2417	672157255	XP_008798328.1	960	1.72842e-116	PREDICTED: eukaryotic translation initiation factor 3 subunit D-like [Phoenix dactylifera]	517309970	HF679023.1
47	c21746_g1	0	33.86	5.39	0	0.31	0	100	15.9185	0	0.915535	UP	7.8031	4.4279e-22	DOWN	-2.7197	1.5693e-14	UP	5.043	0.00097565				DOWN	-4.0794	0.0016015	DOWN	-5.0298	0.00079594	DOWN	-7.7744	4.772e-22				DOWN	-6.9112	3.818e-23				3192	585108205	EWM26206.1	993	7.37176e-116	ef-hand domain-containing protein [Nannochloropsis gaditana]	46125506	XM_387307.1
48	c22293_g1	0	47.13	11.46	0	0.23	0	100	24.3157	0	0.488012	UP	6.9321	7.0307e-13	DOWN	-2.1093	7.406e-06	UP	4.7824	0.0042328				DOWN	-5.5558	0.0027838	DOWN	-4.7691	0.0034347	DOWN	-6.9034	6.7183e-13				DOWN	-7.7771	4.4979e-12				1431	167998875	XP_001752143.1	181	5.28856e-13	nucleosome assembly protein family [Physcomitrella patens]>gi|162696538|gb|EDQ82876.1| nucleosome assembly protein family [Physcomitrella patens]	517312918	HF679025.1
49	c226584_g1	0	35.78	7.39	0	0.21	0	100	20.654	0	0.58692	UP	8.0432	1.5589e-25	DOWN	-2.3447	2.0664e-14	UP	5.6581	9.6936e-06				DOWN	-5.1096	1.0299e-05	DOWN	-5.6449	7.8697e-06	DOWN	-8.0145	1.8211e-25				DOWN	-7.5663	3.4895e-26				3544	168025348	XP_001765196.1	1157	9.6508e-137	predicted protein [Physcomitrella patens]>gi|162683515|gb|EDQ69924.1| predicted protein [Physcomitrella patens]	517312918	HF679025.1
50	c226779_g1	0	82.62	15.36	0	0.19	0	100	18.5911	0	0.229969	UP	8.4805	3.9894e-33	DOWN	-2.4978	4.2321e-21	UP	5.9422	5.6218e-07				DOWN	-6.3006	6.0435e-07	DOWN	-5.9289	4.6714e-07	DOWN	-8.4518	5.6491e-33				DOWN	-8.9104	5.085e-31				2161	545710422	XP_005707519.1	924	5.87366e-113	pyruvate dehydrogenase E2 component (dihydrolipoamideacetyltransferase) [Galdieria sulphuraria]>gi|452823993|gb|EME30999.1| pyruvate dehydrogenase E2 component (dihydrolipoamideacetyltransferase) [Galdieria sulphuraria]	517322946	HF679031.1
51	c226876_g1	0	46.05	14.65	0	1.56	0	100	31.8132	0	3.38762	UP	6.8081	6.5613e-12	DOWN	-1.7247	0.00041946	UP	5.043	0.00097565					-3.1919	0.0053845	DOWN	-5.0298	0.00079594	DOWN	-6.7794	6.255e-12				DOWN	-5.0286	9.4216e-12				1304	--	--	--	--	--	517312918	HF679025.1
52	c227495_g1	0	57.64	13.03	0	1.57	0	100	22.6058	0	2.7238	UP	7.2401	1.2699e-15	DOWN	-2.2175	1.0283e-07	UP	4.9821	0.0014094					-3.0186	0.0091653	DOWN	-4.9689	0.0011446	DOWN	-7.2114	1.2592e-15				DOWN	-5.3482	5.4177e-16				1390	629122745	KCW87235.1	353	2.00045e-37	hypothetical protein EUGRSUZ_B03747 [Eucalyptus grandis]	517309970	HF679023.1
53	c244863_g1	0	19.27	5.33	0	0.28	0	100	27.6596	0	1.45304	UP	7.171	5.8187e-15	DOWN	-1.9225	4.4214e-06	UP	5.2081	0.00033861				DOWN	-4.2445	0.00054292	DOWN	-5.1948	0.00027444	DOWN	-7.1423	5.7003e-15				DOWN	-6.279	2.2809e-15				3592	168001152	XP_001753279.1	1063	4.21679e-131	predicted protein [Physcomitrella patens]>gi|162695565|gb|EDQ81908.1| predicted protein [Physcomitrella patens]	517309970	HF679023.1
54	c245176_g1	0	44.44	4.73	0	0.35	0	100	10.6436	0	0.787579	UP	9.1935	4.7982e-50	DOWN	-3.2987	1.4377e-46	UP	5.8544	1.4431e-06				DOWN	-3.7208	1.2147e-05	DOWN	-5.8411	1.1862e-06	DOWN	-9.1648	8.7197e-50				DOWN	-7.1316	9.8605e-60				6176	694448809	XP_009350202.1	5859	0	PREDICTED: fatty acid synthase subunit alpha-like [Pyrus x bretschneideri]	531988639	HF679024.1
55	c24669_g1	0	11.97	3.66	0	0.14	0	100	30.5764	0	1.16959	UP	7.0832	3.6626e-14	DOWN	-1.779	3.8121e-05	UP	5.2637	0.00022938				DOWN	-4.7152	0.00025464	DOWN	-5.2505	0.00018742	DOWN	-7.0545	3.5845e-14				DOWN	-6.6063	2.3914e-14				5339	604329097	EYU34465.1	746	2.19107e-85	hypothetical protein MIMGU_mgv1a009530mg [Erythranthe guttata]	517312918	HF679025.1
56	c248408_g1	0	179.24	43.32	0	0.8	0	100	24.1687	0	0.446329	UP	8.4314	3.4707e-32	DOWN	-2.1222	1.3667e-16	UP	6.2688	1.1126e-08				DOWN	-5.7203	9.437e-09	DOWN	-6.2556	9.1874e-09	DOWN	-8.4027	4.9079e-32				DOWN	-7.9545	3.8949e-33				1074	545373121	XP_005650956.1	181	8.65832e-13	glycoside hydrolase/deacetylase [Coccomyxa subellipsoidea C-169]>gi|384252937|gb|EIE26412.1| glycoside hydrolase/deacetylase [Coccomyxa subellipsoidea C-169]	685861236	XM_009259376.1
57	c25378_g1	0	44.18	7.99	0	0.58	0	100	18.0851	0	1.31281	UP	7.6044	1.4406e-19	DOWN	-2.537	1.0851e-11	UP	5.027	0.0010769				DOWN	-3.7415	0.0025647	DOWN	-5.0138	0.00087456	DOWN	-7.5757	1.5048e-19				DOWN	-6.3906	1.3254e-20				2198	596286542	XP_007225634.1	1730	0	hypothetical protein PRUPE_ppa003391mg [Prunus persica]>gi|462422570|gb|EMJ26833.1| hypothetical protein PRUPE_ppa003391mg [Prunus persica]	517314787	HF679026.1
58	c26918_g1	0	35.43	10.7	0	0	0	100	30.2004	0	0	UP	8.3131	5.2437e-30	DOWN	-1.7954	4.2627e-12	UP	6.4773	5.9044e-10				DOWN	-6.4316	5.8143e-10	DOWN	-6.464	4.9165e-10	DOWN	-8.2844	7.0312e-30				DOWN	-8.2493	1.0823e-29				4272	302797733	XP_002980627.1	664	6.71348e-73	hypothetical protein SELMODRAFT_268379 [Selaginella moellendorffii]>gi|300151633|gb|EFJ18278.1| hypothetical protein SELMODRAFT_268379 [Selaginella moellendorffii]	517318535	HF679028.1
59	c27279_g1	0	57.27	8.21	0.02	0.64	0	100	14.3356	0.243605	1.11751	UP	7.7916	6.2796e-22	DOWN	-2.8722	2.6934e-15	UP	4.8791	0.0025365					-3.6524	0.0055738		-8.723	0.0059851	DOWN	-11.713	4.5307e-13		4.9436	0.9993	DOWN	-6.6367	3.0623e-23				1955	553179614	XP_005852729.1	1586	0	glycine hydroxymethyltransferase [Nannochloropsis gaditana CCMP526]>gi|422295803|gb|EKU23102.1| glycine hydroxymethyltransferase [Nannochloropsis gaditana CCMP526]>gi|585102516|gb|EWM22099.1| serine hydroxymethyltransferase [Nannochloropsis gaditana]	517314787	HF679026.1
60	c30225_g1	0	53.83	6.77	0	1.43	0	100	12.5766	0	2.65651	UP	8.2985	9.5312e-30	DOWN	-3.0607	3.2419e-23	UP	5.1974	0.00036276					-2.2159	0.023113	DOWN	-5.1841	0.00029497	DOWN	-8.2698	1.258e-29				DOWN	-5.3886	4.0793e-33				2853	326502814	BAJ99035.1	2832	0	predicted protein [Hordeum vulgare subsp. vulgare]	685864082	XM_009260799.1
61	c3141_g1	0	18.79	4.76	0	0.1	0	100	25.3326	0	0.532198	UP	7.5131	1.6693e-18	DOWN	-2.0509	2.1541e-08	UP	5.4218	7.0885e-05				DOWN	-5.6103	5.9831e-05	DOWN	-5.4086	5.7333e-05	DOWN	-7.4844	1.7258e-18				DOWN	-7.7732	6.621e-18				4609	397639682	EJK73701.1	364	7.18886e-35	hypothetical protein THAOC_04661 [Thalassiosira oceanica]	517316688	HF679027.1
62	c34157_g1	0	24.9	5.5	0	0.28	0	100	22.0884	0	1.1245	UP	7.6607	2.9973e-20	DOWN	-2.2482	1.774e-10	UP	5.3721	0.0001042				DOWN	-4.271	0.00018788	DOWN	-5.3588	8.4432e-05	DOWN	-7.632	3.1439e-20				DOWN	-6.6312	2.9928e-21				3886	545706110	XP_005705373.1	1733	0	translation initiation factor eIF-2 gamma subunit isoform 2 [Galdieria sulphuraria]>gi|545706112|ref|XP_005705374.1| translation initiation factor eIF-2 gamma subunit isoform 1 [Galdieria sulphuraria]>gi|452821827|gb|EME28853.1| translation initiation factor eIF-2 gamma subunit isoform 2 [Galdieria sulphuraria]>gi|452821828|gb|EME28854.1| translation initiation factor eIF-2 gamma subunit isoform …	685872364	XM_009264940.1
63	c3475_g1	0	65.57	17.43	0	0.33	0	100	26.5823	0	0.503279	UP	7.5166	1.5213e-18	DOWN	-1.9828	4.8725e-08	UP	5.4934	3.9854e-05				DOWN	-5.6818	3.4558e-05	DOWN	-5.4801	3.2493e-05	DOWN	-7.4879	1.5779e-18				DOWN	-7.7767	6.0705e-18				1467	--	--	--	--	--	517320210	HF679029.1
64	c37628_g1	0	214.19	92.73	0	2.87	0	100	43.2933	0	1.33993	UP	8.6069	1.1305e-35	DOWN	-1.2816	9.2571e-09	UP	7.2849	1.1061e-16				DOWN	-4.9708	2.8095e-17	DOWN	-7.2716	9.3518e-17	DOWN	-8.5782	1.6694e-35				DOWN	-6.3644	3.7832e-41				1026	--	--	--	--	--	517314787	HF679026.1
65	c38419_g1	0	96.05	15.49	0	1.27	0	100	16.127	0	1.32223	UP	9.1746	1.6501e-49	DOWN	-2.7017	1.5859e-37	UP	6.4325	1.1437e-09				DOWN	-3.5814	4.0637e-08	DOWN	-6.4192	9.5733e-10	DOWN	-9.1459	2.9828e-49				DOWN	-6.3951	6.9859e-61				2929	326487602	BAK05473.1	600	7.46859e-65	predicted protein [Hordeum vulgare subsp. vulgare]	517312918	HF679025.1
66	c43252_g1	0	28.63	4.31	0	0.22	0	100	15.0541	0	0.768425	UP	7.9176	1.1281e-23	DOWN	-2.7989	3.0892e-16	UP	5.0784	0.00078343				DOWN	-4.2668	0.0011067	DOWN	-5.0651	0.00063954	DOWN	-7.8889	1.2856e-23				DOWN	-7.1777	1.1388e-24				4031	568051925	ETM48820.1	982	5.73571e-110	hypothetical protein L914_06708 [Phytophthora parasitica]	517318535	HF679028.1
67	c43527_g1	0	261.45	36.59	0	3.68	0	100	13.995	0	1.40753	UP	8.6158	7.3549e-36	DOWN	-2.9121	1.6282e-27	UP	5.6633	9.2329e-06				DOWN	-3.2668	0.00015925	DOWN	-5.6501	7.509e-06	DOWN	-8.5871	1.0894e-35				DOWN	-6.291	1.7955e-41				881	--	--	--	--	--	517316688	HF679027.1
68	c49021_g1	0	37.58	8.32	0	0.24	0	100	22.1394	0	0.638638	UP	7.152	8.7195e-15	DOWN	-2.246	2.2289e-07	UP	4.8656	0.0027319				DOWN	-5.0541	0.0020631	DOWN	-4.8524	0.0022258	DOWN	-7.1233	8.54e-15				DOWN	-7.4121	2.1119e-14				1917	695435769	XP_009531804.1	655	9.9206e-75	hypothetical protein PHYSODRAFT_347186 [Phytophthora sojae]>gi|348671651|gb|EGZ11471.1| hypothetical protein PHYSODRAFT_347186 [Phytophthora sojae]	517323984	HF679032.1
69	c50537_g1	0	79.86	20.14	0	0.82	0	100	25.2191	0	1.0268	UP	7.917	1.1519e-23	DOWN	-2.0589	3.8291e-11	UP	5.8177	2.0877e-06				DOWN	-4.591	3.7406e-06	DOWN	-5.8044	1.7073e-06	DOWN	-7.8883	1.3126e-23				DOWN	-6.762	3.3457e-25				1573	301108816	XP_002903489.1	656	1.9273e-76	mannan endo-1,4-beta-mannosidase, putative [Phytophthora infestans T30-4]>gi|262097213|gb|EEY55265.1| mannan endo-1,4-beta-mannosidase, putative [Phytophthora infestans T30-4]	46139102	XM_391242.1
70	c55795_g1	0	40.54	8.76	0	0.04	0	100	21.6083	0	0.098668	UP	7.6895	1.3186e-20	DOWN	-2.2802	6.9442e-11	UP	5.3689	0.00010684				DOWN	-7.7273	0.00022596	DOWN	-5.3557	8.65e-05	DOWN	-7.6608	1.3877e-20				DOWN	-10.12	2.1372e-15				2510	297737761	CBI26962.3	471	2.274e-48	unnamed protein product [Vitis vinifera]	517321537	HF679030.1
71	c56575_g1	0	27.75	5.37	0	0.22	0	100	19.3514	0	0.792793	UP	7.6352	6.1304e-20	DOWN	-2.4372	2.2046e-11	UP	5.1576	0.00047252				DOWN	-4.609	0.00053144	DOWN	-5.1443	0.0003843	DOWN	-7.6065	6.4091e-20				DOWN	-7.1583	2.3996e-20				3450	661893206	CDP03015.1	136	7.29981e-07	unnamed protein product [Coffea canephora]	517320210	HF679029.1
72	c56948_g1	0	12.26	3.14	0	0.21	0	100	25.6117	0	1.71289	UP	6.8335	4.2164e-12	DOWN	-2.0347	3.1478e-05	UP	4.7584	0.0047832					-3.8688	0.0071948	DOWN	-4.7451	0.0038817	DOWN	-6.8048	4.0249e-12				DOWN	-6.0155	2.8691e-12				4437	224003973	XP_002291658.1	990	8.1942e-113	predicted protein [Thalassiosira pseudonana CCMP1335]>gi|220973434|gb|EED91765.1| predicted protein [Thalassiosira pseudonana CCMP1335]	573864494	KF740721.1
73	c60530_g1	0	22.92	5.01	0	0.11	0	100	21.8586	0	0.47993	UP	7.2693	6.5705e-16	DOWN	-2.2593	4.6551e-08	UP	4.9697	0.0015139				DOWN	-5.5206	0.0010831	DOWN	-4.9564	0.0012332	DOWN	-7.2406	6.5421e-16				DOWN	-7.892	5.0775e-15				3449	--	--	--	--	--	517312918	HF679025.1
74	c60551_g1	0	38.83	8.26	0	0.83	0	100	21.2722	0	2.13752	UP	7.1853	4.2776e-15	DOWN	-2.3019	8.6895e-08	UP	4.843	0.0030819					-3.2944	0.010093	DOWN	-4.8297	0.0025007	DOWN	-7.1566	4.206e-15				DOWN	-5.7084	1.4978e-15				1911	--	--	--	--	--	517312918	HF679025.1
75	c62569_g1	0	44.03	12.58	0	0.29	0	100	28.5714	0	0.658642	UP	7.545	7.2243e-19	DOWN	-1.878	1.3361e-07	UP	5.6267	1.2823e-05				DOWN	-5.4	1.2029e-05	DOWN	-5.6134	1.0465e-05	DOWN	-7.5163	7.4096e-19				DOWN	-7.3901	7.7045e-19				2124	635366755	CCI44991.1	246	9.16071e-21	unnamed protein product [Albugo candida]	517309970	HF679023.1
76	c62931_g1	0	35.47	10.1	0	0.59	0	100	28.4748	0	1.66338	UP	6.674	6.2482e-11	DOWN	-1.8752	0.00032265	UP	4.7584	0.0047832					-4.0293	0.0062303	DOWN	-4.7451	0.0038817	DOWN	-6.6453	5.8321e-11				DOWN	-6.0165	5.1182e-11				1551	552842654	XP_005850627.1	216	5.10126e-17	hypothetical protein CHLNCDRAFT_140605 [Chlorella variabilis]>gi|307110289|gb|EFN58525.1| hypothetical protein CHLNCDRAFT_140605 [Chlorella variabilis]	517322946	HF679031.1
77	c64224_g1	0	70.07	21.32	0	0.21	0	100	30.4267	0	0.2997	UP	6.6709	6.5723e-11	DOWN	-1.7921	0.00058396	UP	4.8384	0.0031579				DOWN	-6.6118	0.0024394	DOWN	-4.8251	0.0025656	DOWN	-6.6422	6.1373e-11				DOWN	-8.5159	1.8268e-09				860	--	--	--	--	--	517318535	HF679028.1
78	c66564_g1	0	40.17	9.62	0	0.5	0	100	23.9482	0	1.24471	UP	7.2898	4.1194e-16	DOWN	-2.1328	1.3798e-07	UP	5.1166	0.00061537				DOWN	-4.2271	0.00093309	DOWN	-5.1034	0.00050161	DOWN	-7.2611	4.0829e-16				DOWN	-6.4719	1.4121e-16				1967	--	--	--	--	--	517323984	HF679032.1
79	c70229_g1	0	66.42	19.93	0	6.52	0	100	30.006	0	9.81632	UP	6.9334	6.8737e-13	DOWN	-1.8107	8.9949e-05	UP	5.0822	0.00076625					-1.5702	0.14494	DOWN	-5.069	0.00062454	DOWN	-6.9047	6.5716e-13		3.4224	0.25351	DOWN	-3.493	2.7777e-10		3.394	0.2547	1035	--	--	--	--	--	517318535	HF679028.1
80	c76066_g1	0	28.82	6.05	0	0.24	0	100	20.9924	0	0.832755	UP	7.3458	1.1138e-16	DOWN	-2.315	9.3921e-09	UP	4.9904	0.0013455				DOWN	-4.6483	0.0013166	DOWN	-4.9771	0.0010892	DOWN	-7.3171	1.1022e-16				DOWN	-7.0754	8.9303e-17				3036	301114801	XP_002999170.1	766	2.04493e-90	carbon-nitrogen hydrolase, putative [Phytophthora infestans T30-4]>gi|262111264|gb|EEY69316.1| carbon-nitrogen hydrolase, putative [Phytophthora infestans T30-4]	517316688	HF679027.1
81	c78676_g1	0	67.62	26.29	0	0.67	0	100	38.879	0	0.990831	UP	7.632	6.6934e-20	DOWN	-1.434	2.1341e-05	UP	6.1576	4.5894e-08				DOWN	-5.268	4.7051e-08	DOWN	-6.1443	3.807e-08	DOWN	-7.6033	7.0109e-20				DOWN	-6.8141	1.1094e-20				1531	--	--	--	--	--	517318535	HF679028.1
82	c79780_g1	0	29.15	6.24	0	0.11	0	100	21.4065	0	0.377358	UP	7.3997	3.0295e-17	DOWN	-2.2926	5.6729e-09	UP	5.0667	0.00084151				DOWN	-5.8401	0.00062226	DOWN	-5.0534	0.00068755	DOWN	-7.371	3.024e-17				DOWN	-8.2447	6.9549e-16				2828	675200183	XP_008908976.1	740	2.18951e-83	hypothetical protein PPTG_13264 [Phytophthora parasitica INRA-310]>gi|568091086|gb|ETN05912.1| hypothetical protein PPTG_13264 [Phytophthora parasitica INRA-310]	517314787	HF679026.1
83	c83626_g1	0	51.08	15.23	0	0.11	0	100	29.816	0	0.215348	UP	7.533	9.9185e-19	DOWN	-1.8165	3.4557e-07	UP	5.6762	8.2179e-06				DOWN	-7.0345	1.2869e-05	DOWN	-5.6629	6.6721e-06	DOWN	-7.5043	1.0202e-18				DOWN	-8.963	4.2522e-16				1845	551556476	XP_005765357.1	221	8.19373e-17	hypothetical protein EMIHUDRAFT_452114 [Emiliania huxleyi CCMP1516]>gi|485615305|gb|EOD12928.1| hypothetical protein EMIHUDRAFT_452114 [Emiliania huxleyi CCMP1516]	46118785	XM_384908.1
84	c86186_g1	0	42.27	10.34	0	0.28	0	100	24.4618	0	0.662408	UP	7.2776	5.4264e-16	DOWN	-2.1018	2.2289e-07	UP	5.1354	0.00054593				DOWN	-5.1718	0.00045147	DOWN	-5.1221	0.00044474	DOWN	-7.2489	5.4203e-16				DOWN	-7.3856	1.0388e-15				2134	300122852	CBK23859.2	300	8.65604e-29	unnamed protein product [Blastocystis hominis]	517316688	HF679027.1
85	c87024_g1	0	18.34	4.5	0.01	0.24	0	100	24.5365	0.222222	1.30862	UP	7.1249	1.5516e-14	DOWN	-2.1148	1.0689e-06	UP	4.9697	0.0015139				DOWN	-4.2405	0.00199	DOWN	-8.8136	0.0043424	DOWN	-11.046	2.4771e-09		4.4461	0.9993	DOWN	-6.4674	7.9477e-15				4547	695376993	XP_009515908.1	795	5.47478e-88	hypothetical protein PHYSODRAFT_284310 [Phytophthora sojae]>gi|348688819|gb|EGZ28633.1| hypothetical protein PHYSODRAFT_284310 [Phytophthora sojae]	517309970	HF679023.1
86	c921_g1	0	20.19	5.99	0	0.53	0	100	29.6682	0	2.62506	UP	6.9347	6.711e-13	DOWN	-1.8237	7.986e-05	UP	5.0706	0.00082268				DOWN	-3.4747	0.0030227	DOWN	-5.0573	0.00067164	DOWN	-6.906	6.4121e-13				DOWN	-5.4105	4.914e-13				2948	255074411	XP_002500880.1	194	3.15495e-13	predicted protein [Micromonas sp. RCC299]>gi|226516143|gb|ACO62138.1| predicted protein [Micromonas sp. RCC299]	517309970	HF679023.1
87	c92543_g1	0	24.71	5.21	0	0.61	0	100	21.0846	0	2.46864	UP	7.393	3.556e-17	DOWN	-2.3017	5.6323e-09	UP	5.051	0.00092891					-2.983	0.0074773	DOWN	-5.0377	0.00075821	DOWN	-7.3643	3.5516e-17				DOWN	-5.3968	8.8492e-18				3604	194696434	ACF82301.1	128	2.8508e-06	unknown [Zea mays]>gi|195616420|gb|ACG30040.1| ubiquinol-cytochrome c reductase complex 7.8 kDa protein [Zea mays]>gi|195647328|gb|ACG43132.1| ubiquinol-cytochrome c reductase complex 7.8 kDa protein [Zea mays]>gi|195658307|gb|ACG48621.1| ubiquinol-cytochrome c reductase complex 7.8 kDa protein [Zea mays]>gi|414878472|tpg|DAA55603.1| TPA: hypothetical protein ZEAMMB73_828416 [Zea mays]	531988639	HF679024.1
88	c93211_g1	0	22.37	5.67	0	0.33	0	100	25.3464	0	1.47519	UP	6.9631	3.9374e-13	DOWN	-2.0615	8.3475e-06	UP	4.8611	0.0028005				DOWN	-4.0496	0.0039364	DOWN	-4.8479	0.0022819	DOWN	-6.9344	3.765e-13				DOWN	-6.2231	2.3121e-13				2746	219129526	XP_002184938.1	662	5.97126e-76	predicted protein [Phaeodactylum tricornutum CCAP 1055/1]>gi|217403723|gb|EEC43674.1| predicted protein [Phaeodactylum tricornutum CCAP 1055/1]	517312918	HF679025.1
89	c99935_g1	0	23.85	4.48	0	0.19	0	100	18.7841	0	0.796646	UP	7.6787	1.7942e-20	DOWN	-2.4807	5.5012e-12	UP	5.1576	0.00047252				DOWN	-4.5159	0.00057063	DOWN	-5.1443	0.0003843	DOWN	-7.65	1.887e-20				DOWN	-7.1087	5.0078e-21				4097	298708830	CBJ30789.1	771	1.6294e-88	conserved unknown protein [Ectocarpus siliculosus]	685860314	XM_009258915.1
90	c246854_g1	0.05	316.81	18.77	0	0.3	0.0157823	100	5.92469	0	0.094694	UP	12.826	2.6292e-31	DOWN	-4.15	1.4467e-61	UP	8.5274	0.0016924				DOWN	-5.9273	0.00036768	DOWN	-5.1406	0.00039355	DOWN	-9.3156	3.0769e-54				DOWN	-10.189	1.4849e-47		2.3899	0.99601	1131	695370073	XP_009514216.1	204	1.97965e-16	hypothetical protein PHYSODRAFT_471918 [Phytophthora sojae]>gi|348687127|gb|EGZ26941.1| hypothetical protein PHYSODRAFT_471918 [Phytophthora sojae]	242386349	FP098954.1
91	c99096_g1	0.02	99.04	27.33	0	1.85	0.0201939	100	27.5949	0	1.86793	UP	12.63	2.3121e-28	DOWN	-1.9273	6.1319e-24	UP	10.555	1.4733e-10				DOWN	-3.8531	2.8502e-14	DOWN	-7.168	1.0345e-15	DOWN	-9.1203	1.5595e-48				DOWN	-5.8924	3.4346e-60		6.4914	0.22142	2800	545709177	XP_005706899.1	762	1.06974e-84	beta-mannosidase [Galdieria sulphuraria]>gi|452823368|gb|EME30379.1| beta-mannosidase [Galdieria sulphuraria]	517320210	HF679029.1
92	c226451_g1	0.05	244.21	55.87	0	5.34	0.0204742	100	22.8779	0	2.18664	UP	12.545	3.6996e-27	DOWN	-2.2006	5.3253e-27	UP	10.196	1.0384e-08				DOWN	-3.3477	4.6992e-10	DOWN	-6.809	1.5916e-12	DOWN	-9.0346	3.2607e-46		3.3849	0.27224	DOWN	-5.6604	1.3022e-56		6.6378	0.17681	1194	392507599	AFM76999.1	278	5.09179e-27	pathogenesis related protein 1a, partial [Pyrus communis]	256857933	GQ411527.1
93	c190547_g1	0.04	179.06	46.03	0	0.23	0.0223389	100	25.7065	0	0.128449	UP	12.401	3.0455e-25	DOWN	-2.0317	5.8975e-22	UP	10.221	7.8742e-09				DOWN	-7.6209	6.3135e-12	DOWN	-6.8343	1.0002e-12	DOWN	-8.8909	1.4714e-42				DOWN	-9.7646	1.1693e-37		2.3899	0.99601	1427	695384305	XP_009517963.1	823	2.66807e-103	hypothetical protein PHYSODRAFT_472776 [Phytophthora sojae]>gi|348690874|gb|EGZ30688.1| hypothetical protein PHYSODRAFT_472776 [Phytophthora sojae]	517314787	HF679026.1
94	c65515_g1	0.12	493.42	125.1	0	2.17	0.0243201	100	25.3537	0	0.439788	UP	11.762	2.4011e-54	DOWN	-2.0396	9.4675e-43	UP	9.5745	1.5829e-18				DOWN	-5.6207	6.003e-25	DOWN	-7.7727	8.635e-23	DOWN	-9.8373	1.0411e-72				DOWN	-7.7724	5.6185e-91		3.7435	0.88838	1427	--	--	--	--	--	531988639	HF679024.1
95	c88270_g1	0.01	39.57	4.75	0	0.26	0.0252717	100	12.004	0	0.657063	UP	12.69	3.0763e-29	DOWN	-3.1255	9.6105e-45	UP	9.4165	1.0694e-05				DOWN	-4.1534	7.6684e-07	DOWN	-6.0298	1.4991e-07	DOWN	-9.1802	3.1964e-50				DOWN	-7.391	2.3068e-59		5.0528	0.93166	6983	669155236	XP_008613180.1	2788	0	hypothetical protein SDRG_09047 [Saprolegnia diclina VS20]>gi|530735298|gb|EQC33540.1| hypothetical protein SDRG_09047 [Saprolegnia diclina VS20]	531988639	HF679024.1
96	c36107_g1	0.11	419.64	135.93	0	1.7	0.0262129	100	32.3921	0	0.405109	UP	12.145	3.3674e-44	DOWN	-1.6998	1.6081e-28	UP	10.297	2.2845e-18				DOWN	-6.2818	2.9715e-27	DOWN	-7.9102	9.1539e-25	DOWN	-9.6349	6.1506e-65				DOWN	-8.0936	8.763e-77		3.8049	0.99601	1077	--	--	--	--	--	--	--
97	c56114_g1	0.1	375.77	116.89	0	2.77	0.026612	100	31.1068	0	0.737153	UP	12.222	5.6642e-69	DOWN	-1.7556	1.4625e-47	UP	10.318	6.1819e-28				DOWN	-5.3641	9.3322e-42	DOWN	-8.516	1.7793e-35	DOWN	-10.297	1.2096e-93				DOWN	-7.2318	2.3417e-130		4.7435	0.28541	1749	694453108	XP_009351347.1	883	9.38725e-110	PREDICTED: LOW QUALITY PROTEIN: endochitinase B-like [Pyrus x bretschneideri]	46110944	XM_382530.1
98	c18725_g1	0.05	180.76	41.7	0.15	5.53	0.027661	100	23.0693	0.359712	3.05931	UP	12.028	7.2902e-21	DOWN	-2.1874	1.034e-18	UP	9.6924	1.2598e-06		1.5344	0.99721	DOWN	-2.8829	3.0176e-06	DOWN	-8.1628	5.1347e-08	DOWN	-10.468	1.1615e-26		5.153	0.1777	DOWN	-5.1823	5.7036e-39		6.5993	0.18795	1170	585113118	EWM30455.1	903	1.42679e-118	gtp-binding nuclear protein ran [Nannochloropsis gaditana]	302922511	XM_003053435.1
99	c69781_g1	0.01	35.39	7.3	0.01	0.61	0.0282566	100	20.6273	0.136986	1.72365	UP	11.522	4.3261e-16	DOWN	-2.3475	2.0776e-14	UP	9.0264	0.00013305		-0.46563	0.99721	DOWN	-3.5194	9.3391e-05	DOWN	-9.4969	0.00020645	DOWN	-11.962	7.996e-15		5.8505	0.80091	DOWN	-5.9789	5.6435e-28		5.2968	0.79763	3625	255610052	XP_002539127.1	241	1.84201e-20	conserved hypothetical protein [Ricinus communis]>gi|223508499|gb|EEF23257.1| conserved hypothetical protein [Ricinus communis]	517309970	HF679023.1
100	c155653_g1	0.03	103.45	19.98	0	2.25	0.0289995	100	19.3137	0	2.17496	UP	11.914	1.1037e-19	DOWN	-2.4434	7.1149e-20	UP	9.3221	2.0494e-05				DOWN	-3.1171	3.0551e-05	DOWN	-5.9353	4.3546e-07	DOWN	-8.4036	4.7236e-32				DOWN	-5.6725	1.3819e-36		5.9947	0.42203	1715	570938533	ETP03790.1	1099	3.98792e-143	fructose-bisphosphate aldolase, class II, partial [Phytophthora parasitica CJ01A1]	46111776	XM_382946.1
101	c190002_g1	0.03	100.72	19.78	0	0.4	0.0297855	100	19.6386	0	0.397141	UP	12.1	1.2179e-21	DOWN	-2.4185	2.5065e-22	UP	9.5329	4.5064e-06				DOWN	-5.6109	4.0604e-08	DOWN	-6.1462	3.7198e-08	DOWN	-8.5896	9.7598e-36				DOWN	-8.1414	4.7074e-37		3.7118	0.99601	1970	514801698	XP_004975750.1	312	3.7239e-28	PREDICTED: peptidyl-prolyl cis-trans isomerase FKBP53-like [Setaria italica]	685870168	XM_009263842.1
102	c45874_g1	0.03	99.99	15.56	0	1.55	0.030003	100	15.5616	0	1.55016	UP	11.938	1.0395e-39	DOWN	-2.7526	1.2582e-46	UP	9.0368	3.854e-09				DOWN	-3.2937	6.6999e-09	DOWN	-6.6501	2.6048e-11	DOWN	-9.4277	8.5092e-58				DOWN	-6.1584	2.1604e-74		5.5328	0.19855	3387	326506754	BAJ91418.1	1069	1.67168e-129	predicted protein [Hordeum vulgare subsp. vulgare]	531988639	HF679024.1
103	c16121_g2	0.03	99.56	16.86	0.07	0.92	0.0301326	100	16.9345	0.415184	0.924066	UP	11.816	1.0148e-18	DOWN	-2.6334	2.812e-20	UP	9.0342	0.00012747		1.1193	0.99721	DOWN	-4.1611	2.6521e-05	DOWN	-7.9197	2.8486e-05	DOWN	-10.67	2.3661e-22		3.6316	0.9993	DOWN	-6.9065	2.2155e-33		4.6629	0.99601	1671	326531004	BAK04853.1	1354	1.30121e-177	predicted protein [Hordeum vulgare subsp. vulgare]	531988639	HF679024.1
104	c26501_g1	0.11	364.22	57.36	0	1.49	0.0302015	100	15.7487	0	0.409093	UP	12.055	3.5117e-42	DOWN	-2.7303	4.0262e-50	UP	9.176	6.9443e-10				DOWN	-5.2539	1.6283e-12	DOWN	-6.7892	2.2824e-12	DOWN	-9.5445	9.9981e-62				DOWN	-8.0963	4.3169e-72		3.7118	0.99601	1203	--	--	--	--	--	517318535	HF679028.1
105	c118495_g1	0.01	33.06	6.91	0	0.35	0.030248	100	20.9014	0	1.05868	UP	11.622	6.1519e-17	DOWN	-2.3276	2.7847e-15	UP	9.1463	6.4897e-05				DOWN	-4.2732	8.6181e-06	DOWN	-5.7596	2.6475e-06	DOWN	-8.1121	5.4744e-27				DOWN	-6.7128	1.8487e-29		4.6629	0.99601	4072	566215701	XP_002325251.2	1643	0	Calcium-transporting ATPase 8 family protein [Populus trichocarpa]>gi|550318682|gb|EEF03816.2| Calcium-transporting ATPase 8 family protein [Populus trichocarpa]	517316688	HF679027.1
106	c175007_g1	0.03	93.29	18.97	0	0.46	0.0321578	100	20.3344	0	0.493086	UP	11.959	3.8652e-20	DOWN	-2.3683	9.846e-20	UP	9.4421	8.8806e-06				DOWN	-5.3395	1.3547e-07	DOWN	-6.0554	1.1143e-07	DOWN	-8.4486	6.4952e-33				DOWN	-7.8199	1.3195e-34		3.8924	0.99601	1933	551671486	XP_005838500.1	389	6.06043e-40	hypothetical protein GUITHDRAFT_66090 [Guillardia theta CCMP2712]>gi|428182660|gb|EKX51520.1| hypothetical protein GUITHDRAFT_66090 [Guillardia theta CCMP2712]	517312918	HF679025.1
107	c245151_g1	0.02	61.21	10.3	0	0.42	0.0326744	100	16.8273	0	0.686162	UP	11.916	1.0458e-19	DOWN	-2.6407	8.4206e-22	UP	9.127	7.3107e-05				DOWN	-4.5883	6.7747e-06	DOWN	-5.7403	3.1964e-06	DOWN	-8.4059	4.2745e-32				DOWN	-7.3411	7.3413e-35		4.3285	0.99601	2764	--	--	--	--	--	531988639	HF679024.1
108	c78411_g1	0.03	91.36	30.26	0.02	1.2	0.0328371	100	33.1217	0.0660939	1.31349	UP	12.098	1.2684e-21	DOWN	-1.6642	2.4138e-13	UP	10.286	3.834e-09		-0.46563	0.99721	DOWN	-4.6266	4.954e-13	DOWN	-10.756	1.4869e-08	DOWN	-12.538	8.2118e-20		6.0025	0.71591	DOWN	-6.4028	2.1888e-41		5.4488	0.71114	2149	545713678	XP_005709142.1	1258	8.9016e-165	S-adenosylmethionine synthetase [Galdieria sulphuraria]>gi|452825626|gb|EME32622.1| S-adenosylmethionine synthetase [Galdieria sulphuraria]	517309970	HF679023.1
109	c65515_g2	0.07	210.53	55.08	0	0.93	0.0332494	100	26.1625	0	0.441742	UP	11.82	9.2501e-19	DOWN	-2.0095	1.8955e-14	UP	9.6626	1.6089e-06				DOWN	-5.8401	7.1596e-09	DOWN	-6.2758	7.0119e-09	DOWN	-8.3102	2.4817e-30				DOWN	-7.9616	4.6214e-31		3.6123	0.99601	898	--	--	--	--	--	531988639	HF679024.1
110	c106200_g1	0.02	59.85	15.62	0.01	0.66	0.0334169	100	26.0986	0.0640205	1.10276	UP	11.648	3.6359e-17	DOWN	-2.0076	8.4227e-13	UP	9.492	6.167e-06		-0.46563	0.99721	DOWN	-4.4769	1.8098e-07	DOWN	-9.9624	1.2266e-05	DOWN	-12.087	8.5546e-16		5.3586	0.9993	DOWN	-6.5965	3.9901e-30		4.8049	0.99601	2550	--	--	--	--	--	517318535	HF679028.1
111	c175157_g1	0.03	89.28	12.8	0	1.27	0.0336022	100	14.3369	0	1.42249	UP	11.896	1.6604e-19	DOWN	-2.8722	1.3728e-23	UP	8.8756	0.00030998				DOWN	-3.3059	0.00040661	DOWN	-5.4888	3.0246e-05	DOWN	-8.386	1.008e-31				DOWN	-6.2901	4.5064e-36		5.3595	0.76224	1934	301114271	XP_002998905.1	1108	1.45939e-141	4-aminobutyrate aminotransferase, mitochondrial precursor [Phytophthora infestans T30-4]>gi|262110999|gb|EEY69051.1| 4-aminobutyrate aminotransferase, mitochondrial precursor [Phytophthora infestans T30-4]	517312918	HF679025.1
112	c244687_g1	0.13	386.31	65.21	0	1.35	0.0336517	100	16.8802	0	0.34946	UP	11.77	4.9152e-91	DOWN	-2.637	2.6631e-99	UP	8.9847	3.5658e-22				DOWN	-5.5636	1.228e-27	DOWN	-7.9199	6.5644e-25	DOWN	-10.582	2.4977e-109				DOWN	-8.3126	3.8959e-145		3.2109	0.86685	2036	--	--	--	--	--	517318535	HF679028.1
113	c118655_g1	0.03	87.03	17.35	0	1.99	0.0344709	100	19.9357	0	2.28657	UP	12.04	5.3818e-21	DOWN	-2.3964	3.4307e-21	UP	9.4958	5.9953e-06				DOWN	-3.0883	7.7897e-06	DOWN	-6.109	5.8606e-08	DOWN	-8.5304	1.5756e-34				DOWN	-5.5967	6.8498e-40		6.1972	0.32947	2166	302780097	XP_002971823.1	334	7.51949e-31	hypothetical protein SELMODRAFT_96378 [Selaginella moellendorffii]>gi|300160122|gb|EFJ26740.1| hypothetical protein SELMODRAFT_96378 [Selaginella moellendorffii]	317431834	FN998940.1
114	c208626_g1	0.03	86.59	14.39	0	0.89	0.034646	100	16.6185	0	1.02783	UP	11.89	1.8893e-19	DOWN	-2.6596	1.361e-21	UP	9.0826	9.5721e-05				DOWN	-3.98	2.4131e-05	DOWN	-5.6959	4.9067e-06	DOWN	-8.3804	1.2857e-31				DOWN	-6.7516	2.103e-35		4.8924	0.99601	1981	302765751	XP_002966296.1	627	1.25114e-70	hypothetical protein SELMODRAFT_85307 [Selaginella moellendorffii]>gi|300165716|gb|EFJ32323.1| hypothetical protein SELMODRAFT_85307 [Selaginella moellendorffii]	685868980	XM_009263248.1
115	c130229_g1	0.01	27.84	6.01	0	0.02	0.0359195	100	21.5876	0	0.0718391	UP	11.316	1.0317e-28	DOWN	-2.2802	4.1597e-24	UP	8.8871	2.1319e-08				DOWN	-8.287	6.4866e-09	DOWN	-6.5004	2.8383e-10	DOWN	-8.8055	1.6214e-40				DOWN	-10.679	5.0479e-31		0.38986	0.99601	7635	300176829	CBK25398.2	1074	1.83786e-115	putative polyketide synthase [Blastocystis hominis]	--	--
116	c246737_g1	0.03	82.15	11.12	0	2.65	0.0365186	100	13.5362	0	3.22581	UP	11.811	1.1214e-18	DOWN	-2.956	6.5707e-23	UP	8.7071	0.000731					-2.0338	0.024457	DOWN	-5.3204	0.00011296	DOWN	-8.3013	3.5435e-30				DOWN	-5.1018	2.1398e-33		6.4631	0.23108	1977	326503798	BAK02685.1	1401	0	predicted protein [Hordeum vulgare subsp. vulgare]	225877943	FN297819.1
117	c244613_g1	0.06	162.06	24.34	0	1.75	0.0370233	100	15.0191	0	1.07985	UP	11.759	3.4529e-36	DOWN	-2.8059	4.9772e-42	UP	8.8045	5.1313e-08				DOWN	-3.767	2.1125e-08	DOWN	-6.4177	9.7633e-10	DOWN	-9.2486	3.2384e-52				DOWN	-6.6849	9.6142e-65		4.8273	0.52096	1937	326513122	BAK06801.1	1007	1.41622e-125	predicted protein [Hordeum vulgare subsp. vulgare]	685849402	XM_009253469.1
118	c56507_g1	0.02	53.71	7.74	0	0.5	0.037237	100	14.4107	0	0.930925	UP	11.604	8.8598e-17	DOWN	-2.8635	3.4216e-19	UP	8.5922	0.001266				DOWN	-3.9332	0.00073558	DOWN	-5.2054	0.00025561	DOWN	-8.0939	1.0643e-26				DOWN	-6.9087	7.79e-29		4.4488	0.99601	2554	326491339	BAK05769.1	338	1.14659e-30	predicted protein [Hordeum vulgare subsp. vulgare]	517314787	HF679026.1
119	c192630_g1	0.02	53.61	13.32	0.02	0.51	0.0373065	100	24.8461	0.15015	0.951315	UP	11.388	5.1264e-15	DOWN	-2.0795	3.2314e-11	UP	9.1606	5.9149e-05		-0.46563	0.99721	DOWN	-4.686	4.5087e-06	DOWN	-9.631	9.7565e-05	DOWN	-11.828	7.462e-14		4.818	0.9993	DOWN	-6.8776	6.7134e-25		4.2643	0.99601	2231	546324370	XP_005718350.1	1136	2.43745e-145	succinate--CoA ligase (ADP-or GDP-forming), mitochondrial precursor [Chondrus crispus]>gi|507114947|emb|CDF38457.1| succinate--CoA ligase (ADP-or GDP-forming), mitochondrial precursor [Chondrus crispus]	517320210	HF679029.1
120	c71916_g1	0.02	53.39	8.37	0	1.79	0.0374602	100	15.6771	0	3.35269	UP	11.437	2.1165e-15	DOWN	-2.7434	2.5732e-16	UP	8.5457	0.0015579					-2.1907	0.026668	DOWN	-5.1589	0.00034838	DOWN	-7.9273	3.6011e-24				DOWN	-5.0462	1.0126e-25		6.1448	0.35286	2310	633908116	KDD73967.1	296	1.48308e-26	hypothetical protein H632_c1689p0, partial [Helicosporidium sp. ATCC 50920]	531988639	HF679024.1
121	c1424_g1	0.01	26.37	4.09	0	0.22	0.0379219	100	15.51	0	0.834281	UP	11.819	9.4401e-19	DOWN	-2.7555	2.1961e-21	UP	8.9155	0.00024884				DOWN	-4.1999	6.2359e-05	DOWN	-5.5288	2.1672e-05	DOWN	-8.3092	2.5818e-30				DOWN	-7.0675	3.5557e-33		4.5053	0.99601	5765	470143183	XP_004307261.1	466	2.48156e-44	PREDICTED: eukaryotic translation initiation factor 4G-like [Fragaria vesca subsp. vesca]	517320210	HF679029.1
122	c133779_g1	0.05	127.25	28.73	0	2.52	0.0392927	100	22.5776	0	1.98035	UP	11.471	7.7646e-78	DOWN	-2.2158	3.6298e-65	UP	9.107	8.8806e-24				DOWN	-3.483	2.3548e-24	DOWN	-8.0421	8.4238e-27	DOWN	-10.283	5.9926e-93		4.4828	0.010316	DOWN	-5.8108	5.6754e-135		5.4137	0.0081354	4730	326517709	BAK03773.1	1410	2.54047e-168	predicted protein [Hordeum vulgare subsp. vulgare]	517318535	HF679028.1
123	c86983_g1	0.01	25.27	4.48	0	0.11	0.0395726	100	17.7285	0	0.435299	UP	11.11	5.3023e-13	DOWN	-2.5898	3.5397e-12	UP	8.3721	0.0032848				DOWN	-5.357	0.00094907	DOWN	-4.9854	0.0010387	DOWN	-7.6001	7.6619e-20				DOWN	-8.0588	6.7544e-19		2.8049	0.99601	3861	567984818	ETL35174.1	2070	0	hypothetical protein L916_12665 [Phytophthora parasitica]>gi|570946209|gb|ETP11466.1| hypothetical protein F441_13017 [Phytophthora parasitica CJ01A1]	517322946	HF679031.1
124	c244622_g1	0.02	50.28	10.36	0	0.61	0.0397772	100	20.6046	0	1.21321	UP	11.474	1.0871e-15	DOWN	-2.3492	6.1135e-14	UP	8.9761	0.00017769				DOWN	-4.0541	4.9206e-05	DOWN	-5.5893	1.2892e-05	DOWN	-7.9635	1.059e-24				DOWN	-6.5153	8.5924e-27		4.7118	0.99601	2497	566012187	ETI35098.1	216	8.65664e-16	hypothetical protein F443_18501 [Phytophthora parasitica P1569]	517320210	HF679029.1
125	c226549_g1	0.02	50.04	14.89	0	0.32	0.039968	100	29.7562	0	0.639488	UP	11.484	8.9921e-16	DOWN	-1.8189	6.0833e-10	UP	9.5163	5.1238e-06				DOWN	-5.5012	5.1304e-08	DOWN	-6.1296	4.5475e-08	DOWN	-7.9735	7.5457e-25				DOWN	-7.4321	1.0407e-25		3.8049	0.99601	2524	326498909	BAK02440.1	2675	0	predicted protein [Hordeum vulgare subsp. vulgare]	216408356	FJ455141.1
126	c93964_g1	0.04	99.92	17.67	0.02	0.7	0.040032	100	17.6841	0.113186	0.70056	UP	11.413	3.1772e-30	DOWN	-2.5691	7.4328e-30	UP	8.6957	1.5576e-07		-1.4656	0.99721	DOWN	-4.6362	1.0489e-08	DOWN	-10.166	2.8053e-06	DOWN	-12.853	3.468e-23		5.403	0.9993	DOWN	-7.3173	2.9854e-49		3.8493	0.99601	2417	302812625	XP_002987999.1	1493	0	hypothetical protein SELMODRAFT_269342 [Selaginella moellendorffii]>gi|300144105|gb|EFJ10791.1| hypothetical protein SELMODRAFT_269342 [Selaginella moellendorffii]	32996421	AK111212.1
127	c105655_g1	0.01	24.89	4.85	0	0.32	0.0401768	100	19.4857	0	1.28566	UP	11.048	1.3457e-12	DOWN	-2.4291	8.1243e-11	UP	8.4711	0.0021715				DOWN	-3.871	0.0015352	DOWN	-5.0844	0.00056702	DOWN	-7.5384	4.1241e-19				DOWN	-6.4121	4.5802e-20		4.3899	0.99601	3656	--	--	--	--	--	517316688	HF679027.1
128	c174065_g1	0.02	49.72	8.39	0.02	0.18	0.0402253	100	16.8745	0.238379	0.362027	UP	11.301	2.3349e-14	DOWN	-2.6369	3.3389e-14	UP	8.5163	0.0017769		-0.46563	0.99721	DOWN	-5.5012	0.00039716	DOWN	-8.9867	0.0022365	DOWN	-11.741	2.9318e-13		3.3586	0.9993	DOWN	-8.2501	3.6917e-21		2.8049	0.99601	2262	694451318	XP_009350866.1	1013	5.39367e-124	PREDICTED: lysophospholipase 1-like [Pyrus x bretschneideri]	517325311	HF679033.1
129	c48476_g1	0.02	49.42	7.96	0	0.53	0.0404694	100	16.1068	0	1.07244	UP	11.384	5.5128e-15	DOWN	-2.7051	1.7383e-15	UP	8.5311	0.0016668				DOWN	-3.8721	0.0011153	DOWN	-5.1443	0.0003843	DOWN	-7.8744	2.0543e-23				DOWN	-6.6892	4.8681e-25		4.4488	0.99601	2397	527201057	EPS68287.1	1136	4.65682e-144	hypothetical protein M569_06477, partial [Genlisea aurea]	517322946	HF679031.1
130	c246087_g1	0.02	49.29	11.17	0	0.76	0.0405762	100	22.6618	0	1.54189	UP	11.648	3.6359e-17	DOWN	-2.2119	1.4285e-14	UP	9.2877	2.5886e-05				DOWN	-3.8463	5.3826e-06	DOWN	-5.901	6.3087e-07	DOWN	-8.1378	2.1319e-27				DOWN	-6.1703	1.8875e-30		5.2312	0.8341	2844	--	--	--	--	--	517309970	HF679023.1
131	c125933_g1	0.01	24.57	5	0	0.16	0.0407	100	20.35	0	0.651201	UP	12.306	4.7038e-24	DOWN	-2.3659	4.387e-25	UP	9.7923	5.2971e-07				DOWN	-4.9192	1.7436e-09	DOWN	-6.4055	1.1669e-09	DOWN	-8.7964	2.6583e-40				DOWN	-7.3971	1.6573e-45		4.6629	0.99601	8571	502076897	XP_004485490.1	710	6.39386e-74	PREDICTED: importin-4-like [Cicer arietinum]	685849200	XM_009253368.1
132	c172491_g1	0.01	24.34	4.35	0	0.4	0.0410846	100	17.8718	0	1.64339	UP	11.501	6.49e-16	DOWN	-2.5542	1.0063e-15	UP	8.7984	0.00046323				DOWN	-3.4257	0.00050629	DOWN	-5.4116	5.6048e-05	DOWN	-7.9908	4.1574e-25				DOWN	-6.0919	1.5107e-27		5.1625	0.87424	5035	326517709	BAK03773.1	1595	0	predicted protein [Hordeum vulgare subsp. vulgare]	517318535	HF679028.1
133	c10267_g1	0.05	121.25	20.31	0	1.25	0.0412371	100	16.7505	0	1.03093	UP	11.581	5.4412e-33	DOWN	-2.6477	8.6825e-35	UP	8.7846	6.3286e-08				DOWN	-3.9881	1.3547e-08	DOWN	-6.3978	1.3046e-09	DOWN	-9.0705	3.595e-47				DOWN	-6.7479	4.3547e-57		4.5863	0.6637	2252	629087218	KCW53575.1	517	7.0323e-56	hypothetical protein EUGRSUZ_J02850 [Eucalyptus grandis]	302910590	XM_003050275.1
134	c127849_g1	0.03	72.71	16.65	0	1.37	0.0412598	100	22.8992	0	1.8842	UP	11.42	2.4733e-30	DOWN	-2.163	3.2919e-24	UP	9.1087	1.6172e-09				DOWN	-3.5086	7.8523e-10	DOWN	-6.7219	7.5682e-12	DOWN	-8.9099	5.0413e-43				DOWN	-5.7836	5.2699e-52		5.3899	0.249	4133	326497939	BAJ94832.1	1446	0	predicted protein [Hordeum vulgare subsp. vulgare]	517312918	HF679025.1
135	c55257_g1	0.03	72.05	13.99	0	0.53	0.0416378	100	19.4171	0	0.7356	UP	11.433	9.1577e-46	DOWN	-2.4326	1.049e-42	UP	8.8523	2.5687e-12				DOWN	-4.6942	1.5076e-14	DOWN	-7.0505	1.3658e-14	DOWN	-9.508	1.808e-60				DOWN	-7.2388	2.6611e-75		3.9479	0.75091	4921	--	--	--	--	--	531988639	HF679024.1
136	c63253_g1	0.02	47.27	10.37	0	0.56	0.0423101	100	21.9378	0	1.18468	UP	11.256	5.014e-14	DOWN	-2.2587	2.0852e-11	UP	8.8493	0.00035582				DOWN	-4.1903	0.00010195	DOWN	-5.4626	3.7463e-05	DOWN	-7.7463	1.1178e-21				DOWN	-6.5611	4.8411e-23		4.4488	0.99601	2302	212720962	NP_001131204.1	2199	0	uncharacterized protein LOC100192512 [Zea mays]>gi|194690860|gb|ACF79514.1| unknown [Zea mays]	46129379	XM_389051.1
137	c226663_g1	0.05	116.88	23.1	0	1.22	0.0427789	100	19.7639	0	1.04381	UP	11.359	8.6654e-15	DOWN	-2.4122	2.6625e-13	UP	8.7984	0.00046323				DOWN	-4.1983	0.00014414	DOWN	-5.4116	5.6048e-05	DOWN	-7.8488	4.6607e-23				DOWN	-6.7226	1.4311e-24		4.3899	0.99601	1113	--	--	--	--	--	517309970	HF679023.1
138	c175489_g1	0.04	90.45	16.91	0.03	1.98	0.0442233	100	18.6954	0.17741	2.18905	UP	11.495	7.2901e-16	DOWN	-2.4912	3.3631e-15	UP	8.8552	0.00034515		-0.46563	0.99721	DOWN	-3.0587	0.00082342	DOWN	-9.3256	0.00049041	DOWN	-11.934	1.2878e-14		6.14	0.64042	DOWN	-5.6619	2.1457e-27		5.5863	0.63462	1496	544215353	XP_005537822.1	731	1.77384e-90	cytochrome c reductase cytochrome c1 subunit [Cyanidioschyzon merolae strain 10D]>gi|449018384|dbj|BAM81786.1| cytochrome c reductase cytochrome c1 subunit [Cyanidioschyzon merolae strain 10D]	517309970	HF679023.1
139	c113232_g1	0.02	44.67	11.02	0	0.78	0.0447728	100	24.6698	0	1.74614	UP	11.299	2.4486e-14	DOWN	-2.1007	1.1012e-10	UP	9.0497	0.00011678				DOWN	-3.7866	4.495e-05	DOWN	-5.6629	6.6721e-06	DOWN	-7.7886	3.0898e-22				DOWN	-5.9994	5.552e-24		5.0528	0.93166	2643	695463847	XP_009538814.1	428	1.18463e-43	hypothetical protein PHYSODRAFT_348578 [Phytophthora sojae]>gi|348666125|gb|EGZ05953.1| hypothetical protein PHYSODRAFT_348578 [Phytophthora sojae]	685869430	XM_009263473.1
140	c10224_g1	0.03	66.82	17.49	0	2.18	0.0448967	100	26.1748	0	3.2625	UP	11.6	9.5815e-17	DOWN	-2.0037	2.4049e-12	UP	9.448	8.5114e-06				DOWN	-2.9734	1.8324e-05	DOWN	-6.0612	1.0431e-07	DOWN	-8.0899	1.2271e-26				DOWN	-5.0891	7.7277e-29		6.2643	0.30169	2087	168070323	XP_001786771.1	235	4.9666e-19	predicted protein [Physcomitrella patens]>gi|162660521|gb|EDQ48415.1| predicted protein [Physcomitrella patens]	517322946	HF679031.1
141	c116773_g1	0.06	133.32	30.63	0	2.89	0.0450045	100	22.9748	0	2.16772	UP	11.293	1.596e-42	DOWN	-2.1918	6.0438e-34	UP	8.9534	4.7852e-13				DOWN	-3.3735	8.4523e-13	DOWN	-7.1516	1.4977e-15	DOWN	-9.3684	6.8873e-56		3.7018	0.13771	DOWN	-5.6773	2.3147e-71		5.3697	0.088344	2494	226491348	NP_001142253.1	2405	0	uncharacterized protein LOC100274422 [Zea mays]>gi|194707854|gb|ACF88011.1| unknown [Zea mays]>gi|584138006|gb|EWG47348.1| hypothetical protein FVEG_07477 [Fusarium verticillioides 7600]	226491347	NM_001148781.1
142	c226085_g1	0.23	505.17	84.16	0.06	4.35	0.0455292	100	16.6597	0.0712928	0.861096	UP	11.395	7.4384e-210	DOWN	-2.6548	5.5829e-217	UP	8.5919	9.1182e-50		-1.9511	0.99721	DOWN	-4.2446	1.2793e-54	DOWN	-10.548	4.7858e-38	DOWN	-13.32	4.1223e-146	UP	6.1762	0.0031586	DOWN	-7.0114	0		4.1371	0.0055938	3231	326508144	BAJ99339.1	2009	0	predicted protein [Hordeum vulgare subsp. vulgare]	46109085	XM_381601.1
143	c94525_g1	0.06	129.37	43.24	0	0.55	0.0463786	100	33.4235	0	0.425137	UP	11.336	5.093e-29	DOWN	-1.6517	1.459e-15	UP	9.5357	4.3582e-12				DOWN	-6.2726	4.7616e-16	DOWN	-7.1489	1.5887e-15	DOWN	-8.8256	5.4629e-41				DOWN	-8.0364	4.5585e-44		3.0528	0.99601	1823	--	--	--	--	--	--	--
144	c10069_g1	0.01	21.34	3.87	0	0.34	0.0468604	100	18.135	0	1.59325	UP	11.646	3.7576e-17	DOWN	-2.5327	3.1877e-17	UP	8.9653	0.00018884				DOWN	-3.4907	0.00015249	DOWN	-5.5785	1.4197e-05	DOWN	-8.1362	2.2685e-27				DOWN	-6.1354	1.9757e-30		5.2643	0.81487	6299	397620056	EJK65518.1	1121	2.78592e-126	hypothetical protein THAOC_13606 [Thalassiosira oceanica]	573864496	KF740722.1
145	c16460_g1	0.03	63.8	8.28	0	0.27	0.0470219	100	12.9781	0	0.423197	UP	11.43	6.5243e-61	DOWN	-3.0105	3.0632e-72	UP	8.2713	1.0336e-11				DOWN	-4.8986	3.7219e-13	DOWN	-6.8846	3.8919e-13	DOWN	-9.9201	3.9895e-76				DOWN	-8.0212	2.8314e-94		3.1625	0.99601	7470	326497339	BAK02254.1	2072	0	predicted protein [Hordeum vulgare subsp. vulgare]	517314787	HF679026.1
146	c190016_g1	0.11	232.14	35.46	0	6.35	0.0473852	100	15.2753	0	2.73542	UP	11.269	5.7287e-84	DOWN	-2.78	3.2185e-89	UP	8.3404	2.6848e-18				DOWN	-2.4507	3.1425e-12	DOWN	-7.5386	9.2706e-20	DOWN	-10.344	4.481e-96	UP	5.0115	0.00063687	DOWN	-5.3428	2.6191e-139	UP	5.6794	0.00059909	2790	326497227	BAK02198.1	2518	0	predicted protein [Hordeum vulgare subsp. vulgare]	685864486	XM_009261001.1
147	c172561_g1	0.04	84.41	18.92	0	0.62	0.0473878	100	22.4144	0	0.73451	UP	11.47	1.1655e-15	DOWN	-2.2289	5.2332e-13	UP	9.0926	9.0326e-05				DOWN	-4.9075	6.8334e-06	DOWN	-5.7058	4.4603e-06	DOWN	-7.9597	1.2021e-24				DOWN	-7.2485	8.7378e-26		3.9748	0.99601	1565	326523727	BAJ93034.1	1206	1.89159e-159	predicted protein [Hordeum vulgare subsp. vulgare]	685855828	XM_009256672.1
148	c190282_g1	0.03	63.15	13.12	0	0.89	0.0475059	100	20.7759	0	1.40934	UP	11.443	1.9011e-15	DOWN	-2.3378	1.4479e-13	UP	8.9571	0.00019749				DOWN	-3.8545	7.8588e-05	DOWN	-5.5703	1.5267e-05	DOWN	-7.9331	2.9687e-24				DOWN	-6.3043	2.1872e-26		4.8924	0.99601	1991	326487618	BAK05481.1	242	2.48889e-19	predicted protein [Hordeum vulgare subsp. vulgare]	517309970	HF679023.1
149	c93958_g1	0.01	20.31	3.46	0	0.25	0.0492368	100	17.0359	0	1.23092	UP	11.171	2.0444e-13	DOWN	-2.6221	6.9154e-13	UP	8.4005	0.0029189				DOWN	-3.7415	0.0025647	DOWN	-5.0138	0.00087456	DOWN	-7.6608	1.3877e-20				DOWN	-6.4757	8.7339e-22		4.4488	0.99601	4810	--	--	--	--	--	597621873	KJ025073.1
150	c7516_g1	0.07	141.83	27.47	0	0.1	0.0493549	100	19.3683	0	0.0705069	UP	11.203	4.6908e-27	DOWN	-2.4394	3.0658e-24	UP	8.6149	3.4431e-07				DOWN	-8.0148	1.3185e-07	DOWN	-6.2281	1.3183e-08	DOWN	-8.6925	5.8865e-38				DOWN	-10.566	3.3532e-29		0.38986	0.99601	1550	669136748	XP_008603942.1	231	3.63472e-18	hypothetical protein SDRG_00252 [Saprolegnia diclina VS20]>gi|530744277|gb|EQC42519.1| hypothetical protein SDRG_00252 [Saprolegnia diclina VS20]	517322946	HF679031.1
151	c112960_g1	0.02	40.34	7.23	0	0.41	0.0495786	100	17.9227	0	1.01636	UP	11.148	2.9611e-13	DOWN	-2.5358	3.4061e-12	UP	8.4634	0.0022415				DOWN	-4.056	0.0012843	DOWN	-5.0767	0.00059395	DOWN	-7.6375	2.6959e-20				DOWN	-6.7038	2.8625e-21		4.1972	0.99601	2977	--	--	--	--	--	517314787	HF679026.1
152	c133738_g3	0.03	60.45	16.19	0	0.94	0.0496278	100	26.7825	0	1.555	UP	11.112	5.1704e-13	DOWN	-1.9713	1.277e-08	UP	8.9922	0.00016194				DOWN	-4.0701	4.2392e-05	DOWN	-5.6054	1.1239e-05	DOWN	-7.6017	7.3328e-20				DOWN	-6.1535	4.5235e-21		4.7118	0.99601	1687	5733382	AAD49555.1	1695	0	b-tubulin [Entosiphon sulcatum]	685852004	XM_009254760.1
153	c60563_g1	0.16	321.83	84.71	0.11	5.22	0.0497157	100	26.3213	0.129855	1.62197	UP	11.297	2.5066e-14	DOWN	-2.0099	4.6412e-10	UP	9.1391	6.7827e-05		-0.46563	0.99721	DOWN	-3.954	1.5866e-05	DOWN	-9.6095	0.00011063	DOWN	-11.737	3.119e-13		5.5285	0.9789	DOWN	-6.076	6.0262e-24		4.9748	0.97469	518	--	--	--	--	--	517322946	HF679031.1
154	c209446_g1	0.07	140.47	35.48	0	1.96	0.0498327	100	25.2581	0	1.39532	UP	11.244	1.1751e-27	DOWN	-2.0566	4.9761e-20	UP	9.0394	3.7525e-09				DOWN	-4.1416	1.8996e-10	DOWN	-6.6526	2.4954e-11	DOWN	-8.7342	6.9863e-39				DOWN	-6.3103	6.8394e-46		4.6875	0.60558	1603	--	--	--	--	--	517318535	HF679028.1
155	c78795_g1	0.14	280.6	78.28	0.1	22.66	0.0498931	100	27.8974	0.127747	8.07555	UP	11.292	2.3576e-28	DOWN	-1.9166	9.0115e-19	UP	9.2267	3.6252e-10		-0.46563	0.99721	DOWN	-2.0267	4.5931e-06	DOWN	-9.6971	1.3346e-09	DOWN	-11.731	4.5064e-26	UP	7.5435	0.0043023	DOWN	-4.0553	1.2789e-41	UP	6.9898	0.003579	926	675354064	KFM26504.1	351	3.73285e-38	40S ribosomal protein S24-2 [Auxenochlorella protothecoides]	517322946	HF679031.1
156	c88319_g1	0.02	40.08	9.59	0	0.43	0.0499002	100	23.9271	0	1.07285	UP	11.134	3.6594e-13	DOWN	-2.1306	1.0128e-09	UP	8.8552	0.00034515				DOWN	-4.4477	7.2204e-05	DOWN	-5.4685	3.5704e-05	DOWN	-7.6241	3.9193e-20				DOWN	-6.6904	4.3473e-21		4.1972	0.99601	2507	470139483	XP_004305477.1	763	7.90737e-89	PREDICTED: probable protein phosphatase 2C 60-like [Fragaria vesca subsp. vesca]	517316688	HF679027.1
157	c61121_g1	0.02	40.01	10.65	0	0.43	0.0499875	100	26.6183	0	1.07473	UP	11.263	4.4913e-14	DOWN	-2.1575	8.4246e-11	UP	8.9571	0.00019749				DOWN	-4.357	3.7199e-05	DOWN	-5.5703	1.5267e-05	DOWN	-7.7528	9.183e-22				DOWN	-6.6266	4.3291e-23		4.3899	0.99601	3376	641540426	KDO34208.1	391	1.95267e-37	hypothetical protein SPRG_19047 [Saprolegnia parasitica CBS 223.65]	517309970	HF679023.1
158	c226828_g1	0.08	159.2	17.46	0.04	3.22	0.0502513	100	10.9673	0.229095	2.02261	UP	11.172	7.12e-40	DOWN	-3.2592	9.2248e-49	UP	7.7644	1.6089e-06		-1.0506	0.99721	DOWN	-2.4035	0.00037298	DOWN	-8.8198	6.2687e-06	DOWN	-12.196	4.359e-33		6.2894	0.13856	DOWN	-5.7748	1.1774e-65		5.1507	0.14109	1966	326504926	BAK06754.1	1918	0	predicted protein [Hordeum vulgare subsp. vulgare]	685859612	XM_009258564.1
159	c247150_g1	0.02	39.71	8.06	0	0.02	0.0503651	100	20.2972	0	0.0503651	UP	11.565	1.9195e-16	DOWN	-2.3691	5.2195e-15	UP	9.0471	0.00011836				DOWN	-9.032	0.00011477	DOWN	-5.6604	6.835e-06	DOWN	-8.0545	4.407e-26				DOWN	-11.513	3.4211e-16		-0.1951	0.99601	3298	--	--	--	--	--	46139120	XM_391251.1
160	c26596_g1	0.05	97.59	21.91	0	1.44	0.0512348	100	22.4511	0	1.47556	UP	11.365	7.7942e-15	DOWN	-2.2272	4.4126e-12	UP	8.9895	0.00016441				DOWN	-3.8869	5.875e-05	DOWN	-5.6028	1.1491e-05	DOWN	-7.8549	3.8373e-23				DOWN	-6.2261	4.8671e-25		4.8924	0.99601	1298	--	--	--	--	--	517314787	HF679026.1
161	c82353_g1	0.02	38.96	9.69	0	0.23	0.0513347	100	24.8717	0	0.590349	UP	11.058	1.176e-12	DOWN	-2.0778	6.4252e-09	UP	8.8316	0.00039048				DOWN	-5.357	4.7812e-05	DOWN	-5.4448	4.3227e-05	DOWN	-7.5476	3.2219e-19				DOWN	-7.5469	4.9846e-19		3.2643	0.99601	2422	63002636	BAD97830.1	1145	1.21264e-147	ornithine decarboxylase [Prunus persica]	517314787	HF679026.1
162	c156365_g1	0.06	115.89	31.48	0	0.68	0.0517732	100	27.1637	0	0.586763	UP	11.316	1.8191e-14	DOWN	-1.9538	8.4011e-10	UP	9.2142	4.2024e-05				DOWN	-5.4986	1.5957e-06	DOWN	-5.8274	1.3555e-06	DOWN	-7.8062	1.7936e-22				DOWN	-7.5644	1.0762e-22		3.5053	0.99601	1094	168067582	XP_001785691.1	222	1.89887e-19	predicted protein [Physcomitrella patens]>gi|162662661|gb|EDQ49486.1| predicted protein [Physcomitrella patens]	517316688	HF679027.1
163	c127316_g1	0.09	173.61	32.68	0.16	21.65	0.0518403	100	18.8238	0.489596	12.4705	UP	11.313	1.3171e-71	DOWN	-2.3259	4.0122e-62	UP	8.8387	2.2113e-20		0.53437	0.99721	DOWN	-1.4549	2.5499e-07	DOWN	-8.3091	1.1687e-21	DOWN	-10.752	1.6304e-77	UP	6.7272	7.9987e-09	DOWN	-3.8929	1.2148e-102	UP	7.1735	1.6792e-08	4193	326511343	BAJ87685.1	1629	0	predicted protein [Hordeum vulgare subsp. vulgare]	517312918	HF679025.1
164	c145461_g2	0.01	19.2	4.19	0	0.28	0.0520833	100	21.8229	0	1.45833	UP	10.991	3.1769e-12	DOWN	-2.2647	1.5686e-09	UP	8.578	0.0013497				DOWN	-3.8624	0.00087495	DOWN	-5.1913	0.00028077	DOWN	-7.4809	1.8912e-18				DOWN	-6.2392	2.2986e-19		4.5053	0.99601	4505	694443063	XP_009348157.1	1284	3.29004e-153	PREDICTED: ubiquitin carboxyl-terminal hydrolase 10-A-like [Pyrus x bretschneideri]	517316688	HF679027.1
165	c55451_g1	0.02	38.33	6.11	0	0.36	0.0521785	100	15.9405	0	0.939212	UP	11.565	1.9195e-16	DOWN	-2.7189	1.1893e-17	UP	8.6973	0.00076625				DOWN	-4.0383	0.00034047	DOWN	-5.3106	0.00012121	DOWN	-8.0545	4.407e-26				DOWN	-6.8693	4.0495e-28		4.4488	0.99601	3409	--	--	--	--	--	517312918	HF679025.1
166	c116954_g1	0.02	37.65	10.25	0.01	0.16	0.0531208	100	27.2244	0.097561	0.424967	UP	11.299	2.4202e-14	DOWN	-1.9323	1.5373e-09	UP	9.2188	4.0825e-05		-0.46563	0.99721	DOWN	-5.7442	1.4813e-06	DOWN	-9.6892	6.9636e-05	DOWN	-11.739	3.0269e-13		3.818	0.9993	DOWN	-7.7886	4.9286e-22		3.2643	0.99601	4334	669165756	XP_008618440.1	260	1.57133e-21	hypothetical protein SDRG_14111 [Saprolegnia diclina VS20]>gi|530729912|gb|EQC28154.1| hypothetical protein SDRG_14111 [Saprolegnia diclina VS20]	517318535	HF679028.1
167	c249376_g1	0.03	54.97	10.82	0	0.98	0.0545752	100	19.6835	0	1.78279	UP	11.177	1.855e-13	DOWN	-2.4156	9.586e-12	UP	8.6131	0.0011467				DOWN	-3.4281	0.0014145	DOWN	-5.2264	0.00022193	DOWN	-7.667	1.1717e-20				DOWN	-5.9558	4.5946e-22		4.9748	0.97469	1911	544213199	XP_005536747.1	179	1.68897e-12	cytochrome c oxidase subunit Vb [Cyanidioschyzon merolae strain 10D]>gi|449017309|dbj|BAM80711.1| cytochrome c oxidase subunit Vb [Cyanidioschyzon merolae strain 10D]	517316688	HF679027.1
168	c155157_g1	0.18	329.8	68.33	0	14.43	0.0545785	100	20.7186	0	4.37538	UP	11.163	1.1965e-92	DOWN	-2.3411	4.0799e-79	UP	8.6738	5.5223e-26				DOWN	-2.211	6.2904e-16	DOWN	-8.0944	1.1881e-27	DOWN	-10.46	2.2329e-102	UP	5.8071	9.453e-07	DOWN	-4.6641	2.095e-144	UP	6.2526	1.2471e-06	2177	288300158	ADC45382.1	834	5.42097e-99	phosphate-repressible phosphate permease [Cleistogenes songorica]	517323984	HF679032.1
169	c121656_g2	0.01	18.19	3.96	0	0.19	0.0549753	100	21.7702	0	1.04453	UP	10.75	8.8033e-11	DOWN	-2.2666	4.369e-08	UP	8.3348	0.0038086				DOWN	-4.3196	0.0019424	DOWN	-4.948	0.0012957	DOWN	-7.2396	6.6965e-16				DOWN	-6.6983	3.2965e-16		3.8049	0.99601	4045	--	--	--	--	--	531988639	HF679024.1
170	c15267_g1	0.02	35.45	6.86	0	0.3	0.0564175	100	19.3512	0	0.846262	UP	11.172	1.9942e-13	DOWN	-2.439	7.6311e-12	UP	8.5851	0.0013074				DOWN	-4.4825	0.00042322	DOWN	-5.1984	0.00026762	DOWN	-7.6624	1.3345e-20				DOWN	-7.0336	2.7019e-21		3.8924	0.99601	2844	673045833	XP_008876877.1	660	1.50357e-75	hypothetical protein H310_11843 [Aphanomyces invadans]>gi|574467539|gb|ETV94562.1| hypothetical protein H310_11843 [Aphanomyces invadans]	517316688	HF679027.1
171	c245146_g1	0.04	70.76	14.72	0.03	0.55	0.0565291	100	20.8027	0.203804	0.777275	UP	11.115	7.9787e-26	DOWN	-2.3346	1.3371e-21	UP	8.6321	2.9083e-07		-0.46563	0.99721	DOWN	-4.71	2.2027e-08	DOWN	-9.1025	6.2467e-07	DOWN	-11.555	8.5316e-24		4.2655	0.9993	DOWN	-7.1567	1.7025e-40		3.7118	0.99601	2746	545369230	XP_005649366.1	1645	0	flagellar associated protein [Coccomyxa subellipsoidea C-169]>gi|384251344|gb|EIE24822.1| flagellar associated protein [Coccomyxa subellipsoidea C-169]	685858952	XM_009258234.1
172	c100492_g1	0.03	52.78	9.63	0	0.06	0.0568397	100	18.2455	0	0.113679	UP	11.083	8.0781e-13	DOWN	-2.5257	1.3272e-11	UP	8.4085	0.0028271				DOWN	-7.3934	0.0012815	DOWN	-5.0218	0.00083514	DOWN	-7.5724	1.6419e-19				DOWN	-10.031	1.106e-14		0.8049	0.99601	1869	551549633	XP_005762387.1	212	1.07631e-15	hypothetical protein EMIHUDRAFT_437944 [Emiliania huxleyi CCMP1516]>gi|485611411|gb|EOD09958.1| hypothetical protein EMIHUDRAFT_437944 [Emiliania huxleyi CCMP1516]	--	--
173	c116371_g1	0.01	17.38	2.06	0	0.11	0.0575374	100	11.8527	0	0.632911	UP	11.627	5.5597e-17	DOWN	-3.1442	1.9697e-21	UP	8.3348	0.0038086				DOWN	-4.1497	0.0022485	DOWN	-4.948	0.0012957	DOWN	-8.1172	4.5468e-27				DOWN	-7.4059	1.9569e-28		3.9748	0.99601	7591	326518128	BAK07316.1	6127	0	predicted protein [Hordeum vulgare subsp. vulgare]	517312918	HF679025.1
174	c81318_g1	0.09	156.23	39.77	0.12	7.02	0.0576074	100	25.4561	0.301735	4.49338	UP	11.118	7.2214e-26	DOWN	-2.046	3.2587e-18	UP	8.9239	1.4189e-08		0.53437	0.99721	DOWN	-2.4658	3.2176e-06	DOWN	-8.3943	3.6853e-09	DOWN	-10.558	5.6789e-28		5.8016	0.040431	DOWN	-4.6239	8.8174e-40		6.2478	0.043744	1356	224000193	XP_002289769.1	641	6.17503e-79	RL11A, ribosomal protein 11A 60S large ribosomal subunit [Thalassiosira pseudonana CCMP1335]>gi|220974977|gb|EED93306.1| RL11A, ribosomal protein 11A 60S large ribosomal subunit [Thalassiosira pseudonana CCMP1335]	517309970	HF679023.1
175	c79853_g1	0.02	34.65	8.22	0	0.49	0.0577201	100	23.7229	0	1.41414	UP	10.815	4.973e-22	DOWN	-2.1452	9.9349e-16	UP	8.5219	8.1488e-07				DOWN	-4.0473	3.0351e-07	DOWN	-6.1351	4.2567e-08	DOWN	-8.3053	3.0299e-30				DOWN	-6.3046	4.1795e-34		4.2643	0.86738	4424	479386		1425	3.17339e-180	isocitrate dehydrogenase (NADP) (EC 1.1.1.42) - soybean	517316688	HF679027.1
176	c80081_g1	0.02	34.52	6.74	0	0.16	0.0579374	100	19.5249	0	0.463499	UP	10.827	3.4689e-33	DOWN	-2.4257	7.8664e-28	UP	8.2525	1.0537e-08				DOWN	-5.3629	5.8917e-10	DOWN	-6.4508	6.0161e-10	DOWN	-8.9014	8.1027e-43				DOWN	-7.9007	5.162e-47		2.6794	0.99601	6609	695368390	XP_009513791.1	1761	0	hypothetical protein PHYSODRAFT_477507 [Phytophthora sojae]>gi|348686702|gb|EGZ26516.1| hypothetical protein PHYSODRAFT_477507 [Phytophthora sojae]	46110137	XM_382127.1
177	c25829_g1	0.02	34.32	5.43	0.01	0.35	0.0582751	100	15.8217	0.184162	1.01981	UP	10.775	1.4433e-21	DOWN	-2.7285	1.6211e-20	UP	7.8985	9.4585e-05		-1.4656	0.99721	DOWN	-3.9292	0.00010553	DOWN	-9.369	0.00039651	DOWN	-12.215	7.6135e-17		5.3128	0.9993	DOWN	-6.7697	1.1357e-32		3.7591	0.99601	4348	326525363	BAK07951.1	1848	0	predicted protein [Hordeum vulgare subsp. vulgare]	531988639	HF679024.1
178	c78394_g1	0.03	51.42	9.75	0	1.13	0.0583431	100	18.9615	0	2.19759	UP	10.953	5.4771e-12	DOWN	-2.4698	2.501e-10	UP	8.3348	0.0038086					-3.0717	0.0090787	DOWN	-4.948	0.0012957	DOWN	-7.4428	5.0571e-18				DOWN	-5.6536	7.0472e-19		5.0528	0.93166	1766	--	--	--	--	--	517316688	HF679027.1
179	c173154_g1	0.16	274.13	46.8	0.03	3.77	0.0583665	100	17.0722	0.0641026	1.37526	UP	11.054	6.7525e-50	DOWN	-2.622	7.4806e-48	UP	8.2834	8.5616e-12		-2.4656	0.99721	DOWN	-3.5958	2.8496e-11	DOWN	-10.754	1.5189e-08	DOWN	-13.493	7.4087e-32		7.031	0.23589	DOWN	-6.3299	2.1498e-80		4.4773	0.24162	1460	326502344	BAJ95235.1	1335	0	predicted protein [Hordeum vulgare subsp. vulgare]	46109417	XM_381767.1
180	c5533_g1	0.02	34.21	7.38	0	0.29	0.0584624	100	21.5726	0	0.847705	UP	11.325	1.5602e-14	DOWN	-2.2813	4.0392e-12	UP	8.8957	0.00027766				DOWN	-4.6326	4.4493e-05	DOWN	-5.5089	2.5665e-05	DOWN	-7.8152	1.3491e-22				DOWN	-7.026	1.1717e-23		4.0528	0.99601	3246	--	--	--	--	--	517312918	HF679025.1
181	c229361_g1	0.03	50.68	20.04	0	1.95	0.0591949	100	39.5422	0	3.84767	UP	11.169	2.1229e-13	DOWN	-1.4089	1.8932e-05	UP	9.6114	2.4296e-06				DOWN	-3.3295	1.019e-06	DOWN	-6.2246	1.377e-08	DOWN	-7.6585	1.4827e-20				DOWN	-4.8504	4.2668e-21		6.0717	0.38505	2045	552837151	XP_005849299.1	192	1.7721e-13	hypothetical protein CHLNCDRAFT_143609 [Chlorella variabilis]>gi|307108958|gb|EFN57197.1| hypothetical protein CHLNCDRAFT_143609 [Chlorella variabilis]	531988639	HF679024.1
182	c96205_g1	0.11	184.98	34.32	0.17	2.89	0.0594659	100	18.5534	0.495338	1.56233	UP	11.003	3.0734e-97	DOWN	-2.4994	1.1813e-87	UP	8.3551	1.1783e-24		0.62438	0.99721	DOWN	-3.5386	2.0304e-23	DOWN	-7.7355	3.3644e-26	DOWN	-10.352	2.0897e-106		4.07	0.020984	DOWN	-6.15	5.9839e-156		4.6063	0.01614	3804	326498279	BAJ98567.1	3491	0	predicted protein [Hordeum vulgare subsp. vulgare]	517322946	HF679031.1
183	c245286_g1	0.2	331.81	17.02	0	0.7	0.0602755	100	5.12944	0	0.210964	UP	10.993	2.5512e-48	DOWN	-4.3581	4.4752e-71	UP	6.4863	0.00060184				DOWN	-4.5643	0.00071383	DOWN	-5.0996	0.00051378	DOWN	-9.4827	1.277e-59				DOWN	-9.0345	2.2859e-62		1.7118	0.99601	1198	226494740	NP_001150217.1	318	5.19811e-30	LOC100283847 [Zea mays]>gi|195637620|gb|ACG38278.1| aminotransferase, class IV family protein [Zea mays]>gi|414866905|tpg|DAA45462.1| TPA: aminotransferase, class IV family protein [Zea mays]	682122790	KJ874243.1
184	c26486_g1	0.19	315.08	59.38	0.15	2.92	0.0603021	100	18.846	0.25261	0.926749	UP	11.02	3.7319e-98	DOWN	-2.4776	8.4163e-88	UP	8.3945	3.1036e-25		-0.2957	0.99721	DOWN	-4.3133	2.6762e-27	DOWN	-8.695	2.0432e-24	DOWN	-11.29	6.7646e-93		4.2548	0.12855	DOWN	-6.9029	4.572e-154		3.871	0.14868	2342	552840509	XP_005850065.1	1775	0	heat shock protein 70 [Chlorella variabilis]>gi|307109726|gb|EFN57963.1| heat shock protein 70 [Chlorella variabilis]	685872816	XM_009265166.1
185	c128667_g1	0.03	49.64	19.8	0	0.8	0.0604351	100	39.8872	0	1.6116	UP	10.773	1.544e-21	DOWN	-1.3955	4.1978e-08	UP	9.229	3.5251e-10				DOWN	-4.5991	1.6763e-12	DOWN	-6.8422	8.6272e-13	DOWN	-8.2627	1.6777e-29				DOWN	-6.1067	3.1815e-33		4.4196	0.76994	3063	159489703	XP_001702836.1	416	7.38785e-43	predicted protein [Chlamydomonas reinhardtii]>gi|158271053|gb|EDO96881.1| predicted protein [Chlamydomonas reinhardtii]	517314787	HF679026.1
186	c173311_g1	0.16	261.18	41.92	0.06	3.16	0.0612604	100	16.0502	0.14313	1.20989	UP	10.988	3.7905e-24	DOWN	-2.7151	1.1845e-23	UP	8.1246	2.0251e-05		-1.4656	0.99721	DOWN	-3.6832	3.1225e-05	DOWN	-9.595	0.00012006	DOWN	-12.427	9.5162e-19		5.7849	0.83733	DOWN	-6.5103	3.2224e-38		4.2312	0.88777	832	117958	P29380.1	460	6.12284e-55	RecName: Full=Cytochrome c [Arabidopsis thaliana]>gi|16177|emb|CAA42069.1| Cytochrome c [Arabidopsis thaliana]>gi|166621|gb|AAA32747.1| cytochrome c [Arabidopsis thaliana]	6116891	AB033762.1
187	c60033_g1	0.15	243.99	101.78	0	1.81	0.0614779	100	41.7148	0	0.741834	UP	11	1.6499e-48	DOWN	-1.3328	1.3927e-17	UP	9.5191	5.4211e-24				DOWN	-5.776	4.2757e-32	DOWN	-8.1323	2.7869e-28	DOWN	-9.4901	7.1882e-60				DOWN	-7.2208	1.8729e-74		3.5328	0.80797	1564	551611362	XP_005786773.1	282	3.51532e-24	hypothetical protein EMIHUDRAFT_415154 [Emiliania huxleyi CCMP1516]>gi|485640075|gb|EOD34344.1| hypothetical protein EMIHUDRAFT_415154 [Emiliania huxleyi CCMP1516]	517323984	HF679032.1
188	c90008_g1	0.02	32.36	9.51	0	0.53	0.0618047	100	29.3881	0	1.63782	UP	11.1	6.148e-13	DOWN	-1.8374	9.3802e-08	UP	9.1148	7.8776e-05				DOWN	-4.1928	1.2869e-05	DOWN	-5.7281	3.5919e-06	DOWN	-7.5904	1.0034e-19				DOWN	-6.1422	6.539e-21		4.7118	0.99601	3459	388502048	AFK39090.1	188	3.14389e-13	unknown [Lotus japonicus]	517320210	HF679029.1
189	c145490_g1	1.28	2061.5	724.26	7.61	180.11	0.0620907	100	35.1327	1.05073	8.73684	UP	10.95	2.5084e-296	DOWN	-1.582	2.7052e-141	UP	9.2202	4.2416e-128		2.6184	0.31287	DOWN	-1.9682	1.807e-72	DOWN	-6.6066	1.2389e-161	DOWN	-8.306	0	UP	4.5114	3.4458e-39	DOWN	-3.6622	0	UP	7.0418	3.8169e-39	1175	672132834	XP_008790007.1	1201	4.27735e-162	PREDICTED: peroxidase P7-like [Phoenix dactylifera]	672208917	XM_008782283.1
190	c190517_g1	0.11	177.08	18.64	0	1.61	0.0621188	100	10.5263	0	0.909194	UP	10.947	2.1396e-35	DOWN	-3.3192	2.1059e-42	UP	7.48	1.6796e-05				DOWN	-3.4952	7.4603e-05	DOWN	-5.6782	5.7961e-06	DOWN	-9.0224	6.8501e-46				DOWN	-6.9265	9.4945e-55		3.7745	0.86821	1559	--	--	--	--	--	517312918	HF679025.1
191	c49907_g1	0.06	96.36	18.88	0	1.44	0.0622665	100	19.5932	0	1.4944	UP	10.962	4.8286e-12	DOWN	-2.4251	3.5985e-10	UP	8.3884	0.003067				DOWN	-3.6728	0.0029652	DOWN	-5.0017	0.00094113	DOWN	-7.4518	4.018e-18				DOWN	-6.21	5.4304e-19		4.5053	0.99601	1041	--	--	--	--	--	226496186	NM_001147561.1
192	c226172_g1	0.02	31.69	5.64	0	0.15	0.0631114	100	17.7974	0	0.473335	UP	11.075	9.0653e-13	DOWN	-2.5588	1.0107e-11	UP	8.368	0.0033358				DOWN	-5.183	0.0010131	DOWN	-4.9813	0.001064	DOWN	-7.565	2.0107e-19				DOWN	-7.8538	8.6725e-19		2.9748	0.99601	2965	570331278	ETO79226.1	735	9.44778e-84	hypothetical protein F444_06045 [Phytophthora parasitica P1976]	46124600	XM_386854.1
193	c7863_g1	0.03	47.29	8.25	0	0.1	0.0634384	100	17.4455	0	0.211461	UP	11.131	3.8423e-13	DOWN	-2.5902	2.3535e-12	UP	8.3925	0.0030171				DOWN	-6.3773	0.0008932	DOWN	-5.0057	0.00091881	DOWN	-7.6209	4.2819e-20				DOWN	-9.0796	3.45e-17		1.8049	0.99601	2126	574101524	ETV67087.1	860	1.83512e-102	hypothetical protein H257_16638 [Aphanomyces astaci]	517309970	HF679023.1
194	c94502_g1	0.02	31.28	5.84	0	0.39	0.0639386	100	18.6701	0	1.2468	UP	11.003	2.6631e-12	DOWN	-2.491	8.3405e-11	UP	8.3639	0.0033913				DOWN	-3.8893	0.0025601	DOWN	-4.9771	0.0010892	DOWN	-7.4931	1.3758e-18				DOWN	-6.4924	2.0868e-19		4.2643	0.99601	2865	--	--	--	--	--	517322946	HF679031.1
195	c128100_g2	0.02	31.23	9.14	0	0.14	0.064041	100	29.2667	0	0.448287	UP	10.594	6.0672e-10	DOWN	-1.8427	1.6444e-05	UP	8.6027	0.0012062				DOWN	-6.0026	0.00023105	DOWN	-5.2159	0.00023792	DOWN	-7.0836	1.9617e-14				DOWN	-7.9573	1.9871e-13		2.3899	0.99601	2210	--	--	--	--	--	--	--
196	c128146_g1	0.04	62.12	20.5	0	4.42	0.0643915	100	33.0006	0	7.11526	UP	11.002	1.9336e-36	DOWN	-1.6683	8.0257e-19	UP	9.1857	6.8881e-15				DOWN	-2.1857	1.2337e-09	DOWN	-7.3839	5.7228e-18	DOWN	-9.0772	2.3847e-47	UP	5.1219	0.00031084	DOWN	-3.966	2.866e-50	UP	6.7898	0.0004159	4223	--	--	--	--	--	517318535	HF679028.1
197	c22584_g1	0.22	340.14	68.44	0.03	3.56	0.0646792	100	20.1211	0.043834	1.04663	UP	10.893	9.2261e-69	DOWN	-2.3847	1.7545e-57	UP	8.3605	1.6312e-18		-3.0506	0.99721	DOWN	-4.2298	9.2374e-20	DOWN	-11.416	4.7244e-12	DOWN	-13.918	2.7999e-39		7.0591	0.22719	DOWN	-6.7266	1.34e-106		3.9204	0.266	1563	--	--	--	--	--	517309970	HF679023.1
198	c141306_g2	0.02	30.75	6.27	0	0.44	0.0650407	100	20.3902	0	1.43089	UP	10.85	2.3359e-11	DOWN	-2.3665	3.9476e-09	UP	8.3348	0.0038086				DOWN	-3.7961	0.0032617	DOWN	-4.948	0.0012957	DOWN	-7.3395	6.477e-17				DOWN	-6.2746	1.4201e-17		4.3285	0.99601	2647	657396740	AES64060.2	234	1.48853e-18	heat shock transcription factor A4A [Medicago truncatula]	517320210	HF679029.1
199	c226070_g1	0.01	15.21	4.01	0	0.32	0.0657462	100	26.3642	0	2.10388	UP	10.351	3.4778e-17	DOWN	-1.9906	2.6868e-10	UP	8.2119	1.0709e-05				DOWN	-3.6118	1.8087e-05	DOWN	-5.8251	1.3862e-06	DOWN	-7.8407	6.0661e-23				DOWN	-5.7144	7.8977e-25		4.3899	0.7883	7172	--	--	--	--	--	531988639	HF679024.1
200	c13502_g1	0.02	30.26	6.6	0	0.28	0.0660939	100	21.811	0	0.925314	UP	10.645	3.9983e-20	DOWN	-2.2645	5.3778e-15	UP	8.2324	9.1594e-06				DOWN	-4.5168	2.761e-06	DOWN	-5.8456	1.1331e-06	DOWN	-8.1351	2.3633e-27				DOWN	-6.8933	1.0955e-29		3.5053	0.99601	4499	301117834	XP_002906645.1	418	3.79063e-39	Mitochondrial Protein Translocase (MPT) Family [Phytophthora infestans T30-4]>gi|262107994|gb|EEY66046.1| Mitochondrial Protein Translocase (MPT) Family [Phytophthora infestans T30-4]	517316688	HF679027.1
201	c211175_g1	0.06	90.4	22.27	0	1.35	0.0663717	100	24.635	0	1.49336	UP	10.793	8.9325e-22	DOWN	-2.0922	5.51e-15	UP	8.5529	6.1074e-07				DOWN	-4.0142	2.302e-07	DOWN	-6.1662	2.9093e-08	DOWN	-8.2834	7.3037e-30				DOWN	-6.2185	1.195e-33		4.3285	0.82629	1795	695436560	XP_009532001.1	792	4.04817e-95	hypothetical protein PHYSODRAFT_317154 [Phytophthora sojae]>gi|348671848|gb|EGZ11668.1| hypothetical protein PHYSODRAFT_317154 [Phytophthora sojae]	685873232	XM_009265374.1
202	c10048_g1	0.24	359.45	53.57	0.02	3.47	0.0667687	100	14.9033	0.0373343	0.965364	UP	10.83	1.5041e-77	DOWN	-2.8173	7.0391e-78	UP	7.8644	4.5051e-16		-3.273	0.99721	DOWN	-3.9151	1.2323e-15	DOWN	-11.142	1.8523e-10	DOWN	-14.077	1.8545e-42		7.1001	0.21449	DOWN	-6.8445	1.9432e-118		3.739	0.26629	1640	212276059	NP_001130763.1	751	1.2542e-92	uncharacterized protein LOC100191867 precursor [Zea mays]>gi|194690052|gb|ACF79110.1| unknown [Zea mays]>gi|223973371|gb|ACN30873.1| unknown [Zea mays]	223973370	BT064997.1
203	c60696_g1	0.02	29.5	5.54	0	0.2	0.0677966	100	18.7797	0	0.677966	UP	11.204	4.4107e-27	DOWN	-2.4817	9.0199e-25	UP	8.5745	5.0068e-07				DOWN	-4.752	4.3871e-08	DOWN	-6.1877	2.2156e-08	DOWN	-8.6944	5.3533e-38				DOWN	-7.3457	1.47e-42		3.6123	0.99601	6698	551560509	XP_005767153.1	935	4.93056e-101	callose synthase [Emiliania huxleyi CCMP1516]>gi|485617549|gb|EOD14724.1| callose synthase [Emiliania huxleyi CCMP1516]	517314787	HF679026.1
204	c123828_g1	0.03	44.08	8.49	0.02	3.29	0.0680581	100	19.2604	0.235571	7.4637	UP	10.999	2.8379e-12	DOWN	-2.4301	1.8621e-10	UP	8.4205	0.0026904		-0.46563	0.99721		-1.3285	0.25941	DOWN	-8.8909	0.0032599	DOWN	-11.438	2.2237e-11		7.4354	0.12509	DOWN	-3.8706	1.505e-16		6.8817	0.116	2343	2935642	AAC39372.1	878	8.35011e-110	Af12-amino acid [Avena fatua]	216408344	FJ455135.1
205	c78888_g1	0.16	234.26	58.54	0	5.5	0.0683002	100	24.9893	0	2.34782	UP	10.794	8.822e-22	DOWN	-2.0766	7.7344e-15	UP	8.5691	5.2613e-07				DOWN	-3.3641	1.3947e-06	DOWN	-6.1824	2.3689e-08	DOWN	-8.2839	7.1662e-30				DOWN	-5.5528	1.3388e-33		4.9947	0.42869	816	697190038	XP_009604077.1	446	1.46843e-52	PREDICTED: 60S ribosomal protein L26-1-like [Nicotiana tomentosiformis]	517320210	HF679029.1
206	c92480_g1	0.03	43.85	8.77	0	0.54	0.0684151	100	20	0	1.23147	UP	10.644	4.1079e-20	DOWN	-2.3908	4.8947e-16	UP	8.105	2.3321e-05				DOWN	-4.0024	1.9296e-05	DOWN	-5.7182	3.959e-06	DOWN	-8.1339	2.462e-27				DOWN	-6.5052	3.8855e-30		3.8924	0.99601	3165	551545548	XP_005760743.1	1043	8.19141e-126	hypothetical protein EMIHUDRAFT_422478 [Emiliania huxleyi CCMP1516]>gi|551605706|ref|XP_005784241.1| putative polyadenylate protein with binding domain [Emiliania huxleyi CCMP1516]>gi|485609313|gb|EOD08314.1| hypothetical protein EMIHUDRAFT_422478 [Emiliania huxleyi CCMP1516]>gi|485637305|gb|EOD31812.1| putative polyadenylate protein with binding domain [Emiliania huxleyi CCMP1516]	517318535	HF679028.1
207	c142870_g2	0.4	577.85	141.34	0	2.54	0.0692221	100	24.4596	0	0.43956	UP	10.788	1.5494e-97	DOWN	-2.1037	2.8338e-68	UP	8.5364	7.4671e-31				DOWN	-5.7604	1.4059e-36	DOWN	-8.3195	1.3044e-31	DOWN	-10.448	1.0587e-101				DOWN	-7.9761	1.2423e-136		2.5657	0.91495	1319	--	--	--	--	--	517309970	HF679023.1
208	c190431_g1	0.01	14.33	2.42	0	0.03	0.0697837	100	16.8876	0	0.209351	UP	11.131	3.8423e-13	DOWN	-2.6354	1.3197e-12	UP	8.3473	0.0036196				DOWN	-6.3322	0.0011278	DOWN	-4.9606	0.0012037	DOWN	-7.6209	4.2819e-20				DOWN	-9.0796	3.45e-17		1.8049	0.99601	6556	670409985	XP_008646169.1	1041	4.166e-114	PREDICTED: clustered mitochondria protein-like [Zea mays]	517320210	HF679029.1
209	c123622_g2	0.01	14.09	2.71	0	0.11	0.0709723	100	19.2335	0	0.780696	UP	10.997	2.9085e-12	DOWN	-2.4443	1.6211e-10	UP	8.4045	0.0028706				DOWN	-4.582	0.0011087	DOWN	-5.0178	0.00085446	DOWN	-7.487	1.6122e-18				DOWN	-7.1384	9.1111e-19		3.6123	0.99601	6139	302813666	XP_002988518.1	3987	0	hypothetical protein SELMODRAFT_128226 [Selaginella moellendorffii]>gi|300143625|gb|EFJ10314.1| hypothetical protein SELMODRAFT_128226 [Selaginella moellendorffii]	517309970	HF679023.1
210	c174385_g1	0.05	70.39	13.86	0	0.44	0.0710328	100	19.6903	0	0.625089	UP	10.782	1.2179e-21	DOWN	-2.4148	7.1874e-18	UP	8.2188	1.0177e-05				DOWN	-4.9557	1.9991e-06	DOWN	-5.832	1.2955e-06	DOWN	-8.2718	1.1655e-29				DOWN	-7.4826	1.8551e-31		3.0528	0.99601	2232	641531443	KDO25515.1	160	8.67945e-10	hypothetical protein SPRG_20639 [Saprolegnia parasitica CBS 223.65]	531988639	HF679024.1
211	c131880_g2	0.1	139	24.3	0	0.9	0.0719424	100	17.482	0	0.647482	UP	10.797	8.1372e-22	DOWN	-2.5888	1.2674e-19	UP	8.0599	3.2052e-05				DOWN	-4.7228	1.0677e-05	DOWN	-5.6731	6.0754e-06	DOWN	-8.2869	6.3716e-30				DOWN	-7.4237	6.3039e-32		3.1268	0.99601	1240	326525218	BAK07879.1	1140	1.30387e-152	predicted protein [Hordeum vulgare subsp. vulgare]	531988639	HF679024.1
212	c209505_g1	0.03	41.55	8.9	0	0.1	0.0722022	100	21.42	0	0.240674	UP	10.854	2.1871e-11	DOWN	-2.2935	8.1719e-09	UP	8.4125	0.0027814				DOWN	-6.3974	0.0008022	DOWN	-5.0258	0.00081482	DOWN	-7.3443	5.7748e-17				DOWN	-8.803	1.0371e-14		1.8049	0.99601	2010	326524510	BAK00638.1	1301	1.44166e-169	predicted protein [Hordeum vulgare subsp. vulgare]	225319420	AK329799.1
213	c88805_g1	0.03	41.24	9.34	0	0.33	0.0727449	100	22.6479	0	0.800194	UP	10.611	9.2347e-20	DOWN	-2.2122	3.3222e-14	UP	8.2503	7.9953e-06				DOWN	-4.7757	1.7116e-06	DOWN	-5.8636	9.4202e-07	DOWN	-8.1007	8.2744e-27				DOWN	-7.1	1.13e-28		3.2643	0.99601	3280	326524666	BAK04269.1	1274	2.74453e-162	predicted protein [Hordeum vulgare subsp. vulgare]	531988639	HF679024.1
214	c47219_g1	0.07	96.09	34.79	0	0.78	0.0728484	100	36.2056	0	0.811739	UP	10.659	2.8581e-20	DOWN	-1.5373	1.0037e-08	UP	8.9734	8.0996e-09				DOWN	-5.4347	6.2332e-11	DOWN	-6.5866	7.3154e-11	DOWN	-8.1489	1.4148e-27				DOWN	-7.084	1.1479e-29		3.3285	0.99601	1567	212274995	NP_001130665.1	167	1.87275e-10	uncharacterized protein LOC100191768 precursor [Zea mays]>gi|194689780|gb|ACF78974.1| unknown [Zea mays]>gi|238011426|gb|ACR36748.1| unknown [Zea mays]	517321537	HF679030.1
215	c27080_g1	0.07	95.45	13.11	0	1.57	0.0733368	100	13.7349	0	1.64484	UP	10.709	3.6273e-31	DOWN	-2.9339	7.6591e-32	UP	7.6269	5.2829e-06				DOWN	-3.0268	9.3361e-05	DOWN	-5.8251	1.3862e-06	DOWN	-8.784	5.1433e-40				DOWN	-6.0728	1.1574e-47		4.3899	0.46918	2337	293337052	NP_001167925.1	790	9.974e-95	hypothetical protein [Zea mays]>gi|223944947|gb|ACN26557.1| unknown [Zea mays]>gi|413938566|gb|AFW73117.1| hypothetical protein ZEAMMB73_498301 [Zea mays]	82658702	DQ272515.1
216	c123935_g1	0.07	95.01	27.01	0	9	0.0736765	100	28.4286	0	9.47269	UP	10.696	1.1165e-20	DOWN	-1.889	3.7149e-12	UP	8.6592	2.233e-07				DOWN	-2.1442	0.00018068	DOWN	-6.2725	7.3383e-09	DOWN	-8.1864	3.3732e-28		4.0519	0.051773	DOWN	-4.1452	5.5684e-28		6.3047	0.037596	1619	546316839	XP_005716262.1	711	8.78432e-89	unnamed protein product [Chondrus crispus]>gi|507112781|emb|CDF36443.1| unnamed protein product [Chondrus crispus]	517320210	HF679029.1
217	c245438_g1	0.06	80.74	16.78	0	0.69	0.0743126	100	20.7828	0	0.854595	UP	10.759	7.8244e-11	DOWN	-2.3404	1.8168e-08	UP	8.2702	0.0049055				DOWN	-4.5547	0.002248	DOWN	-4.8835	0.0018809	DOWN	-7.2489	5.4203e-16				DOWN	-7.0071	4.4686e-16		3.5053	0.99601	1072	--	--	--	--	--	517309970	HF679023.1
218	c55381_g1	0.05	66.77	12.34	0.02	0.36	0.0748839	100	18.4814	0.162075	0.539164	UP	10.657	3.0028e-20	DOWN	-2.5057	3.9368e-17	UP	8.0028	4.748e-05		-1.4656	0.99721	DOWN	-5.0808	1.3415e-05	DOWN	-9.4732	0.00023334	DOWN	-12.096	7.2744e-16		4.2655	0.9993	DOWN	-7.6985	2.2017e-28		2.7118	0.99601	2164	357477151	XP_003608861.1	1266	6.98235e-164	Nucleolar protein [Medicago truncatula]>gi|217074734|gb|ACJ85727.1| unknown [Medicago truncatula]>gi|355509916|gb|AES91058.1| NOP56-like pre RNA processing ribonucleoprotein [Medicago truncatula]>gi|388521057|gb|AFK48590.1| unknown [Medicago truncatula]	685860826	XM_009259171.1
219	c93964_g2	0.06	80.12	14.43	0	1.08	0.0748877	100	18.0105	0	1.34798	UP	10.565	2.0452e-38	DOWN	-2.5427	7.9647e-33	UP	7.8741	2.9764e-09				DOWN	-3.7093	1.0184e-08	DOWN	-6.4874	3.4663e-10	DOWN	-9.055	9.3333e-47				DOWN	-6.364	3.2119e-57		3.9546	0.51929	3272	326505994	BAJ91236.1	1451	0	predicted protein [Hordeum vulgare subsp. vulgare]	517312918	HF679025.1
220	c115040_g1	0.06	80.02	16.53	0	11.27	0.0749813	100	20.6573	0	14.084	UP	10.687	1.4055e-20	DOWN	-2.3456	3.8774e-16	UP	8.1935	1.2305e-05					-0.65476	0.62404	DOWN	-5.8067	1.6713e-06	DOWN	-8.1772	4.7733e-28	UP	5.0756	0.00042202	DOWN	-3.1124	6.8138e-22	UP	7.3285	0.0007457	1874	357136540	XP_003569862.1	1136	1.05825e-146	PREDICTED: aspartate aminotransferase, cytoplasmic-like [Brachypodium distachyon]	531988639	HF679024.1
221	c40187_g1	0.16	213.2	65.97	0	2.46	0.0750469	100	30.9428	0	1.15385	UP	10.708	1.5018e-10	DOWN	-1.7764	1.1855e-05	UP	8.7831	0.00050092				DOWN	-4.6805	9.769e-05	DOWN	-5.3963	6.329e-05	DOWN	-7.1976	1.7124e-15				DOWN	-6.5688	7.8921e-16		3.8924	0.99601	519	326532606	BAK05232.1	272	3.19169e-28	predicted protein [Hordeum vulgare subsp. vulgare]	517321537	HF679030.1
222	c38239_g1	0.12	158.27	33.8	0.04	4.7	0.0758198	100	21.3559	0.118343	2.96961	UP	10.616	5.1491e-79	DOWN	-2.2964	2.3613e-60	UP	8.1718	4.1148e-22		-1.6665	0.99721	DOWN	-2.8169	7.6923e-17	DOWN	-9.8432	4.9854e-18	DOWN	-12.257	2.5057e-59	UP	6.8994	0.0014662	DOWN	-5.2253	1.4553e-117	UP	5.1448	0.0012541	3423	326526297	BAJ97165.1	3204	0	predicted protein [Hordeum vulgare subsp. vulgare]	531988639	HF679024.1
223	c83381_g1	0.06	78.93	16.26	0	2.52	0.0760167	100	20.6005	0	3.1927	UP	10.577	2.0598e-19	DOWN	-2.349	5.51e-15	UP	8.0801	2.7839e-05				DOWN	-2.6556	0.00072595	DOWN	-5.6934	5.0232e-06	DOWN	-8.0673	2.7916e-26				DOWN	-5.1166	1.9307e-28		5.2143	0.32091	1840	226497246	NP_001140966.1	836	2.39739e-105	uncharacterized protein LOC100273045 [Zea mays]>gi|194701968|gb|ACF85068.1| unknown [Zea mays]	517318535	HF679028.1
224	c209314_g1	1.06	1390.46	222.72	0	1.13	0.0762338	100	16.0177	0	0.0812681	UP	10.658	1.8678e-131	DOWN	-2.7184	8.2931e-124	UP	7.7916	1.2142e-28				DOWN	-7.57	5.7194e-29	DOWN	-8.1053	7.8552e-28	DOWN	-10.849	3.3186e-126				DOWN	-10.4	1.4648e-133		0.011352	0.99601	814	--	--	--	--	--	--	--
225	c227502_g1	0.05	65.47	15.41	0	1.03	0.0763709	100	23.5375	0	1.57324	UP	10.583	6.8556e-10	DOWN	-2.1603	8.8361e-07	UP	8.2746	0.0048235				DOWN	-3.8672	0.0039522	DOWN	-4.8879	0.0018361	DOWN	-7.0732	2.4368e-14				DOWN	-6.1395	1.0724e-14		4.1972	0.99601	1152	551654739	XP_005830145.1	282	5.67554e-28	hypothetical protein GUITHDRAFT_110892 [Guillardia theta CCMP2712]>gi|428174268|gb|EKX43165.1| hypothetical protein GUITHDRAFT_110892 [Guillardia theta CCMP2712]	517321537	HF679030.1
226	c10221_g1	0.04	52.1	9.72	0	0.8	0.0767754	100	18.6564	0	1.53551	UP	10.614	8.6241e-20	DOWN	-2.492	1.626e-16	UP	7.9734	5.7956e-05				DOWN	-3.5659	0.00012281	DOWN	-5.5866	1.3196e-05	DOWN	-8.1036	7.4923e-27				DOWN	-6.17	9.7172e-30		4.1972	0.90804	2643	302806996	XP_002985229.1	2173	0	hypothetical protein SELMODRAFT_446158 [Selaginella moellendorffii]>gi|300147057|gb|EFJ13723.1| hypothetical protein SELMODRAFT_446158 [Selaginella moellendorffii]	685857064	XM_009257290.1
227	c190050_g1	0.2	258.59	68.11	0	3.73	0.0773425	100	26.339	0	1.44244	UP	10.609	1.5849e-29	DOWN	-1.9994	1.3412e-18	UP	8.4609	7.9395e-10				DOWN	-4.148	1.6825e-10	DOWN	-6.6591	2.2394e-11	DOWN	-8.6834	9.3488e-38				DOWN	-6.2595	2.3797e-44		4.1026	0.64777	936	641525479	KDO19932.1	419	7.20833e-48	hypothetical protein SPRG_14840 [Saprolegnia parasitica CBS 223.65]	517318535	HF679028.1
228	c208752_g1	0.07	89.2	25.97	0	6.35	0.0784753	100	29.1143	0	7.11883	UP	10.613	8.8622e-20	DOWN	-1.8511	3.8268e-11	UP	8.6131	3.4932e-07				DOWN	-1.9981	0.00054202	DOWN	-6.2264	1.3488e-08	DOWN	-8.1024	7.8073e-27		4.152	0.037188	DOWN	-3.9612	1.2815e-25		6.4048	0.0284	1626	--	--	--	--	--	517316688	HF679027.1
229	c100228_g1	0.08	100.67	26.4	0	0.77	0.0794676	100	26.2243	0	0.764875	UP	10.503	3.6541e-158	DOWN	-1.9977	7.6642e-99	UP	8.3573	1.0573e-52				DOWN	-5.0809	2.2826e-60	DOWN	-9.0581	1.6315e-48	DOWN	-11.081	8.4656e-143		3.9008	0.081604	DOWN	-7.1906	2.6009e-225		3.0662	0.13905	10215	571475315	XP_006586570.1	389	2.45036e-36	PREDICTED: ATP-dependent DNA helicase PIF1-like [Glycine max]	629736828	XM_007828502.1
230	c118823_g1	0.1	125.49	30.6	0	13.02	0.0796876	100	24.3844	0	10.3753	UP	10.562	2.9517e-19	DOWN	-2.1089	6.8001e-13	UP	8.305	5.1943e-06					-1.262	0.066836	DOWN	-5.9183	5.2533e-07	DOWN	-8.0521	4.7891e-26		4.5799	0.0066311	DOWN	-3.4829	2.3705e-22		6.8328	0.0067384	1179	674922733	CDY10602.1	281	7.19988e-28	BnaC03g70120D [Brassica napus]>gi|674930830|emb|CDY02466.1| BnaA08g00730D [Brassica napus]	517318535	HF679028.1
231	c208556_g1	0.11	135.25	25.26	0	2.28	0.0813309	100	18.6765	0	1.68577	UP	10.577	2.0598e-19	DOWN	-2.4941	4.0782e-16	UP	7.9351	7.467e-05				DOWN	-3.4281	0.00021304	DOWN	-5.5483	1.8363e-05	DOWN	-8.0673	2.7916e-26				DOWN	-6.0342	4.7877e-29		4.2968	0.84605	1118	195616520	ACG30090.1	810	1.40968e-104	ubiquinol-cytochrome c reductase iron-sulfur subunit [Zea mays]	302894052	XM_003045861.1
232	c174012_g1	0.06	73.59	14.9	0	0.73	0.0815328	100	20.2473	0	0.991983	UP	10.502	1.2013e-18	DOWN	-2.375	2.0469e-14	UP	7.9788	5.5959e-05				DOWN	-4.3198	3.2919e-05	DOWN	-5.592	1.2582e-05	DOWN	-7.992	3.9917e-25				DOWN	-6.8068	5.1373e-27		3.4488	0.99601	1801	326512040	BAJ96001.1	2023	0	predicted protein [Hordeum vulgare subsp. vulgare]>gi|517311457|emb|CCT62803.1| probable ubiquinol-cytochrome c reductase complex core protein 2 precursor [Fusarium fujikuroi IMI 58289]	326512039	AK364798.1
233	c155041_g1	0.04	48.71	6.15	0	0.04	0.0821187	100	12.6257	0	0.0821187	UP	10.619	7.5268e-20	DOWN	-3.0545	1.005e-20	UP	7.4165	0.0013786				DOWN	-7.4014	0.0012316	DOWN	-5.0298	0.00079594	DOWN	-8.1093	6.0717e-27				DOWN	-10.568	1.4898e-19		-0.1951	0.99601	2823	326524724	BAK04298.1	1729	0	predicted protein [Hordeum vulgare subsp. vulgare]	517309970	HF679023.1
234	c190138_g1	0.03	36.41	6.9	0	0.27	0.0823949	100	18.9508	0	0.741555	UP	10.687	1.4055e-20	DOWN	-2.469	3.408e-17	UP	8.07	2.9877e-05				DOWN	-4.6626	1.0372e-05	DOWN	-5.6833	5.5269e-06	DOWN	-8.1772	4.7733e-28				DOWN	-7.2436	5.8491e-30		3.1972	0.99601	3879	673022022	XP_008864972.1	2023	0	hypothetical protein H310_03019 [Aphanomyces invadans]>gi|673054137|ref|XP_008881029.1| hypothetical protein H310_14863 [Aphanomyces invadans]>gi|673054141|ref|XP_008881031.1| hypothetical protein H310_14865 [Aphanomyces invadans]>gi|574463252|gb|ETV90338.1| hypothetical protein H310_14863 [Aphanomyces invadans]>gi|574463254|gb|ETV90340.1| hypothetical protein H310_14865 [Aphanomyces invadans]>gi…	517318535	HF679028.1
235	c27332_g1	0.03	36.29	8.13	0	0.83	0.0826674	100	22.4029	0	2.28713	UP	10.694	1.7891e-10	DOWN	-2.2277	1.3031e-07	UP	8.3178	0.0040672					-3.2583	0.0072145	DOWN	-4.9311	0.0014301	DOWN	-7.1837	2.3283e-15				DOWN	-5.598	8.2625e-16		4.8493	0.99601	2054	--	--	--	--	--	517318535	HF679028.1
236	c120870_g2	0.07	84.61	19.93	0.03	2.75	0.0827325	100	23.5551	0.150527	3.25021	UP	10.501	1.2164e-18	DOWN	-2.1574	9.6759e-13	UP	8.1958	1.2099e-05		-1.4656	0.99721	DOWN	-2.8231	0.00020322	DOWN	-9.6662	7.9672e-05	DOWN	-11.941	1.1457e-14		6.7162	0.35449	DOWN	-5.0925	5.8774e-27		5.1625	0.34575	1592	159490336	XP_001703135.1	835	1.68882e-106	small rab-related GTPase [Chlamydomonas reinhardtii]>gi|2500073|sp|Q39571.1|YPTC1_CHLRE RecName: Full=GTP-binding protein YPTC1 [Chlamydomonas reinhardtii]>gi|806724|gb|AAA82727.1| YptC1 [Chlamydomonas reinhardtii]>gi|78522571|gb|ABB46195.1| YptC1 [Chlamydomonas incerta]>gi|158270765|gb|EDO96600.1| small rab-related GTPase [Chlamydomonas reinhardtii]	517320210	HF679029.1
237	c208977_g1	0.05	59.4	20.25	0	0.09	0.0841751	100	34.0909	0	0.151515	UP	10.622	4.324e-10	DOWN	-1.6245	0.00010824	UP	8.8493	0.00035582				DOWN	-7.8342	0.0001216	DOWN	-5.4626	3.7463e-05	DOWN	-7.1121	1.0865e-14				DOWN	-9.5708	1.8953e-11		0.8049	0.99601	1278	--	--	--	--	--	--	--
238	c226878_g1	0.11	130.1	9.95	0	0.03	0.0845503	100	7.64796	0	0.0230592	UP	10.537	2.0616e-28	DOWN	-3.7805	2.0688e-35	UP	6.6085	0.0030575					-8.1783	0.005744	DOWN	-4.8067	0.0028297	DOWN	-8.6121	3.2742e-36				DOWN	-12.071	1.5602e-21		-1.7801	0.99601	1592	255089431	XP_002506637.1	1230	1.6521e-162	predicted protein [Micromonas sp. RCC299]>gi|226521910|gb|ACO67895.1| predicted protein [Micromonas sp. RCC299]	517312918	HF679025.1
239	c156769_g1	0.12	141.49	15.85	0.02	0.26	0.0848116	100	11.2022	0.126183	0.183759	UP	10.472	1.5823e-36	DOWN	-3.2286	1.2046e-39	UP	7.0951	9.2666e-06		-2.4656	0.99721	DOWN	-5.91	4.9888e-06	DOWN	-9.5655	0.00014127	DOWN	-12.912	7.0987e-24		3.5285	0.9993	DOWN	-9.2507	2.3566e-42		0.97483	0.99601	1831	--	--	--	--	--	--	--
240	c226098_g1	0.18	211.91	53.42	0	7.89	0.0849417	100	25.2088	0	3.72328	UP	10.451	3.8305e-45	DOWN	-2.0594	5.563e-29	UP	8.2436	2.1502e-14				DOWN	-2.7238	1.078e-10	DOWN	-7.1788	8.1336e-16	DOWN	-9.2632	1.1928e-52		4.3786	0.016015	DOWN	-4.8953	4.3139e-64		5.3095	0.012308	1542	--	--	--	--	--	531988639	HF679024.1
241	c125491_g1	0.38	444.74	155.14	0	27.42	0.0854432	100	34.8833	0	6.1654	UP	10.49	5.143e-120	DOWN	-1.59	1.6026e-53	UP	8.7521	1.0658e-50				DOWN	-2.4667	1.1826e-35	DOWN	-9.0658	9.9278e-49	DOWN	-10.681	2.5538e-115	UP	6.5228	8.603e-11	DOWN	-4.1687	2.7131e-158	UP	6.0752	7.1189e-11	1908	551674584	XP_005840047.1	1407	0	hypothetical protein GUITHDRAFT_64806 [Guillardia theta CCMP2712]>gi|428184211|gb|EKX53067.1| hypothetical protein GUITHDRAFT_64806 [Guillardia theta CCMP2712]	685851668	XM_009254592.1
242	c189923_g1	0.08	93.61	21.08	0	2.44	0.085461	100	22.519	0	2.60656	UP	10.524	7.2761e-19	DOWN	-2.2222	1.8776e-13	UP	8.1535	1.6432e-05				DOWN	-3.0723	0.00012264	DOWN	-5.7667	2.4708e-06	DOWN	-8.0139	1.8558e-25				DOWN	-5.4065	8.9396e-28		4.871	0.49512	1478	--	--	--	--	--	517312918	HF679025.1
243	c245544_g1	0.17	197.99	18.1	0	0.43	0.0858629	100	9.14188	0	0.217183	UP	10.459	2.2382e-54	DOWN	-3.5218	9.1374e-64	UP	6.7892	4.3454e-07				DOWN	-5.359	2.9719e-07	DOWN	-5.9874	2.4348e-07	DOWN	-9.5342	2.2652e-61				DOWN	-8.9929	5.9491e-65		1.2199	0.99601	1933	--	--	--	--	--	46139172	XM_391277.1
244	c226274_g1	0.13	150.91	15.51	0	0.78	0.0861441	100	10.2776	0	0.516864	UP	10.439	6.8511e-36	DOWN	-3.3532	4.1417e-40	UP	6.9378	3.1408e-05				DOWN	-4.2788	4.7666e-05	DOWN	-5.5511	1.7927e-05	DOWN	-8.9293	1.6558e-43				DOWN	-7.7441	1.4377e-48		2.4488	0.99601	1695	675189235	XP_008903502.1	411	4.31334e-44	hypothetical protein PPTG_10003 [Phytophthora parasitica INRA-310]>gi|566026235|gb|ETI49146.1| hypothetical protein F443_06942 [Phytophthora parasitica P1569]>gi|568096237|gb|ETN10988.1| hypothetical protein PPTG_10003 [Phytophthora parasitica INRA-310]>gi|570953659|gb|ETP18916.1| hypothetical protein F441_06945 [Phytophthora parasitica CJ01A1]>gi|570988450|gb|ETP46862.1| hypothetical protein F44…	517309970	HF679023.1
245	c244626_g1	0.13	149.85	51.25	0.05	2.16	0.0867534	100	34.2009	0.097561	1.44144	UP	10.443	4.5743e-18	DOWN	-1.6223	3.6111e-08	UP	8.6726	1.9592e-07		-1.4656	0.99721	DOWN	-4.5282	1.7252e-08	DOWN	-10.143	3.3396e-06	DOWN	-11.883	3.0523e-14		5.4879	0.9993	DOWN	-6.2625	2.0821e-26		3.9342	0.99601	955	566174203	XP_006380960.1	311	1.87081e-31	hypothetical protein POPTR_0006s03060g [Populus trichocarpa]>gi|550335343|gb|ERP58757.1| hypothetical protein POPTR_0006s03060g [Populus trichocarpa]	685861602	XM_009259559.1
246	c96743_g2	0.27	303.26	59.37	0.23	12.41	0.0890325	100	19.5773	0.387401	4.0922	UP	10.41	3.4415e-97	DOWN	-2.4229	5.7133e-77	UP	7.8391	6.2261e-25		-0.22462	0.99721	DOWN	-2.2254	3.7655e-14	DOWN	-8.0685	2.0057e-24	DOWN	-10.609	2.5289e-93	UP	5.7162	6.5022e-06	DOWN	-4.7604	7.3996e-136	UP	5.4035	7.4786e-06	2205	326499079	BAK06030.1	2270	0	predicted protein [Hordeum vulgare subsp. vulgare]>gi|662524705|gb|KEQ82091.1| ATP synthase F1, beta subunit [Aureobasidium pullulans EXF-150]	302901640	XM_003048434.1
247	c155607_g1	0.04	44.37	11.97	0	0.64	0.090151	100	26.9777	0	1.44242	UP	10.486	2.1075e-09	DOWN	-1.9615	1.3819e-05	UP	8.3762	0.00323				DOWN	-4.1911	0.0017662	DOWN	-4.9895	0.0010133	DOWN	-6.9759	1.7011e-13				DOWN	-6.2647	9.833e-14		3.9748	0.99601	1513	--	--	--	--	--	517309970	HF679023.1
248	c129147_g3	0.13	143.66	10.83	0	0.3	0.0904914	100	7.53863	0	0.208826	UP	10.439	9.2455e-72	DOWN	-3.7989	5.5815e-89	UP	6.492	8.7998e-08				DOWN	-5.1549	8.2018e-08	DOWN	-6.1053	6.1357e-08	DOWN	-9.9291	1.6603e-76				DOWN	-9.0659	1.0171e-84		1.1268	0.99601	3340	552844215	XP_005851040.1	146	3.36954e-07	hypothetical protein CHLNCDRAFT_140922, partial [Chlorella variabilis]>gi|307110702|gb|EFN58938.1| hypothetical protein CHLNCDRAFT_140922, partial [Chlorella variabilis]	302893109	XM_003045390.1
249	c98589_g1	0.05	55.22	11.23	0	0.62	0.0905469	100	20.3368	0	1.12278	UP	10.38	1.8351e-17	DOWN	-2.3682	3.3594e-13	UP	7.864	0.00011769				DOWN	-4.1484	9.7179e-05	DOWN	-5.4772	3.3246e-05	DOWN	-7.8704	2.3394e-23				DOWN	-6.6286	4.9771e-25		3.5053	0.99601	2161	302833411	XP_002948269.1	499	2.7523e-54	hypothetical protein VOLCADRAFT_57965 [Volvox carteri f. nagariensis]>gi|300266489|gb|EFJ50676.1| hypothetical protein VOLCADRAFT_57965 [Volvox carteri f. nagariensis]	685854672	XM_009256094.1
250	c208581_g1	0.12	132.18	44	0.02	1.8	0.0907853	100	33.2879	0.0454545	1.36178	UP	10.438	8.1505e-45	DOWN	-1.6571	5.2955e-21	UP	8.6324	4.3994e-18		-2.7876	0.99721	DOWN	-4.5817	1.2185e-20	DOWN	-11.425	4.1528e-12	DOWN	-13.199	1.5281e-27		6.7162	0.35449	DOWN	-6.3508	1.7314e-65		3.8405	0.42599	2331	226496353	NP_001142249.1	1920	0	uncharacterized protein LOC100274418 [Zea mays]>gi|194707824|gb|ACF87996.1| unknown [Zea mays]	302903638	XM_003048855.1
251	c115581_g1	0.39	429.21	72.59	0	42.16	0.0908646	100	16.9125	0	9.8227	UP	10.365	1.9777e-103	DOWN	-2.6235	2.2299e-89	UP	7.5928	2.1255e-23					-0.94583	0.00063385	DOWN	-7.791	4.8171e-23	DOWN	-10.439	3.1856e-101	UP	6.7688	1.256e-12	DOWN	-3.6814	2.2846e-122	UP	6.4367	9.6459e-13	1709	326501504	BAK02541.1	1194	8.80945e-158	predicted protein [Hordeum vulgare subsp. vulgare]	225319453	AK329832.1
252	c131822_g1	0.08	87.29	16.34	0.01	0.07	0.0916485	100	18.7192	0.0611995	0.0801925	UP	10.33	1.1211e-50	DOWN	-2.4865	8.0037e-41	UP	7.6951	1.9492e-12		-3.0506	0.99721	DOWN	-7.943	4.5686e-12	DOWN	-10.751	1.5699e-08	DOWN	-13.354	9.5732e-30		2.6805	0.9993	DOWN	-10.542	5.7355e-48		-0.45813	0.99601	3793	676394775	XP_009040665.1	344	3.40606e-33	hypothetical protein AURANDRAFT_13619, partial [Aureococcus anophagefferens]>gi|323448663|gb|EGB04558.1| hypothetical protein AURANDRAFT_13619 [Aureococcus anophagefferens]	566713572	KF482463.1
253	c189921_g1	0.02	21.76	3.72	0.01	0.25	0.0919118	100	17.0956	0.268817	1.1489	UP	10.079	3.7595e-22	DOWN	-2.6176	4.0264e-18	UP	7.3136	5.64e-05		-1.0506	0.99721	DOWN	-3.839	0.00012281	DOWN	-8.369	0.00012784	DOWN	-11.104	7.7101e-19		4.403	0.9993	DOWN	-6.5687	1.6871e-30		3.2643	0.99601	6257	397620056	EJK65518.1	1190	1.8825e-135	hypothetical protein THAOC_13606 [Thalassiosira oceanica]	573864498	KF740723.1
254	c244632_g1	0.17	184.29	45.3	0	2.67	0.0922459	100	24.5808	0	1.4488	UP	10.39	1.4726e-17	DOWN	-2.1006	2.2033e-11	UP	8.1415	1.7927e-05				DOWN	-4.0389	1.327e-05	DOWN	-5.7548	2.7766e-06	DOWN	-7.8803	1.6949e-23				DOWN	-6.2516	1.8012e-25		3.8924	0.99601	792	--	--	--	--	--	517309970	HF679023.1
255	c89479_g1	0.01	10.78	3.37	0	0.17	0.0927644	100	31.2616	0	1.57699	UP	10.333	1.1031e-08	DOWN	-1.7367	0.00028987	UP	8.448	0.0023924				DOWN	-4.2629	0.0011321	DOWN	-5.0612	0.00065539	DOWN	-6.8228	2.9361e-12				DOWN	-6.1116	2.0672e-12		3.9748	0.99601	5156	586735481	XP_006850154.1	2059	0	hypothetical protein AMTR_s00022p00238440 [Amborella trichopoda]>gi|548853752|gb|ERN11735.1| hypothetical protein AMTR_s00022p00238440 [Amborella trichopoda]	517316688	HF679027.1
256	c47044_g1	0.03	31.93	6.57	0	0.31	0.0939555	100	20.5763	0	0.970874	UP	10.297	1.0681e-16	DOWN	-2.3506	2.4344e-12	UP	7.7984	0.00017499				DOWN	-4.3909	0.00011523	DOWN	-5.4116	5.6048e-05	DOWN	-7.7872	3.2161e-22				DOWN	-6.8536	2.0593e-23		3.1972	0.99601	3401	694448829	XP_009350208.1	851	2.22246e-96	PREDICTED: flavin carrier protein 1-like [Pyrus x bretschneideri]	517316688	HF679027.1
257	c119898_g1	0.09	95.2	22.65	0	0.09	0.0945378	100	23.792	0	0.0945378	UP	10.317	3.2056e-25	DOWN	-2.1425	1.124e-16	UP	8.0264	1.2642e-07				DOWN	-8.0113	1.3608e-07	DOWN	-6.2246	1.377e-08	DOWN	-8.3921	7.789e-32				DOWN	-10.266	7.5489e-25		-0.1951	0.99601	1833	546313775	XP_005715390.1	554	1.30321e-61	unnamed protein product [Chondrus crispus]>gi|507111864|emb|CDF35571.1| unnamed protein product [Chondrus crispus]	--	--
258	c157125_g1	0.02	20.97	4.62	0	0.18	0.0953743	100	22.0315	0	0.858369	UP	10.084	6.882e-15	DOWN	-2.2517	4.3204e-10	UP	7.6842	0.00034144				DOWN	-4.669	0.00019411	DOWN	-5.2974	0.00013346	DOWN	-7.5741	1.5711e-19				DOWN	-7.0328	4.8483e-20		2.8049	0.99601	4405	--	--	--	--	--	517309970	HF679023.1
259	c226373_g1	0.39	408.91	121.72	0.04	3.73	0.0953755	100	29.7669	0.0328623	0.912181	UP	10.317	1.0508e-58	DOWN	-1.8216	3.6947e-31	UP	8.3467	1.8809e-21		-3.273	0.99721	DOWN	-4.9892	2.1267e-24	DOWN	-11.625	2.0298e-13	DOWN	-13.564	5.5189e-33		6.5084	0.44984	DOWN	-6.9229	1.4445e-82		3.1473	0.64602	1087	226495039	NP_001141249.1	159	8.26043e-11	uncharacterized protein LOC100273336 [Zea mays]>gi|194703524|gb|ACF85846.1| unknown [Zea mays]>gi|584131075|gb|EWG40469.1| hypothetical protein FVEG_02849 [Fusarium verticillioides 7600]	517320210	HF679029.1
260	c26146_g1	0.94	980.29	201.96	0.32	24.22	0.09589	100	20.6021	0.158447	2.4707	UP	10.324	9.2646e-186	DOWN	-2.3511	3.2448e-140	UP	7.825	1.1838e-49		-1.4881	0.99721	DOWN	-3.0225	3.6478e-39	DOWN	-9.3179	5.5698e-42	DOWN	-11.786	5.3814e-145	UP	6.1685	1.1287e-06	DOWN	-5.4856	3.376e-267	UP	4.5923	2.048e-06	1369	168066133	XP_001784997.1	1130	2.90174e-150	predicted protein [Physcomitrella patens]>gi|168066153|ref|XP_001785007.1| predicted protein [Physcomitrella patens]>gi|168066157|ref|XP_001785009.1| predicted protein [Physcomitrella patens]>gi|162663414|gb|EDQ50178.1| predicted protein [Physcomitrella patens]>gi|162663424|gb|EDQ50188.1| predicted protein [Physcomitrella patens]>gi|162663426|gb|EDQ50190.1| predicted protein [Physcomitrella paten…	517314787	HF679026.1
261	c244655_g1	0.04	41.68	9.15	0	0.7	0.0959693	100	21.953	0	1.67946	UP	10.306	8.8582e-17	DOWN	-2.2568	8.4761e-12	UP	7.9014	9.2982e-05				DOWN	-3.6768	0.00016107	DOWN	-5.5146	2.4457e-05	DOWN	-7.7964	2.4281e-22				DOWN	-6.0456	4.192e-24		4.0144	0.99601	2668	326497763	BAK05971.1	1755	0	predicted protein [Hordeum vulgare subsp. vulgare]	517312918	HF679025.1
262	c190145_g1	0.05	51.69	12.99	0	0.17	0.0967305	100	25.1306	0	0.328884	UP	10.416	8.3651e-18	DOWN	-2.0628	2.6063e-11	UP	8.205	1.1297e-05				DOWN	-6.1899	1.8477e-06	DOWN	-5.8183	1.4878e-06	DOWN	-7.906	7.3311e-24				DOWN	-8.3647	1.2595e-22		1.8049	0.99601	2347	218187478	EEC69905.1	147	6.90853e-08	hypothetical protein OsI_00314 [Oryza sativa Indica Group]	517309970	HF679023.1
263	c227543_g1	0.04	41.2	7.47	0	0.6	0.0970874	100	18.1311	0	1.45631	UP	10.267	1.9735e-16	DOWN	-2.5338	3.0469e-13	UP	7.5851	0.00058302				DOWN	-3.6158	0.0012011	DOWN	-5.1984	0.00026762	DOWN	-7.7572	8.0687e-22				DOWN	-6.2617	2.1325e-23		3.7591	0.99601	2630	--	--	--	--	--	517312918	HF679025.1
264	c133936_g1	0.01	10.24	3.17	0	0.07	0.0976562	100	30.957	0	0.683594	UP	10.672	2.3353e-10	DOWN	-1.7594	1.9216e-05	UP	8.7644	0.00054942				DOWN	-5.5794	7.5182e-05	DOWN	-5.3777	7.3167e-05	DOWN	-7.162	3.7344e-15				DOWN	-7.4508	9.5961e-15		2.9748	0.99601	6672	302809344	XP_002986365.1	1697	0	ATP-binding cassette transporter [Selaginella moellendorffii]>gi|300145901|gb|EFJ12574.1| ATP-binding cassette transporter [Selaginella moellendorffii]	517323984	HF679032.1
265	c209409_g1	0.07	70.54	13.67	0	0.24	0.0992345	100	19.3791	0	0.340232	UP	10.166	3.1317e-23	DOWN	-2.4376	1.0698e-17	UP	7.5804	7.7433e-06				DOWN	-5.8283	2.5242e-06	DOWN	-5.7786	2.1967e-06	DOWN	-8.2411	3.9672e-29				DOWN	-8.3779	1.8872e-28		1.5419	0.99601	2185	159488348	XP_001702176.1	768	8.87768e-91	hypothetical protein CHLREDRAFT_108167 [Chlamydomonas reinhardtii]>gi|158271361|gb|EDO97182.1| predicted protein [Chlamydomonas reinhardtii]	531988639	HF679024.1
266	c99402_g1	0.02	20.14	5.17	0	0.37	0.0993049	100	25.6703	0	1.83714	UP	10.505	1.7084e-09	DOWN	-2.0299	6.3683e-06	UP	8.3263	0.0039349				DOWN	-3.7876	0.0034244	DOWN	-4.9396	0.0013623	DOWN	-6.9944	1.1818e-13				DOWN	-5.9296	5.9717e-14		4.3285	0.99601	3130	574118014	ETV83495.1	209	2.60651e-15	hypothetical protein, variant 2 [Aphanomyces astaci]>gi|574118015|gb|ETV83496.1| hypothetical protein, variant 3 [Aphanomyces astaci]	517321537	HF679030.1
267	c245433_g1	0.16	161.08	26.52	0	6.7	0.0993295	100	16.4639	0	4.15942	UP	10.24	3.4416e-16	DOWN	-2.6787	7.5721e-14	UP	7.4125	0.0014039					-1.938	0.068817	DOWN	-5.0258	0.00081482	DOWN	-7.7294	1.8573e-21				DOWN	-4.7287	6.4317e-22		5.2643	0.29839	810	--	--	--	--	--	517323984	HF679032.1
268	c48432_g1	0.05	50.29	9.82	0	1.35	0.0994233	100	19.5267	0	2.68443	UP	10.228	4.2947e-16	DOWN	-2.426	3.1265e-12	UP	7.6542	0.00040275				DOWN	-2.8317	0.0038653	DOWN	-5.2674	0.00016612	DOWN	-7.7184	2.5878e-21				DOWN	-5.3697	1.232e-22		4.6123	0.64822	2138	--	--	--	--	--	517322946	HF679031.1
269	c30967_g1	0.03	30.16	6.01	0	0.15	0.0994695	100	19.9271	0	0.497347	UP	10.14	2.3906e-15	DOWN	-2.3965	2.4369e-11	UP	7.5957	0.00055174				DOWN	-5.2586	0.00025475	DOWN	-5.2089	0.00024947	DOWN	-7.6304	3.2774e-20				DOWN	-7.7671	8.5639e-20		2.1268	0.99601	3240	567193133	XP_006405378.1	523	1.82185e-55	hypothetical protein EUTSA_v10028192mg, partial [Eutrema salsugineum]>gi|557106516|gb|ESQ46831.1| hypothetical protein EUTSA_v10028192mg, partial [Eutrema salsugineum]	517318535	HF679028.1
270	c10060_g1	0.54	540.81	88.29	0	2.1	0.0998502	100	16.3255	0	0.388306	UP	10.31	3.0205e-75	DOWN	-2.6909	2.4114e-66	UP	7.4707	2.9639e-16				DOWN	-5.3401	2.5781e-17	DOWN	-7.2539	1.4214e-16	DOWN	-9.9697	3.0509e-78				DOWN	-8.143	1.8453e-96		1.9204	0.99601	1065	--	--	--	--	--	517316688	HF679027.1
271	c11640_g1	0.03	29.76	5.64	0	0.36	0.100806	100	18.9516	0	1.20968	UP	10.327	5.799e-17	DOWN	-2.468	2.2565e-13	UP	7.7104	0.00029412				DOWN	-3.9403	0.0003578	DOWN	-5.3236	0.00011025	DOWN	-7.8166	1.2949e-22				DOWN	-6.5204	3.2782e-24		3.5598	0.99601	3705	574121559	ETV87036.1	201	4.08746e-14	hypothetical protein H257_02046 [Aphanomyces astaci]	517316688	HF679027.1
272	c172590_g1	0.22	215.59	51.19	0	1.23	0.102046	100	23.7441	0	0.570527	UP	10.241	3.1991e-32	DOWN	-2.1476	3.5893e-21	UP	7.9447	1.1887e-09				DOWN	-5.3446	1.0717e-10	DOWN	-6.558	1.1504e-10	DOWN	-8.7305	8.4354e-39				DOWN	-7.6043	8.162e-43		2.3899	0.99601	1112	--	--	--	--	--	--	--
273	c38503_g1	0.37	362.17	62.72	0.06	20.42	0.102162	100	17.3178	0.0956633	5.63824	UP	10.21	2.9591e-71	DOWN	-2.6016	1.395e-59	UP	7.4604	3.7604e-16		-2.6356	0.99721	DOWN	-1.5818	9.2698e-06	DOWN	-10.101	5.9153e-12	DOWN	-12.82	2.1386e-45	UP	8.392	5.863e-05	DOWN	-4.2955	8.5108e-92	UP	5.6684	9.0822e-06	1396	15219406	NP_178071.1	1209	1.29675e-160	glyceraldehyde-3-phosphate dehydrogenase GAPCP1 [Arabidopsis thaliana]>gi|75200780|sp|Q9SAJ6.1|G3PP1_ARATH RecName: Full=Glyceraldehyde-3-phosphate dehydrogenase GAPCP1, chloroplastic; AltName: Full=Glyceraldehyde-3-phosphate dehydrogenase of plastid 1; AltName: Full=NAD-dependent glyceraldehydephosphate dehydrogenase chloroplastic 1; Flags: Precursor [Arabidopsis thaliana]>gi|4835756|gb|AAD30223…	116013904	AK240953.1
274	c103567_g2	0.27	260.18	67.39	0	5.43	0.103774	100	25.9013	0	2.08702	UP	10.228	5.045e-24	DOWN	-2.0257	1.5672e-14	UP	8.0539	9.5066e-08				DOWN	-3.5831	3.0351e-07	DOWN	-6.2522	9.6089e-09	DOWN	-8.3028	3.3421e-30				DOWN	-5.7208	3.8166e-34		4.2606	0.54703	762	223994227	XP_002286797.1	210	4.7263e-19	RS30, ribosomal protein 30 40S small ribosomal subunit [Thalassiosira pseudonana CCMP1335]>gi|220978112|gb|EED96438.1| RS30, ribosomal protein 30 40S small ribosomal subunit [Thalassiosira pseudonana CCMP1335]	531988639	HF679024.1
275	c155793_g1	0.07	66.94	11.01	0	1.79	0.104571	100	16.4476	0	2.67404	UP	10.228	4.2947e-16	DOWN	-2.6756	1.006e-13	UP	7.4045	0.0014592					-2.582	0.017336	DOWN	-5.0178	0.00085446	DOWN	-7.7184	2.5878e-21				DOWN	-5.3697	1.232e-22		4.6123	0.64822	1656	546310692	XP_005714426.1	1360	0	phosphoglycerate kinase [Chondrus crispus]>gi|27446629|gb|AAK40346.1| phosphoglycerate kinase [Chondrus crispus]>gi|507110868|emb|CDF34607.1| phosphoglycerate kinase [Chondrus crispus]	685859290	XM_009258403.1
276	c85010_g1	0.03	28.66	5.51	0.01	0.29	0.104676	100	19.2254	0.181488	1.01186	UP	10.372	2.2145e-17	DOWN	-2.4466	1.1824e-13	UP	7.7769	0.00019889		-1.4656	0.99721	DOWN	-4.2382	0.00015892	DOWN	-9.2473	0.00071431	DOWN	-11.811	9.7677e-14		4.8822	0.9993	DOWN	-6.7968	1.0409e-24		3.3285	0.99601	3955	--	--	--	--	--	517316688	HF679027.1
277	c32564_g1	0.03	28.65	6.11	0	0.54	0.104712	100	21.3264	0	1.88482	UP	10.031	1.8251e-14	DOWN	-2.2973	5.6459e-10	UP	7.5851	0.00058302				DOWN	-3.4825	0.0014934	DOWN	-5.1984	0.00026762	DOWN	-7.5206	6.6285e-19				DOWN	-5.8918	5.8916e-20		3.8924	0.99601	3166	--	--	--	--	--	517309970	HF679023.1
278	c172831_g1	0.07	66.5	13.67	0	0.84	0.105263	100	20.5564	0	1.26316	UP	10.26	2.2838e-16	DOWN	-2.3535	4.7758e-12	UP	7.7582	0.00022223				DOWN	-3.9882	0.0002482	DOWN	-5.3714	7.6639e-05	DOWN	-7.7499	1.0013e-21				DOWN	-6.4537	3.5573e-23		3.5598	0.99601	1698	297806279	XP_002871023.1	923	6.95051e-117	hypothetical protein ARALYDRAFT_487101 [Arabidopsis lyrata subsp. lyrata]>gi|297316860|gb|EFH47282.1| hypothetical protein ARALYDRAFT_487101 [Arabidopsis lyrata subsp. lyrata]	46122710	XM_385909.1
279	c190030_g1	0.28	265.67	54.94	0.05	5.77	0.105394	100	20.6798	0.0910084	2.17187	UP	10.181	1.0311e-85	DOWN	-2.3438	5.7576e-63	UP	7.6887	9.6265e-23		-2.3401	0.99721	DOWN	-3.218	9.114e-19	DOWN	-10.034	2.9647e-17	DOWN	-12.495	9.5019e-58		6.6886	0.0094373	DOWN	-5.6738	3.277e-121		4.2605	0.012606	2152	326516490	BAJ92400.1	2088	0	predicted protein [Hordeum vulgare subsp. vulgare]	685869468	XM_009263492.1
280	c212178_g1	0.33	312.62	35.92	0	1.96	0.105559	100	11.49	0	0.626959	UP	10.188	4.2448e-39	DOWN	-3.1961	2.5476e-40	UP	6.8434	3.9945e-06				DOWN	-4.1502	8.8674e-06	DOWN	-5.7786	2.1967e-06	DOWN	-8.9996	2.6939e-45				DOWN	-7.4583	3.8625e-52		2.483	0.99601	958	669168749	XP_008619723.1	350	1.35382e-36	hypothetical protein SDRG_15332 [Saprolegnia diclina VS20]>gi|530728579|gb|EQC26821.1| hypothetical protein SDRG_15332 [Saprolegnia diclina VS20]	517309970	HF679023.1
281	c83368_g1	0.32	302.81	123.05	0	13.14	0.105677	100	40.636	0	4.33935	UP	10.156	2.8112e-92	DOWN	-1.3695	8.4079e-31	UP	8.6386	8.6281e-44				DOWN	-3.1944	1.7835e-39	DOWN	-8.8368	9.5394e-43	DOWN	-10.231	2.3122e-90	UP	5.5661	9.6848e-06	DOWN	-4.676	2.6153e-123	UP	5.234	1.1484e-05	2037	--	--	--	--	--	517320210	HF679029.1
282	c38470_g1	0.27	255.47	65.35	0.11	7.76	0.105688	100	25.5803	0.168324	3.03754	UP	10.241	3.0005e-40	DOWN	-2.0424	9.591e-25	UP	8.0502	7.8134e-13		-1.2026	0.99721	DOWN	-3.0716	1.5849e-10	DOWN	-9.2576	3.049e-11	DOWN	-11.417	4.0799e-33		6.0591	0.062231	DOWN	-5.226	1.5322e-56		4.7684	0.069856	1318	301122631	XP_002909042.1	589	1.79402e-70	40S ribosomal protein S6 [Phytophthora infestans T30-4]>gi|262099804|gb|EEY57856.1| 40S ribosomal protein S6 [Phytophthora infestans T30-4]	517309970	HF679023.1
283	c89491_g1	0.03	28.27	10.86	0.02	0.41	0.10612	100	38.4153	0.184162	1.4503	UP	10.309	1.4048e-08	DOWN	-1.4506	0.0030367	UP	8.7104	0.00072013		-0.46563	0.99721	DOWN	-4.6952	0.0001602	DOWN	-9.1808	0.00096614	DOWN	-10.749	4.9709e-08		4.3586	0.9993	DOWN	-6.2579	3.4469e-12		3.8049	0.99601	2023	255088764	XP_002506304.1	598	9.97445e-67	predicted protein [Micromonas sp. RCC299]>gi|226521576|gb|ACO67562.1| predicted protein [Micromonas sp. RCC299]	517309970	HF679023.1
284	c47744_g1	0.05	46.95	11.37	0	0.29	0.106496	100	24.2173	0	0.617678	UP	10.254	2.5578e-16	DOWN	-2.1164	1.8292e-10	UP	7.9895	5.2177e-05				DOWN	-5.2739	1.3731e-05	DOWN	-5.6028	1.1491e-05	DOWN	-7.7441	1.1932e-21				DOWN	-7.5024	7.5636e-22		2.5053	0.99601	2313	301123713	XP_002909583.1	386	3.50113e-38	S-adenosylmethionine decarboxylase proenzyme, putative [Phytophthora infestans T30-4]>gi|262100345|gb|EEY58397.1| S-adenosylmethionine decarboxylase proenzyme, putative [Phytophthora infestans T30-4]	517320210	HF679029.1
285	c35348_g1	0.07	65.22	16.55	0	0.7	0.107329	100	25.3757	0	1.07329	UP	10.071	8.7749e-15	DOWN	-2.05	7.7177e-09	UP	7.8727	0.0001114				DOWN	-4.5356	5.8151e-05	DOWN	-5.4859	3.0975e-05	DOWN	-7.5609	2.2501e-19				DOWN	-6.6977	3.487e-20		3.1268	0.99601	1540	326515212	BAK03519.1	1779	0	predicted protein [Hordeum vulgare subsp. vulgare]	302923632	XM_003053671.1
286	c244867_g1	0.04	37.24	7.26	0	0.99	0.107411	100	19.4952	0	2.65843	UP	10.248	2.8778e-16	DOWN	-2.4291	2.0212e-12	UP	7.6709	0.00036661				DOWN	-2.8484	0.0034496	DOWN	-5.2842	0.00014686	DOWN	-7.7383	1.4237e-21				DOWN	-5.3896	5.7899e-23		4.6123	0.64822	2853	--	--	--	--	--	517318535	HF679028.1
287	c10085_g1	0.05	46.44	9.89	0	0.72	0.107666	100	21.2963	0	1.55039	UP	10.233	3.9401e-16	DOWN	-2.2985	1.7836e-11	UP	7.7861	0.00018846				DOWN	-3.7275	0.00031187	DOWN	-5.3994	6.1758e-05	DOWN	-7.7228	2.2676e-21				DOWN	-6.138	6.7301e-23		3.8484	0.99601	2345	168038795	XP_001771885.1	155	1.47481e-09	predicted protein [Physcomitrella patens]>gi|162676836|gb|EDQ63314.1| predicted protein [Physcomitrella patens]	302895546	XM_003046608.1
288	c245032_g1	0.04	37.15	7.18	0	0.45	0.107672	100	19.3271	0	1.21131	UP	10.102	4.9339e-15	DOWN	-2.4412	2.7044e-11	UP	7.5126	0.00084838				DOWN	-3.9552	0.0011104	DOWN	-5.1259	0.00043424	DOWN	-7.592	9.5923e-20				DOWN	-6.5084	9.1426e-21		3.3472	0.99601	2603	302843509	XP_002953296.1	1890	0	NADH:ubiquinone oxidoreductase 76 kDa subunit [Volvox carteri f. nagariensis]>gi|300261393|gb|EFJ45606.1| NADH:ubiquinone oxidoreductase 76 kDa subunit [Volvox carteri f. nagariensis]	517314787	HF679026.1
289	c4729_g1	0.07	64.89	14.79	0	0.48	0.107875	100	22.7924	0	0.739713	UP	10.179	1.1492e-15	DOWN	-2.2047	1.7706e-10	UP	7.8256	0.0001482				DOWN	-4.9035	6.1162e-05	DOWN	-5.4388	4.5405e-05	DOWN	-7.6685	1.1208e-20				DOWN	-7.2203	3.7553e-21		2.7118	0.99601	1651	224013552	XP_002296440.1	1059	6.36014e-138	pyruvate dehydrogenase [Thalassiosira pseudonana CCMP1335]>gi|220968792|gb|EED87136.1| pyruvate dehydrogenase [Thalassiosira pseudonana CCMP1335]	517318535	HF679028.1
290	c66166_g1	0.03	27.73	5.38	0	0.48	0.108186	100	19.4014	0	1.73098	UP	9.9609	6.2728e-14	DOWN	-2.4364	3.2116e-10	UP	7.3762	0.0016723				DOWN	-3.4542	0.0042405	DOWN	-4.9895	0.0010133	DOWN	-7.4509	4.1058e-18				DOWN	-6.0027	5.0814e-19		3.7118	0.99601	3119	--	--	--	--	--	517322946	HF679031.1
291	c78031_g1	0.13	119.44	27.25	0.03	3.51	0.108841	100	22.8148	0.110092	2.93871	UP	10.16	3.7944e-23	DOWN	-2.2037	1.6397e-15	UP	7.8075	1.0926e-06		-2.0506	0.99721	DOWN	-2.9179	3.5385e-05	DOWN	-9.8629	2.3755e-05	DOWN	-12.184	1.3773e-16		6.818	0.31169	DOWN	-5.2337	4.1598e-32		4.6794	0.31546	1367	545369963	XP_005649665.1	888	1.50957e-113	malate dehydrogenase [Coccomyxa subellipsoidea C-169]>gi|384251644|gb|EIE25121.1| malate dehydrogenase [Coccomyxa subellipsoidea C-169]	517316688	HF679027.1
292	c38140_g2	0.19	173.51	39.46	0.13	3.28	0.109504	100	22.7422	0.329448	1.89038	UP	10.155	2.0754e-38	DOWN	-2.2081	7.137e-26	UP	7.799	4.8639e-11		-0.46563	0.99721	DOWN	-3.5512	5.2948e-10	DOWN	-8.2694	1.2888e-10	DOWN	-10.595	1.2862e-35		4.5913	0.27886	DOWN	-5.8713	3.8718e-54		4.0376	0.3147	1535	326504366	BAJ91015.1	834	1.84931e-105	predicted protein [Hordeum vulgare subsp. vulgare]	685868316	XM_009262916.1
293	c122772_g1	0.01	9.11	1.68	0	0.04	0.109769	100	18.4413	0	0.439078	UP	11.062	1.106e-12	DOWN	-2.505	2.5024e-11	UP	8.4085	0.0028271				DOWN	-5.3934	0.00076898	DOWN	-5.0218	0.00083514	DOWN	-7.5518	2.8869e-19				DOWN	-8.0105	2.299e-18		2.8049	0.99601	9758	544216421	XP_005538355.1	268	6.09324e-21	probable serine rich pumilio family rna binding domain pr otein [Cyanidioschyzon merolae strain 10D]>gi|449018917|dbj|BAM82319.1| probable serine rich pumilio family rna binding domain pr otein [Cyanidioschyzon merolae strain 10D]	517312918	HF679025.1
294	c172949_g1	0.05	45.49	9.64	0	0.64	0.109914	100	21.1915	0	1.4069	UP	10.105	4.7158e-15	DOWN	-2.3088	1.4698e-10	UP	7.6474	0.00041772				DOWN	-3.8774	0.00057508	DOWN	-5.2606	0.00017418	DOWN	-7.5944	8.9622e-20				DOWN	-6.2982	6.4915e-21		3.5598	0.99601	2166	--	--	--	--	--	517316688	HF679027.1
295	c156150_g1	0.24	216.96	32.07	0	4.64	0.110619	100	14.7815	0	2.13864	UP	10.109	1.9224e-37	DOWN	-2.8308	9.4754e-34	UP	7.1299	2.4581e-07				DOWN	-2.7502	4.3318e-05	DOWN	-6.0651	9.9857e-08	DOWN	-8.9209	2.6793e-43				DOWN	-5.6931	2.4127e-52		4.1695	0.25358	1234	226495039	NP_001141249.1	141	2.68949e-08	uncharacterized protein LOC100273336 [Zea mays]>gi|194703524|gb|ACF85846.1| unknown [Zea mays]>gi|584131075|gb|EWG40469.1| hypothetical protein FVEG_02849 [Fusarium verticillioides 7600]	517321537	HF679030.1
296	c48437_g1	0.3	270.81	71.37	0	6.83	0.110779	100	26.3543	0	2.52206	UP	10.122	3.0244e-45	DOWN	-1.9967	1.6237e-26	UP	7.977	9.7189e-15				DOWN	-3.3471	6.3201e-13	DOWN	-7.1752	8.8203e-16	DOWN	-9.1968	1.0635e-50		3.7517	0.12174	DOWN	-5.4558	5.0256e-63		4.4196	0.093131	1203	302852228	XP_002957635.1	184	1.59554e-13	hypothetical protein VOLCADRAFT_33026 [Volvox carteri f. nagariensis]>gi|300257047|gb|EFJ41301.1| hypothetical protein VOLCADRAFT_33026 [Volvox carteri f. nagariensis]	517314787	HF679026.1
297	c226559_g1	0.22	198.04	51.27	0.05	5.01	0.111089	100	25.8887	0.0975229	2.52979	UP	10.109	6.3386e-45	DOWN	-2.0209	1.0222e-26	UP	7.9397	2.0638e-14		-2.0506	0.99721	DOWN	-3.3197	1.6499e-12	DOWN	-9.9951	2.7563e-11	DOWN	-12.133	4.9079e-32		6.5484	0.082875	DOWN	-5.4526	1.8751e-62		4.4098	0.095386	1559	168005784	XP_001755590.1	939	2.15815e-119	predicted protein [Physcomitrella patens]>gi|162693297|gb|EDQ79650.1| predicted protein [Physcomitrella patens]	302909238	XM_003049983.1
298	c87720_g1	0.03	26.95	6.89	0	0.44	0.111317	100	25.5659	0	1.63265	UP	10.076	4.1184e-22	DOWN	-2.036	3.5787e-13	UP	7.8919	4.8796e-07				DOWN	-3.9381	6.48e-07	DOWN	-6.0901	7.3992e-08	DOWN	-8.1511	1.304e-27				DOWN	-6.0862	9.2103e-31		3.7435	0.88838	5080	326499273	BAK06127.1	646	1.38864e-72	predicted protein [Hordeum vulgare subsp. vulgare]	517312918	HF679025.1
299	c44924_g1	0.03	26.91	5.02	0	0.46	0.111483	100	18.6548	0	1.7094	UP	9.8886	2.1626e-13	DOWN	-2.4922	5.4457e-10	UP	7.2481	0.0029994					-3.4256	0.0075269	DOWN	-4.8613	0.0021163	DOWN	-7.3785	2.5171e-17				DOWN	-6.0298	4.1837e-18		3.6123	0.99601	3061	168012296	XP_001758838.1	948	7.13167e-112	predicted protein [Physcomitrella patens]>gi|162689975|gb|EDQ76344.1| predicted protein [Physcomitrella patens]	531988639	HF679024.1
300	c189927_g1	0.19	169.49	44.16	0.02	5.24	0.112101	100	26.0546	0.0452899	3.09163	UP	10.118	3.435e-60	DOWN	-2.0103	1.0083e-35	UP	7.9598	1.8286e-19		-3.4656	0.99721	DOWN	-3.0438	1.1506e-15	DOWN	-11.43	3.8506e-12	DOWN	-13.558	6.7634e-33		8.2595	0.019309	DOWN	-5.1662	6.7457e-83		4.7058	0.010735	2331	573963686	XP_006663973.1	857	3.95742e-106	PREDICTED: 40S ribosomal protein S3a-like [Oryza brachyantha]	302910559	XM_003050268.1
301	c208874_g1	0.11	97.61	26.16	0.04	1.53	0.112693	100	26.8005	0.152905	1.56746	UP	10.132	1.7248e-45	DOWN	-1.9692	3.4545e-26	UP	8.0142	4.5139e-15		-1.4656	0.99721	DOWN	-4.0685	3.2185e-15	DOWN	-9.4847	9.3715e-13	DOWN	-11.571	6.9864e-36		5.2892	0.27232	DOWN	-6.1498	8.2765e-64		3.7355	0.36201	3001	326515276	BAK03551.1	1515	0	predicted protein [Hordeum vulgare subsp. vulgare]	302914147	XM_003051033.1
302	c173195_g1	0.19	168.42	26.7	0.02	0.35	0.112813	100	15.8532	0.0749064	0.207814	UP	10.108	6.6215e-45	DOWN	-2.7281	6.2826e-39	UP	7.2316	2.3433e-09		-3.0506	0.99721	DOWN	-6.2165	8.4579e-10	DOWN	-10.287	1.102e-06	DOWN	-13.133	1.1796e-26		3.9436	0.9993	DOWN	-9.0566	1.5658e-50		0.8049	0.99601	1797	226499830	NP_001140942.1	485	2.331e-51	uncharacterized protein LOC100273020 [Zea mays]>gi|194701856|gb|ACF85012.1| unknown [Zea mays]	517309970	HF679023.1
303	c245204_g1	0.04	35.06	8.48	0	0.32	0.11409	100	24.1871	0	0.912721	UP	9.9831	4.2557e-14	DOWN	-2.118	1.0845e-08	UP	7.7168	0.00028324				DOWN	-4.7017	0.00015249	DOWN	-5.3301	0.00010497	DOWN	-7.473	2.3207e-18				DOWN	-6.9317	8.421e-19		2.8049	0.99601	2545	641535515	KDO29425.1	284	6.46983e-25	hypothetical protein SPRG_05963 [Saprolegnia parasitica CBS 223.65]	517312918	HF679025.1
304	c104438_g2	0.22	189.97	51.21	0	1.63	0.115808	100	26.9569	0	0.85803	UP	10.029	7.8202e-36	DOWN	-1.9633	3.1259e-20	UP	7.9172	7.4581e-12				DOWN	-4.9386	6.767e-13	DOWN	-6.8524	7.1541e-13	DOWN	-8.8407	2.3851e-41				DOWN	-7.014	4.7236e-48		2.7684	0.99601	1317	297820930	XP_002878348.1	643	9.29562e-80	40S ribosomal protein S13 [Arabidopsis lyrata subsp. lyrata]>gi|297324186|gb|EFH54607.1| 40S ribosomal protein S13 [Arabidopsis lyrata subsp. lyrata]	302916592	XM_003052061.1
305	c155750_g1	0.36	310.48	66.3	0	1.51	0.115949	100	21.354	0	0.486344	UP	10.031	1.4856e-64	DOWN	-2.2991	3.2373e-45	UP	7.5835	2.0024e-17				DOWN	-5.4164	9.3322e-19	DOWN	-7.3667	8.8084e-18	DOWN	-9.6908	5.2771e-67				DOWN	-7.8276	8.5751e-82		1.9569	0.99601	1432	--	--	--	--	--	517314787	HF679026.1
306	c226306_g1	0.32	273.52	62.57	0.07	5.1	0.116993	100	22.8758	0.111875	1.86458	UP	10.016	3.666e-71	DOWN	-2.1991	5.468e-47	UP	7.6689	2.0592e-20		-2.2026	0.99721	DOWN	-3.5834	2.3492e-18	DOWN	-9.8763	7.8704e-16	DOWN	-12.193	1.7884e-49		6.166	0.047644	DOWN	-5.8945	1.9741e-98		3.8753	0.074742	1738	326509435	BAJ91634.1	1431	0	predicted protein [Hordeum vulgare subsp. vulgare]	302915464	XM_003051497.1
307	c80198_g1	0.04	34.07	6.49	0	0.32	0.117405	100	19.049	0	0.939243	UP	10.17	2.777e-23	DOWN	-2.4607	5.976e-18	UP	7.5613	8.9897e-06				DOWN	-4.3238	8.0019e-06	DOWN	-5.7596	2.6475e-06	DOWN	-8.2453	3.3681e-29				DOWN	-6.8966	4.9617e-32		3.0273	0.99601	4321	326487602	BAK05473.1	187	4.45749e-12	predicted protein [Hordeum vulgare subsp. vulgare]	223049434	FJ609797.1
308	c190915_g1	0.08	68.05	11.6	0	0.54	0.117561	100	17.0463	0	0.793534	UP	10.053	7.8103e-22	DOWN	-2.6227	7.8603e-18	UP	7.2819	7.0033e-05				DOWN	-4.3923	7.0437e-05	DOWN	-5.4801	3.2493e-05	DOWN	-8.1278	3.0816e-27				DOWN	-7.1271	3.6501e-29		2.6794	0.99601	2102	300121644	CBK22162.2	1531	0	unnamed protein product [Blastocystis hominis]	517318535	HF679028.1
309	c3745_g1	0.34	289.21	85.21	0	5.19	0.117562	100	29.463	0	1.79454	UP	10.017	2.0594e-21	DOWN	-1.8426	5.4052e-11	UP	8.0264	1.2642e-07				DOWN	-3.9815	1.26e-07	DOWN	-6.2246	1.377e-08	DOWN	-8.0922	1.1331e-26				DOWN	-5.9362	1.474e-29		3.8346	0.82716	637	545710751	XP_005707683.1	216	1.27677e-19	60S ribosomal protein L22 isoform 1 [Galdieria sulphuraria]>gi|452824158|gb|EME31163.1| 60S ribosomal protein L22 isoform 1 [Galdieria sulphuraria]	685856466	XM_009256991.1
310	c135314_g1	0.22	186.19	45.4	4.7	147.96	0.118159	100	24.3837	10.3524	79.4672	UP	10.001	3.1758e-21	DOWN	-2.1115	3.8867e-13	UP	7.7414	1.9777e-06		4.4413	0.65623	UP	1.7502	1.9443e-08	DOWN	-3.3049	1.7738e-05	DOWN	-5.5338	4.0123e-29	UP	4.9281	7.335e-23		-0.47337	0.4233	UP	9.2813	1.5437e-17	871	590684678	XP_007041912.1	445	1.51948e-51	Disease resistance-responsive family protein [Theobroma cacao]>gi|508705847|gb|EOX97743.1| Disease resistance-responsive family protein [Theobroma cacao]	--	--
311	c244704_g1	0.05	42.14	10.11	0	0.6	0.118652	100	23.9915	0	1.42383	UP	10.03	1.8527e-14	DOWN	-2.1297	4.8882e-09	UP	7.7519	0.00023038				DOWN	-4.0363	0.00024172	DOWN	-5.3651	8.0481e-05	DOWN	-7.5198	6.7714e-19				DOWN	-6.278	7.102e-20		3.5053	0.99601	2215	552828462	XP_005847488.1	1479	0	hypothetical protein CHLNCDRAFT_57989 [Chlorella variabilis]>gi|307107142|gb|EFN55386.1| hypothetical protein CHLNCDRAFT_57989 [Chlorella variabilis]	517314787	HF679026.1
312	c100935_g1	0.01	8.39	2.44	0	0.08	0.11919	100	29.0822	0	0.953516	UP	10.347	9.5577e-09	DOWN	-1.851	0.00010605	UP	8.3473	0.0036196				DOWN	-4.8727	0.0012732	DOWN	-4.9606	0.0012037	DOWN	-6.8366	2.3015e-12				DOWN	-6.8358	2.8902e-12		3.2643	0.99601	6502	168065387	XP_001784634.1	1853	0	predicted protein [Physcomitrella patens]>gi|162663822|gb|EDQ50566.1| predicted protein [Physcomitrella patens]	531988639	HF679024.1
313	c21025_g1	0.05	41.83	9.49	0	1.86	0.119531	100	22.6871	0	4.44657	UP	9.8601	3.461e-13	DOWN	-2.2104	1.9053e-08	UP	7.5014	0.00090044					-2.3163	0.022638	DOWN	-5.1147	0.00046668	DOWN	-7.35	5.0325e-17				DOWN	-4.6388	9.1018e-17		4.9748	0.43874	2005	--	--	--	--	--	517318535	HF679028.1
314	c249345_g1	0.17	141.92	28.22	0	2.04	0.119786	100	19.8844	0	1.43743	UP	9.9884	5.1112e-49	DOWN	-2.4005	5.5937e-36	UP	7.4396	2.0963e-12				DOWN	-3.7561	2.4472e-11	DOWN	-6.8602	6.183e-13	DOWN	-9.2856	2.5238e-53				DOWN	-6.2686	2.8779e-67		3.4733	0.41555	2235	212275977	NP_001130697.1	1689	0	uncharacterized protein LOC100191800 [Zea mays]>gi|194689862|gb|ACF79015.1| unknown [Zea mays]>gi|584128795|gb|EWG38214.1| murein transglycosylase [Fusarium verticillioides 7600]>gi|584128796|gb|EWG38215.1| murein transglycosylase [Fusarium verticillioides 7600]	212275976	NM_001137225.1
315	c117653_g1	0.53	441.29	128.25	0.58	21.67	0.120102	100	29.0625	0.452242	4.9106	UP	9.9998	2.4983e-49	DOWN	-1.8582	1.0596e-25	UP	7.9933	2.2763e-17		0.18645	0.99721	DOWN	-2.5195	1.4218e-11	DOWN	-7.8117	1.0203e-17	DOWN	-9.7873	2.6073e-50	UP	5.1652	0.0017505	DOWN	-4.4898	3.7257e-63	UP	5.2635	0.0017919	860	60543104	BAD90801.1	699	1.72443e-90	histone 3 [Conocephalum conicum]	347661739	BT132092.1
316	c246723_g1	0.2	166.18	28.24	0	2.1	0.120351	100	16.9936	0	1.26369	UP	10.007	1.6501e-49	DOWN	-2.6275	1.3495e-40	UP	7.2308	6.7343e-11				DOWN	-3.7192	8.9881e-10	DOWN	-6.6514	2.5495e-11	DOWN	-9.3038	7.091e-54				DOWN	-6.4587	8.3172e-68		3.3013	0.53179	1960	326526463	BAJ97248.1	1663	0	predicted protein [Hordeum vulgare subsp. vulgare]	326526462	AK366045.1
317	c44161_g1	0.05	41.41	13.65	0	1.13	0.120744	100	32.9631	0	2.72881	UP	9.8942	1.9675e-13	DOWN	-1.6708	7.2398e-06	UP	8.0751	2.8855e-05				DOWN	-3.5681	5.8847e-05	DOWN	-5.6883	5.2675e-06	DOWN	-7.3841	2.1952e-17				DOWN	-5.351	5.4296e-18		4.2968	0.84605	2067	168070323	XP_001786771.1	302	1.31028e-27	predicted protein [Physcomitrella patens]>gi|162660521|gb|EDQ48415.1| predicted protein [Physcomitrella patens]	517309970	HF679023.1
318	c135603_g1	0.07	57.92	6.32	0	0.83	0.120856	100	10.9116	0	1.43301	UP	9.9843	4.995e-21	DOWN	-3.2651	2.5229e-21	UP	6.5709	0.0036196					-2.8928	0.022561	DOWN	-4.7691	0.0034347	DOWN	-8.0592	3.7376e-26				DOWN	-6.2699	8.5266e-29		3.4679	0.99601	2331	326491339	BAK05769.1	543	3.79645e-57	predicted protein [Hordeum vulgare subsp. vulgare]	46139028	XM_391205.1
319	c77719_g1	0.19	153.12	34.22	0	5.13	0.124086	100	22.3485	0	3.35031	UP	9.9854	4.8445e-21	DOWN	-2.2356	5.3162e-14	UP	7.6015	6.5201e-06				DOWN	-2.6956	0.00033339	DOWN	-5.7997	1.7859e-06	DOWN	-8.0603	3.5856e-26				DOWN	-5.0433	3.4956e-28		4.6957	0.3075	1007	--	--	--	--	--	517318535	HF679028.1
320	c244750_g1	0.05	40.29	10.3	0	0.18	0.1241	100	25.5647	0	0.446761	UP	10.038	1.5916e-14	DOWN	-2.0378	1.4181e-08	UP	7.8523	0.00012643				DOWN	-5.8371	3.8831e-05	DOWN	-5.4655	3.6582e-05	DOWN	-7.5283	5.4049e-19				DOWN	-7.9869	4.1051e-18		1.8049	0.99601	2320	551601486	XP_005782371.1	845	9.05826e-102	hypothetical protein EMIHUDRAFT_365614 [Emiliania huxleyi CCMP1516]>gi|485635259|gb|EOD29942.1| hypothetical protein EMIHUDRAFT_365614 [Emiliania huxleyi CCMP1516]	517320210	HF679029.1
321	c79978_g1	0.05	40.26	9.98	0	0.57	0.124193	100	24.7889	0	1.4158	UP	10.555	9.5465e-10	DOWN	-2.1366	1.478e-06	UP	8.2702	0.0049055				DOWN	-4.1668	0.0030141	DOWN	-4.8835	0.0018809	DOWN	-7.045	4.3265e-14				DOWN	-6.4154	2.4236e-14		3.8932	0.99601	1792	694443028	XP_009348142.1	1477	0	PREDICTED: serine/threonine-protein phosphatase PP1 isoform X1 [Pyrus x bretschneideri]	517312918	HF679025.1
322	c94066_g1	0.12	96.1	24.97	0	2.49	0.12487	100	25.9834	0	2.59105	UP	9.9618	1.1842e-27	DOWN	-2.0152	5.2959e-16	UP	7.7984	7.6414e-09				DOWN	-3.2914	1.4709e-07	DOWN	-6.4116	1.0664e-09	DOWN	-8.4518	5.6491e-33				DOWN	-5.4186	1.3632e-37		4.2968	0.32168	1886	13434998	AAK26104.1	402	3.42025e-43	SKP1-like protein ASK10, partial [Arabidopsis thaliana]	517312918	HF679025.1
323	c55381_g2	0.07	56.03	9.3	0	0.27	0.124933	100	16.5983	0	0.481885	UP	9.9884	4.4854e-21	DOWN	-2.6606	2.4761e-17	UP	7.1795	0.0001371				DOWN	-5.0489	8.8052e-05	DOWN	-5.3777	7.3167e-05	DOWN	-8.0633	3.2254e-26				DOWN	-7.8215	1.5882e-26		1.9204	0.99601	2409	326527059	BAK04471.1	1410	0	predicted protein [Hordeum vulgare subsp. vulgare]	517320210	HF679029.1
324	c27034_g1	0.03	23.9	4.63	0	0.23	0.125523	100	19.3724	0	0.962343	UP	9.9035	1.6839e-13	DOWN	-2.4374	7.8901e-10	UP	7.3178	0.0021963				DOWN	-4.3027	0.0021389	DOWN	-4.9311	0.0014301	DOWN	-7.3935	1.7498e-17				DOWN	-6.8521	7.0236e-18		2.8049	0.99601	3455	551589527	XP_005779288.1	163	4.25027e-09	hypothetical protein EMIHUDRAFT_430115 [Emiliania huxleyi CCMP1516]>gi|485631773|gb|EOD26859.1| hypothetical protein EMIHUDRAFT_430115 [Emiliania huxleyi CCMP1516]	517312918	HF679025.1
325	c105762_g2	0.46	366.12	97.13	0.35	20.75	0.125642	100	26.5296	0.360342	5.66754	UP	9.9212	0	DOWN	-1.9827	2.2744e-212	UP	7.7902	3.2342e-122		-0.36434	0.99721	DOWN	-2.1989	5.6412e-68	DOWN	-8.1594	1.1963e-117	DOWN	-10.259	0	UP	5.8335	1.2527e-28	DOWN	-4.2936	0	UP	5.3811	1.5789e-28	6115	326492680	BAJ90196.1	2026	0	predicted protein [Hordeum vulgare subsp. vulgare]	517318535	HF679028.1
326	c135325_g1	0.09	71.17	25.63	0	0.13	0.126458	100	36.0124	0	0.182661	UP	9.9707	1.0447e-34	DOWN	-1.8566	5.976e-18	UP	7.9658	3.3134e-12				DOWN	-7.6876	2.0319e-12	DOWN	-6.901	2.835e-13	DOWN	-8.7826	5.5253e-40				DOWN	-9.6563	1.8288e-35		0.067935	0.99601	3109	551667303	XP_005836412.1	426	1.18417e-42	hypothetical protein GUITHDRAFT_53777, partial [Guillardia theta CCMP2712]>gi|428180565|gb|EKX49432.1| hypothetical protein GUITHDRAFT_53777, partial [Guillardia theta CCMP2712]	566713572	KF482463.1
327	c155511_g1	0.36	284.4	71.17	0	4.52	0.126582	100	25.0246	0	1.58931	UP	9.9135	1.2501e-33	DOWN	-2.0738	3.9302e-20	UP	7.6914	2.4073e-10				DOWN	-3.9321	5.8214e-10	DOWN	-6.6266	3.8244e-11	DOWN	-8.7254	1.1032e-38				DOWN	-6.118	9.3079e-46		3.5491	0.6191	889	545712463	XP_005708536.1	317	1.8793e-33	60S ribosomal protein L35 [Galdieria sulphuraria]>gi|452825017|gb|EME32016.1| 60S ribosomal protein L35 [Galdieria sulphuraria]	22204121	AY123419.1
328	c83984_g1	0.09	70.9	17.37	0.02	1.4	0.126939	100	24.4993	0.115141	1.97461	UP	9.8399	7.6274e-26	DOWN	-2.0994	1.5175e-15	UP	7.5922	8.1815e-08		-2.4656	0.99721	DOWN	-3.5997	4.8169e-07	DOWN	-10.063	6.0811e-06	DOWN	-12.279	2.1222e-17		6.3359	0.53529	DOWN	-5.8112	8.0988e-35		3.7822	0.63417	2300	641534796	KDO28726.1	133	6.4105e-06	hypothetical protein SPRG_05687 [Saprolegnia parasitica CBS 223.65]	517309970	HF679023.1
329	c38209_g1	0.06	47.17	10.1	0	0.55	0.127199	100	21.4119	0	1.166	UP	10.024	2.0587e-14	DOWN	-2.294	6.5523e-10	UP	7.5816	0.00059444				DOWN	-4.1741	0.00058446	DOWN	-5.1948	0.00027444	DOWN	-7.5138	7.9295e-19				DOWN	-6.5802	1.2533e-19		3.1972	0.99601	1993	669143910	XP_008607517.1	746	8.35517e-89	hypothetical protein SDRG_03658 [Saprolegnia diclina VS20]>gi|530741214|gb|EQC39456.1| hypothetical protein SDRG_03658 [Saprolegnia diclina VS20]	46124894	XM_387001.1
330	c189897_g1	0.16	124.97	33.47	0	0.06	0.128031	100	26.7824	0	0.0480115	UP	9.9333	5.3513e-34	DOWN	-1.9715	4.8302e-19	UP	7.8136	3.8963e-11				DOWN	-9.1203	1.3502e-09	DOWN	-6.7487	4.7244e-12	DOWN	-8.7452	3.9435e-39				DOWN	-11.204	2.2923e-27		-1.517	0.99601	1789	--	--	--	--	--	--	--
331	c245031_g1	0.33	256.18	69.19	0	6.08	0.128816	100	27.0084	0	2.37333	UP	9.9156	2.2432e-40	DOWN	-1.9618	2.0194e-22	UP	7.8055	2.7203e-13				DOWN	-3.4684	8.2589e-12	DOWN	-7.0037	3.6389e-14	DOWN	-8.9905	4.6659e-45		3.4589	0.23589	DOWN	-5.5423	9.1096e-55		4.1268	0.18019	1119	168013785	XP_001759448.1	693	1.34404e-86	predicted protein [Physcomitrella patens]>gi|162689378|gb|EDQ75750.1| predicted protein [Physcomitrella patens]	302917812	XM_003052476.1
332	c209395_g1	0.41	317.85	110.55	0	1.3	0.128992	100	34.7806	0	0.408998	UP	9.9035	8.7212e-47	DOWN	-1.5973	3.4071e-19	UP	8.1579	3.6253e-19				DOWN	-6.3652	1.4531e-21	DOWN	-7.5785	3.0366e-20	DOWN	-9.2008	8.1605e-51				DOWN	-8.0745	6.3484e-57		1.5825	0.99601	1057	226492324	NP_001142207.1	371	6.78664e-40	uncharacterized protein LOC100274375 precursor [Zea mays]>gi|194707598|gb|ACF87883.1| unknown [Zea mays]>gi|584138082|gb|EWG47424.1| hypothetical protein FVEG_07535 [Fusarium verticillioides 7600]>gi|584138083|gb|EWG47425.1| hypothetical protein FVEG_07535 [Fusarium verticillioides 7600]	226492323	NM_001148735.1
333	c209113_g1	0.31	239.63	60.04	0	5.23	0.129366	100	25.0553	0	2.18253	UP	9.9058	1.6249e-53	DOWN	-2.0684	5.2161e-32	UP	7.6891	1.6141e-16				DOWN	-3.4842	1.4348e-14	DOWN	-7.3024	4.415e-17	DOWN	-9.3958	9.1691e-57		3.7419	0.12456	DOWN	-5.6646	1.0051e-72		3.9947	0.11083	1501	673049593	XP_008878757.1	1123	5.35773e-148	hypothetical protein H310_13148 [Aphanomyces invadans]>gi|574465685|gb|ETV92721.1| hypothetical protein H310_13148 [Aphanomyces invadans]	46137496	XM_390440.1
334	c67126_g1	0.06	46.31	14.54	0.04	1.75	0.129562	100	31.3971	0.275103	3.77888	UP	9.9901	3.7571e-14	DOWN	-1.7418	1.1851e-06	UP	8.1	2.4155e-05		-0.46563	0.99721	DOWN	-3.0188	0.00020576	DOWN	-8.5705	3.6349e-05	DOWN	-10.43	3.2053e-13		5.4247	0.48223	DOWN	-4.8726	1.0756e-18		4.871	0.49512	1984	544218047	XP_005539167.1	775	7.33789e-90	inorganic pyrophosphatase fused with fructose-1,6-bisphosphatase [Cyanidioschyzon merolae strain 10D]>gi|449019729|dbj|BAM83131.1| inorganic pyrophosphatase fused with fructose-1,6-bisphosphatase [Cyanidioschyzon merolae strain 10D]	46107225	XM_380672.1
335	c155315_g1	0.3	231.4	51.51	0.02	1.5	0.129646	100	22.2602	0.0388274	0.648228	UP	9.8765	7.4589e-66	DOWN	-2.2381	1.312e-43	UP	7.4901	2.7605e-18		-3.7876	0.99721	DOWN	-5.069	2.6163e-19	DOWN	-11.282	3.0279e-11	DOWN	-13.638	3.1743e-34		6.0865	0.67073	DOWN	-7.4191	2.5348e-84		2.2109	0.99601	1850	114050513	BAF30959.1	187	1.85042e-14	kinase binding protein [Oryza sativa Japonica Group]	517316688	HF679027.1
336	c10276_g1	0.26	200.47	45.27	0	0.76	0.129695	100	22.5819	0	0.379109	UP	9.9041	4.0096e-40	DOWN	-2.2187	3.0141e-26	UP	7.5372	2.7113e-11				DOWN	-5.8591	3.8171e-12	DOWN	-6.7354	5.9499e-12	DOWN	-8.979	9.1555e-45				DOWN	-8.1898	2.7689e-48		1.4679	0.99601	1365	--	--	--	--	--	517322946	HF679031.1
337	c99889_g1	0.04	30.74	9.06	0	0.4	0.130124	100	29.473	0	1.30124	UP	9.713	3.5276e-12	DOWN	-1.8319	6.3407e-06	UP	7.7329	0.0002578				DOWN	-4.4698	0.00016635	DOWN	-5.3461	9.2898e-05	DOWN	-7.2029	1.5215e-15				DOWN	-6.4137	5.8018e-16		3.0528	0.99601	2418	302817205	XP_002990279.1	164	1.05536e-10	hypothetical protein SELMODRAFT_131306, partial [Selaginella moellendorffii]>gi|300141988|gb|EFJ08694.1| hypothetical protein SELMODRAFT_131306, partial [Selaginella moellendorffii]	517309970	HF679023.1
338	c118271_g1	0.03	23.04	5.28	0	0.21	0.130208	100	22.9167	0	0.911458	UP	10.062	1.0406e-14	DOWN	-2.2032	1.161e-09	UP	7.7104	0.00029412				DOWN	-4.6077	0.00017103	DOWN	-5.3236	0.00011025	DOWN	-7.5518	2.8869e-19				DOWN	-6.923	7.4611e-20		2.8924	0.99601	4100	--	--	--	--	--	517318535	HF679028.1
339	c209076_g1	0.42	320.22	51.14	0	0.38	0.13116	100	15.9703	0	0.118668	UP	9.8477	2.6263e-149	DOWN	-2.716	8.8678e-125	UP	6.9835	1.0586e-30				DOWN	-7.0324	1.8461e-30	DOWN	-8.1203	4.4206e-28	DOWN	-10.861	4.7011e-127				DOWN	-9.8605	8.3323e-146		-0.25923	0.99601	2888	675163729	XP_008890749.1	429	3.46594e-41	hypothetical protein PPTG_00925 [Phytophthora parasitica INRA-310]>gi|568110099|gb|ETN24706.1| hypothetical protein PPTG_00925 [Phytophthora parasitica INRA-310]	517323984	HF679032.1
340	c228050_g1	0.1	75.98	15.74	0	0.96	0.131614	100	20.716	0	1.26349	UP	9.9165	2.8999e-20	DOWN	-2.3424	3.6573e-14	UP	7.4258	2.5165e-05				DOWN	-3.9956	4.1439e-05	DOWN	-5.624	9.5224e-06	DOWN	-7.9914	4.0737e-25				DOWN	-6.4501	2.2829e-27		3.2199	0.99601	1750	--	--	--	--	--	517320210	HF679029.1
341	c245350_g1	0.65	488.78	50.87	0	1.77	0.132984	100	10.4075	0	0.362126	UP	9.8451	3.4115e-71	DOWN	-3.3381	5.2947e-73	UP	6.3586	9.0205e-10				DOWN	-4.8029	1.3841e-09	DOWN	-6.4313	8.006e-10	DOWN	-9.7944	5.3915e-71				DOWN	-8.2531	1.7918e-84		1.3455	0.99601	1041	657964062	XP_008373652.1	141	7.2699e-08	PREDICTED: expansin-like B1 [Malus domestica]	517312918	HF679025.1
342	c3482_g1	0.09	67.55	14.82	0	1.18	0.133235	100	21.9393	0	1.74685	UP	9.8267	1.1754e-25	DOWN	-2.2579	6.0171e-17	UP	7.4205	4.8778e-07				DOWN	-3.624	2.6793e-06	DOWN	-6.0337	1.4331e-07	DOWN	-8.3166	1.9076e-30				DOWN	-5.9939	1.6395e-34		3.5863	0.77071	2384	--	--	--	--	--	517320210	HF679029.1
343	c244832_g1	0.25	187.07	54.95	0.07	4.5	0.13364	100	29.374	0.127389	2.40552	UP	9.8236	5.296e-32	DOWN	-1.8402	5.3278e-16	UP	7.8351	2.7714e-11		-1.7876	0.99721	DOWN	-3.5721	2.6809e-10	DOWN	-9.6275	3.0216e-09	DOWN	-11.585	3.5527e-24		5.9285	0.25031	DOWN	-5.5243	7.9549e-43		4.0528	0.30665	1184	326505090	BAK02932.1	608	4.53795e-75	predicted protein [Hordeum vulgare subsp. vulgare]	685850894	XM_009254205.1
344	c38219_g1	0.03	22.38	5.91	0	0.2	0.134048	100	26.4075	0	0.893655	UP	9.7013	4.2164e-12	DOWN	-1.9893	1.3787e-06	UP	7.5637	0.00065266				DOWN	-4.8482	0.00037028	DOWN	-5.177	0.00030957	DOWN	-7.1912	1.9717e-15				DOWN	-6.9495	1.6534e-15		2.5053	0.99601	3221	--	--	--	--	--	531988639	HF679024.1
345	c18433_g1	0.3	223.49	57.95	0.06	9.39	0.134234	100	25.9296	0.103538	4.20153	UP	9.8489	2.1584e-45	DOWN	-2.0216	4.8894e-26	UP	7.679	2.3188e-14		-2.273	0.99721	DOWN	-2.5886	1.2857e-09	DOWN	-9.9568	4.6877e-11	DOWN	-12.096	2.0078e-31		7.2413	0.012882	DOWN	-4.7222	2.9164e-58		4.8802	0.010856	1487	242087691	XP_002439678.1	580	3.0816e-99	hypothetical protein SORBIDRAFT_09g018320 [Sorghum bicolor]>gi|241944963|gb|EES18108.1| hypothetical protein SORBIDRAFT_09g018320 [Sorghum bicolor]	517318535	HF679028.1
346	c1206_g1	0.09	66.86	6.92	0	0.53	0.13461	100	10.35	0	0.792701	UP	9.8124	1.8546e-25	DOWN	-3.342	8.8577e-26	UP	6.3221	0.0014705				DOWN	-3.6631	0.0040527	DOWN	-4.9353	0.0013943	DOWN	-8.3023	3.4059e-30				DOWN	-7.1172	6.3413e-33		2.4488	0.99601	2385	--	--	--	--	--	531988639	HF679024.1
347	c97113_g1	0.06	44.55	9.17	0	0.52	0.13468	100	20.5836	0	1.16723	UP	9.939	1.6251e-20	DOWN	-2.3493	1.9364e-14	UP	7.4415	2.2418e-05				DOWN	-4.1044	3.0804e-05	DOWN	-5.6397	8.235e-06	DOWN	-8.0139	1.8558e-25				DOWN	-6.5657	1.0788e-27		3.1268	0.99601	2885	168000021	XP_001752715.1	1287	3.04566e-159	predicted protein [Physcomitrella patens]>gi|162696246|gb|EDQ82586.1| predicted protein [Physcomitrella patens]	685866048	XM_009261782.1
348	c48113_g1	0.04	29.61	7.17	0	0.26	0.135089	100	24.2148	0	0.878082	UP	9.7955	5.7613e-19	DOWN	-2.1149	2.0845e-11	UP	7.5323	1.1323e-05				DOWN	-4.7802	6.1065e-06	DOWN	-5.7305	3.5071e-06	DOWN	-7.8704	2.3394e-23				DOWN	-7.0071	1.3458e-24		2.5419	0.99601	3857	697181597	XP_009599794.1	2618	0	PREDICTED: 2-oxoglutarate dehydrogenase, mitochondrial-like [Nicotiana tomentosiformis]	517322946	HF679031.1
349	c244725_g1	0.06	44.24	9.18	0.02	0.17	0.135624	100	20.7505	0.217865	0.384268	UP	9.8104	7.6988e-13	DOWN	-2.3401	9.0524e-09	UP	7.3221	0.0021558		-1.4656	0.99721	DOWN	-5.722	0.0011965	DOWN	-8.7925	0.0046934	DOWN	-11.25	2.4142e-10		2.9436	0.9993	DOWN	-8.1741	3.0197e-15		1.3899	0.99601	1849	--	--	--	--	--	517312918	HF679025.1
350	c119352_g2	0.07	51.57	13.5	0.01	1.42	0.135738	100	26.178	0.0740741	2.75354	UP	9.8582	4.0928e-39	DOWN	-2.0028	3.5813e-22	UP	7.7071	1.5818e-12		-3.0506	0.99721	DOWN	-3.2216	2.1224e-10	DOWN	-10.762	1.3888e-08	DOWN	-12.883	1.5508e-23		7.4139	0.13009	DOWN	-5.3365	2.726e-52		4.2752	0.13128	4644	326498111	BAJ94918.1	702	1.51294e-81	predicted protein [Hordeum vulgare subsp. vulgare]	517309970	HF679023.1
351	c113594_g2	0.06	44.09	14.11	0	1.77	0.136085	100	32.0027	0	4.01452	UP	9.9257	2.2916e-20	DOWN	-1.7133	2.8094e-09	UP	8.0641	8.549e-08				DOWN	-2.9615	3.1932e-06	DOWN	-6.2623	8.4061e-09	DOWN	-8.0006	2.9589e-25				DOWN	-4.7868	1.5293e-26		4.8924	0.22614	2888	1168189	P42653.1	712	1.03682e-83	RecName: Full=14-3-3-like protein A; AltName: Full=VFA-1433A [Vicia faba]>gi|695765|emb|CAA88415.1| 14-3-3 brain protein homolog [Vicia faba]	517309970	HF679023.1
352	c209099_g1	0.08	58.65	14.71	0	0.26	0.136402	100	25.081	0	0.443308	UP	9.804	2.4354e-25	DOWN	-2.0653	7.8425e-15	UP	7.5904	8.3351e-08				DOWN	-5.7679	1.9018e-08	DOWN	-6.2037	1.8026e-08	DOWN	-8.2939	4.8087e-30				DOWN	-7.9452	9.2804e-31		1.6123	0.99601	2676	301095521	XP_002896861.1	192	1.2461e-13	conserved hypothetical protein [Phytophthora infestans T30-4]>gi|262108744|gb|EEY66796.1| conserved hypothetical protein [Phytophthora infestans T30-4]	517309970	HF679023.1
353	c210786_g1	0.11	80.38	25.31	0.01	1.67	0.13685	100	31.4879	0.0395101	2.07763	UP	9.7441	1.0476e-36	DOWN	-1.7367	1.0622e-16	UP	7.8591	9.8973e-14		-3.0506	0.99721	DOWN	-3.8898	2.683e-13	DOWN	-10.915	2.7506e-09	DOWN	-12.769	3.1001e-22		6.8978	0.28114	DOWN	-5.7386	8.2174e-49		3.7591	0.34936	2800	326518198	BAK07351.1	3076	0	predicted protein [Hordeum vulgare subsp. vulgare]	517320210	HF679029.1
354	c190404_g1	0.34	248.37	68.66	0.12	4.45	0.136893	100	27.6442	0.174774	1.79168	UP	9.8215	4.5897e-51	DOWN	-1.9269	2.491e-27	UP	7.7464	4.209e-17		-1.4656	0.99721	DOWN	-3.9111	1.8607e-16	DOWN	-9.2168	1.2791e-14	DOWN	-11.261	1.2294e-40		5.1788	0.16946	DOWN	-5.95	1.0194e-68		3.6251	0.24789	1384	546300821	XP_005711226.1	336	1.46215e-35	unnamed protein product [Chondrus crispus]>gi|507107453|emb|CDF40932.1| unnamed protein product [Chondrus crispus]	531988639	HF679024.1
355	c209297_g1	0.09	65.06	13.47	0	1.19	0.138334	100	20.704	0	1.82908	UP	9.7177	3.5963e-30	DOWN	-2.342	1.3865e-20	UP	7.2274	8.5622e-08				DOWN	-3.4681	1.186e-06	DOWN	-6.1626	3.038e-08	DOWN	-8.5295	1.6364e-34				DOWN	-5.9221	5.3353e-40		3.5491	0.6191	2828	326504636	BAK06609.1	1481	0	predicted protein [Hordeum vulgare subsp. vulgare]	517309970	HF679023.1
356	c132736_g1	0.07	50.55	10.85	0	0.65	0.138477	100	21.4639	0	1.28586	UP	9.7503	1.0128e-30	DOWN	-2.2884	1.884e-20	UP	7.3136	3.221e-08				DOWN	-4.0354	8.1285e-08	DOWN	-6.2487	1.0035e-08	DOWN	-8.5621	3.5878e-35				DOWN	-6.4359	1.2979e-40		3.0679	0.96842	3660	326521434	BAJ96920.1	1896	0	predicted protein [Hordeum vulgare subsp. vulgare]	517312918	HF679025.1
357	c112805_g3	0.55	395.91	105.54	0	3.41	0.13892	100	26.6576	0	0.861307	UP	9.8291	5.725e-13	DOWN	-2.0033	2.9246e-07	UP	7.6776	0.00035402				DOWN	-4.8551	0.00017843	DOWN	-5.2908	0.00013985	DOWN	-7.3191	1.0534e-16				DOWN	-6.9704	6.788e-17		2.6123	0.99601	387	676391549	XP_009039052.1	280	1.5049e-28	hypothetical protein AURANDRAFT_60208 [Aureococcus anophagefferens]>gi|323450214|gb|EGB06096.1| hypothetical protein AURANDRAFT_60208 [Aureococcus anophagefferens]	517312918	HF679025.1
358	c124664_g1	0.03	21.2	4.01	0	0.95	0.141509	100	18.9151	0	4.48113	UP	9.6203	3.2535e-17	DOWN	-2.4718	2.6004e-12	UP	7.0002	0.00040804					-2.0622	0.032654	DOWN	-5.1984	0.00026762	DOWN	-7.6952	5.1424e-21				DOWN	-4.6461	3.0049e-21		4.7277	0.29243	5042	593479681	XP_007140811.1	145	1.08866e-07	hypothetical protein PHAVU_008G144200g [Phaseolus vulgaris]>gi|561013944|gb|ESW12805.1| hypothetical protein PHAVU_008G144200g [Phaseolus vulgaris]	517318535	HF679028.1
359	c155374_g1	0.13	91.66	22.71	0	2.19	0.141828	100	24.7763	0	2.38926	UP	9.7884	1.0954e-12	DOWN	-2.0872	1.8448e-07	UP	7.5529	0.00069227				DOWN	-3.3283	0.0022836	DOWN	-5.1662	0.00033185	DOWN	-7.2784	2.7445e-16				DOWN	-5.5276	7.866e-17		4.0144	0.99601	984	--	--	--	--	--	302918491	XM_003052621.1
360	c227076_g1	0.09	63.36	17.03	0	1.83	0.142045	100	26.8782	0	2.88826	UP	9.7777	2.116e-37	DOWN	-1.964	2.0758e-20	UP	7.6654	3.2557e-12				DOWN	-3.1908	5.0552e-10	DOWN	-6.8636	5.8039e-13	DOWN	-8.8525	1.2474e-41		3.5964	0.17584	DOWN	-5.2668	2.5961e-49		4.2643	0.13459	3576	300123323	CBK24596.2	167	1.96091e-10	unnamed protein product [Blastocystis hominis]	517316688	HF679027.1
361	c32647_g1	0.07	49.26	9.26	0	0.86	0.142103	100	18.7982	0	1.74584	UP	9.7445	1.9154e-18	DOWN	-2.4806	1.7615e-13	UP	7.1156	0.0002049				DOWN	-3.4	0.00093309	DOWN	-5.3138	0.0001184	DOWN	-7.8194	1.1875e-22				DOWN	-5.9927	1.6921e-24		3.5053	0.99601	2322	--	--	--	--	--	517320210	HF679029.1
362	c155322_g1	0.08	56.17	12.46	0	0.56	0.142425	100	22.1827	0	0.996973	UP	9.7382	2.2198e-18	DOWN	-2.2426	7.6892e-12	UP	7.3473	4.4417e-05				DOWN	-4.4486	4.0538e-05	DOWN	-5.5455	1.879e-05	DOWN	-7.8131	1.4388e-22				DOWN	-6.8032	6.8853e-24		2.6885	0.99601	2053	326530778	BAK01187.1	1882	0	predicted protein [Hordeum vulgare subsp. vulgare]	685870780	XM_009264148.1
363	c96959_g1	0.03	20.94	6.33	0	0.39	0.143266	100	30.2292	0	1.86246	UP	9.6754	6.2015e-12	DOWN	-1.7974	1.2677e-05	UP	7.7297	0.00026257				DOWN	-4.0141	0.00028779	DOWN	-5.3429	9.5096e-05	DOWN	-7.1653	3.4789e-15				DOWN	-5.9236	1.1518e-15		3.5053	0.99601	3393	168025370	XP_001765207.1	1184	1.75285e-148	predicted protein [Physcomitrella patens]>gi|162683526|gb|EDQ69935.1| predicted protein [Physcomitrella patens]	517312918	HF679025.1
364	c125407_g1	0.04	27.89	7.66	0	0.7	0.143421	100	27.465	0	2.50986	UP	9.6634	7.4145e-12	DOWN	-1.9371	3.4339e-06	UP	7.578	0.00060584				DOWN	-3.4336	0.0016833	DOWN	-5.1913	0.00028077	DOWN	-7.1533	4.5152e-15				DOWN	-5.4827	1.9142e-15		3.9342	0.99601	2595	--	--	--	--	--	517325311	HF679033.1
365	c173220_g1	0.28	194.3	63.14	0	0.48	0.144107	100	32.4961	0	0.247041	UP	9.7138	4.1691e-30	DOWN	-1.6952	3.8395e-13	UP	7.8704	1.5921e-11				DOWN	-7.0072	3.1228e-12	DOWN	-6.8055	1.6985e-12	DOWN	-8.5257	1.9431e-34				DOWN	-8.8145	5.1252e-33		0.6529	0.99601	1078	--	--	--	--	--	459284115	KC701449.1
366	c60334_g1	0.04	27.74	5.15	0	0.67	0.144196	100	18.5652	0	2.41528	UP	9.8951	1.9372e-13	DOWN	-2.4988	4.5602e-10	UP	7.2481	0.0029994					-2.911	0.016093	DOWN	-4.8613	0.0021163	DOWN	-7.3851	2.1458e-17				DOWN	-5.5218	4.2207e-18		4.1268	0.95005	2988	527190416	EPS61661.1	382	1.28109e-36	hypothetical protein M569_13134, partial [Genlisea aurea]	517322946	HF679031.1
367	c38235_g1	0.14	97.04	26.01	0.02	1	0.14427	100	26.8034	0.0768935	1.0305	UP	9.6782	4.8913e-53	DOWN	-1.9685	1.097e-28	UP	7.5613	3.456e-17		-2.6356	0.99721	DOWN	-4.6717	8.1467e-18	DOWN	-10.202	1.2743e-12	DOWN	-12.288	1.156e-34		5.403	0.49449	DOWN	-6.7523	1.0759e-68		2.6794	0.82129	3286	195657601	ACG48268.1	836	1.37041e-101	60S ribosomal protein L9 [Zea mays]	517309970	HF679023.1
368	c93095_g1	0.04	27.69	11.95	0	1.28	0.144456	100	43.1564	0	4.62261	UP	9.7204	3.1591e-12	DOWN	-1.2822	0.0016705	UP	8.2899	5.8684e-06				DOWN	-3.1873	3.1394e-05	DOWN	-5.9031	6.1672e-07	DOWN	-7.2103	1.2881e-15				DOWN	-4.5816	3.64e-15		4.8924	0.48336	2675	148909690	ABR17936.1	449	4.91985e-45	unknown [Picea sitchensis]	46118003	XM_384852.1
369	c76126_g1	0.21	145.12	25.13	0	1.59	0.144708	100	17.3167	0	1.09564	UP	9.7056	5.375e-24	DOWN	-2.6029	1.5753e-18	UP	6.9544	2.7763e-05				DOWN	-3.9392	6.9518e-05	DOWN	-5.5676	1.5582e-05	DOWN	-8.1955	2.3815e-28				DOWN	-6.6542	2.7918e-31		2.8049	0.99601	1135	326526463	BAJ97248.1	342	1.92033e-33	predicted protein [Hordeum vulgare subsp. vulgare]	517323984	HF679032.1
370	c39602_g1	0.15	103.07	16.63	0.03	6.47	0.145532	100	16.1347	0.180397	6.27729	UP	9.8213	1.3942e-25	DOWN	-2.7269	3.6007e-21	UP	6.9461	2.9544e-05		-2.4656	0.99721		-1.2871	0.12838	DOWN	-9.4165	0.00031211	DOWN	-12.261	3.0707e-17		8.0025	0.038161	DOWN	-4.126	2.1089e-30		5.4488	0.023201	1643	551664907	XP_005835216.1	1387	0	hypothetical protein GUITHDRAFT_86064, partial [Guillardia theta CCMP2712]>gi|428179365|gb|EKX48236.1| hypothetical protein GUITHDRAFT_86064, partial [Guillardia theta CCMP2712]	302925301	XM_003054025.1
371	c65298_g1	0.04	27.44	7.55	0	0.61	0.145773	100	27.5146	0	2.22303	UP	9.8725	2.8235e-13	DOWN	-1.932	4.103e-07	UP	7.7923	0.00018168				DOWN	-3.6072	0.00036768	DOWN	-5.4055	5.8753e-05	DOWN	-7.3624	3.7178e-17				DOWN	-5.6512	7.1472e-18		3.9748	0.99601	2975	255070161	XP_002507162.1	2956	0	cell division cycle protein 48-like protein, expessed [Micromonas sp. RCC299]>gi|226522437|gb|ACO68420.1| cell division cycle protein 48-like protein, expessed [Micromonas sp. RCC299]	517320210	HF679029.1
372	c63000_g1	0.02	13.64	3.54	0	0.1	0.146628	100	25.9531	0	0.733138	UP	9.7299	2.7365e-12	DOWN	-2.0143	7.8863e-07	UP	7.5673	0.00064088				DOWN	-5.0928	0.00032345	DOWN	-5.1806	0.00030198	DOWN	-7.2198	1.0424e-15				DOWN	-7.2191	1.4276e-15		2.2643	0.99601	5258	326524598	BAK00682.1	5073	0	predicted protein [Hordeum vulgare subsp. vulgare]	46127122	XM_388115.1
373	c19414_g1	0.03	20.44	5.24	0	0.4	0.146771	100	25.636	0	1.95695	UP	9.507	6.9726e-11	DOWN	-2.0324	6.096e-06	UP	7.3263	0.0021137				DOWN	-3.6673	0.003959	DOWN	-4.9396	0.0013623	DOWN	-6.9969	1.1274e-13				DOWN	-5.8117	5.7391e-14		3.4488	0.99601	3091	--	--	--	--	--	685851526	XM_009254521.1
374	c110848_g1	0.13	88.53	21.11	0	1.87	0.146843	100	23.845	0	2.11228	UP	9.7041	6.6328e-36	DOWN	-2.138	9.2261e-22	UP	7.4178	1.7041e-10				DOWN	-3.4641	4.6806e-09	DOWN	-6.6161	4.5582e-11	DOWN	-8.779	6.6599e-40				DOWN	-5.7142	1.8152e-47		3.7435	0.35746	2496	694453016	XP_009351327.1	2014	0	PREDICTED: elongation factor Tu, mitochondrial-like [Pyrus x bretschneideri]>gi|531860281|gb|EQK98912.1| elongation factor Tu [Ophiocordyceps sinensis CO18]	517312918	HF679025.1
375	c93836_g1	0.04	27.2	8.66	0.02	0.14	0.147059	100	31.8382	0.230947	0.514706	UP	9.6435	9.9706e-12	DOWN	-1.6518	7.0937e-05	UP	7.8434	0.00013305		-1.4656	0.99721	DOWN	-6.0209	4.2448e-05	DOWN	-9.3139	0.00051985	DOWN	-11.083	1.6492e-09		3.166	0.9993	DOWN	-7.7847	4.2977e-14		1.6123	0.99601	3590	--	--	--	--	--	517312918	HF679025.1
376	c27400_g1	0.23	155.8	24.73	0	0.17	0.147625	100	15.8729	0	0.109114	UP	9.7219	3.0567e-30	DOWN	-2.7278	1.0404e-24	UP	6.8458	3.9162e-06				DOWN	-7.1526	4.9969e-06	DOWN	-5.781	2.1475e-06	DOWN	-8.5337	1.3543e-34				DOWN	-9.9924	1.6824e-28		-0.51703	0.99601	1301	--	--	--	--	--	517312918	HF679025.1
377	c173909_g1	0.03	20.27	4.89	0	0.24	0.148002	100	24.1243	0	1.18402	UP	9.5898	6.3257e-17	DOWN	-2.1194	6.2911e-10	UP	7.3221	5.3311e-05				DOWN	-4.3069	5.805e-05	DOWN	-5.5203	2.3295e-05	DOWN	-7.6647	1.2531e-20				DOWN	-6.5384	8.4478e-22		2.8049	0.99601	4833	299469802	CBN76656.1	798	2.08069e-87	conserved unknown protein [Ectocarpus siliculosus]	517312918	HF679025.1
378	c190240_g1	0.07	47.29	10.42	0	1.03	0.148023	100	22.0343	0	2.17805	UP	9.7702	1.4509e-12	DOWN	-2.2539	3.8488e-08	UP	7.368	0.0017361					-3.3085	0.0054753	DOWN	-4.9813	0.001064	DOWN	-7.2601	4.179e-16				DOWN	-5.6744	1.1317e-16		3.8493	0.99601	1700	568861140	XP_006484064.1	1772	0	PREDICTED: NADH dehydrogenase [ubiquinone] flavoprotein 1, mitochondrial-like [Citrus sinensis]>gi|641863277|gb|KDO81963.1| hypothetical protein CISIN_1g011427mg [Citrus sinensis]>gi|641863278|gb|KDO81964.1| hypothetical protein CISIN_1g011427mg [Citrus sinensis]>gi|641863279|gb|KDO81965.1| hypothetical protein CISIN_1g011427mg [Citrus sinensis]>gi|641863280|gb|KDO81966.1| hypothetical protein CI…	46134220	XM_389426.1
379	c118738_g1	0.34	228.84	60.77	0.03	8.39	0.148575	100	26.5557	0.0493665	3.66632	UP	9.6688	6.4752e-47	DOWN	-1.9849	1.2772e-25	UP	7.5357	4.8985e-15		-3.4656	0.99721	DOWN	-2.8201	7.5208e-11	DOWN	-11.006	9.6695e-10	DOWN	-13.108	2.4569e-26		8.0591	0.033124	DOWN	-4.917	1.0142e-59		4.5053	0.023772	1356	695427798	XP_009529785.1	321	7.32644e-33	hypothetical protein PHYSODRAFT_286426 [Phytophthora sojae]>gi|348676218|gb|EGZ16036.1| hypothetical protein PHYSODRAFT_286426 [Phytophthora sojae]	77817034	DQ244358.1
380	c78937_g1	0.05	33.65	5.2	0.01	0.92	0.148588	100	15.4532	0.192308	2.73403	UP	9.7861	7.2243e-19	DOWN	-2.7632	1.0425e-15	UP	6.8746	0.00081441		-2.0506	0.99721		-2.4672	0.018441	DOWN	-8.93	0.0027957	DOWN	-11.811	9.8569e-14		6.3359	0.53529	DOWN	-5.3424	6.118e-25		4.1972	0.58852	3397	470108713	XP_004290653.1	153	7.25118e-09	PREDICTED: cyclin-P3-1-like [Fragaria vesca subsp. vesca]	517309970	HF679023.1
381	c91609_g1	0.1	67.26	19.11	0.01	1.9	0.148677	100	28.4121	0.0523286	2.82486	UP	9.6959	9.6234e-36	DOWN	-1.8845	3.4726e-18	UP	7.6631	3.3788e-12		-3.0506	0.99721	DOWN	-3.3022	2.6414e-10	DOWN	-10.719	2.1802e-08	DOWN	-12.72	1.0431e-21		7.2894	0.16004	DOWN	-5.2988	1.132e-46		4.1507	0.17161	3205	388516161	AFK46142.1	720	1.06942e-85	unknown [Medicago truncatula]	517309970	HF679023.1
382	c157766_g1	0.03	20.1	3.97	0	0.16	0.149254	100	19.7512	0	0.79602	UP	9.7382	2.4064e-12	DOWN	-2.4105	1.1815e-08	UP	7.1795	0.0040239				DOWN	-4.5794	0.0033995	DOWN	-4.7927	0.00305	DOWN	-7.2282	8.6514e-16				DOWN	-7.1019	9.0427e-16		2.3899	0.99601	3652	326492453	BAK02010.1	615	6.82933e-65	predicted protein [Hordeum vulgare subsp. vulgare]	46130661	XM_389111.1
383	c103785_g1	0.03	20.09	3.5	0	0.1	0.149328	100	17.4216	0	0.49776	UP	9.8791	2.5337e-13	DOWN	-2.599	2.0203e-10	UP	7.1319	0.0049055				DOWN	-5.1167	0.0033667	DOWN	-4.7451	0.0038817	DOWN	-7.3691	3.1626e-17				DOWN	-7.8278	1.7709e-16		1.8049	0.99601	4118	326515286	BAK03556.1	221	1.98429e-16	predicted protein [Hordeum vulgare subsp. vulgare]	125664311	EF056792.1
384	c155008_g1	0.04	26.74	5.82	0	0.35	0.149589	100	21.7651	0	1.3089	UP	9.7045	4.0144e-12	DOWN	-2.2685	7.5929e-08	UP	7.2877	0.0025172				DOWN	-4.0247	0.003169	DOWN	-4.901	0.0017036	DOWN	-7.1944	1.836e-15				DOWN	-6.4052	7.1358e-16		3.0528	0.99601	2735	635372418	CCI39221.1	956	8.80177e-117	unnamed protein product [Albugo candida]	517314787	HF679026.1
385	c79757_g1	0.02	13.37	2.94	0	0.14	0.149589	100	21.9895	0	1.04712	UP	9.6656	7.1765e-12	DOWN	-2.2559	1.3826e-07	UP	7.2614	0.0028318				DOWN	-4.3394	0.0027252	DOWN	-4.8747	0.0019726	DOWN	-7.1555	4.3066e-15				DOWN	-6.7073	2.6323e-15		2.7118	0.99601	5132	545703223	XP_005703938.1	1872	0	chromatin remodeling complex / DNA-dep ATPase [Galdieria sulphuraria]>gi|452820375|gb|EME27418.1| chromatin remodeling complex / DNA-dep ATPase [Galdieria sulphuraria]	517312918	HF679025.1
386	c113594_g3	0.09	60	16.74	0	1.49	0.15	100	27.9	0	2.48333	UP	9.7183	3.2584e-12	DOWN	-1.9226	2.3316e-06	UP	7.6474	0.00041772				DOWN	-3.4623	0.0011108	DOWN	-5.2606	0.00017418	DOWN	-7.2082	1.351e-15				DOWN	-5.497	4.9069e-16		3.9748	0.99601	1493	126508570	ABO15467.1	960	5.16104e-125	14-3-3 protein Lil 1433-2 [Lilium longiflorum]	302915824	XM_003051677.1
387	c113436_g1	0.03	19.97	4.46	0	0.2	0.150225	100	22.3335	0	1.0015	UP	9.7884	1.0954e-12	DOWN	-2.2356	3.703e-08	UP	7.4045	0.0014592				DOWN	-4.4825	0.0011882	DOWN	-5.0178	0.00085446	DOWN	-7.2784	2.7445e-16				DOWN	-6.8302	1.5114e-16		2.7118	0.99601	3881	--	--	--	--	--	517312918	HF679025.1
388	c38417_g1	0.15	99.74	27.34	0	0.58	0.150391	100	27.4113	0	0.581512	UP	9.6629	2.9043e-29	DOWN	-1.938	2.0915e-15	UP	7.5766	1.1914e-09				DOWN	-5.4911	2.0995e-10	DOWN	-6.5118	2.3809e-10	DOWN	-8.4748	2.022e-33				DOWN	-7.5412	4.8721e-36		1.8753	0.99601	1893	226498816	NP_001142319.1	943	7.88179e-120	uncharacterized protein LOC100274488 [Zea mays]>gi|194708194|gb|ACF88181.1| unknown [Zea mays]>gi|223973261|gb|ACN30818.1| unknown [Zea mays]>gi|342879627|gb|EGU80869.1| hypothetical protein FOXB_08627 [Fusarium oxysporum Fo5176]>gi|517314155|emb|CCT66763.1| related to RAY38 protein [Fusarium fujikuroi IMI 58289]>gi|584135005|gb|EWG44368.1| hypothetical protein FVEG_05449 [Fusarium verticillioide…	194708193	BT043176.1
389	c38022_g1	0.31	204.77	61.69	0	2.64	0.151389	100	30.1265	0	1.28925	UP	9.6642	2.771e-29	DOWN	-1.805	6.3084e-14	UP	7.711	1.8074e-10				DOWN	-4.5065	7.9471e-11	DOWN	-6.6462	2.7724e-11	DOWN	-8.4761	1.9073e-33				DOWN	-6.4235	2.8596e-38		2.9943	0.99601	1005	255573872	XP_002527855.1	578	2.20679e-71	ribosomal protein S9, putative [Ricinus communis]>gi|223532779|gb|EEF34558.1| ribosomal protein S9, putative [Ricinus communis]	517322946	HF679031.1
390	c101625_g1	0.09	59.34	15.53	0	1.2	0.151668	100	26.1712	0	2.02224	UP	9.6911	1.6895e-47	DOWN	-2.0026	2.479e-26	UP	7.5402	4.4515e-15				DOWN	-3.6671	1.1713e-13	DOWN	-7.1535	1.442e-15	DOWN	-9.181	3.0395e-50		3.41	0.25952	DOWN	-5.7817	9.7567e-63		3.6629	0.23075	4726	168007206	XP_001756299.1	543	2.75271e-60	predicted protein [Physcomitrella patens]>gi|162692338|gb|EDQ78695.1| predicted protein [Physcomitrella patens]	517321537	HF679030.1
391	c117735_g2	0.06	39.4	10.48	0	0.61	0.152284	100	26.599	0	1.54822	UP	9.5955	3.4962e-28	DOWN	-1.9861	3.2857e-15	UP	7.4611	5.3852e-09				DOWN	-4.0675	1.1028e-08	DOWN	-6.3963	1.3341e-09	DOWN	-8.4073	4.0289e-32				DOWN	-6.1656	1.0886e-36		3.1834	0.88679	4216	168003287	XP_001754344.1	835	4.50954e-100	TATA-box binding protein, component of TFIID and TFIIIB [Physcomitrella patens]>gi|162694446|gb|EDQ80794.1| TATA-box binding protein, component of TFIID and TFIIIB [Physcomitrella patens]	517318535	HF679028.1
392	c156340_g1	0.12	78.53	20.77	0	1.41	0.152808	100	26.4485	0	1.79549	UP	9.7002	5.3552e-18	DOWN	-1.9906	7.624e-10	UP	7.5613	8.9897e-06				DOWN	-3.8458	1.8487e-05	DOWN	-5.7596	2.6475e-06	DOWN	-7.7751	4.6718e-22				DOWN	-5.9484	9.181e-24		3.5053	0.99601	1491	--	--	--	--	--	517321537	HF679030.1
393	c94350_g1	0.19	123.31	32.29	0	3.25	0.154083	100	26.186	0	2.63563	UP	9.6206	2.8297e-34	DOWN	-2.0025	8.4587e-19	UP	7.4698	7.7615e-11				DOWN	-3.2848	5.4501e-09	DOWN	-6.668	1.9218e-11	DOWN	-8.6955	5.0617e-38				DOWN	-5.3993	1.7869e-44		3.9748	0.24168	1773	303271677	XP_003055200.1	491	1.15912e-55	predicted protein [Micromonas pusilla CCMP1545]>gi|226463174|gb|EEH60452.1| predicted protein [Micromonas pusilla CCMP1545]	517309970	HF679023.1
394	c226221_g1	0.05	32.02	15.3	0	0.06	0.156152	100	47.7826	0	0.187383	UP	9.633	2.455e-17	DOWN	-1.1347	0.00055408	UP	8.3501	3.2631e-09				DOWN	-7.9199	1.4795e-09	DOWN	-6.5483	1.3377e-10	DOWN	-7.7079	3.531e-21				DOWN	-9.1666	4.7821e-18		0.21994	0.99601	3221	--	--	--	--	--	517321537	HF679030.1
395	c111767_g1	0.18	115.11	26.59	0	3.83	0.156372	100	23.0996	0	3.32725	UP	9.6568	8.1879e-12	DOWN	-2.1906	2.9091e-07	UP	7.3178	0.0021963					-2.7481	0.016852	DOWN	-4.9311	0.0014301	DOWN	-7.1467	5.1887e-15				DOWN	-5.0508	4.3556e-15		4.3595	0.80756	770	168000450	XP_001752929.1	229	2.19818e-20	predicted protein [Physcomitrella patens]>gi|162696092|gb|EDQ82433.1| predicted protein [Physcomitrella patens]	46124540	XM_386824.1
396	c155619_g1	0.33	210.09	62.35	0	5.4	0.157076	100	29.6778	0	2.57033	UP	9.6227	6.4878e-23	DOWN	-1.8287	4.967e-11	UP	7.6457	4.5242e-08				DOWN	-3.4808	4.0198e-07	DOWN	-6.259	8.7913e-09	DOWN	-8.1126	5.3671e-27				DOWN	-5.4216	9.7172e-30		3.9546	0.51929	810	551548843	XP_005762064.1	376	2.42886e-42	hypothetical protein EMIHUDRAFT_414756 [Emiliania huxleyi CCMP1516]>gi|485610942|gb|EOD09635.1| hypothetical protein EMIHUDRAFT_414756 [Emiliania huxleyi CCMP1516]	302903055	XM_003048729.1
397	c51427_g1	0.12	76.1	21.27	0.01	2.85	0.157687	100	27.9501	0.0470146	3.74507	UP	9.5622	3.5853e-33	DOWN	-1.9125	6.323e-17	UP	7.5014	4.7803e-11		-3.0506	0.99721	DOWN	-2.8636	4.1116e-08	DOWN	-10.557	1.0478e-07	DOWN	-12.587	2.6513e-20		7.5662	0.098617	DOWN	-4.8882	1.5179e-41		4.4275	0.091197	2876	551645123	XP_005825351.1	449	3.32175e-48	small subunit ribosomal protein S7e_1, cytoplasmic [Guillardia theta CCMP2712]>gi|428169437|gb|EKX38371.1| small subunit ribosomal protein S7e_1, cytoplasmic [Guillardia theta CCMP2712]	517312918	HF679025.1
398	c92644_g1	0.05	31.47	7.31	0	1.31	0.158881	100	23.2285	0	4.16269	UP	9.4597	1.316e-10	DOWN	-2.1796	2.6398e-06	UP	7.1319	0.0049055					-2.4443	0.050329	DOWN	-4.7451	0.0038817	DOWN	-6.9496	2.8225e-13				DOWN	-4.7359	6.7012e-13		4.4773	0.73326	2024	--	--	--	--	--	517318535	HF679028.1
399	c155028_g1	0.85	533.79	121.03	0.03	3.66	0.159239	100	22.6737	0.0247872	0.685663	UP	9.5803	3.8923e-106	DOWN	-2.2132	1.0849e-66	UP	7.2189	1.9952e-29		-4.7136	0.99721	DOWN	-5.0087	2.1627e-30	DOWN	-11.937	9.049e-16	DOWN	-14.268	1.3233e-46		6.8016	0.31842	DOWN	-7.334	1.9611e-131		1.9999	0.8566	1307	226495039	NP_001141249.1	223	3.24739e-19	uncharacterized protein LOC100273336 [Zea mays]>gi|194703524|gb|ACF85846.1| unknown [Zea mays]>gi|584131075|gb|EWG40469.1| hypothetical protein FVEG_02849 [Fusarium verticillioides 7600]	226495038	NM_001147777.1
400	c209810_g1	0.14	87.17	18.23	0	0.67	0.160606	100	20.9132	0	0.768613	UP	9.5372	7.6156e-22	DOWN	-2.3291	2.044e-14	UP	7.0599	1.2319e-05				DOWN	-4.7228	1.0677e-05	DOWN	-5.6731	6.0754e-06	DOWN	-8.0272	1.1717e-25				DOWN	-7.1639	3.7197e-27		2.1268	0.99601	1585	255545212	XP_002513667.1	897	3.05086e-115	fibrillarin, putative [Ricinus communis]>gi|223547575|gb|EEF49070.1| fibrillarin, putative [Ricinus communis]	302897368	XM_003047517.1
401	c226192_g1	0.33	205.06	60.95	0.03	4.04	0.160929	100	29.723	0.0492207	1.97016	UP	9.5644	1.0023e-38	DOWN	-1.8229	1.8039e-18	UP	7.5932	1.2544e-13		-3.273	0.99721	DOWN	-3.8776	7.0314e-13	DOWN	-10.871	4.3894e-09	DOWN	-12.811	1.0355e-22		6.8664	0.29267	DOWN	-5.8125	2.6921e-50		3.5053	0.39492	1250	388516469	AFK46296.1	637	3.41382e-78	unknown [Lotus japonicus]	388516468	BT146502.1
402	c190104_g1	0.52	323.09	88.21	0.12	11.91	0.160946	100	27.302	0.136039	3.68628	UP	9.5702	1.332e-66	DOWN	-1.9451	5.2917e-35	UP	7.4768	8.6115e-22		-2.0506	0.99721	DOWN	-2.8519	8.5809e-16	DOWN	-9.5322	1.9048e-17	DOWN	-11.595	2.1657e-48	UP	6.5534	0.0026632	DOWN	-4.909	1.1417e-83	UP	4.4147	0.0035862	1347	326492756	BAJ90234.1	944	2.77449e-123	predicted protein [Hordeum vulgare subsp. vulgare]	32994173	AK108964.1
403	c124980_g2	0.6	372.63	97.35	0.1	18.57	0.161018	100	26.1251	0.102722	4.9835	UP	9.5806	1.1599e-44	DOWN	-2.0118	1.5207e-24	UP	7.4205	5.2596e-14		-2.4656	0.99721	DOWN	-2.3446	3.1015e-08	DOWN	-9.8909	1.1362e-10	DOWN	-12.02	3.156e-30		7.4193	0.006903	DOWN	-4.4685	7.4043e-54		4.8656	0.0052899	868	544212263	XP_005534851.1	796	5.12363e-104	60S ribosomal protein L10 [Cyanidioschyzon merolae strain 10D]>gi|449016842|dbj|BAM80244.1| 60S ribosomal protein L10 [Cyanidioschyzon merolae strain 10D]	302914903	XM_003051217.1
404	c98875_g1	0.09	55.87	15.37	0	3.25	0.161088	100	27.5103	0	5.81708	UP	9.5533	4.8526e-22	DOWN	-1.932	2.3072e-11	UP	7.473	2.8753e-07				DOWN	-2.21	0.00042191	DOWN	-6.0863	7.7503e-08	DOWN	-8.0432	6.5848e-26		3.8	0.10744	DOWN	-4.254	9.1983e-26		5.0528	0.072857	2385	112143914	ABI13166.1	235	4.77721e-19	putative outer mitochondrial membrane protein porin [Emiliania huxleyi]	517316688	HF679027.1
405	c208761_g1	0.08	49.65	10.9	0	0.62	0.161128	100	21.9537	0	1.24874	UP	9.5759	8.5484e-17	DOWN	-2.2575	1.137e-10	UP	7.1701	0.00014568				DOWN	-4.096	0.00021806	DOWN	-5.3683	7.8593e-05	DOWN	-7.6507	1.8464e-20				DOWN	-6.4656	1.2104e-21		2.8638	0.99601	2073	326532142	BAK01447.1	2056	0	predicted protein [Hordeum vulgare subsp. vulgare]	517312918	HF679025.1
406	c190244_g1	0.03	18.49	3.71	0	0.13	0.16225	100	20.0649	0	0.703083	UP	9.6203	3.2535e-17	DOWN	-2.386	8.5064e-12	UP	7.086	0.00024559				DOWN	-4.8484	0.00018751	DOWN	-5.2842	0.00014686	DOWN	-7.6952	5.1424e-21				DOWN	-7.3465	2.3099e-21		2.0273	0.99601	5387	195610654	ACG27157.1	611	6.31284e-67	mitochondrial import receptor subunit TOM40 [Zea mays]	517312918	HF679025.1
407	c129083_g1	0.07	42.99	8.94	0.02	0.61	0.162829	100	20.7955	0.223714	1.41893	UP	9.6498	9.0638e-12	DOWN	-2.337	7.6327e-08	UP	7.1645	0.0042888		-1.4656	0.99721		-3.8274	0.006584		-8.6349	0.0081096	DOWN	-11.089	1.5364e-09		4.6805	0.9993	DOWN	-6.2765	2.4199e-15		3.1268	0.99601	1718	695421917	XP_009528291.1	211	5.79999e-16	hypothetical protein PHYSODRAFT_508222 [Phytophthora sojae]>gi|348674724|gb|EGZ14542.1| hypothetical protein PHYSODRAFT_508222 [Phytophthora sojae]	517320210	HF679029.1
408	c92557_g2	0.07	42.92	11.97	0	0.83	0.163094	100	27.8891	0	1.93383	UP	9.4748	1.0774e-10	DOWN	-1.914	2.3219e-05	UP	7.4125	0.0014039				DOWN	-3.8124	0.0022137	DOWN	-5.0258	0.00081482	DOWN	-6.9647	2.1204e-13				DOWN	-5.8384	1.1358e-13		3.3899	0.99601	1547	604304271	EYU23604.1	219	7.34203e-19	hypothetical protein MIMGU_mgv1a016834mg [Erythranthe guttata]	517316688	HF679027.1
409	c96535_g2	0.07	42.79	9.83	0.02	0.86	0.16359	100	22.9727	0.203459	2.00982	UP	9.4466	1.2272e-15	DOWN	-2.1925	2.1225e-09	UP	7.1058	0.00021769		-2.0506	0.99721	DOWN	-3.4795	0.00085137	DOWN	-9.1612	0.0010578	DOWN	-11.471	1.4357e-11		5.5547	0.96439	DOWN	-5.784	5.8916e-20		3.4161	0.99601	2187	--	--	--	--	--	517309970	HF679023.1
410	c80245_g1	0.11	67.01	19.87	0	1.53	0.164155	100	29.6523	0	2.28324	UP	9.4968	1.3248e-42	DOWN	-1.823	3.7512e-20	UP	7.5256	6.0726e-15				DOWN	-3.6649	1.633e-13	DOWN	-7.1388	1.9864e-15	DOWN	-8.9868	5.8103e-45		3.3975	0.26575	DOWN	-5.6	1.0605e-54		3.6504	0.23645	3703	585101862	EWM21607.1	1256	1.30447e-153	dipeptidyl-peptidase 3 [Nannochloropsis gaditana]	46108269	XM_381193.1
411	c131958_g2	0.01	6.09	1.75	0	0.04	0.164204	100	28.7356	0	0.656814	UP	9.2505	1.8276e-09	DOWN	-1.8903	0.00015361	UP	7.2119	0.0035134				DOWN	-5.3894	0.0021711	DOWN	-4.8251	0.0025656	DOWN	-6.7404	1.2116e-11				DOWN	-7.3918	3.9163e-11		1.6123	0.99601	8853	300176829	CBK25398.2	1095	1.20357e-117	putative polyketide synthase [Blastocystis hominis]	302928392	XM_003054649.1
412	c35636_g1	0.65	395.28	102.75	0.06	12.86	0.16444	100	25.9942	0.0583942	3.25339	UP	9.5675	2.4581e-44	DOWN	-2.0257	1.4992e-24	UP	7.3935	8.9816e-14		-3.4656	0.99721	DOWN	-2.9521	2.6515e-10	DOWN	-10.864	4.7376e-09	DOWN	-13.007	4.8291e-25		7.7849	0.063111	DOWN	-5.0898	2.5709e-56		4.2312	0.058313	898	388515411	AFK45767.1	672	2.05437e-85	unknown [Medicago truncatula]	517318535	HF679028.1
413	c228887_g1	0.2	121.32	29.29	0.02	2.38	0.164853	100	24.1428	0.0682827	1.96175	UP	9.5356	1.1056e-32	DOWN	-2.1215	3.647e-19	UP	7.2658	1.4823e-09		-3.0506	0.99721	DOWN	-3.5881	2.2143e-08	DOWN	-10.321	8.3226e-07	DOWN	-12.56	4.8923e-20		6.6062	0.4025	DOWN	-5.8217	2.6831e-42		3.4675	0.53285	1691	325182382	CCA16835.1	558	3.34667e-65	hypothetical protein BRAFLDRAFT_216617 [Albugo laibachii Nc14]	32992591	AK107382.1
414	c174814_g1	0.14	84.37	9.56	0	0.14	0.165936	100	11.331	0	0.165936	UP	9.475	2.4519e-26	DOWN	-3.2124	1.3396e-24	UP	6.1143	0.00074716				DOWN	-6.0992	0.00065472	DOWN	-5.0495	0.00070488	DOWN	-8.2869	6.3716e-30				DOWN	-9.4237	5.5143e-26		-0.1951	0.99601	1913	645243178	XP_008227859.1	258	3.21483e-21	PREDICTED: beta-fructofuranosidase, insoluble isoenzyme CWINV1-like [Prunus mume]	517314787	HF679026.1
415	c112110_g1	0.03	18.06	5.04	0	0.56	0.166113	100	27.907	0	3.10078	UP	9.6612	7.6558e-12	DOWN	-1.9067	4.7726e-06	UP	7.6062	0.00052223				DOWN	-3.1316	0.0025549	DOWN	-5.2194	0.00023258	DOWN	-7.1511	4.7234e-15				DOWN	-5.1504	3.2308e-15		4.2643	0.86738	3865	--	--	--	--	--	517321537	HF679030.1
416	c82790_g1	0.24	143.54	38.85	0.22	7.73	0.167201	100	27.0656	0.566281	5.38526	UP	9.5271	9.8434e-49	DOWN	-1.9557	1.3585e-25	UP	7.4231	8.8035e-16		-0.050588	0.99721	DOWN	-2.2971	4.7286e-09	DOWN	-7.4785	8.9103e-16	DOWN	-9.5516	4.0397e-48	UP	5.0544	0.0016762	DOWN	-4.3649	1.2141e-57	UP	4.9157	0.0018305	2079	388496402	AFK36267.1	674	1.04323e-81	unknown [Medicago truncatula]	517320210	HF679029.1
417	c190806_g1	0.06	35.72	8.38	0	0.31	0.167973	100	23.4602	0	0.867861	UP	9.4934	2.569e-21	DOWN	-2.161	1.0697e-12	UP	7.1842	4.3854e-06				DOWN	-4.7096	3.5028e-06	DOWN	-5.7974	1.8266e-06	DOWN	-7.9834	5.3653e-25				DOWN	-6.9826	1.2758e-26		2.2643	0.99601	3478	574122603	ETV88079.1	984	3.39824e-115	hypothetical protein, variant 2 [Aphanomyces astaci]	573864490	KF740719.1
418	c74113_g1	0.37	218.26	55.46	0	3.3	0.169523	100	25.4101	0	1.51196	UP	9.5149	1.4152e-21	DOWN	-2.0467	5.5168e-12	UP	7.32	1.2936e-06				DOWN	-4.0194	2.718e-06	DOWN	-5.9332	4.4568e-07	DOWN	-8.0048	2.5462e-25				DOWN	-6.1781	8.7312e-28		3.0903	0.99601	796	544214618	XP_005537455.1	206	1.4051e-18	40S ribosomal protein S28 [Cyanidioschyzon merolae strain 10D]>gi|449018017|dbj|BAM81419.1| 40S ribosomal protein S28 [Cyanidioschyzon merolae strain 10D]	517309970	HF679023.1
419	c81152_g1	0.61	359.57	98.01	0	1.12	0.169647	100	27.2576	0	0.311483	UP	9.5143	2.7048e-32	DOWN	-1.9535	7.2566e-17	UP	7.4125	1.8401e-10				DOWN	-6.3974	5.1079e-11	DOWN	-6.6107	4.9645e-11	DOWN	-8.5892	9.9111e-36				DOWN	-8.4629	7.3582e-36		0.8049	0.99601	696	--	--	--	--	--	--	--
420	c79288_g1	0.05	29.4	7.39	0	0.26	0.170068	100	25.1361	0	0.884354	UP	9.4546	1.4088e-10	DOWN	-2.0627	7.5456e-06	UP	7.2436	0.003058				DOWN	-4.769	0.0022667	DOWN	-4.8569	0.0021703	DOWN	-6.9446	3.1001e-13				DOWN	-6.9438	3.9812e-13		2.2643	0.99601	2139	195623242	ACG33451.1	378	6.41794e-37	uridine 5-monophosphate synthase [Zea mays]	517314787	HF679026.1
421	c226683_g1	0.16	93.99	20.35	0	2.1	0.170231	100	21.6512	0	2.23428	UP	9.515	6.1067e-27	DOWN	-2.2781	2.8965e-17	UP	7.0886	3.7855e-07				DOWN	-3.2457	9.4163e-06	DOWN	-6.0238	1.6024e-07	DOWN	-8.3269	1.2437e-30				DOWN	-5.6358	1.135e-34		3.6327	0.55938	1781	308803923	XP_003079274.1	1264	1.06861e-166	citrate synthase, mitochondrial, putative (ISS), partial [Ostreococcus tauri]>gi|116057729|emb|CAL53932.1| Citrate synthase active site, partial [Ostreococcus tauri]	46109079	XM_381598.1
422	c93210_g1	0.06	34.8	9.35	0	0.8	0.172414	100	26.8678	0	2.29885	UP	9.5602	1.1877e-16	DOWN	-1.9653	8.803e-09	UP	7.4467	2.1577e-05				DOWN	-3.5246	8.8944e-05	DOWN	-5.6449	7.8697e-06	DOWN	-7.6351	2.8841e-20				DOWN	-5.6019	1.6098e-21		3.7118	0.90843	2899	388518815	AFK47469.1	338	8.92146e-33	unknown [Lotus japonicus]	517316688	HF679027.1
423	c214376_g1	0.07	40.28	14.81	0	1.41	0.173784	100	36.7676	0	3.5005	UP	9.4947	8.2443e-11	DOWN	-1.5148	0.00067526	UP	7.8316	0.00014305				DOWN	-3.357	0.00047752	DOWN	-5.4448	4.3227e-05	DOWN	-6.9846	1.437e-13				DOWN	-4.9839	1.8412e-13		4.2643	0.86738	1655	551670843	XP_005838179.1	508	2.9539e-56	hypothetical protein GUITHDRAFT_151008 [Guillardia theta CCMP2712]>gi|428182338|gb|EKX51199.1| hypothetical protein GUITHDRAFT_151008 [Guillardia theta CCMP2712]	517314787	HF679026.1
424	c6561_g1	0.24	138.03	58.94	0	0.29	0.173875	100	42.7009	0	0.210099	UP	9.4368	1.1839e-20	DOWN	-1.3016	9.2698e-06	UP	7.9868	6.7487e-10				DOWN	-7.6498	3.8962e-10	DOWN	-6.6001	5.8928e-11	DOWN	-7.9267	3.676e-24				DOWN	-9.0634	3.1434e-21		0.12683	0.99601	1016	212274995	NP_001130665.1	576	9.31885e-68	uncharacterized protein LOC100191768 precursor [Zea mays]>gi|194689780|gb|ACF78974.1| unknown [Zea mays]>gi|238011426|gb|ACR36748.1| unknown [Zea mays]	517321537	HF679030.1
425	c124683_g2	0.03	17.22	3.91	0	0.29	0.174216	100	22.7062	0	1.68409	UP	9.4643	8.581e-16	DOWN	-2.207	1.3409e-09	UP	7.1091	0.0002133				DOWN	-3.7247	0.00054914	DOWN	-5.3073	0.00012404	DOWN	-7.5392	4.0336e-19				DOWN	-6.0437	3.3237e-20		3.1741	0.99601	5199	552840657	XP_005850106.1	2221	0	hypothetical protein CHLNCDRAFT_34395 [Chlorella variabilis]>gi|307109767|gb|EFN58004.1| hypothetical protein CHLNCDRAFT_34395 [Chlorella variabilis]	517316688	HF679027.1
426	c208532_g1	0.51	292.43	74.13	0.59	6.53	0.174401	100	25.3497	0.795899	2.23301	UP	9.4473	1.9649e-41	DOWN	-2.0543	5.0406e-23	UP	7.2447	1.4711e-12		0.23481	0.99721	DOWN	-3.4614	1.147e-10	DOWN	-7.0147	8.3247e-13	DOWN	-9.1864	2.007e-42		3.4264	0.29267	DOWN	-5.6278	6.9524e-53		3.5731	0.27258	976	302787449	XP_002975494.1	720	1.44534e-91	hypothetical protein SELMODRAFT_103994 [Selaginella moellendorffii]>gi|300156495|gb|EFJ23123.1| hypothetical protein SELMODRAFT_103994 [Selaginella moellendorffii]	517316688	HF679027.1
427	c245265_g1	0.53	303.81	78.82	0.11	8.62	0.174451	100	25.9438	0.139558	2.8373	UP	9.4678	1.1259e-36	DOWN	-2.0219	5.3947e-20	UP	7.2976	2.3244e-11		-2.273	0.99721	DOWN	-3.1473	5.716e-09	DOWN	-9.5754	5.4498e-09	DOWN	-11.715	7.5033e-26		6.3011	0.13571	DOWN	-5.2813	1.8668e-46		3.9401	0.18038	863	545705917	XP_005705277.1	414	1.2374e-47	60S ribosomal protein L27e [Galdieria sulphuraria]>gi|452821730|gb|EME28757.1| 60S ribosomal protein L27e [Galdieria sulphuraria]	302916474	XM_003052002.1
428	c208667_g1	0.1	57.15	19.12	0	1.29	0.174978	100	33.4558	0	2.25722	UP	9.3985	3.1316e-25	DOWN	-1.6496	3.8695e-10	UP	7.6006	8.5942e-10				DOWN	-3.863	2.9238e-09	DOWN	-6.5358	1.633e-10	DOWN	-8.2103	1.342e-28				DOWN	-5.6246	5.5118e-32		3.5274	0.63432	2598	168070323	XP_001786771.1	230	3.56212e-18	predicted protein [Physcomitrella patens]>gi|162660521|gb|EDQ48415.1| predicted protein [Physcomitrella patens]	685868344	XM_009262930.1
429	c126778_g1	1.38	665.83	329.94	787.5	205.21	0.175238	84.5498	41.8971	100	26.0584	UP	9.2131	2.2927e-104	DOWN	-1.0868	1.0243e-20	UP	7.9781	5.7549e-57	UP	9.2047	3.7646e-119		-0.64336	4.3953e-05	UP	1.2218	9.2212e-35		0.017676	0.028037	DOWN	-1.9922	7.1761e-65	DOWN	-1.8422	1.0631e-45	UP	7.1245	6.4819e-38	1033	672124520	XP_008785647.1	454	3.13929e-51	PREDICTED: FK506-binding protein 5-like [Phoenix dactylifera]	--	--
430	c80014_g1	0.15	85.5	22.47	0.01	0.73	0.175439	100	26.2807	0.0445038	0.853801	UP	9.3947	2.8833e-55	DOWN	-1.9971	2.1383e-29	UP	7.2493	2.568e-17		-3.9251	0.99721	DOWN	-4.9122	7.8635e-18	DOWN	-11.179	1.1587e-10	DOWN	-13.294	7.2972e-29		6.14	0.64042	DOWN	-7.0214	4.5808e-68		2.1268	0.99601	3717	--	--	--	--	--	517320210	HF679029.1
431	c154989_g1	0.12	67.85	12.75	0.03	0.19	0.176861	100	18.7915	0.235294	0.280029	UP	9.4187	1.3255e-30	DOWN	-2.4812	1.5186e-21	UP	6.7892	4.3454e-07		-2.0506	0.99721	DOWN	-6.0371	2.8663e-07	DOWN	-8.8446	5.19e-06	DOWN	-11.443	1.8277e-22		2.6805	0.9993	DOWN	-8.6303	5.7198e-33		0.54187	0.99601	2658	657405095	KEH43655.1	1116	2.67921e-138	UDP-glucose:sterol glucosyltransferase [Medicago truncatula]	517323984	HF679032.1
432	c155555_g1	0.07	39.54	12.1	0	0.62	0.177036	100	30.6019	0	1.56803	UP	9.5167	6.0867e-11	DOWN	-1.7798	5.4977e-05	UP	7.5886	0.00057279				DOWN	-4.2516	0.00051732	DOWN	-5.2019	0.0002617	DOWN	-7.0066	9.3386e-14				DOWN	-6.1434	4.7864e-14		3.1268	0.99601	1705	641861380	KDO80068.1	214	6.87837e-17	hypothetical protein CISIN_1g025162mg [Citrus sinensis]	531988639	HF679024.1
433	c756_g1	0.08	44.72	9.78	0	1.17	0.178891	100	21.8694	0	2.61628	UP	9.3361	1.0486e-14	DOWN	-2.2639	4.4869e-09	UP	6.9239	0.00062427				DOWN	-3.0343	0.0048046	DOWN	-5.1221	0.00044474	DOWN	-7.411	1.1274e-17				DOWN	-5.4103	2.3167e-18		3.6794	0.92826	1961	--	--	--	--	--	517314787	HF679026.1
434	c226359_g1	0.05	27.83	4.92	0.01	0.4	0.179662	100	17.6788	0.203252	1.4373	UP	9.3211	2.2973e-19	DOWN	-2.5701	5.6158e-14	UP	6.6027	0.00030497		-2.4656	0.99721	DOWN	-3.5875	0.0011444	DOWN	-9.0731	0.0015599	DOWN	-11.761	2.1684e-13		5.3586	0.9993	DOWN	-6.2697	2.8276e-24		2.8049	0.99601	3934	325187606	CCA22142.1	2013	0	predicted protein putative [Albugo laibachii Nc14]	517309970	HF679023.1
435	c91260_g1	0.12	66.55	14.39	0	1.3	0.180316	100	21.6228	0	1.95342	UP	9.4415	5.3406e-31	DOWN	-2.2789	1.0441e-19	UP	7.0142	3.5812e-08				DOWN	-3.4343	7.883e-07	DOWN	-6.2124	1.607e-08	DOWN	-8.5163	3.0035e-34				DOWN	-5.8253	1.2633e-39		3.3697	0.60516	2850	693501282	CEG01144.1	1368	2.74875e-178	Serine/threonine-protein kinase, active site [Ostreococcus tauri]	517318535	HF679028.1
436	c191352_g1	0.26	143.97	72.09	0	0	0.180593	100	50.0729	0	0	UP	9.4147	2.3071e-15	DOWN	-1.0746	0.0036011	UP	8.1919	2.1184e-08				DOWN	-6.3577	1.6883e-09	DOWN	-6.3901	1.4563e-09	DOWN	-7.4896	1.5088e-18				DOWN	-7.4545	2.0479e-18				778	--	--	--	--	--	--	--
437	c83383_g2	0.19	105.05	22.34	0.03	2.26	0.180866	100	21.2661	0.134288	2.15136	UP	9.3658	3.0403e-69	DOWN	-2.3025	1.9882e-44	UP	6.9151	7.511e-18		-2.688	0.99721	DOWN	-3.2727	3.5616e-14	DOWN	-9.6079	1.1979e-13	DOWN	-12.028	1.9124e-45		6.2083	0.042511	DOWN	-5.6872	1.2984e-87		3.4322	0.088885	3771	527186463	EPS59423.1	161	1.3974e-10	hypothetical protein M569_15389, partial [Genlisea aurea]	517314787	HF679026.1
438	c15130_g1	0.03	16.57	3.37	0	0.26	0.18105	100	20.338	0	1.5691	UP	9.3139	1.5871e-14	DOWN	-2.3662	1.9045e-09	UP	6.7994	0.0012151				DOWN	-3.6688	0.003035	DOWN	-4.9976	0.00096401	DOWN	-7.3888	1.9572e-17				DOWN	-6.1471	3.2783e-18		2.9204	0.99601	4879	227300966	CAX27440.1	1685	0	Na P-type ATPase [Marchantia polymorpha]	685873298	XM_009265407.1
439	c106628_g1	0.86	473.35	135.17	0	4.17	0.181684	100	28.556	0	0.880955	UP	9.4025	1.931e-45	DOWN	-1.8858	2.705e-22	UP	7.3685	2.9404e-15				DOWN	-4.9687	6.8719e-16	DOWN	-7.1516	1.4977e-15	DOWN	-9.0624	5.9422e-47				DOWN	-6.9665	3.5473e-56		2.1896	0.99601	723	115464167	NP_001055683.1	215	1.86129e-19	Os05g0445500 [Oryza sativa Japonica Group]>gi|52353712|gb|AAU44278.1| putative 60S acidic ribosomal protein [Oryza sativa Japonica Group]>gi|113579234|dbj|BAF17597.1| Os05g0445500 [Oryza sativa Japonica Group]>gi|215768272|dbj|BAH00501.1| unnamed protein product [Oryza sativa Japonica Group]	19879656	AY077706.1
440	c38101_g1	0.81	445.79	119.55	0	10.89	0.1817	100	26.8176	0	2.44285	UP	9.3983	1.2713e-80	DOWN	-1.9716	2.8003e-42	UP	7.2785	1.0356e-25				DOWN	-3.4178	1.331e-21	DOWN	-7.8917	1.7167e-24	DOWN	-9.8883	8.4754e-75		4.3975	0.014827	DOWN	-5.5015	4.6529e-102		3.6504	0.025144	1184	326498211	BAJ98533.1	634	5.61809e-78	predicted protein [Hordeum vulgare subsp. vulgare]	517318535	HF679028.1
441	c100307_g1	0.06	32.91	6.35	0	0.41	0.182315	100	19.295	0	1.24582	UP	9.1554	2.7064e-13	DOWN	-2.4173	1.075e-08	UP	6.5898	0.0033298					-3.9897	0.0054171	DOWN	-4.788	0.0031238	DOWN	-7.2303	8.2627e-16				DOWN	-6.519	3.2858e-16		2.3899	0.99601	2565	--	--	--	--	--	517318535	HF679028.1
442	c155021_g1	0.06	32.88	7.43	0.01	0.54	0.182482	100	22.5973	0.13459	1.64234	UP	9.3917	3.837e-20	DOWN	-2.2144	3.2482e-12	UP	7.029	1.5641e-05		-2.4656	0.99721	DOWN	-3.766	5.4845e-05	DOWN	-9.4995	0.00020359	DOWN	-11.831	7.0794e-14		5.6065	0.93588	DOWN	-6.0924	1.4947e-25		3.0528	0.99601	3519	673023610	XP_008865766.1	965	6.55751e-116	CK1/CK1/CK1-D protein kinase [Aphanomyces invadans]>gi|574478994|gb|ETW05989.1| CK1/CK1/CK1-D protein kinase [Aphanomyces invadans]	517316688	HF679027.1
443	c105819_g1	0.03	16.39	3.46	0	0.15	0.183038	100	21.1104	0	0.915192	UP	9.4843	5.702e-16	DOWN	-2.3149	2.4415e-10	UP	7.0212	0.0003611				DOWN	-4.5036	0.00036376	DOWN	-5.2194	0.00023258	DOWN	-7.5592	2.3541e-19				DOWN	-6.9305	6.0105e-20		2.3074	0.99601	5563	168020115	XP_001762589.1	570	3.26207e-59	predicted protein [Physcomitrella patens]>gi|162686322|gb|EDQ72712.1| predicted protein [Physcomitrella patens]	517316688	HF679027.1
444	c139081_g1	0.15	81.16	18.86	0	0.8	0.18482	100	23.238	0	0.985707	UP	9.0437	5.8129e-70	DOWN	-2.206	7.5357e-41	UP	6.6894	9.5951e-19				DOWN	-4.458	4.863e-18	DOWN	-7.3901	4.8939e-18	DOWN	-9.6211	1.9489e-64				DOWN	-6.776	1.4761e-83		2.0212	0.91954	7370	168045570	XP_001775250.1	1748	0	ATP-binding cassette transporter, subfamily B, member 14, group MDR/PGP protein PpABCB14 [Physcomitrella patens]>gi|162673463|gb|EDQ59986.1| ATP-binding cassette transporter, subfamily B, member 14, group MDR/PGP protein PpABCB14 [Physcomitrella patens]	517318535	HF679028.1
445	c121746_g1	0.03	16.21	4.13	0	0.32	0.185071	100	25.4781	0	1.97409	UP	9.3507	7.9464e-15	DOWN	-2.0418	5.1459e-08	UP	7.1606	0.00015445				DOWN	-3.643	0.00046263	DOWN	-5.3588	8.4432e-05	DOWN	-7.4256	7.783e-18				DOWN	-5.7969	1.089e-18		3.3074	0.99601	5107	545372364	XP_005650658.1	1208	4.26409e-145	DAO-domain-containing protein [Coccomyxa subellipsoidea C-169]>gi|384252638|gb|EIE26114.1| DAO-domain-containing protein [Coccomyxa subellipsoidea C-169]	517323984	HF679032.1
446	c156668_g1	0.12	64.39	11.12	0	0.08	0.186364	100	17.2698	0	0.124243	UP	9.3764	5.6815e-20	DOWN	-2.6046	9.4235e-15	UP	6.6235	0.0002674				DOWN	-7.0234	0.00029661	DOWN	-5.2367	0.00020645	DOWN	-7.8663	2.6643e-23				DOWN	-9.7401	1.1504e-18		-0.61014	0.99601	1877	168011845	XP_001758613.1	883	6.27373e-108	predicted protein [Physcomitrella patens]>gi|162690223|gb|EDQ76591.1| predicted protein [Physcomitrella patens]	685870432	XM_009263974.1
447	c209197_g1	0.09	48.18	10.19	0	0.3	0.1868	100	21.1499	0	0.622665	UP	9.2761	3.1719e-14	DOWN	-2.3123	6.0199e-09	UP	6.8156	0.0011148				DOWN	-5.0635	0.00088154	DOWN	-5.0138	0.00087456	DOWN	-7.351	4.9227e-17				DOWN	-7.4878	1.0255e-16		1.5419	0.99601	1768	255966060	ACU45315.1	618	7.94192e-74	ras [Rhodomonas sp. CCMP768]	29467611	AB097114.1
448	c210053_g1	0.1	53.33	11.81	0	0.94	0.187512	100	22.1451	0	1.76261	UP	9.3501	1.1091e-19	DOWN	-2.2447	4.4427e-12	UP	6.9571	2.7214e-05				DOWN	-3.62	0.00012297	DOWN	-5.5703	1.5267e-05	DOWN	-7.84	6.1946e-23				DOWN	-5.9767	7.5489e-25		3.1268	0.99601	2188	212274871	NP_001130547.1	1582	0	uncharacterized protein LOC100191646 [Zea mays]>gi|194689446|gb|ACF78807.1| unknown [Zea mays]	46107291	XM_380705.1
449	c38136_g1	0.04	21.23	4.98	0	0.25	0.188413	100	23.4574	0	1.17758	UP	9.5264	5.3271e-11	DOWN	-2.1617	1.5801e-06	UP	7.2165	0.003442				DOWN	-4.2944	0.0034724	DOWN	-4.8297	0.0025007	DOWN	-7.0163	7.7012e-14				DOWN	-6.5681	5.34e-14		2.7118	0.99601	3022	326518664	BAJ92493.1	684	8.98921e-80	predicted protein [Hordeum vulgare subsp. vulgare]	517316688	HF679027.1
450	c112537_g1	0.02	10.61	2.23	0	0.13	0.188501	100	21.0179	0	1.22526	UP	9.6949	4.6411e-12	DOWN	-2.3165	5.2998e-08	UP	7.2301	0.0032492				DOWN	-4.1275	0.0037429	DOWN	-4.8434	0.0023335	DOWN	-7.1848	2.2759e-15				DOWN	-6.556	1.0606e-15		2.8924	0.99601	6546	694453160	XP_009351361.1	787	4.23601e-89	PREDICTED: protein kri1-like, partial [Pyrus x bretschneideri]	517320210	HF679029.1
451	c133747_g1	0.36	188.17	32.95	0	7.25	0.191316	100	17.5108	0	3.8529	UP	9.3305	8.8226e-39	DOWN	-2.5953	1.6346e-28	UP	6.5869	2.8416e-08				DOWN	-2.1624	0.00026245	DOWN	-6.2001	1.884e-08	DOWN	-8.8204	7.2503e-41		3.9614	0.06828	DOWN	-4.8697	4.3395e-47		4.2143	0.061198	1312	--	--	--	--	--	517309970	HF679023.1
452	c12062_g1	0.19	98.65	28.97	0.03	2.9	0.1926	100	29.3664	0.103555	2.93969	UP	9.3064	3.308e-19	DOWN	-1.8403	5.999e-09	UP	7.3178	1.3175e-06		-2.4656	0.99721	DOWN	-3.2803	1.8678e-05	DOWN	-9.7883	3.8131e-05	DOWN	-11.746	2.7181e-13		6.381	0.5127	DOWN	-5.2327	9.6315e-24		3.8273	0.60533	1243	357511441	XP_003626009.1	568	4.76068e-68	ADP-ribosylation factor-like protein [Medicago truncatula]	517309970	HF679023.1
453	c94611_g1	0.07	36.16	8.53	0	0.65	0.193584	100	23.5896	0	1.79757	UP	9.2534	1.2099e-18	DOWN	-2.1535	1.057e-10	UP	6.9516	2.8354e-05				DOWN	-3.6885	0.00011155	DOWN	-5.5649	1.5935e-05	DOWN	-7.7434	1.2189e-21				DOWN	-5.9541	2.9845e-23		3.0528	0.99601	2942	645223451	XP_008218637.1	674	2.5379e-74	PREDICTED: ATP-dependent Clp protease ATP-binding subunit clpX-like, mitochondrial [Prunus mume]	517322946	HF679031.1
454	c226821_g1	0.07	36.1	7.08	0	0.25	0.193906	100	19.6122	0	0.692521	UP	9.3875	3.9289e-15	DOWN	-2.4197	3.2345e-10	UP	6.8196	0.0010913				DOWN	-4.8044	0.00096901	DOWN	-5.0178	0.00085446	DOWN	-7.4624	3.0558e-18				DOWN	-7.3362	3.164e-18		1.8049	0.99601	2461	545702973	XP_005703814.1	334	7.79233e-32	inositolphosphorylceramide synthase-like protein [Galdieria sulphuraria]>gi|452820249|gb|EME27294.1| inositolphosphorylceramide synthase-like protein [Galdieria sulphuraria]	517309970	HF679023.1
455	c38434_g1	0.07	36.09	10.04	0	0.61	0.19396	100	27.8193	0	1.69022	UP	9.3253	2.0707e-19	DOWN	-1.9156	1.355e-09	UP	7.2614	2.2049e-06				DOWN	-3.9983	4.9631e-06	DOWN	-5.8747	8.3592e-07	DOWN	-7.8152	1.3491e-22				DOWN	-6.026	2.0108e-24		3.0528	0.99601	3088	673030442	XP_008869182.1	243	4.18612e-19	hypothetical protein H310_06056 [Aphanomyces invadans]>gi|574475577|gb|ETW02577.1| hypothetical protein H310_06056 [Aphanomyces invadans]	517312918	HF679025.1
456	c156917_g1	0.07	36.07	10.28	0	0.28	0.194067	100	28.5001	0	0.776268	UP	9.3897	3.2821e-10	DOWN	-1.8817	6.0025e-05	UP	7.3598	0.0018053				DOWN	-5.1747	0.0010615	DOWN	-4.973	0.0011162	DOWN	-6.8797	1.0465e-12				DOWN	-7.1684	2.0811e-12		1.9748	0.99601	1711	514801034	XP_004975432.1	890	6.64357e-111	PREDICTED: dihydrolipoyllysine-residue succinyltransferase component of 2-oxoglutarate dehydrogenase complex 1, mitochondrial-like isoform X2 [Setaria italica]	685869930	XM_009263723.1
457	c208959_g1	0.25	128.58	35.03	0	2.65	0.194431	100	27.2437	0	2.06097	UP	9.278	1.2147e-37	DOWN	-1.9468	5.2278e-19	UP	7.183	4.3873e-12				DOWN	-3.6921	1.0169e-10	DOWN	-6.7962	2.0149e-12	DOWN	-8.768	1.1987e-39				DOWN	-5.7509	3.9679e-47		3.2806	0.44595	1769	635365946	CCI45708.1	288	2.35856e-28	unnamed protein product [Albugo candida]	517318535	HF679028.1
458	c155046_g1	0.16	81.06	10.21	0	1.67	0.197385	100	12.5956	0	2.0602	UP	9.272	3.1094e-56	DOWN	-3.0579	3.3647e-49	UP	6.0658	9.1781e-09				DOWN	-2.5804	1.9237e-05	DOWN	-6.264	8.2231e-09	DOWN	-9.3469	3.2614e-55		3.6073	0.17176	DOWN	-5.7503	2.2627e-70		3.2752	0.2038	3917	219119570	XP_002180542.1	2127	0	phosphoketolase [Phaeodactylum tricornutum CCAP 1055/1]>gi|217408015|gb|EEC47950.1| phosphoketolase [Phaeodactylum tricornutum CCAP 1055/1]	517314787	HF679026.1
459	c173152_g1	0.95	480.28	138.19	0.5	22.96	0.197801	100	28.7728	0.361821	4.78054	UP	9.287	7.8067e-38	DOWN	-1.8773	3.6641e-18	UP	7.2614	1.0904e-12		-0.88066	0.99721	DOWN	-2.532	4.7258e-08	DOWN	-8.1469	7.8652e-12	DOWN	-10.142	2.0544e-33		5.4879	0.01743	DOWN	-4.5213	3.1613e-44		4.5191	0.02259	623	168063533	XP_001783725.1	277	2.03663e-28	predicted protein [Physcomitrella patens]>gi|162664731|gb|EDQ51439.1| predicted protein [Physcomitrella patens]	62953163	AJ698910.1
460	c140413_g1	1.5	757.02	376.29	19.21	79.81	0.198145	100	49.7067	5.10511	10.5427	UP	9.2729	4.1457e-122	DOWN	-1.0819	3.1512e-24	UP	8.0428	5.1397e-67	UP	3.7468	0.002111	DOWN	-2.162	2.4032e-37	DOWN	-4.3007	2.2078e-69	DOWN	-5.5001	4.1229e-152	UP	2.0118	9.2064e-08	DOWN	-3.356	9.7079e-115	UP	5.6705	1.6985e-16	1090	695030193	XP_009402547.1	807	2.00234e-104	PREDICTED: putative germin-like protein 2-1 isoform X1 [Musa acuminata subsp. malaccensis]>gi|695030195|ref|XP_009402548.1| PREDICTED: putative germin-like protein 2-1 isoform X2 [Musa acuminata subsp. malaccensis]>gi|695030197|ref|XP_009402549.1| PREDICTED: putative germin-like protein 2-1 isoform X3 [Musa acuminata subsp. malaccensis]	--	--
461	c100488_g1	0.06	30.24	9.13	0	0.42	0.198413	100	30.1918	0	1.38889	UP	9.175	1.9286e-13	DOWN	-1.7981	5.8899e-06	UP	7.2286	0.00010015				DOWN	-4.4061	0.00010171	DOWN	-5.4268	4.9783e-05	DOWN	-7.2499	5.2997e-16				DOWN	-6.3163	1.6141e-16		2.6123	0.99601	2529	212274985	NP_001130867.1	483	8.24087e-54	uncharacterized protein LOC100191971 [Zea mays]>gi|194690308|gb|ACF79238.1| unknown [Zea mays]	517316688	HF679027.1
462	c120013_g1	0.11	55	10.88	0	7.41	0.2	100	19.7818	0	13.4727	UP	9.1969	4.6571e-18	DOWN	-2.3678	1.2871e-11	UP	6.6809	0.00018654					-0.59427	0.942	DOWN	-5.2941	0.00013647	DOWN	-7.6868	6.584e-21		4.6235	0.0054023	DOWN	-3.0741	1.8069e-15	UP	5.8764	0.0044466	2024	551619283	XP_005790230.1	1206	1.08792e-155	hypothetical protein EMIHUDRAFT_70323 [Emiliania huxleyi CCMP1516]>gi|485643831|gb|EOD37801.1| hypothetical protein EMIHUDRAFT_70323 [Emiliania huxleyi CCMP1516]	517312918	HF679025.1
463	c80375_g1	0.13	64.9	19.69	0	1.75	0.200308	100	30.339	0	2.69646	UP	9.2857	2.6566e-14	DOWN	-1.7928	2.1516e-06	UP	7.3445	4.5293e-05				DOWN	-3.4549	0.00020858	DOWN	-5.5427	1.9227e-05	DOWN	-7.3605	3.8952e-17				DOWN	-5.3598	1.038e-17		3.6794	0.92826	1372	145352014	XP_001420354.1	209	5.49951e-18	Ribosomal protein L38, component of cytosolic 80S ribosome and 60S large subunit [Ostreococcus lucimarinus CCE9901]>gi|144580588|gb|ABO98647.1| Ribosomal protein L38, component of cytosolic 80S ribosome and 60S large subunit [Ostreococcus lucimarinus CCE9901]	517314787	HF679026.1
464	c173285_g1	0.15	74.39	18.32	0	0.93	0.20164	100	24.627	0	1.25017	UP	9.2007	5.0466e-36	DOWN	-2.0912	7.0732e-20	UP	6.9612	1.6586e-10				DOWN	-4.2736	4.5429e-10	DOWN	-6.5744	8.8941e-11	DOWN	-8.6906	6.4729e-38				DOWN	-6.4769	2.4678e-44		2.4773	0.99601	2770	325180920	CCA15330.1	484	1.6106e-50	calciumdependent protein 1 putative [Albugo laibachii Nc14]	517312918	HF679025.1
465	c122108_g1	0.17	84.2	25.12	0.1	4.09	0.2019	100	29.8337	0.398089	4.85748	UP	9.2732	3.4504e-28	DOWN	-1.8157	7.4949e-13	UP	7.3093	8.1268e-10		-0.72866	0.99721	DOWN	-2.5845	2.0687e-06	DOWN	-8.0428	2.6956e-09	DOWN	-9.9758	1.7604e-25		5.3313	0.061182	DOWN	-4.5122	7.684e-33		4.5146	0.072968	1991	326518040	BAK07272.1	476	1.51508e-53	predicted protein [Hordeum vulgare subsp. vulgare]	517320210	HF679029.1
466	c155413_g1	0.05	24.75	5.32	0	0.13	0.20202	100	21.4949	0	0.525253	UP	9.1678	2.1824e-13	DOWN	-2.2866	3.432e-08	UP	6.7329	0.0016924				DOWN	-5.3027	0.001284	DOWN	-4.9311	0.0014301	DOWN	-7.2427	6.2389e-16				DOWN	-7.7014	2.7846e-15		1.2199	0.99601	3031	--	--	--	--	--	517309970	HF679023.1
467	c245434_g1	0.1	49.46	17.79	0	0.88	0.202184	100	35.9685	0	1.77922	UP	9.1832	4.0017e-09	DOWN	-1.5486	0.0027232	UP	7.4863	0.00097373				DOWN	-4.3013	0.00088768	DOWN	-5.0996	0.00051378	DOWN	-6.6731	3.7142e-11				DOWN	-5.9619	3.1551e-11		2.9748	0.99601	1155	326516412	BAJ92361.1	360	6.76862e-38	predicted protein [Hordeum vulgare subsp. vulgare]	517312918	HF679025.1
468	c88863_g2	0.07	34.51	12.9	0	0.62	0.20284	100	37.3805	0	1.79658	UP	9.2483	1.3688e-18	DOWN	-1.4886	2.8742e-06	UP	7.6114	6.618e-08				DOWN	-4.3483	5.3609e-08	DOWN	-6.2246	1.377e-08	DOWN	-7.7383	1.4237e-21				DOWN	-5.949	3.5862e-23		3.0528	0.99601	3063	641541886	KDO35631.1	889	8.76767e-108	transaldolase [Saprolegnia parasitica CBS 223.65]	517318535	HF679028.1
469	c111473_g1	0.11	54.04	17.84	0	0.82	0.203553	100	33.0126	0	1.51739	UP	9.2051	1.2858e-22	DOWN	-1.6684	5.0638e-09	UP	7.3884	1.3265e-08				DOWN	-4.4098	1.2984e-08	DOWN	-6.3236	3.6853e-09	DOWN	-8.0169	1.6749e-25				DOWN	-6.1902	5.1903e-28		2.7684	0.99601	2418	20140865	Q9M5G3.2	304	5.11037e-29	RecName: Full=Translationally-controlled tumor protein homolog; Short=TCTP; AltName: Full=HTP [Hordeum vulgare]>gi|326512394|dbj|BAJ99552.1| predicted protein [Hordeum vulgare subsp. vulgare]	517316688	HF679027.1
470	c38168_g1	0.11	53.05	16.44	0	0.74	0.207352	100	30.9896	0	1.39491	UP	9.1954	1.3492e-13	DOWN	-1.7536	7.9186e-06	UP	7.2935	6.4875e-05				DOWN	-4.471	5.9408e-05	DOWN	-5.4917	2.954e-05	DOWN	-7.2703	3.3097e-16				DOWN	-6.3367	9.6797e-17		2.6123	0.99601	1589	695048251	XP_009412029.1	1036	5.40358e-134	PREDICTED: obg-like ATPase 1 [Musa acuminata subsp. malaccensis]	302884351	XM_003041026.1
471	c47104_g1	0.26	125.21	23.19	0	0.53	0.207651	100	18.5209	0	0.423289	UP	9.1928	2.1324e-31	DOWN	-2.5045	9.8763e-22	UP	6.54	4.9189e-07				DOWN	-5.4253	3.9196e-07	DOWN	-5.9606	3.2944e-07	DOWN	-8.4901	1.0101e-33				DOWN	-8.0419	6.507e-35		0.90444	0.99601	1529	551639504	XP_005822561.1	233	4.74868e-21	hypothetical protein GUITHDRAFT_79719 [Guillardia theta CCMP2712]>gi|428166608|gb|EKX35581.1| hypothetical protein GUITHDRAFT_79719 [Guillardia theta CCMP2712]	517314787	HF679026.1
472	c156695_g1	0.39	187.21	53.1	0.03	7.06	0.208322	100	28.3639	0.0564972	3.77117	UP	9.1975	6.1188e-45	DOWN	-1.8896	1.5022e-21	UP	7.1597	7.0264e-15		-3.7876	0.99721	DOWN	-2.874	1.1798e-10	DOWN	-10.952	1.8034e-09	DOWN	-12.959	1.8945e-24		7.9511	0.043243	DOWN	-4.8756	1.0929e-53		4.0754	0.040111	1474	470134237	XP_004302961.1	804	2.28561e-101	PREDICTED: 40S ribosomal protein S2-4-like [Fragaria vesca subsp. vesca]	302907492	XM_003049611.1
473	c177570_g1	0.09	43.19	14.5	0	0.69	0.208382	100	33.5726	0	1.59759	UP	9.2373	6.4176e-14	DOWN	-1.6449	1.8422e-05	UP	7.4441	2.1969e-05				DOWN	-4.37	2.0549e-05	DOWN	-5.6423	8.0383e-06	DOWN	-7.3122	1.2348e-16				DOWN	-6.127	2.7381e-17		2.8638	0.99601	1903	--	--	--	--	--	517309970	HF679023.1
474	c84148_g1	0.05	23.94	5.36	0	0.48	0.208855	100	22.3893	0	2.00501	UP	9.2075	1.0873e-13	DOWN	-2.2277	3.8238e-08	UP	6.8316	0.0010243				DOWN	-3.4472	0.0035709	DOWN	-5.0298	0.00079594	DOWN	-7.2824	2.4974e-16				DOWN	-5.7869	5.9748e-17		3.1741	0.99601	3231	669141134	XP_008606129.1	325	1.55167e-28	hypothetical protein SDRG_02326 [Saprolegnia diclina VS20]>gi|530742188|gb|EQC40430.1| hypothetical protein SDRG_02326 [Saprolegnia diclina VS20]	517316688	HF679027.1
475	c14876_g1	0.33	157.9	37.96	0.03	3.28	0.208993	100	24.0405	0.0790306	2.07726	UP	9.1907	2.7541e-40	DOWN	-2.1247	1.0995e-22	UP	6.9177	1.7091e-11		-3.6356	0.99721	DOWN	-3.5026	1.1165e-09	DOWN	-10.558	1.0379e-07	DOWN	-12.8	1.3765e-22		6.9285	0.27074	DOWN	-5.7394	7.034e-50		3.2048	0.41368	1657	195610506	ACG27083.1	959	2.23381e-123	60S ribosomal protein L5-2 [Zea mays]	517316688	HF679027.1
476	c227561_g1	0.49	233.15	63.72	0	4.77	0.210165	100	27.33	0	2.04589	UP	9.19	2.8489e-40	DOWN	-1.9447	4.3093e-20	UP	7.097	7.0967e-13				DOWN	-3.7007	2.2285e-11	DOWN	-6.8802	4.2217e-13	DOWN	-8.8498	1.444e-41				DOWN	-5.7575	7.2344e-50		3.186	0.42627	1116	551631602	XP_005818688.1	333	4.12241e-35	large subunit ribosomal protein L35Ae, cytoplasmic [Guillardia theta CCMP2712]>gi|428162579|gb|EKX31708.1| large subunit ribosomal protein L35Ae, cytoplasmic [Guillardia theta CCMP2712]	347447012	BT129200.1
477	c155148_g1	0.97	460.42	134.54	0.19	21.68	0.210677	100	29.2211	0.141222	4.70874	UP	9.1846	4.815e-49	DOWN	-1.8517	7.8943e-23	UP	7.1846	1.2473e-16		-2.3401	0.99721	DOWN	-2.5845	1.113e-10	DOWN	-9.5295	4.4898e-13	DOWN	-11.499	1.4935e-34		6.818	0.0057939	DOWN	-4.5482	8.7276e-57		4.3899	0.0070466	765	672165835	XP_008802834.1	546	9.61345e-68	PREDICTED: 40S ribosomal protein S15-like [Phoenix dactylifera]	302923249	XM_003053589.1
478	c244900_g1	0.68	322	89.41	0	5.59	0.21118	100	27.7671	0	1.73602	UP	9.176	5.9264e-40	DOWN	-1.9241	1.3294e-19	UP	7.1036	6.253e-13				DOWN	-3.9546	6.1069e-12	DOWN	-6.8868	3.7347e-13	DOWN	-8.8359	3.0955e-41				DOWN	-5.9908	2.0015e-49		2.9388	0.61045	857	585105250	EWM23964.1	240	7.53175e-22	ribosomal protein l14 [Nannochloropsis gaditana]	517318535	HF679028.1
479	c115553_g1	0.12	56.82	17.42	0.01	2.21	0.211193	100	30.6582	0.0574053	3.88948	UP	9.1478	1.3209e-30	DOWN	-1.7752	2.662e-13	UP	7.2243	7.4563e-11		-3.273	0.99721	DOWN	-2.9504	4.8315e-08	DOWN	-10.502	1.7241e-07	DOWN	-12.395	1.9342e-18		7.4247	0.12758	DOWN	-4.8376	3.1925e-36		4.0636	0.13801	3038	219116831	XP_002179210.1	437	2.09126e-47	histone H2B isoform 1b [Phaeodactylum tricornutum CCAP 1055/1]>gi|219117513|ref|XP_002179551.1| histone H2B isoform 1a [Phaeodactylum tricornutum CCAP 1055/1]>gi|217409101|gb|EEC49033.1| histone H2B isoform 1b [Phaeodactylum tricornutum CCAP 1055/1]>gi|217409442|gb|EEC49374.1| histone H2B isoform 1a [Phaeodactylum tricornutum CCAP 1055/1]	517314787	HF679026.1
480	c209015_g1	0.04	18.9	4.73	0	0.4	0.21164	100	25.0265	0	2.1164	UP	9.1354	3.7868e-13	DOWN	-2.067	5.0378e-07	UP	6.9202	0.00063689				DOWN	-3.5358	0.0020579	DOWN	-5.1184	0.00045532	DOWN	-7.2103	1.2881e-15				DOWN	-5.7148	3.9658e-16		3.1741	0.99601	3825	545355855	XP_005643702.1	699	1.25966e-77	WD40 repeat-like protein [Coccomyxa subellipsoidea C-169]>gi|384245665|gb|EIE19158.1| WD40 repeat-like protein [Coccomyxa subellipsoidea C-169]	517316688	HF679027.1
481	c38256_g2	0.18	84.43	17.03	0	0.94	0.213194	100	20.1706	0	1.11335	UP	9.1672	3.9197e-22	DOWN	-2.381	2.4867e-14	UP	6.6379	2.1969e-05				DOWN	-4.1373	4.9069e-05	DOWN	-5.5731	1.4907e-05	DOWN	-7.979	6.2297e-25				DOWN	-6.6304	5.6577e-27		2.2903	0.99601	1583	326503140	BAJ99195.1	2185	0	predicted protein [Hordeum vulgare subsp. vulgare]	46127150	XM_388129.1
482	c33082_g1	0.09	42.15	10.29	0	0.32	0.213523	100	24.4128	0	0.759193	UP	9.1678	9.2004e-18	DOWN	-2.104	8.7248e-10	UP	6.9155	3.7065e-05				DOWN	-4.9935	2.9143e-05	DOWN	-5.5288	2.1672e-05	DOWN	-7.6577	1.5152e-20				DOWN	-7.2095	5.1973e-21		1.7118	0.99601	2417	694452645	XP_009351222.1	1808	0	PREDICTED: cell division control protein 3-like [Pyrus x bretschneideri]	531988639	HF679024.1
483	c10259_g1	0.37	173.11	51.94	0	5.55	0.213737	100	30.004	0	3.20605	UP	9.1547	5.5959e-22	DOWN	-1.8121	7.6523e-10	UP	7.1944	1.2308e-07				DOWN	-3.1803	4.6011e-06	DOWN	-6.1296	4.5475e-08	DOWN	-7.9666	9.5227e-25				DOWN	-5.1044	1.6177e-26		3.8038	0.44752	869	224100933	XP_002312074.1	566	4.30599e-70	wrp15a family protein [Populus trichocarpa]>gi|222851894|gb|EEE89441.1| wrp15a family protein [Populus trichocarpa]	302916034	XM_003051782.1
484	c44085_g1	0.39	181.9	53.08	0.02	10.61	0.214404	100	29.1809	0.037679	5.83288	UP	9.1496	1.9249e-52	DOWN	-1.8479	3.0637e-24	UP	7.1535	8.5511e-18		-4.0506	0.99721	DOWN	-2.2887	5.9297e-10	DOWN	-11.209	7.959e-11	DOWN	-13.174	3.3152e-27	UP	8.7932	0.0031941	DOWN	-4.2486	3.0704e-58	UP	4.6546	0.0009137	1722	226504536	NP_001151612.1	544	1.22152e-63	40S ribosomal protein S18 [Zea mays]>gi|242032711|ref|XP_002463750.1| hypothetical protein SORBIDRAFT_01g005360 [Sorghum bicolor]>gi|194708790|gb|ACF88479.1| unknown [Zea mays]>gi|195605976|gb|ACG24818.1| 40S ribosomal protein S18 [Zea mays]>gi|195618188|gb|ACG30924.1| 40S ribosomal protein S18 [Zea mays]>gi|195620216|gb|ACG31938.1| 40S ribosomal protein S18 [Zea mays]>gi|195648096|gb|ACG43516.1|…	517312918	HF679025.1
485	c139853_g4	1.34	624.81	157.78	0	22.8	0.214465	100	25.2525	0	3.64911	UP	9.3964	3.4033e-20	DOWN	-2.0045	9.9447e-11	UP	7.2436	2.5926e-06				DOWN	-3.019	7.5972e-05	DOWN	-5.8569	1.0088e-06	DOWN	-7.8863	1.3987e-23				DOWN	-5.1355	3.9122e-25		4.0144	0.48087	483	378747684	AFC36452.1	807	1.02144e-107	ubiquitin, partial [Anoectochilus roxburghii]	517318535	HF679028.1
486	c190177_g1	0.17	78.95	18.91	0.03	2.09	0.215326	100	23.9519	0.158646	2.64725	UP	9.1373	1.8633e-17	DOWN	-2.1338	9.2234e-10	UP	6.8552	5.7532e-05		-2.4656	0.99721	DOWN	-3.1396	0.00067804	DOWN	-9.3256	0.00049041	DOWN	-11.577	3.3505e-12		6.0591	0.68494	DOWN	-5.3855	2.8171e-21		3.5053	0.82721	1359	62321533	BAD95027.1	1009	2.52741e-131	heat shock protein 90 [Arabidopsis thaliana]	517321537	HF679030.1
487	c71274_g1	0.06	27.65	8.52	0.02	0.77	0.216998	100	30.8137	0.234742	2.78481	UP	9.2314	2.2893e-09	DOWN	-1.7695	0.00042726	UP	7.3136	0.0022401		-1.4656	0.99721		-3.4404	0.0056706	DOWN	-8.784	0.0048275	DOWN	-10.671	1.02e-07		5.2166	0.9993	DOWN	-5.322	1.8163e-11		3.6629	0.99601	1966	303290340	XP_003064457.1	1040	8.91848e-131	predicted protein [Micromonas pusilla CCMP1545]>gi|226454055|gb|EEH51362.1| predicted protein [Micromonas pusilla CCMP1545]	46129331	XM_389027.1
488	c228563_g1	0.19	87.45	21.01	0	1.48	0.217267	100	24.0252	0	1.6924	UP	9.1655	9.711e-18	DOWN	-2.1301	6.2609e-10	UP	6.8871	4.5589e-05				DOWN	-3.7845	0.00014586	DOWN	-5.5004	2.7513e-05	DOWN	-7.6554	1.619e-20				DOWN	-6.0266	6.9819e-22		2.8924	0.99601	1267	212275197	NP_001130485.1	598	3.15457e-72	uncharacterized protein LOC100191583 [Zea mays]>gi|194689268|gb|ACF78718.1| unknown [Zea mays]	517309970	HF679023.1
489	c154984_g1	0.25	113.06	23.53	0	0.31	0.221122	100	20.812	0	0.274191	UP	9.1135	1.5039e-38	DOWN	-2.3352	2.7236e-24	UP	6.63	1.4775e-09				DOWN	-6.1998	1.0817e-09	DOWN	-6.4132	1.0429e-09	DOWN	-8.7733	9.031e-40				DOWN	-8.6471	6.1944e-40		0.21994	0.99601	1991	302844087	XP_002953584.1	211	1.24557e-16	hypothetical protein VOLCADRAFT_94361 [Volvox carteri f. nagariensis]>gi|300260993|gb|EFJ45208.1| hypothetical protein VOLCADRAFT_94361 [Volvox carteri f. nagariensis]	531988639	HF679024.1
490	c172671_g1	0.46	208	58.44	0	10.21	0.221154	100	28.0962	0	4.90865	UP	9.1061	1.2602e-25	DOWN	-1.9073	2.8135e-12	UP	7.0505	2.3343e-08				DOWN	-2.4706	3.793e-05	DOWN	-6.2487	1.0035e-08	DOWN	-8.181	4.1445e-28		3.7018	0.13771	DOWN	-4.49	3.4949e-29		4.3697	0.10535	846	302811295	XP_002987337.1	555	1.12985e-68	hypothetical protein SELMODRAFT_183051 [Selaginella moellendorffii]>gi|302814961|ref|XP_002989163.1| hypothetical protein SELMODRAFT_184401 [Selaginella moellendorffii]>gi|300143063|gb|EFJ09757.1| hypothetical protein SELMODRAFT_184401 [Selaginella moellendorffii]>gi|300144972|gb|EFJ11652.1| hypothetical protein SELMODRAFT_183051 [Selaginella moellendorffii]	150171749	CU406185.1
491	c112805_g4	0.08	36.15	9.85	0.01	0.43	0.2213	100	27.2476	0.101523	1.18949	UP	9.172	1.9131e-35	DOWN	-1.9449	1.2356e-17	UP	7.0789	2.5562e-11		-3.4656	0.99721	DOWN	-4.4787	3.8193e-11	DOWN	-10.549	1.1201e-07	DOWN	-12.612	1.479e-20		5.9436	0.75016	DOWN	-6.5357	2.2011e-43		2.3899	0.99601	5384	567970089	ETK95142.1	793	7.82107e-86	hypothetical protein, variant 1 [Phytophthora parasitica]>gi|567998467|gb|ETL48538.1| hypothetical protein, variant 1 [Phytophthora parasitica]>gi|568028148|gb|ETM02091.1| hypothetical protein, variant 1 [Phytophthora parasitica]>gi|570960173|gb|ETP25152.1| hypothetical protein, variant 1 [Phytophthora parasitica CJ01A1]>gi|570996571|gb|ETP53145.1| hypothetical protein, variant 1 [Phytophthora pa…	517312918	HF679025.1
492	c142549_g1	0.06	27.06	5.15	0	0.11	0.221729	100	19.0318	0	0.406504	UP	9.1166	2.9853e-17	DOWN	-2.4632	1.5677e-11	UP	6.5051	0.00054131				DOWN	-5.49	0.00042772	DOWN	-5.1184	0.00045532	DOWN	-7.6065	6.4091e-20				DOWN	-8.0652	5.733e-19		0.8049	0.99601	3533	674962877	CDX70880.1	300	1.82778e-25	BnaC03g09640D [Brassica napus]	517309970	HF679023.1
493	c71252_g1	0.53	238.47	63.27	0.03	10.49	0.22225	100	26.5316	0.0474158	4.39888	UP	9.0964	7.2558e-51	DOWN	-1.9865	7.2363e-26	UP	6.9616	9.3919e-16		-4.0506	0.99721	DOWN	-2.5542	7.0829e-10	DOWN	-11.017	8.492e-10	DOWN	-13.121	1.6814e-26		8.3359	0.015412	DOWN	-4.6527	6.7443e-59		4.1972	0.010371	1319	15235290	NP_192132.1	511	2.28076e-59	60S ribosomal protein L19-3 [Arabidopsis thaliana]>gi|19924280|sp|P49693.3|RL193_ARATH RecName: Full=60S ribosomal protein L19-3 [Arabidopsis thaliana]>gi|14423512|gb|AAK62438.1|AF386993_1 Similar to 60S ribosome protein L19 [Arabidopsis thaliana]>gi|7268983|emb|CAB80716.1| putative ribosomal protein L19 [Arabidopsis thaliana]>gi|18377486|gb|AAL66909.1| similar to 60S ribosome protein L19 [Arabid…	347662135	BT132488.1
494	c227501_g1	0.66	293.91	77.88	0.04	5.29	0.224559	100	26.4979	0.0513611	1.79987	UP	9.0853	2.3876e-46	DOWN	-1.9899	1.3728e-23	UP	6.9471	2.6124e-14		-3.9251	0.99721	DOWN	-3.8368	7.6274e-13	DOWN	-10.877	4.117e-09	DOWN	-12.984	9.256e-25		6.9132	0.27578	DOWN	-5.9387	9.8445e-57		2.9001	0.48291	1026	633913084	KDD76767.1	416	2.12073e-46	ribosomal protein L13e [Helicosporidium sp. ATCC 50920]	302919867	XM_003052907.1
495	c244604_g1	1.31	572.18	213.42	0	6.01	0.228949	100	37.2995	0	1.05037	UP	9.064	3.2064e-129	DOWN	-1.4947	4.5947e-43	UP	7.421	1.109e-54				DOWN	-5.1121	1.367e-57	DOWN	-8.9884	1.2479e-46	DOWN	-10.508	4.6331e-105		3.8	0.10744	DOWN	-6.7189	3.8382e-155		2.0986	0.3825	1378	694450494	XP_009350641.1	193	9.97584e-14	PREDICTED: probable endo-beta-1,4-glucanase D [Pyrus x bretschneideri]	517323984	HF679032.1
496	c172558_g1	0.54	235.56	54.68	0.29	7.65	0.229241	100	23.2128	0.530358	3.24758	UP	9.0487	1.7041e-49	DOWN	-2.1793	2.306e-28	UP	6.7211	1.6922e-13		-0.88066	0.99721	DOWN	-2.7991	3.2322e-09	DOWN	-7.6066	8.2673e-13	DOWN	-9.9033	6.6368e-44		4.6805	0.040736	DOWN	-5.0905	5.9563e-59		3.7118	0.064593	1296	293333308	NP_001169131.1	1159	7.06073e-156	uncharacterized protein LOC100382976 [Zea mays]>gi|223975097|gb|ACN31736.1| unknown [Zea mays]	517320210	HF679029.1
497	c191309_g1	0.68	295.36	75.04	0	2.33	0.230228	100	25.4063	0	0.788868	UP	9.068	3.0485e-29	DOWN	-2.0545	1.7785e-15	UP	6.8652	1.1606e-08				DOWN	-4.957	9.3548e-09	DOWN	-6.2858	6.1179e-09	DOWN	-8.3653	2.4519e-31				DOWN	-7.1235	2.2656e-34		1.698	0.99601	717	303278566	XP_003058576.1	400	4.85797e-46	predicted protein [Micromonas pusilla CCMP1545]>gi|226459736|gb|EEH57031.1| predicted protein [Micromonas pusilla CCMP1545]	302892014	XM_003044843.1
498	c60612_g1	0.03	13.03	2.7	0	0.09	0.230238	100	20.7214	0	0.690714	UP	9.2125	9.9761e-14	DOWN	-2.3399	1.0851e-08	UP	6.7243	0.0017654				DOWN	-4.8347	0.0015803	DOWN	-4.9225	0.0015023	DOWN	-7.2874	2.2206e-16				DOWN	-7.2867	3.1348e-16		1.6794	0.99601	5748	567184624	XP_006403036.1	4192	0	hypothetical protein EUTSA_v10005737mg [Eutrema salsugineum]>gi|557104135|gb|ESQ44489.1| hypothetical protein EUTSA_v10005737mg [Eutrema salsugineum]	517320210	HF679029.1
499	c27017_g1	0.69	299.08	80.76	0.08	11.46	0.230708	100	27.0028	0.0990589	3.83175	UP	9.0448	2.2024e-49	DOWN	-1.9624	1.5398e-24	UP	6.9341	1.7614e-15		-3.0506	0.99721	DOWN	-2.776	1.4533e-10	DOWN	-9.9895	2.9737e-11	DOWN	-12.069	5.3377e-31		7.0865	0.020984	DOWN	-4.8505	7.8316e-58		3.9479	0.029043	1061	629125954	KCW90379.1	808	5.41082e-105	hypothetical protein EUGRSUZ_A02519 [Eucalyptus grandis]>gi|629125955|gb|KCW90380.1| hypothetical protein EUGRSUZ_A02519 [Eucalyptus grandis]	302916492	XM_003052011.1
500	c191331_g1	0.7	301.58	92.63	0	2.48	0.232111	100	30.7149	0	0.822336	UP	9.0339	3.672e-53	DOWN	-1.7763	6.9937e-23	UP	7.1093	9.5257e-19				DOWN	-5.1799	2.2931e-19	DOWN	-7.423	2.0908e-18	DOWN	-9.2243	1.7091e-51				DOWN	-7.0682	1.7752e-62		1.7192	0.99601	1118	--	--	--	--	--	17902241	AF450092.1
501	c99138_g2	0.05	21.42	4.94	0.01	0.3	0.233427	100	23.0626	0.202429	1.40056	UP	9.1389	1.7997e-17	DOWN	-2.1861	4.3479e-10	UP	6.8045	8.2258e-05		-2.4656	0.99721	DOWN	-4.0344	0.00017131	DOWN	-9.2749	0.00062715	DOWN	-11.578	3.2755e-12		5.1135	0.9993	DOWN	-6.3326	2.1475e-21		2.5598	0.99601	4476	299471618	CBN76840.1	459	9.07647e-46	Indole 2,3-Dioxygenase [Ectocarpus siliculosus]	517316688	HF679027.1
502	c226155_g1	0.61	259.74	67.06	0	7.44	0.23485	100	25.8181	0	2.8644	UP	9.0322	6.9959e-41	DOWN	-2.0276	3.3583e-21	UP	6.8564	2.8021e-12				DOWN	-3.1297	2.1969e-09	DOWN	-6.7916	2.1935e-12	DOWN	-8.8441	1.9831e-41		3.5855	0.18051	DOWN	-5.2693	4.9565e-49		3.5164	0.1853	1019	297802956	XP_002869362.1	566	2.28565e-69	40S ribosomal protein S11 [Arabidopsis lyrata subsp. lyrata]>gi|297315198|gb|EFH45621.1| 40S ribosomal protein S11 [Arabidopsis lyrata subsp. lyrata]	302924066	XM_003053761.1
503	c210418_g1	0.07	29.69	6.9	0	0.43	0.23577	100	23.2401	0	1.4483	UP	9.111	5.6993e-13	DOWN	-2.1755	2.1562e-07	UP	6.7872	0.0012936				DOWN	-3.9647	0.0022576	DOWN	-4.9854	0.0010387	DOWN	-7.1859	2.2246e-15				DOWN	-6.2522	7.8037e-16		2.6123	0.99601	2469	--	--	--	--	--	407228356	AB750777.1
504	c61194_g1	0.3	126.85	28.16	0	4.3	0.2365	100	22.1994	0	3.38983	UP	9.0428	1.7289e-12	DOWN	-2.2494	2.3007e-07	UP	6.6451	0.0025806					-2.6604	0.026349	DOWN	-4.8434	0.0023335	DOWN	-7.1177	9.6323e-15				DOWN	-5.0218	9.125e-15		3.7745	0.86821	707	--	--	--	--	--	517316688	HF679027.1
505	c60740_g1	0.05	21.09	6.34	0	0.33	0.237079	100	30.0616	0	1.56472	UP	9.2534	1.763e-09	DOWN	-1.8088	0.00027894	UP	7.2964	0.0024148				DOWN	-4.1938	0.0026046	DOWN	-4.9096	0.0016209	DOWN	-6.7434	1.154e-11				DOWN	-6.1146	9.1977e-12		2.8924	0.99601	2696	299470399	CBN80160.1	189	2.93063e-13	conserved unknown protein [Ectocarpus siliculosus]	517316688	HF679027.1
506	c209127_g1	1.33	560.09	217.32	0	6.09	0.237462	100	38.8009	0	1.08733	UP	9.0215	4.4852e-69	DOWN	-1.4416	1.5238e-21	UP	7.4316	4.6808e-30				DOWN	-5.1116	1.1151e-31	DOWN	-8.1323	2.7869e-28	DOWN	-9.5989	1.2162e-63				DOWN	-6.6653	1.1417e-82		2.1098	0.8341	841	--	--	--	--	--	517320210	HF679029.1
507	c27024_g1	0.1	41.78	9.95	0	0.48	0.239349	100	23.8152	0	1.14888	UP	8.9711	8.3412e-20	DOWN	-2.1393	6.6191e-11	UP	6.6835	1.5345e-05				DOWN	-4.3464	2.5749e-05	DOWN	-5.6187	9.9955e-06	DOWN	-7.7829	3.665e-22				DOWN	-6.5978	1.3498e-23		2.1268	0.99601	2639	158634608	ABW76150.1	1023	7.25457e-129	succinyl-CoA synthetase alpha subunit [Blastocystis sp. NandII]>gi|164608344|gb|ABY62723.1| mitochondrial succinyl-CoA synthetase alpha subunit [Blastocystis sp. ATCC 50177]	517321537	HF679030.1
508	c112226_g1	0.18	75.02	19.96	0	4.17	0.239936	100	26.6062	0	5.55852	UP	8.9661	9.4699e-20	DOWN	-1.9815	8.4011e-10	UP	6.8363	4.2502e-06				DOWN	-2.2242	0.0022256	DOWN	-5.7715	2.3561e-06	DOWN	-7.778	4.2765e-22		3.4709	0.2307	DOWN	-4.3178	1.1741e-21		4.4018	0.16337	1554	21483850	AAM52982.1	729	2.19306e-88	mannitol-1-phosphate dehydrogenase [Dunaliella salina]	517314787	HF679026.1
509	c65363_g1	0.43	178.64	80.82	0	2.38	0.240708	100	45.2418	0	1.33229	UP	9.0518	9.881e-21	DOWN	-1.3805	4.6194e-06	UP	7.523	2.4258e-09				DOWN	-5.0224	6.9721e-10	DOWN	-6.4582	5.3761e-10	DOWN	-7.8637	2.9069e-23				DOWN	-6.515	5.1682e-25		2.2903	0.99601	1342	326519182	BAJ96590.1	477	2.69183e-53	predicted protein [Hordeum vulgare subsp. vulgare]	517321537	HF679030.1
510	c190242_g1	0.63	261.54	118.49	0	0.8	0.240881	100	45.3047	0	0.305881	UP	8.9872	1.0036e-67	DOWN	-1.2136	7.9298e-16	UP	7.6253	7.1325e-34				DOWN	-7.1741	7.5242e-35	DOWN	-8.326	9.8849e-32	DOWN	-9.5646	1.99e-62				DOWN	-8.4998	3.5084e-70		0.241	0.99601	1540	694450494	XP_009350641.1	267	5.98821e-23	PREDICTED: probable endo-beta-1,4-glucanase D [Pyrus x bretschneideri]	531988639	HF679024.1
511	c116488_g1	0.25	103.69	27.17	0.02	2.67	0.241103	100	26.2031	0.0736106	2.57498	UP	9.0067	2.9096e-36	DOWN	-1.9994	2.2177e-18	UP	6.8591	4.528e-11		-3.6356	0.99721	DOWN	-3.3274	6.2919e-09	DOWN	-10.499	1.7638e-07	DOWN	-12.616	1.3344e-20		7.0451	0.23149	DOWN	-5.4388	1.1858e-43		3.3215	0.33944	2164	326523979	BAJ97000.1	553	1.96315e-63	predicted protein [Hordeum vulgare subsp. vulgare]	302912429	XM_003050653.1
512	c40336_g1	0.16	66.2	11.78	0	0.82	0.241692	100	17.7946	0	1.23867	UP	8.9463	2.166e-23	DOWN	-2.5604	4.2291e-16	UP	6.2376	5.7087e-05				DOWN	-3.8074	0.00021494	DOWN	-5.4358	4.6461e-05	DOWN	-8.0212	1.4479e-25				DOWN	-6.4799	6.5535e-28		2.2199	0.99601	2016	226491348	NP_001142253.1	599	2.99023e-66	uncharacterized protein LOC100274422 [Zea mays]>gi|194707854|gb|ACF88011.1| unknown [Zea mays]>gi|584138006|gb|EWG47348.1| hypothetical protein FVEG_07477 [Fusarium verticillioides 7600]	517316688	HF679027.1
513	c246674_g1	0.06	24.6	3.96	0	0.13	0.243902	100	16.0976	0	0.528455	UP	9.0784	6.9651e-17	DOWN	-2.7045	1.627e-12	UP	6.2256	0.0023925				DOWN	-4.8885	0.0023457	DOWN	-4.8388	0.0023841	DOWN	-7.5683	1.8371e-19				DOWN	-7.7051	4.5942e-19		1.1268	0.99601	3770	326531340	BAK05021.1	3640	0	predicted protein [Hordeum vulgare subsp. vulgare]	685852310	XM_009254913.1
514	c244966_g1	0.15	61.19	13.12	0.05	0.72	0.245138	100	21.4414	0.381098	1.17666	UP	8.9872	6.0126e-24	DOWN	-2.292	1.7933e-14	UP	6.5469	4.5621e-06		-1.4656	0.99721	DOWN	-4.1625	1.1672e-05	DOWN	-8.0173	1.4206e-05	DOWN	-10.427	1.2357e-19		3.7278	0.9993	DOWN	-6.5666	1.2641e-28		2.1741	0.99601	2221	294336041	ADE62529.1	1381	0	UDP-glucose pyrophosphorylase [Gracilaria lemaneiformis]	517309970	HF679023.1
515	c226486_g1	0.64	260.2	70.92	0.25	6.25	0.245965	100	27.256	0.35251	2.402	UP	8.9745	1.3397e-35	DOWN	-1.9503	2.3069e-17	UP	6.8759	3.4371e-11		-1.3136	0.99721	DOWN	-3.4608	2.5437e-09	DOWN	-8.1943	3.6953e-10	DOWN	-10.262	9.2236e-30		4.6065	0.27224	DOWN	-5.5232	8.6098e-43		3.2048	0.41368	907	326491995	BAJ98222.1	631	6.09626e-80	predicted protein [Hordeum vulgare subsp. vulgare]>gi|662508063|gb|KEQ65670.1| ribosomal protein L14b/L23e [Aureobasidium melanogenum CBS 110374]>gi|662515455|gb|KEQ73021.1| ribosomal protein L14b/L23e [Aureobasidium pullulans var. namibiae CBS 147.97]>gi|662522981|gb|KEQ80377.1| ribosomal protein L14b/L23e [Aureobasidium pullulans EXF-150]>gi|662539134|gb|KEQ96438.1| hypothetical protein AUEXF24…	302924329	XM_003053819.1
516	c102471_g1	1.59	634.7	180.56	0	9.09	0.250512	100	28.4481	0	1.43217	UP	8.9532	7.3125e-47	DOWN	-1.895	6.4555e-22	UP	6.9099	3.041e-15				DOWN	-4.2509	1.692e-14	DOWN	-7.1081	3.9242e-15	DOWN	-9.0281	4.8574e-46				DOWN	-6.2579	2.6899e-56		2.4488	0.79396	581	326512730	BAK03272.1	276	8.72751e-29	predicted protein [Hordeum vulgare subsp. vulgare]	302915610	XM_003051570.1
517	c209340_g1	0.7	278.59	64.88	0.03	3.34	0.251265	100	23.2887	0.0462392	1.19889	UP	8.9211	2.5056e-61	DOWN	-2.1745	1.3144e-34	UP	6.5983	1.2637e-16		-4.4656	0.99721	DOWN	-4.2433	1.4549e-15	DOWN	-11.069	4.5816e-10	DOWN	-13.361	7.761e-30		6.6985	0.36152	DOWN	-6.5299	6.7919e-73		2.1448	0.84811	1331	195609234	ACG26447.1	893	1.60689e-116	60S ribosomal protein L13a-2 [Zea mays]	517321537	HF679030.1
518	c48906_g1	0.43	170.94	47.72	0	1.68	0.25155	100	27.9162	0	0.982801	UP	8.9183	7.8022e-27	DOWN	-1.9148	1.1966e-12	UP	6.8552	1.3174e-08				DOWN	-4.7894	1.3084e-08	DOWN	-6.2758	7.0119e-09	DOWN	-8.2156	1.0916e-28				DOWN	-6.8163	1.6853e-31		1.8555	0.99601	1005	38232568	AAR15081.1	356	1.96926e-37	translational elongation factor 1 subunit Bbeta [Pisum sativum]	302922670	XM_003053470.1
519	c65663_g1	0.13	51.54	13.13	0	1.54	0.252231	100	25.4754	0	2.98797	UP	8.9257	1.0734e-11	DOWN	-2.0445	5.2876e-06	UP	6.7329	0.0016924					-3.0548	0.0099078	DOWN	-4.9311	0.0014301	DOWN	-7.0006	1.0512e-13				DOWN	-5.2113	8.7609e-14		3.4679	0.99601	1350	125585044	EAZ25708.1	164	5.15479e-11	hypothetical protein OsJ_09541 [Oryza sativa Japonica Group]	517318535	HF679028.1
520	c209935_g1	0.09	35.53	10.85	0	0.38	0.253307	100	30.5376	0	1.06952	UP	8.8505	3.3002e-11	DOWN	-1.782	9.8717e-05	UP	6.9202	0.00063689				DOWN	-4.7896	0.00054948	DOWN	-5.1184	0.00045532	DOWN	-6.9254	4.466e-13				DOWN	-6.6837	4.1251e-13		1.9204	0.99601	1783	545372419	XP_005650680.1	476	8.82281e-51	proliferation-associated protein 1 [Coccomyxa subellipsoidea C-169]>gi|384252660|gb|EIE26136.1| proliferation-associated protein 1 [Coccomyxa subellipsoidea C-169]	685858258	XM_009257887.1
521	c94070_g1	0.06	23.63	7	0	0.58	0.253915	100	29.6234	0	2.45451	UP	9.0213	2.4516e-12	DOWN	-1.8242	1.7686e-05	UP	7.0488	0.00030789				DOWN	-3.5743	0.00098875	DOWN	-5.247	0.000192	DOWN	-7.0962	1.5203e-14				DOWN	-5.5105	7.2003e-15		3.2643	0.99601	2879	302757295	XP_002962071.1	445	5.11097e-44	hypothetical protein SELMODRAFT_403591 [Selaginella moellendorffii]>gi|300170730|gb|EFJ37331.1| hypothetical protein SELMODRAFT_403591 [Selaginella moellendorffii]	685861576	XM_009259546.1
522	c13628_g1	0.05	19.65	4.83	0	0.23	0.254453	100	24.5802	0	1.17048	UP	8.9701	5.4268e-12	DOWN	-2.0932	2.2093e-06	UP	6.7286	0.0017288				DOWN	-4.3915	0.0020399	DOWN	-4.9268	0.0014662	DOWN	-7.045	4.3265e-14				DOWN	-6.5968	2.9221e-14		2.1268	0.99601	3309	555946204	AGZ19407.1	1592	0	NADH dehydrogenase subunit 7 (mitochondrion) (mitochondrion) [Chlorella sp. ArM0029B]	517309970	HF679023.1
523	c173069_g1	0.15	58.27	14.32	0	3.5	0.257422	100	24.5753	0	6.00652	UP	8.9354	9.2537e-12	DOWN	-2.0974	2.9821e-06	UP	6.6897	0.002094					-1.9927	0.083485	DOWN	-4.8879	0.0018361	DOWN	-7.0103	8.6848e-14				DOWN	-4.2022	1.2134e-12		4.4867	0.415	1224	672180826	XP_008810613.1	755	2.02515e-95	PREDICTED: triosephosphate isomerase, cytosolic [Phoenix dactylifera]	46124648	XM_386878.1
524	c128451_g1	0.04	15.52	5.17	0	0.16	0.257732	100	33.3119	0	1.03093	UP	8.9493	4.9807e-08	DOWN	-1.6547	0.0040839	UP	7.1463	0.0046242				DOWN	-4.9612	0.0033118	DOWN	-4.7596	0.0036092	DOWN	-6.4392	1.2747e-09				DOWN	-6.728	1.9078e-09		1.9748	0.99601	2788	--	--	--	--	--	517316688	HF679027.1
525	c126724_g1	0.05	19.36	6.56	0	0.13	0.258264	100	33.8843	0	0.671488	UP	8.9977	4.3507e-24	DOWN	-1.6299	4.7557e-09	UP	7.2195	2.7638e-09				DOWN	-5.6194	8.9391e-10	DOWN	-6.4177	9.7633e-10	DOWN	-8.0726	2.3117e-26				DOWN	-7.3613	1.1564e-27		1.3899	0.99601	6632	148909690	ABR17936.1	394	4.73179e-37	unknown [Picea sitchensis]	517323984	HF679032.1
526	c160130_g1	0.12	46.26	15.38	0	0.97	0.259403	100	33.2469	0	2.09684	UP	8.942	5.3514e-08	DOWN	-1.6619	0.004046	UP	7.1319	0.0049055					-3.9468	0.0066973	DOWN	-4.7451	0.0038817	DOWN	-6.432	1.4132e-09				DOWN	-5.7207	1.5018e-09		2.9748	0.99601	1064	--	--	--	--	--	46107651	XM_380885.1
527	c209617_g1	0.65	244.77	58.82	0	0.84	0.265555	100	24.0307	0	0.343179	UP	8.849	8.55e-48	DOWN	-2.1298	6.0758e-26	UP	6.5709	2.9108e-13				DOWN	-6.0863	1.9999e-13	DOWN	-6.8846	3.8919e-13	DOWN	-9.0394	2.4375e-46				DOWN	-8.3282	1.1926e-49		0.27439	0.99601	1195	--	--	--	--	--	566713572	KF482463.1
528	c173231_g1	0.11	41.09	9.68	0	0.53	0.267705	100	23.558	0	1.28985	UP	8.8754	4.745e-15	DOWN	-2.1562	2.914e-08	UP	6.5709	0.00036848				DOWN	-4.1634	0.00063099	DOWN	-5.1841	0.00029497	DOWN	-7.3653	3.4713e-17				DOWN	-6.4317	8.0619e-18		2.1972	0.99601	2057	551641515	XP_005823558.1	1003	2.46557e-126	hypothetical protein GUITHDRAFT_97529 [Guillardia theta CCMP2712]>gi|428167622|gb|EKX36578.1| hypothetical protein GUITHDRAFT_97529 [Guillardia theta CCMP2712]	685861390	XM_009259453.1
529	c172594_g1	0.49	182.98	51.99	0	2.51	0.267789	100	28.4129	0	1.37173	UP	8.8452	2.1903e-29	DOWN	-1.8894	1.7427e-13	UP	6.8075	1.5691e-09				DOWN	-4.3329	3.9651e-09	DOWN	-6.4208	9.3626e-10	DOWN	-8.3351	8.8268e-31				DOWN	-6.3344	8.576e-35		2.2643	0.99601	1017	694452823	XP_009351275.1	230	7.85344e-21	PREDICTED: heat-stable 19 kDa antigen-like [Pyrus x bretschneideri]	517316688	HF679027.1
530	c56474_g1	0.75	278.73	73.55	0	7.65	0.269078	100	26.3875	0	2.74459	UP	8.8268	2.6165e-36	DOWN	-1.9976	5.2707e-18	UP	6.6809	5.7611e-11				DOWN	-3.2195	1.5736e-08	DOWN	-6.6161	4.5582e-11	DOWN	-8.6386	8.8475e-37				DOWN	-5.3291	1.194e-42		3.2512	0.31399	862	301105188	XP_002901678.1	424	3.39757e-49	60S ribosomal protein L32-1 [Phytophthora infestans T30-4]>gi|262100682|gb|EEY58734.1| 60S ribosomal protein L32-1 [Phytophthora infestans T30-4]	517322946	HF679031.1
531	c173233_g1	0.32	118.46	29.19	0	0	0.270133	100	24.6412	0	0	UP	8.8285	4.53e-11	DOWN	-2.0998	7.997e-06	UP	6.5804	0.0034741				DOWN	-4.7461	0.0033196	DOWN	-4.7786	0.0032789	DOWN	-6.9034	6.7183e-13				DOWN	-6.8682	8.1814e-13				668	--	--	--	--	--	345452880	HQ260603.1
532	c105547_g1	0.2	74.01	19.34	0.03	2.21	0.270234	100	26.1316	0.155119	2.98608	UP	8.7837	5.0574e-46	DOWN	-2.0053	7.4642e-23	UP	6.6301	8.727e-14		-2.5811	0.99721	DOWN	-3.0962	2.5948e-10	DOWN	-9.216	5.5132e-11	DOWN	-11.339	8.8433e-32		5.9928	0.073025	DOWN	-5.2136	1.6532e-53		3.3236	0.14841	3344	694448802	XP_009350200.1	793	4.76273e-95	PREDICTED: 60S ribosomal protein L1-A [Pyrus x bretschneideri]	517312918	HF679025.1
533	c18645_g1	0.12	44.38	14.05	0	0.48	0.270392	100	31.6584	0	1.08157	UP	8.8659	1.1877e-18	DOWN	-1.7302	1.5103e-07	UP	6.9874	1.0495e-06				DOWN	-4.7706	9.3151e-07	DOWN	-5.9225	5.0084e-07	DOWN	-7.6777	8.5979e-21				DOWN	-6.6128	6.1409e-22		2.0065	0.99601	2423	195657545	ACG48240.1	502	1.7191e-56	transcription factor BTF3 [Zea mays]	517318535	HF679028.1
534	c139853_g3	1.24	455.64	120.04	0.12	18.43	0.272145	100	26.3454	0.0999667	4.04486	UP	8.8433	1.0848e-25	DOWN	-2.0104	7.5134e-13	UP	6.6847	1.0081e-07		-3.273	0.99721	DOWN	-2.6314	5.3131e-05	DOWN	-9.9624	1.2266e-05	DOWN	-12.09	8.1369e-16		7.2041	0.18346	DOWN	-4.7538	3.81e-29		3.843	0.21939	487	326503930	BAK02751.1	312	6.22851e-34	predicted protein [Hordeum vulgare subsp. vulgare]	302898859	XM_003047885.1
535	c191645_g1	0.13	47.54	11.12	0	2.01	0.273454	100	23.3908	0	4.22802	UP	8.763	4.0517e-14	DOWN	-2.1668	1.0538e-07	UP	6.448	0.00074773					-2.4328	0.020635	DOWN	-5.0612	0.00065539	DOWN	-7.253	4.9381e-16				DOWN	-4.7117	8.3161e-16		3.8049	0.6191	1685	357121964	XP_003562686.1	253	7.91017e-23	PREDICTED: cytochrome c oxidase subunit 6b-1-like [Brachypodium distachyon]	517314787	HF679026.1
536	c122887_g1	0.1	36.52	8.78	0	6.23	0.273823	100	24.0416	0	17.0591	UP	8.8355	1.404e-25	DOWN	-2.1266	8.6294e-14	UP	6.5607	3.9546e-07				DOWN	-2.9606	3.6576e-05	DOWN	-5.9813	2.6123e-07	DOWN	-8.1328	2.5609e-27				DOWN	-5.1992	6.9845e-30		3.3899	0.46963	3769	--	--	--	--	--	517309970	HF679023.1
537	c18776_g1	0.07	25.4	5.29	0	0.41	0.275591	100	20.8268	0	1.61417	UP	8.7955	2.206e-14	DOWN	-2.3336	1.1895e-08	UP	6.3136	0.0015358				DOWN	-3.6546	0.0042621	DOWN	-4.9268	0.0014662	DOWN	-7.2854	2.3259e-16				DOWN	-6.1002	5.5844e-17		2.4488	0.99601	3042	--	--	--	--	--	517321537	HF679030.1
538	c16246_g1	0.06	21.58	5.16	0	0.24	0.278035	100	23.911	0	1.11214	UP	8.7864	2.6079e-14	DOWN	-2.133	1.1445e-07	UP	6.5051	0.00054131				DOWN	-4.4025	0.00072906	DOWN	-5.1184	0.00045532	DOWN	-7.2763	2.8748e-16				DOWN	-6.6476	1.1893e-16		1.8924	0.99601	3524	545706611	XP_005705622.1	728	9.60134e-82	acyl-activating enzyme 13 [Galdieria sulphuraria]>gi|452822079|gb|EME29102.1| acyl-activating enzyme 13 [Galdieria sulphuraria]	517309970	HF679023.1
539	c55495_g1	0.08	28.66	8.71	0	1.14	0.279135	100	30.3908	0	3.97767	UP	8.6959	2.8267e-10	DOWN	-1.7895	0.00027013	UP	6.7582	0.0014913					-2.9017	0.011724	DOWN	-4.9564	0.0012332	DOWN	-6.7708	7.2399e-12				DOWN	-4.8033	1.701e-11		3.6462	0.95075	1963	675214423	XP_008916096.1	1531	0	protein transporter Sec61 subunit alpha isoform 2 [Phytophthora parasitica INRA-310]>gi|566021077|gb|ETI43988.1| protein transporter Sec61 subunit alpha isoform 2 [Phytophthora parasitica P1569]>gi|567969191|gb|ETK94291.1| protein transporter Sec61 subunit alpha isoform 2 [Phytophthora parasitica]>gi|567987136|gb|ETL37448.1| protein transporter Sec61 subunit alpha isoform 2 [Phytophthora parasiti…	517320210	HF679029.1
540	c208690_g1	0.08	28.44	6.9	0	0.24	0.281294	100	24.2616	0	0.843882	UP	8.8505	1.7214e-18	DOWN	-2.1115	7.3093e-10	UP	6.5908	3.1687e-05				DOWN	-4.8101	3.3617e-05	DOWN	-5.5259	2.2211e-05	DOWN	-7.6624	1.3345e-20				DOWN	-7.0336	2.7019e-21		1.5704	0.99601	3496	643732117	KDP39309.1	864	2.62673e-101	hypothetical protein JCGZ_01066 [Jatropha curcas]	517316688	HF679027.1
541	c37671_g1	0.53	187.98	48.81	0.42	7.78	0.281945	100	25.9655	0.860479	4.13874	UP	8.7778	2.9094e-28	DOWN	-2.0199	3.9624e-14	UP	6.6097	2.1387e-08		-0.2957	0.99721	DOWN	-2.6058	2.3788e-05	DOWN	-6.9102	2.3752e-08	DOWN	-9.0475	3.3874e-27		4.1774	0.15295	DOWN	-4.7378	8.9248e-32		3.7936	0.17643	959	470126902	XP_004299420.1	506	4.798e-60	PREDICTED: 60S ribosomal protein L15-like [Fragaria vesca subsp. vesca]	517309970	HF679023.1
542	c40175_g1	0.07	24.32	8.84	0	0.26	0.287829	100	36.3487	0	1.06908	UP	8.8134	1.5789e-14	DOWN	-1.5045	9.3697e-05	UP	7.1606	5.3718e-06				DOWN	-5.058	3.2698e-06	DOWN	-5.7739	2.3008e-06	DOWN	-7.3033	1.52e-16				DOWN	-6.6745	6.0818e-17		1.8924	0.99601	3493	545702435	XP_005703547.1	2268	0	starch phosphorylase isoform 1 [Galdieria sulphuraria]>gi|452819978|gb|EME27027.1| starch phosphorylase isoform 1 [Galdieria sulphuraria]	685860506	XM_009259011.1
543	c117487_g1	0.12	41.49	7.55	0	11.53	0.289226	100	18.1972	0	27.7898	UP	8.8725	5.0192e-15	DOWN	-2.5261	4.8556e-10	UP	6.1981	0.0027367					0.50004	0.9957	DOWN	-4.8113	0.0027596	DOWN	-7.3624	3.7178e-17	UP	5.235	0.00014052	DOWN	-2.1381	4.5349e-08	UP	6.4879	0.00017222	2065	326488259	BAJ93798.1	1735	0	predicted protein [Hordeum vulgare subsp. vulgare]	517312918	HF679025.1
544	c79206_g1	0.72	247.71	66.8	0	4.9	0.290662	100	26.967	0	1.97812	UP	8.7966	3.069e-39	DOWN	-1.9638	5.9834e-19	UP	6.6845	4.3408e-12				DOWN	-3.7365	1.5742e-10	DOWN	-6.7572	4.0718e-12	DOWN	-8.7459	3.8034e-39				DOWN	-5.8123	1.91e-46		2.7378	0.61417	1039	612393610	XP_007512325.1	621	2.03441e-77	60S ribosomal protein L12 [Bathycoccus prasinos]>gi|424513791|emb|CCO66413.1| 60S ribosomal protein L12 [Bathycoccus prasinos]	685866988	XM_009262252.1
545	c135495_g1	0.27	91.85	17.07	0	3.26	0.293958	100	18.5846	0	3.54927	UP	8.7199	1.583e-37	DOWN	-2.4982	1.5371e-24	UP	6.0735	4.3771e-08				DOWN	-2.3579	0.00014046	DOWN	-6.1462	3.7198e-08	DOWN	-8.6693	1.9063e-37		3.7119	0.13452	DOWN	-4.9681	1.0088e-42		3.5053	0.14886	2251	--	--	--	--	--	517322946	HF679031.1
546	c48050_g1	0.51	171.7	48.07	0	3.34	0.29703	100	27.9965	0	1.94525	UP	8.6837	4.1372e-20	DOWN	-1.9131	3.3173e-09	UP	6.6223	2.2717e-06				DOWN	-3.7999	1.2133e-05	DOWN	-5.8206	1.4549e-06	DOWN	-7.7586	7.7344e-22				DOWN	-5.825	1.7262e-23		2.6123	0.99601	784	116779595	ABK21356.1	393	9.39575e-45	unknown [Picea sitchensis]>gi|116780144|gb|ABK21566.1| unknown [Picea sitchensis]>gi|116781508|gb|ABK22129.1| unknown [Picea sitchensis]>gi|116785123|gb|ABK23603.1| unknown [Picea sitchensis]	347659417	BT129769.1
547	c155204_g1	0.11	37	9.84	0	0.27	0.297297	100	26.5946	0	0.72973	UP	8.6916	2.9906e-10	DOWN	-1.982	6.3703e-05	UP	6.5613	0.0037814				DOWN	-5.1312	0.0031362	DOWN	-4.7596	0.0036092	DOWN	-6.7665	7.7652e-12				DOWN	-7.2252	1.8734e-11		1.2199	0.99601	1562	302796157	XP_002979841.1	516	1.35434e-57	hypothetical protein SELMODRAFT_153526 [Selaginella moellendorffii]>gi|300152601|gb|EFJ19243.1| hypothetical protein SELMODRAFT_153526 [Selaginella moellendorffii]	517320210	HF679029.1
548	c17674_g1	0.38	125.9	54.42	0	0.56	0.301827	100	43.2248	0	0.444797	UP	8.6136	2.8247e-35	DOWN	-1.2774	1.2736e-08	UP	7.188	1.1507e-16				DOWN	-6.5448	3.4672e-17	DOWN	-7.2606	1.2168e-16	DOWN	-8.563	3.463e-35				DOWN	-7.9342	4.4148e-37		0.43293	0.99601	1627	301104637	XP_002901403.1	176	4.83125e-12	chitin-binding protein, putative [Phytophthora infestans T30-4]>gi|262100878|gb|EEY58930.1| chitin-binding protein, putative [Phytophthora infestans T30-4]	517312918	HF679025.1
549	c79883_g1	1.18	389.24	127.15	0	5.93	0.303155	100	32.6662	0	1.52348	UP	8.6605	3.3416e-69	DOWN	-1.6875	1.867e-26	UP	6.8247	2.553e-25				DOWN	-4.3817	2.6711e-24	DOWN	-7.8303	1.3323e-23	DOWN	-9.5428	1.1392e-61		3.3722	0.27886	DOWN	-6.1813	1.4306e-80		2.2328	0.54718	1087	695436542	XP_009531997.1	553	8.55359e-66	hypothetical protein PHYSODRAFT_336175 [Phytophthora sojae]>gi|348671844|gb|EGZ11664.1| hypothetical protein PHYSODRAFT_336175 [Phytophthora sojae]	517316688	HF679027.1
550	c78524_g1	0.76	243.98	70.01	0.08	36.77	0.311501	100	28.695	0.114269	15.0709	UP	8.6236	1.2748e-22	DOWN	-1.8801	4.7046e-10	UP	6.5952	2.7299e-07		-3.273	0.99721		-1.4159	0.026434	DOWN	-9.873	2.2216e-05	DOWN	-11.871	3.7409e-14		8.3302	0.015684	DOWN	-3.408	4.9252e-20		4.9691	0.0074491	660	302782129	XP_002972838.1	166	3.40418e-13	hypothetical protein SELMODRAFT_228166 [Selaginella moellendorffii]>gi|302805318|ref|XP_002984410.1| hypothetical protein SELMODRAFT_229028 [Selaginella moellendorffii]>gi|300147798|gb|EFJ14460.1| hypothetical protein SELMODRAFT_229028 [Selaginella moellendorffii]>gi|300159439|gb|EFJ26059.1| hypothetical protein SELMODRAFT_228166 [Selaginella moellendorffii]	407228356	AB750777.1
551	c125864_g1	0.05	15.93	4.54	0.01	0.15	0.313873	100	28.4997	0.220264	0.94162	UP	8.4765	6.6781e-15	DOWN	-1.8795	1.6532e-06	UP	6.4487	9.0326e-05		-2.7876	0.99721	DOWN	-4.8486	9.439e-05	DOWN	-9.2411	0.00073504	DOWN	-11.238	2.7806e-10		4.2655	0.9993	DOWN	-6.8402	1.1878e-16		1.3899	0.99601	4740	326517709	BAK03773.1	1754	0	predicted protein [Hordeum vulgare subsp. vulgare]	302905092	XM_003049152.1
552	c21326_g1	0.07	22.24	4.92	0	0.08	0.314748	100	22.1223	0	0.359712	UP	8.6278	4.561e-13	DOWN	-2.2494	2.3007e-07	UP	6.2301	0.0023403				DOWN	-5.893	0.0019399	DOWN	-4.8434	0.0023335	DOWN	-7.1177	9.6323e-15				DOWN	-8.2545	2.28e-13		0.12683	0.99601	3165	--	--	--	--	--	517309970	HF679023.1
553	c92646_g1	0.32	101.12	20.57	0	1.14	0.316456	100	20.3422	0	1.12737	UP	8.4592	1.4996e-20	DOWN	-2.3569	4.02e-12	UP	5.954	8.6744e-05				DOWN	-4.1023	0.00020829	DOWN	-5.3746	7.4921e-05	DOWN	-7.7564	8.2356e-22				DOWN	-6.5713	3.4199e-23		1.6414	0.99601	1275	594591715	BAO53978.1	706	2.65302e-88	peroxiredoxin [Euglena gracilis]	517323984	HF679032.1
554	c115942_g1	0.12	37.61	9.09	0	1.4	0.319064	100	24.1691	0	3.72241	UP	8.5788	8.2548e-16	DOWN	-2.1221	3.1038e-08	UP	6.3084	0.00023038					-2.661	0.0063546	DOWN	-5.2436	0.00019678	DOWN	-7.3907	1.8717e-17				DOWN	-4.8952	1.2704e-17		3.4372	0.69889	2291	514735501	XP_004958175.1	1670	0	PREDICTED: eukaryotic peptide chain release factor subunit 1-3-like isoform X1 [Setaria italica]	685858316	XM_009257916.1
555	c155016_g1	0.62	193.67	54.79	0	0	0.320132	100	28.2904	0	0	UP	8.5853	2.053e-50	DOWN	-1.8931	1.2743e-22	UP	6.5439	4.8486e-16				DOWN	-7.1247	1.7308e-15	DOWN	-7.1571	1.3293e-15	DOWN	-9.0752	2.7011e-47				DOWN	-9.04	5.162e-47				1489	--	--	--	--	--	517318535	HF679028.1
556	c38176_g1	0.15	46.77	11.43	0	0.37	0.320718	100	24.4387	0	0.791105	UP	8.6291	2.8247e-16	DOWN	-2.1087	1.8665e-08	UP	6.3721	0.00015144				DOWN	-4.9785	0.00014945	DOWN	-5.3073	0.00012404	DOWN	-7.441	5.2906e-18				DOWN	-7.1993	4.0141e-18		1.1834	0.99601	2380	565392061	XP_006361727.1	1120	1.50872e-142	PREDICTED: DEAD-box ATP-dependent RNA helicase 15-like isoform X1 [Solanum tuberosum]>gi|565392063|ref|XP_006361728.1| PREDICTED: DEAD-box ATP-dependent RNA helicase 15-like isoform X2 [Solanum tuberosum]	517318535	HF679028.1
557	c227267_g1	0.11	34.18	9.36	0	0.55	0.321826	100	27.3844	0	1.60913	UP	8.6028	4.9507e-16	DOWN	-1.939	2.0654e-07	UP	6.5156	5.5817e-05				DOWN	-4.0675	0.00013107	DOWN	-5.4508	4.1173e-05	DOWN	-7.4147	1.0278e-17				DOWN	-6.1185	1.5403e-18		2.2379	0.99601	2510	326500960	BAJ95146.1	676	1.68215e-80	predicted protein [Hordeum vulgare subsp. vulgare]	517312918	HF679025.1
558	c102423_g1	0.19	58.88	16.22	0	1.32	0.32269	100	27.5476	0	2.24185	UP	8.6015	5.0807e-16	DOWN	-1.9317	2.2899e-07	UP	6.5215	5.3538e-05				DOWN	-3.5804	0.00028252	DOWN	-5.4567	3.9292e-05	DOWN	-7.4134	1.0618e-17				DOWN	-5.6241	1.7132e-18		2.7309	0.99601	1540	212276005	NP_001130698.1	1983	0	uncharacterized protein LOC100191801 [Zea mays]>gi|194689866|gb|ACF79017.1| unknown [Zea mays]	212276004	NM_001137226.1
559	c99083_g1	0.64	197.6	45.79	0	1.51	0.323887	100	23.1731	0	0.76417	UP	8.5542	2.4103e-43	DOWN	-2.1817	1.6272e-23	UP	6.2243	2.3322e-11				DOWN	-4.8872	3.8861e-11	DOWN	-6.6449	2.8326e-11	DOWN	-8.8515	1.3169e-41				DOWN	-7.1809	6.0291e-48		1.1268	0.99601	1282	224122808	XP_002318921.1	174	1.95493e-13	hypothetical protein POPTR_0013s00340g [Populus trichocarpa]>gi|566198630|ref|XP_006375707.1| hypothetical protein POPTR_0013s00340g [Populus trichocarpa]>gi|566198632|ref|XP_006375708.1| Hydrophobic protein RCI2A [Populus trichocarpa]>gi|566198635|ref|XP_006375709.1| hypothetical protein POPTR_0013s00340g [Populus trichocarpa]>gi|222857297|gb|EEE94844.1| hypothetical protein POPTR_0013s00340g [P…	517316688	HF679027.1
560	c74540_g1	0.44	134.79	42.59	0	26.19	0.326434	100	31.5973	0	19.4302	UP	8.5447	9.7013e-28	DOWN	-1.7348	6.9589e-11	UP	6.6616	9.3493e-10				DOWN	-2.3007	2.0366e-05	DOWN	-6.4448	6.5679e-10	DOWN	-8.2045	1.6796e-28		4.0677	0.049294	DOWN	-4.1475	2.4158e-28		4.1507	0.047757	1213	326521768	BAK00460.1	233	1.75069e-21	predicted protein [Hordeum vulgare subsp. vulgare]	302915970	XM_003051750.1
561	c38256_g1	0.31	94.78	19.42	0	1.51	0.327073	100	20.4896	0	1.59316	UP	8.5364	1.8116e-18	DOWN	-2.36	5.5525e-11	UP	6.0282	0.00024569				DOWN	-3.6438	0.00098977	DOWN	-5.2264	0.00022193	DOWN	-7.6113	5.6194e-20				DOWN	-6.1158	3.2125e-21		2.1741	0.99601	1155	326503140	BAJ99195.1	1333	1.90206e-175	predicted protein [Hordeum vulgare subsp. vulgare]	517314787	HF679026.1
562	c118810_g1	0.07	21.35	4	0	0.34	0.327869	100	18.7354	0	1.59251	UP	8.4534	1.0575e-14	DOWN	-2.4855	3.3224e-09	UP	5.8196	0.0035055					-3.5414	0.0097759	DOWN	-4.7548	0.0036948	DOWN	-7.2652	3.7234e-16				DOWN	-6.1389	9.6797e-17		2.0679	0.99601	3534	460416207	XP_004253439.1	615	6.72559e-65	PREDICTED: uncharacterized protein LOC101263992 [Solanum lycopersicum]	517316688	HF679027.1
563	c105517_g1	0.07	21.33	4.51	0	0.3	0.328176	100	21.1439	0	1.40647	UP	8.5779	8.4086e-16	DOWN	-2.3114	3.5228e-09	UP	6.1182	0.000731				DOWN	-3.9015	0.0017347	DOWN	-5.0534	0.00068755	DOWN	-7.3897	1.9132e-17				DOWN	-6.3249	3.6315e-18		2.0065	0.99601	3837	--	--	--	--	--	517320210	HF679029.1
564	c22146_g1	0.17	51.44	11.91	0	0.64	0.330482	100	23.1532	0	1.24417	UP	8.5286	2.3401e-15	DOWN	-2.1822	2.9913e-08	UP	6.1981	0.00045791				DOWN	-4.183	0.00082589	DOWN	-5.1333	0.00041349	DOWN	-7.3404	6.3354e-17				DOWN	-6.4772	1.6901e-17		1.8049	0.99601	1658	--	--	--	--	--	517320210	HF679029.1
565	c247022_g1	0.62	187.58	46.4	0	3.99	0.330526	100	24.7361	0	2.12709	UP	8.5458	1.6373e-15	DOWN	-2.096	6.3534e-08	UP	6.3016	0.0002408				DOWN	-3.4791	0.0012248	DOWN	-5.2367	0.00020645	DOWN	-7.3577	4.1792e-17				DOWN	-5.6871	7.981e-18		2.6123	0.99601	605	--	--	--	--	--	46129424	XM_389064.1
566	c246236_g1	0.47	142.13	37.53	0	1.74	0.330683	100	26.4054	0	1.22423	UP	8.5449	1.6681e-15	DOWN	-1.9985	2.0036e-07	UP	6.3981	0.0001277				DOWN	-4.383	0.00019712	DOWN	-5.3333	0.00010237	DOWN	-7.3567	4.276e-17				DOWN	-6.4935	1.103e-17		1.8049	0.99601	734	--	--	--	--	--	531988639	HF679024.1
567	c133738_g4	0.21	62.59	17.47	0.06	2.39	0.335517	100	27.9118	0.343446	3.8185	UP	8.516	3.0288e-15	DOWN	-1.9128	7.5356e-07	UP	6.4549	8.6406e-05		-1.7876	0.99721	DOWN	-2.831	0.0021826	DOWN	-8.2473	0.00025617	DOWN	-10.277	3.3761e-12		5.2894	0.5557	DOWN	-4.8558	7.8624e-17		3.4137	0.71592	1388	13661265	AAK37834.1	1822	0	beta-tubulin [Euglena gracilis]>gi|13661269|gb|AAK37836.1|AF182554_1 beta-tubulin [Euglena gracilis]>gi|13661271|gb|AAK37837.1|AF182555_1 beta-tubulin [Euglena gracilis]>gi|13661273|gb|AAK37838.1|AF182759_1 beta-tubulin [Euglena gracilis]	302894640	XM_003046155.1
568	c245697_g1	0.18	53.39	14.45	0	1.06	0.337142	100	27.065	0	1.98539	UP	8.491	4.3708e-12	DOWN	-1.9583	1.3618e-05	UP	6.3844	0.00106				DOWN	-3.7254	0.0028223	DOWN	-4.9976	0.00096401	DOWN	-6.9809	1.5466e-13				DOWN	-5.7957	8.1217e-14		2.4488	0.99601	1295	388503202	AFK39667.1	454	1.24793e-51	unknown [Lotus japonicus]	517316688	HF679027.1
569	c172973_g1	0.91	267.37	67.96	0.12	11.66	0.340352	100	25.418	0.176574	4.361	UP	8.4993	5.4412e-33	DOWN	-2.0522	2.2747e-16	UP	6.2988	2.1515e-09		-2.9251	0.99721	DOWN	-2.4951	1.2152e-05	DOWN	-9.2286	1.9607e-07	DOWN	-11.398	6.0009e-22		6.6065	0.072952	DOWN	-4.6594	9.597e-36		3.5934	0.11968	805	695370808	XP_009514402.1	425	6.62396e-50	hypothetical protein PHYSODRAFT_284054 [Phytophthora sojae]>gi|348687313|gb|EGZ27127.1| hypothetical protein PHYSODRAFT_284054 [Phytophthora sojae]	302913209	XM_003050822.1
570	c72279_g1	0.09	26.14	6.36	0.01	0.23	0.3443	100	24.3305	0.157233	0.879878	UP	8.5461	1.2746e-21	DOWN	-2.1076	3.8056e-11	UP	6.2902	5.6679e-06		-3.273	0.99721	DOWN	-4.7605	7.383e-06	DOWN	-9.568	0.00013953	DOWN	-11.793	1.301e-13		4.6805	0.9993	DOWN	-6.9802	3.5225e-24		1.3195	0.99601	4266	255079214	XP_002503187.1	1505	0	predicted protein [Micromonas sp. RCC299]>gi|226518453|gb|ACO64445.1| predicted protein [Micromonas sp. RCC299]	531988639	HF679024.1
571	c30554_g1	0.14	40.36	12.39	0.1	0.86	0.346878	100	30.6987	0.807103	2.13082	UP	8.4948	5.5351e-21	DOWN	-1.7736	1.8364e-08	UP	6.5729	3.4802e-07		-0.46563	0.99721	DOWN	-3.8106	2.4241e-06	DOWN	-7.0434	4.3027e-07	DOWN	-8.9344	6.6279e-20		3.1058	0.9993	DOWN	-5.6962	5.255e-24		2.5521	0.99601	2741	545713185	XP_005708896.1	1776	0	glucosamine--fructose-6-phosphate aminotransferase (isomerizing) isoform 1 [Galdieria sulphuraria]>gi|452825379|gb|EME32376.1| glucosamine--fructose-6-phosphate aminotransferase (isomerizing) isoform 1 [Galdieria sulphuraria]	517309970	HF679023.1
572	c109987_g1	0.11	31.52	11.18	0	1.14	0.348985	100	35.4695	0	3.61675	UP	8.4901	3.7534e-09	DOWN	-1.567	0.0039831	UP	6.7748	0.0013758					-3.2572	0.0061266	DOWN	-4.973	0.0011162	DOWN	-6.565	2.0329e-10				DOWN	-4.9363	4.0913e-10		3.3074	0.99601	1590	--	--	--	--	--	517318535	HF679028.1
573	c104982_g1	0.3	85.59	24.36	0	2.43	0.350508	100	28.4613	0	2.83912	UP	8.4277	1.712e-34	DOWN	-1.8829	4.4324e-15	UP	6.3965	6.3856e-11				DOWN	-3.2939	1.4301e-08	DOWN	-6.5947	6.4295e-11	DOWN	-8.5026	5.6554e-34				DOWN	-5.2889	9.4996e-39		2.8924	0.42627	2161	255581443	XP_002531529.1	409	4.9447e-40	DNA photolyase, putative [Ricinus communis]>gi|223528846|gb|EEF30848.1| DNA photolyase, putative [Ricinus communis]	30315018	AF500083.1
574	c40907_g1	0.14	39.77	12.63	0	0.34	0.352024	100	31.7576	0	0.854916	UP	8.4835	4.0517e-09	DOWN	-1.7267	0.0014607	UP	6.6085	0.0030575				DOWN	-5.1783	0.0024838	DOWN	-4.8067	0.0028297	DOWN	-6.5584	2.2449e-10				DOWN	-7.0171	4.4032e-10		1.2199	0.99601	1297	552826170	XP_005846966.1	257	9.81948e-22	hypothetical protein CHLNCDRAFT_35844 [Chlorella variabilis]>gi|307106619|gb|EFN54864.1| hypothetical protein CHLNCDRAFT_35844 [Chlorella variabilis]	517322946	HF679031.1
575	c172556_g1	0.56	159.05	54.02	0.4	15.1	0.352091	100	33.9642	0.740466	9.49387	UP	8.4344	5.1923e-49	DOWN	-1.6288	2.4293e-17	UP	6.6573	2.3371e-18		-0.46563	0.99721	DOWN	-1.8048	1.9892e-07	DOWN	-7.1278	5.7525e-18	DOWN	-8.874	2.3619e-46	UP	5.196	2.2879e-05	DOWN	-3.5457	5.0603e-44	UP	4.6423	3.4321e-05	1702	326529211	BAK00999.1	1864	0	predicted protein [Hordeum vulgare subsp. vulgare]>gi|326530362|dbj|BAJ97607.1| predicted protein [Hordeum vulgare subsp. vulgare]	302909321	XM_003050001.1
576	c60933_g1	0.19	53.96	17.89	0.02	1.85	0.352113	100	33.1542	0.111794	3.42847	UP	8.4129	5.2568e-20	DOWN	-1.6634	2.7949e-07	UP	6.6012	2.5581e-07		-3.273	0.99721	DOWN	-3.2437	9.6509e-06	DOWN	-9.879	2.1372e-05	DOWN	-11.66	1.0017e-12		6.5084	0.44984	DOWN	-5.0191	4.0648e-22		3.1473	0.64602	1996	326526633	BAK00705.1	895	1.68248e-109	predicted protein [Hordeum vulgare subsp. vulgare]	517309970	HF679023.1
577	c136384_g1	0.03	8.43	2.69	0	0.2	0.355872	100	31.9098	0	2.37248	UP	8.3981	1.093e-08	DOWN	-1.7175	0.0023935	UP	6.5323	0.0042935					-3.7098	0.0089432	DOWN	-4.7305	0.0041682	DOWN	-6.473	7.872e-10				DOWN	-5.5394	8.8411e-10		2.6123	0.99601	5073	657372557	AET01633.2	851	9.75976e-94	phospholipid-transporting ATPase-like protein [Medicago truncatula]	517320210	HF679029.1
578	c128048_g1	1.96	549.38	207.28	5.28	63.45	0.356766	100	37.7298	2.54728	11.5494	UP	8.4393	2.8061e-46	DOWN	-1.4866	3.3307e-14	UP	6.8045	5.2745e-19		1.4886	0.99721	DOWN	-1.6498	7.4531e-07	DOWN	-5.3207	1.9274e-19	DOWN	-6.9247	1.285e-51	UP	3.544	3.3568e-05	DOWN	-3.2484	2.3074e-38	UP	4.9445	4.2681e-06	611	643718584	KDP29778.1	183	9.61946e-14	hypothetical protein JCGZ_18713 [Jatropha curcas]	--	--
579	c45917_g1	0.08	21.85	5.55	0	0.62	0.366133	100	25.4005	0	2.83753	UP	8.3315	5.0456e-11	DOWN	-2.0465	2.5035e-05	UP	6.1367	0.0036428					-3.1216	0.017044	DOWN	-4.7499	0.0037848	DOWN	-6.8214	3.0083e-12				DOWN	-5.2801	2.9962e-12		2.8049	0.99601	2595	676383435	XP_009034996.1	183	3.18608e-12	hypothetical protein AURANDRAFT_23053 [Aureococcus anophagefferens]>gi|323454302|gb|EGB10172.1| hypothetical protein AURANDRAFT_23053 [Aureococcus anophagefferens]	517322946	HF679031.1
580	c172472_g1	1.37	374.18	95.55	0.12	12.1	0.366134	100	25.5358	0.125589	3.23374	UP	8.3901	5.9365e-45	DOWN	-2.046	5.3215e-22	UP	6.1958	9.9152e-13		-3.4656	0.99721	DOWN	-2.9326	6.05e-09	DOWN	-9.6662	1.9365e-09	DOWN	-11.83	2.0467e-27		6.6066	0.072952	DOWN	-5.0907	8.4161e-50		3.0529	0.1688	783	326525443	BAJ88768.1	631	1.87566e-80	predicted protein [Hordeum vulgare subsp. vulgare]	517321537	HF679030.1
581	c113965_g1	0.18	49.15	13.95	0	1.27	0.366226	100	28.3825	0	2.58393	UP	8.3784	2.2686e-22	DOWN	-1.887	9.5839e-10	UP	6.3431	4.6437e-07				DOWN	-3.4211	9.7955e-06	DOWN	-5.9564	3.448e-07	DOWN	-7.8684	2.4965e-23				DOWN	-5.4202	3.9094e-25		2.7118	0.88777	2400	302844044	XP_002953563.1	223	6.33928e-19	component of cytosolic 80S ribosome and 60S large subunit [Volvox carteri f. nagariensis]>gi|300261322|gb|EFJ45536.1| component of cytosolic 80S ribosome and 60S large subunit [Volvox carteri f. nagariensis]	517309970	HF679023.1
582	c190919_g1	0.21	56.54	13.6	0	1.14	0.371418	100	24.0538	0	2.01627	UP	8.3548	3.5794e-11	DOWN	-2.1289	1.065e-05	UP	6.0776	0.0047667					-3.5389	0.012435		-4.6908	0.005049	DOWN	-6.8448	1.988e-12				DOWN	-5.7799	1.3327e-12		2.3285	0.99601	1141	299473131	CBN78707.1	250	2.33534e-23	Peptidyl-prolyl cis-trans isomerase E [Ectocarpus siliculosus]	517314787	HF679026.1
583	c106628_g2	0.41	108.99	31.91	0	1.99	0.376181	100	29.2779	0	1.82586	UP	8.3531	3.1168e-41	DOWN	-1.8426	2.3363e-17	UP	6.3623	2.4487e-13				DOWN	-3.9686	6.2538e-12	DOWN	-6.8824	4.051e-13	DOWN	-8.7499	3.0917e-39				DOWN	-5.9232	1.3697e-46		2.1834	0.86249	2028	298714365	CBJ27422.1	214	8.6211e-16	PUB domain, zinc finger protein Thioredoxin [Ectocarpus siliculosus]	517316688	HF679027.1
584	c115149_g1	0.46	121.98	34.29	0.02	3.97	0.377111	100	28.1112	0.058326	3.25463	UP	8.324	7.9996e-38	DOWN	-1.9017	1.3213e-16	UP	6.274	9.6595e-12		-4.273	0.99721	DOWN	-3.0775	1.1889e-08	DOWN	-10.552	1.0952e-07	DOWN	-12.571	3.8121e-20		7.3473	0.14579	DOWN	-5.0913	1.1806e-41		2.9862	0.26714	1694	326524259	BAK00513.1	329	2.24017e-33	predicted protein [Hordeum vulgare subsp. vulgare]	517318535	HF679028.1
585	c112817_g1	0.06	15.79	4.6	0	0.13	0.379987	100	29.1324	0	0.823306	UP	8.2593	1.421e-10	DOWN	-1.8496	0.00019693	UP	6.2614	0.0020059				DOWN	-5.0764	0.0018343	DOWN	-4.8747	0.0019726	DOWN	-6.7492	1.0454e-11				DOWN	-7.038	1.9087e-11		0.97483	0.99601	3353	460416035	XP_004253357.1	634	2.77702e-69	PREDICTED: LOW QUALITY PROTEIN: uncharacterized transporter C460.05-like [Solanum lycopersicum]	517320210	HF679029.1
586	c190513_g1	0.18	47.34	15.33	0	1.7	0.380228	100	32.3828	0	3.59104	UP	8.3469	8.0541e-14	DOWN	-1.698	3.6695e-05	UP	6.5007	6.2216e-05				DOWN	-3.135	0.00082447	DOWN	-5.4358	4.6461e-05	DOWN	-7.1588	4.0117e-15				DOWN	-4.945	4.1552e-15		3.1554	0.90636	1597	326523981	BAJ97001.1	990	1.64262e-126	predicted protein [Hordeum vulgare subsp. vulgare]	517320210	HF679029.1
587	c228074_g1	0.31	81.43	14.21	0	0	0.380695	100	17.4506	0	0	UP	8.3204	2.8266e-16	DOWN	-2.5917	1.4124e-10	UP	5.5804	0.0031668				DOWN	-4.7461	0.0033196	DOWN	-4.7786	0.0032789	DOWN	-7.3953	1.6705e-17				DOWN	-7.3602	2.2007e-17				1157	--	--	--	--	--	517316688	HF679027.1
588	c41862_g1	0.09	22.79	8.37	0	0.26	0.39491	100	36.7266	0	1.14085	UP	8.2549	1.5081e-10	DOWN	-1.5144	0.0024597	UP	6.5922	0.00032516				DOWN	-4.9921	0.00028952	DOWN	-5.2054	0.00025561	DOWN	-6.7448	1.1254e-11				DOWN	-6.6186	1.2372e-11		1.3899	0.99601	2378	212275962	NP_001130950.1	1884	0	uncharacterized protein LOC100192055 [Zea mays]>gi|194690536|gb|ACF79352.1| unknown [Zea mays]	517309970	HF679023.1
589	c77182_g1	0.45	113.37	44.8	0	10.39	0.39693	100	39.5166	0	9.16468	UP	8.2784	1.7214e-18	DOWN	-1.4138	3.4893e-05	UP	6.7164	7.0121e-08				DOWN	-2.0656	0.00063948	DOWN	-6.137	4.165e-08	DOWN	-7.5757	1.5048e-19		3.995	0.061836	DOWN	-3.5915	1.4594e-16		4.4405	0.051565	979	--	--	--	--	--	517321537	HF679030.1
590	c155097_g1	0.27	67.96	13.91	0	0.8	0.397293	100	20.4679	0	1.17716	UP	8.2536	3.2012e-18	DOWN	-2.3598	1.5783e-10	UP	5.7456	0.0003611				DOWN	-4.0784	0.00076911	DOWN	-5.1662	0.00033185	DOWN	-7.5509	2.9487e-19				DOWN	-6.5502	3.7136e-20		1.457	0.99601	1477	568853501	XP_006480392.1	161	4.08589e-10	PREDICTED: brassinosteroid-regulated protein BRU1-like [Citrus sinensis]	517325311	HF679033.1
591	c226837_g1	0.36	90.28	19.13	0	0.95	0.398759	100	21.1896	0	1.05228	UP	8.2752	3.9626e-34	DOWN	-2.3091	2.4168e-19	UP	5.8177	5.1115e-08				DOWN	-4.2936	1.8548e-07	DOWN	-6.1314	4.452e-08	DOWN	-8.4655	3.0568e-33				DOWN	-6.7148	1.31e-37		1.3139	0.99601	2012	--	--	--	--	--	517316688	HF679027.1
592	c229101_g1	0.25	62.3	17.51	0.09	0.69	0.401284	100	28.1059	0.513992	1.10754	UP	8.2837	1.0073e-10	DOWN	-1.9054	0.00010842	UP	6.2301	0.0023403		-1.4656	0.99721	DOWN	-4.63	0.0026099	DOWN	-7.7005	0.0034347	DOWN	-9.7233	4.163e-09		2.9436	0.9993	DOWN	-6.6474	7.5117e-12		1.3899	0.99601	1013	--	--	--	--	--	517316688	HF679027.1
593	c26885_g1	0.14	34.49	11.91	0	0.55	0.405915	100	34.5317	0	1.59467	UP	8.1826	1.4557e-12	DOWN	-1.6043	0.00029084	UP	6.43	0.00010276				DOWN	-4.4148	0.00015478	DOWN	-5.3651	8.0481e-05	DOWN	-6.9944	1.1818e-13				DOWN	-6.1312	6.2104e-14		1.8049	0.99601	1911	676385313	XP_009035935.1	824	2.43342e-100	hypothetical protein AURANDRAFT_58883 [Aureococcus anophagefferens]>gi|323454038|gb|EGB09909.1| hypothetical protein AURANDRAFT_58883 [Aureococcus anophagefferens]	517312918	HF679025.1
594	c226123_g1	0.07	17.11	5.06	0	0.08	0.409117	100	29.5733	0	0.467563	UP	8.3012	9.7584e-19	DOWN	-1.826	9.9376e-08	UP	6.3269	4.0527e-06				DOWN	-5.9492	3.4629e-06	DOWN	-5.7475	2.977e-06	DOWN	-7.5985	8.0139e-20				DOWN	-7.8872	3.6347e-19		0.16747	0.99601	5442	449469877	XP_004152645.1	394	2.96593e-37	PREDICTED: synaptotagmin-2-like [Cucumis sativus]>gi|449503958|ref|XP_004162238.1| PREDICTED: synaptotagmin-2-like [Cucumis sativus]	517312918	HF679025.1
595	c244606_g1	0.35	85.4	19.82	0	2.21	0.409836	100	23.2084	0	2.58782	UP	8.2383	1.6427e-15	DOWN	-2.1811	4.2735e-08	UP	5.9089	0.00052071				DOWN	-3.1212	0.0043524	DOWN	-5.1071	0.00048938	DOWN	-7.3132	1.2067e-16				DOWN	-5.4143	3.5055e-17		2.5775	0.99601	1062	--	--	--	--	--	517312918	HF679025.1
596	c244611_g1	0.16	37.69	12.05	0	0.93	0.424516	100	31.9713	0	2.4675	UP	8.1878	3.7993e-10	DOWN	-1.7174	0.00080446	UP	6.3221	0.0014705				DOWN	-3.6631	0.0040527	DOWN	-4.9353	0.0013943	DOWN	-6.6777	3.4436e-11				DOWN	-5.4925	3.3733e-11		2.4488	0.99601	1457	585112209	EWM29637.1	335	6.5365e-35	vacuolar atp synthase subunit f [Nannochloropsis gaditana]	531988639	HF679024.1
597	c155094_g1	0.32	75.32	21.61	0	0.21	0.424854	100	28.6909	0	0.27881	UP	8.1603	1.5316e-24	DOWN	-1.8725	2.3735e-10	UP	6.1396	1.0808e-07				DOWN	-6.639	1.4282e-07	DOWN	-6.0748	8.9014e-08	DOWN	-7.9722	7.8602e-25				DOWN	-8.6235	4.8534e-23		-0.70967	0.99601	1743	326511976	BAJ95969.1	356	7.98868e-35	predicted protein [Hordeum vulgare subsp. vulgare]	270136191	BT103143.1
598	c155129_g1	1.02	235.68	29.88	0	4.36	0.43279	100	12.6782	0	1.84997	UP	8.1508	1.5428e-36	DOWN	-3.0542	4.2491e-28	UP	4.9483	5.6606e-05				DOWN	-2.7315	0.0019239	DOWN	-5.4685	3.5704e-05	DOWN	-8.5476	7.1049e-35				DOWN	-5.8978	1.6683e-40		2.0065	0.99601	935	--	--	--	--	--	62953169	AJ698913.1
599	c209542_g1	0.53	119.14	18.66	0	0.33	0.444855	100	15.6622	0	0.276985	UP	8.1056	1.7731e-28	DOWN	-2.7469	1.7279e-19	UP	5.2104	7.6753e-05				DOWN	-5.7802	5.953e-05	DOWN	-5.4086	5.7333e-05	DOWN	-8.1805	4.2261e-28				DOWN	-8.6392	1.5421e-26		-0.78006	0.99601	1327	695445308	XP_009534194.1	458	8.1919e-50	putative glycosyl hydrolase family 10 protein [Phytophthora sojae]>gi|348671628|gb|EGZ11449.1| putative glycosyl hydrolase family 10 protein [Phytophthora sojae]	2981136	AF052583.1
600	c190365_g1	0.14	30.68	6.82	0.03	1.3	0.456323	100	22.2295	0.439883	4.23729	UP	8.0641	5.3562e-14	DOWN	-2.2393	1.984e-07	UP	5.6765	0.0019403		-2.0506	0.99721		-2.3636	0.041464	DOWN	-7.7318	0.0030314	DOWN	-10.089	4.8591e-11		5.2413	0.58344	DOWN	-4.715	1.2359e-14		3.1026	0.80456	2326	255079238	XP_002503199.1	1323	1.75958e-170	predicted protein [Micromonas sp. RCC299]>gi|226518465|gb|ACO64457.1| predicted protein [Micromonas sp. RCC299]	531988639	HF679024.1
601	c79939_g1	0.09	19.57	5.8	0	0.38	0.459888	100	29.6372	0	1.94175	UP	8.04	2.5593e-09	DOWN	-1.8242	0.00090128	UP	6.0675	0.0049745					-3.8824	0.009139		-4.6808	0.0052876	DOWN	-6.5299	3.4301e-10				DOWN	-5.8187	3.3793e-10		1.9748	0.99601	2385	574115859	ETV81344.1	1544	0	26S protease regulatory subunit 4 [Aphanomyces astaci]	517321537	HF679030.1
602	c245502_g1	0.92	199.55	68.2	0.13	10.21	0.461037	100	34.1769	0.190616	5.11651	UP	8.0638	3.6473e-23	DOWN	-1.6261	6.9759e-08	UP	6.2895	1.7078e-08		-2.7876	0.99721	DOWN	-2.6894	1.5709e-05	DOWN	-9.0818	7.4934e-07	DOWN	-10.825	2.803e-16		6.2655	0.14484	DOWN	-4.4275	1.7558e-23		3.3899	0.24184	745	27311795	AAO00863.1	399	6.06018e-46	Unknown protein [Arabidopsis thaliana]	302916224	XM_003051877.1
603	c227892_g1	1.06	228.89	58.68	0	1.48	0.463105	100	25.6368	0	0.646599	UP	8.0528	3.573e-32	DOWN	-2.0393	3.7047e-15	UP	5.8652	6.5622e-09				DOWN	-5.2651	7.1703e-09	DOWN	-6.2858	6.1179e-09	DOWN	-8.35	4.6921e-31				DOWN	-7.4164	2.2902e-33		0.38986	0.99601	860	66270183	AAY43421.1	290	9.42329e-30	ribosomal protein L34 [Phytophthora infestans]	517322946	HF679031.1
604	c149333_g3	1.06	218.14	74.16	0.37	19.26	0.485926	100	33.9965	0.498921	8.82919	UP	7.9908	3.6499e-22	DOWN	-1.6352	1.4647e-07	UP	6.2073	4.785e-08		-1.4656	0.99721	DOWN	-1.8915	0.0015245	DOWN	-7.6777	1.6853e-07	DOWN	-9.4304	7.0194e-19		5.6593	0.023542	DOWN	-3.6387	1.5175e-19		4.1056	0.03621	674	195617694	ACG30677.1	395	1.95579e-45	histone H4 [Zea mays]	517322946	HF679031.1
605	c156320_g1	1.39	285.07	104.25	0	0.25	0.4876	100	36.57	0	0.0876978	UP	8.0179	2.0951e-11	DOWN	-1.5475	0.0012326	UP	6.3221	0.0002113				DOWN	-8.6289	0.00091797	DOWN	-5.2573	0.00017858	DOWN	-6.8297	2.5946e-12				DOWN	-10.288	1.3329e-08		-2.517	0.99601	385	--	--	--	--	--	517320210	HF679029.1
606	c132958_g2	1.17	222.18	52.53	1.48	2.46	0.5266	100	23.643	2.81744	1.10721	UP	7.8923	1.2012e-12	DOWN	-2.1684	2.438e-06	UP	5.5757	0.0032481		0.40884	0.99721	DOWN	-4.3381	0.0043231	DOWN	-5.1716	0.0028639	DOWN	-7.4574	4.8108e-13		0.70654	0.9993	DOWN	-6.6186	1.6085e-13		1.0273	0.99601	461	125535818	EAY82306.1	238	1.64782e-22	hypothetical protein OsI_37516 [Oryza sativa Indica Group]	--	--
607	c18479_g1	0.17	30.57	10.68	0	0.75	0.556101	100	34.9362	0	2.45339	UP	7.7392	3.6726e-17	DOWN	-1.586	1.7461e-05	UP	6.0049	2.4903e-06				DOWN	-3.8021	1.5948e-05	DOWN	-5.788	2.0069e-06	DOWN	-7.399	1.5253e-17				DOWN	-5.5002	2.9159e-18		1.9925	0.99601	2755	568028644	ETM02582.1	1948	0	transketolase [Phytophthora parasitica]>gi|568059255|gb|ETM55832.1| transketolase [Phytophthora parasitica]>gi|570997858|gb|ETP54157.1| transketolase [Phytophthora parasitica P10297]	517316688	HF679027.1
608	c128824_g1	0.14	25.01	6.24	0	17.62	0.559776	100	24.95	0	70.4518	UP	7.7227	2.8178e-13	DOWN	-2.0724	3.4113e-06	UP	5.5019	0.0015358					-1.6217	0.16592	DOWN	-4.9225	0.0015023	DOWN	-7.02	7.1726e-14				DOWN	-3.8062	6.6547e-12		3.67	0.29952	2602	148907853	ABR17050.1	157	7.21221e-09	unknown [Picea sitchensis]>gi|224284228|gb|ACN39850.1| unknown [Picea sitchensis]	517309970	HF679023.1
609	c133714_g1	0.64	93.07	34.91	6.15	5.07	0.687654	100	37.5094	17.6167	5.44751	UP	7.4721	2.1138e-43	DOWN	-1.4847	3.1421e-12	UP	5.839	7.6765e-17		3.303	0.020997	DOWN	-2.7522	5.0618e-11	DOWN	-2.5408	6.4192e-10	DOWN	-4.1429	5.4257e-40		-0.3384	0.9993	DOWN	-4.349	1.468e-41		2.8766	0.05815	2292	672190762	XP_008775334.1	2249	0	PREDICTED: probable sulfate transporter 3.5 [Phoenix dactylifera]	225445289	XM_002281212.1
610	c100240_g1	13.95	2016.58	186.69	0.62	134.01	0.691765	100	9.25775	0.332101	6.64541	UP	7.5477	1.6094e-50	DOWN	-3.545	1.7187e-42	UP	3.8544	0.00039565		-4.3725	0.99721		-0.34103	0.9957	DOWN	-8.2317	0.00027849	DOWN	-11.894	2.4248e-28	UP	7.7638	0.0017118	DOWN	-3.9981	3.8909e-46	UP	3.3032	0.004402	313	--	--	--	--	--	--	--
611	c191243_g1	0.09	12.72	3.99	0	0.17	0.707547	100	31.3679	0	1.33648	UP	7.4892	1.5508e-11	DOWN	-1.7397	0.00035793	UP	5.6012	0.00087022				DOWN	-4.4865	0.0011608	DOWN	-5.0218	0.00083514	DOWN	-6.7865	5.5421e-12				DOWN	-6.3383	4.581e-12		0.90444	0.99601	4217	672128583	XP_008787784.1	1082	2.9797e-128	PREDICTED: fimbrin-like protein 2 [Phoenix dactylifera]	685869152	XM_009263334.1
612	c153070_g1	5.95	819.22	304.99	503.8	413.87	0.726301	100	37.2293	61.4975	50.52	UP	7.4198	4.3491e-59	DOWN	-1.5094	4.7016e-17	UP	5.7621	1.6837e-22	UP	6.4673	2.1498e-37		0.50741	0.11286		0.70035	0.0010526		-0.92646	1.1593e-05		-0.31989	0.76886	DOWN	-1.114	2.7441e-09	UP	6.0593	1.798e-31	523	672184329	XP_008812473.1	439	3.70515e-49	PREDICTED: pectinesterase-like [Phoenix dactylifera]	--	--
613	c132958_g1	2.58	349.59	103.26	2.24	8.98	0.738007	100	29.5375	2.16928	2.56872	UP	7.3932	1.2615e-30	DOWN	-1.8404	7.2768e-12	UP	5.4045	3.4297e-09		-0.1437	0.99721	DOWN	-3.4634	1.6957e-07	DOWN	-5.553	2.6235e-09	DOWN	-7.5108	3.2641e-30		1.9627	0.9993	DOWN	-5.4158	1.0769e-31		1.7309	0.99601	591	672204641	XP_008778966.1	702	3.6532e-91	PREDICTED: putative germin-like protein 2-1 [Phoenix dactylifera]	672174100	XM_008808973.1
614	c155151_g1	0.49	64.75	26.89	0	1.01	0.756757	100	41.529	0	1.55985	UP	7.3392	6.6442e-15	DOWN	-1.3404	0.0012997	UP	5.8505	2.5192e-06				DOWN	-4.6979	3.9761e-06	DOWN	-5.7857	2.0527e-06	DOWN	-7.1511	4.7234e-15				DOWN	-6.1504	1.7163e-15		0.9424	0.99601	1216	544216915	XP_005538602.1	328	9.98385e-33	2,3-dihydro-2,3-dihydroxybenzoate dehydrogenase [Cyanidioschyzon merolae strain 10D]>gi|449019164|dbj|BAM82566.1| 2,3-dihydro-2,3-dihydroxybenzoate dehydrogenase [Cyanidioschyzon merolae strain 10D]	30692096	AY277927.1
615	c227522_g1	0.89	114.26	26.28	0	1.81	0.778925	100	23.0002	0	1.58411	UP	7.3115	1.1931e-14	DOWN	-2.1974	3.5715e-07	UP	4.9658	0.0020367				DOWN	-3.8132	0.0039553	DOWN	-4.901	0.0017036	DOWN	-7.1233	8.54e-15				DOWN	-6.1226	3.2954e-15		0.9424	0.99601	765	--	--	--	--	--	517318535	HF679028.1
616	c122451_g1	0.16	20.11	3.95	0	0.87	0.795624	100	19.642	0	4.32621	UP	7.4263	2.857e-17	DOWN	-2.4154	1.3319e-09	UP	4.8627	0.0017887					-2.1984	0.048995	DOWN	-4.9353	0.0013943	DOWN	-7.3757	2.6954e-17				DOWN	-4.7259	3.3264e-17		2.454	0.85728	4022	326514592	BAJ96283.1	3804	0	predicted protein [Hordeum vulgare subsp. vulgare]	685854140	XM_009255828.1
617	c150363_g1	22.29	2777.14	174.17	66.42	693.94	0.802624	100	6.27156	38.1352	24.9876	UP	7.2491	0	DOWN	-4.066	0	UP	3.0349	1.6698e-43	UP	1.6129	1.1222e-07	UP	2.0288	1.4603e-111	DOWN	-1.4268	1.9418e-16	DOWN	-5.6102	0	UP	3.3286	3.6416e-198	DOWN	-2.1493	0	UP	4.8534	1.2559e-246	1742	672129471	XP_008788244.1	1371	0	PREDICTED: crocetin glucosyltransferase 2-like isoform X2 [Phoenix dactylifera]	695045858	XM_009412457.1
618	c122558_g1	3.25	361.84	180.81	10.01	111.37	0.898187	100	49.9696	5.5362	30.7788	UP	7.1034	6.3257e-37	DOWN	-1.0802	5.152e-06	UP	5.8749	1.5201e-18		1.6764	0.99721		-0.64359	0.093234	DOWN	-4.2033	6.0791e-17	DOWN	-5.4009	1.4937e-37	UP	3.4328	1.5215e-09	DOWN	-1.8359	1.9532e-13	UP	5.0211	1.3805e-11	648	--	--	--	--	--	--	--
619	c111357_g1	0.46	47.89	13.06	0.27	1.33	0.960535	100	27.2708	2.06738	2.7772	UP	6.9784	3.3095e-21	DOWN	-1.9452	1.1196e-08	UP	4.8849	1.1527e-05		-0.72866	0.99721	DOWN	-3.2583	0.00014408	DOWN	-5.6183	6.4041e-06	DOWN	-7.681	3.0683e-20		2.2331	0.9993	DOWN	-5.3156	2.2167e-21		1.4163	0.99601	2125	255078580	XP_002502870.1	428	7.09792e-47	predicted protein [Micromonas sp. RCC299]>gi|226518136|gb|ACO64128.1| predicted protein [Micromonas sp. RCC299]	150171814	CU406251.1
620	c147188_g1	8.64	766.52	60.61	9.63	751.19	1.12717	100	7.90716	15.8885	98.0001	UP	6.8276	2.0416e-149	DOWN	-3.7887	2.1242e-127	UP	2.8906	1.4781e-07		0.17988	0.99721	UP	3.8088	8.0265e-135	DOWN	-2.7156	3.1509e-07	DOWN	-6.6217	6.8638e-150	UP	6.3974	9.5453e-156		-0.091948	0.99448	UP	6.4892	6.6021e-155	1107	115448641	NP_001048100.1	761	1.93771e-96	Os02g0744100 [Oryza sativa Japonica Group]>gi|46390636|dbj|BAD16119.1| UbiE/COQ5 methyltransferase-like [Oryza sativa Japonica Group]>gi|98991037|gb|ABF60543.1| As(III) methyltransferase [Oryza sativa Japonica Group]>gi|113537631|dbj|BAF10014.1| Os02g0744100 [Oryza sativa Japonica Group]>gi|215692410|dbj|BAG87830.1| unnamed protein product [Oryza sativa Japonica Group]>gi|218191570|gb|EEC73997.1|…	242066001	XM_002454245.1
621	c138712_g1	5.28	441.09	124.01	31.73	16.61	1.19703	100	28.1144	25.5866	3.76567	UP	6.6759	4.9126e-111	DOWN	-1.903	8.1869e-44	UP	4.6247	1.9342e-29	UP	2.6285	6.4695e-05	DOWN	-2.8626	4.843e-21	DOWN	-2.001	1.871e-13	DOWN	-4.0214	3.95e-96		-0.98851	0.21632	DOWN	-4.8776	1.1155e-107		1.5519	0.10535	1283	672173135	XP_008806688.1	776	8.90088e-98	PREDICTED: transcription factor JUNGBRUNNEN 1-like [Phoenix dactylifera]	672173134	XM_008808466.1
622	c129359_g1	3.86	245.89	91.85	1.15	4.88	1.56981	100	37.3541	1.25204	1.98463	UP	6.2972	3.0703e-26	DOWN	-1.4997	3.6906e-07	UP	4.6491	3.9733e-09		-1.688	0.99721	DOWN	-4.1783	8.7381e-09	DOWN	-6.342	1.3783e-09	DOWN	-7.9591	6.3865e-24		2.0367	0.9993	DOWN	-5.7901	3.5533e-26		0.26058	0.99601	655	672172442	XP_008806310.1	212	2.21579e-19	PREDICTED: uncharacterized protein LOC103719033 [Phoenix dactylifera]	--	--
623	c151088_g1	23.64	1483.93	630.27	55.37	66.63	1.59307	100	42.473	8.78512	4.4901	UP	6.2878	0	DOWN	-1.3015	6.0469e-120	UP	4.838	1.6122e-224	UP	1.2106	0.00054731	DOWN	-3.2353	9.5237e-177	DOWN	-3.6322	2.2301e-191	DOWN	-5.0511	0		0.26996	0.74625	DOWN	-4.6488	0	UP	1.3925	2.9675e-07	1795	672173270	XP_008806762.1	1791	0	PREDICTED: LOW QUALITY PROTEIN: sphingosine kinase 1-like [Phoenix dactylifera]	--	--
624	c131075_g1	4.24	265.25	67.78	37	150.57	1.59849	100	25.5533	54.5884	56.7653	UP	6.266	3.3543e-35	DOWN	-2.0452	4.0179e-15	UP	4.0726	7.5868e-08	UP	3.1734	0.001152	UP	1.2008	0.0003417		-0.90395	0.21471	DOWN	-3.0665	1.2381e-23	UP	1.9777	3.5265e-09		-0.95648	0.00035449	UP	5.0631	9.0493e-20	766	695076144	XP_009385345.1	601	2.23413e-71	PREDICTED: pectinesterase-like [Musa acuminata subsp. malaccensis]	--	--
625	c135642_g1	13.08	750.61	243.74	107.83	92.14	1.74258	100	32.4723	44.2398	12.2753	UP	6.1387	6.885e-134	DOWN	-1.6972	3.1194e-44	UP	4.2932	3.87e-39	UP	3.0888	1.1301e-13	DOWN	-1.3601	3.2389e-11	DOWN	-1.2092	1.0242e-08	DOWN	-3.0238	4.8276e-88		-0.27786	0.9993	DOWN	-3.1693	1.4686e-94	UP	2.7229	5.8093e-11	959	661884816	CDP11579.1	725	1.10701e-92	unnamed protein product [Coffea canephora]	--	--
626	c147299_g2	0.92	47.26	19.26	5.26	4.68	1.94668	100	40.7533	27.3105	9.90267	UP	6.0617	6.9358e-13	DOWN	-1.4127	0.0028499	UP	4.5008	0.00010791		2.6012	0.4964		-2.0104	0.017959		-1.9043	0.030932	DOWN	-3.4344	8.1003e-10		-0.23304	0.9993	DOWN	-3.5351	3.5712e-10		2.2801	0.54174	1774	672193559	XP_008776063.1	647	6.96572e-77	PREDICTED: chorismate mutase 2-like [Phoenix dactylifera]	--	--
627	c150987_g1	11.14	523.73	248.54	25.73	35.39	2.12705	100	47.4558	10.3525	6.7573	UP	5.9039	7.9009e-240	DOWN	-1.1694	1.84e-43	UP	4.5863	5.5907e-105		1.1888	0.029363	DOWN	-2.7672	9.4544e-73	DOWN	-3.4023	1.0562e-86	DOWN	-4.6891	2.4749e-225		0.5081	0.30092	DOWN	-4.0486	1.5935e-208	UP	1.6088	7.4064e-06	2390	695024638	XP_009399541.1	2237	0	PREDICTED: L-ascorbate oxidase [Musa acuminata subsp. malaccensis]	151419972	AK251324.1
628	c134971_g1	0.94	36.97	10.23	3.98	0	2.5426	100	27.6711	38.9052	0	UP	5.5844	7.2518e-22	DOWN	-1.9235	1.1455e-08	UP	3.5126	7.9429e-05		2.1193	0.27799	DOWN	-5.6784	4.8396e-06		-1.3981	0.084555	DOWN	-3.439	1.1595e-16		-4.3633	0.022496	DOWN	-7.6241	1.9963e-20				2730	672136534	XP_008791969.1	3192	0	PREDICTED: LOW QUALITY PROTEIN: prolyl endopeptidase [Phoenix dactylifera]	672136533	XM_008793747.1
629	c149812_g1	1.93	71.81	34.68	50.06	16.98	2.68765	100	48.2941	69.7117	23.6457	UP	7.0501	1.4573e-29	DOWN	-1.1904	1.0951e-05	UP	5.7114	1.0794e-13	UP	6.2792	8.3525e-21	DOWN	-1.4547	0.00039095		0.56297	0.12118		-0.74485	0.055943	DOWN	-2.1446	7.335e-10	DOWN	-2.7572	1.5871e-18	UP	4.0465	0.00013725	1999	514820983	XP_004985175.1	2151	0	PREDICTED: sugar transport protein 13-like [Setaria italica]	514820982	XM_004985118.1
630	c135581_g1	10.21	376.94	101.84	5.04	83.91	2.70865	100	27.0176	4.94894	22.2608	UP	5.578	1.7018e-33	DOWN	-1.9884	6.4335e-14	UP	3.4413	6.5816e-07		-0.92019	0.99721		-0.19685	0.9957	DOWN	-4.3663	3.1267e-08	DOWN	-6.4721	1.8527e-33	UP	4.0425	6.559e-07	DOWN	-2.2973	2.0931e-16	UP	3.0342	1.1723e-05	585	--	--	--	--	--	--	--
631	c128460_g1	5.77	212.22	50.25	40.23	158.85	2.71888	100	23.6783	80.0597	74.8516	UP	5.5062	6.0018e-22	DOWN	-2.1576	3.4255e-10	UP	3.2003	0.00076114		2.8563	0.0073242	UP	1.7161	6.7445e-06		-0.34877	0.99781	DOWN	-2.6238	1.7634e-12	UP	1.9379	1.8734e-07		-0.55357	0.34683	UP	4.7061	4.3061e-16	644	672184329	XP_008812473.1	520	3.46868e-60	PREDICTED: pectinesterase-like [Phoenix dactylifera]	--	--
632	c142975_g1	41.06	1489.27	474.98	712.31	140.48	2.75706	100	31.8935	47.8295	9.43281	UP	5.468	0	DOWN	-1.7191	4.3138e-210	UP	3.6006	2.1091e-159	UP	4.1537	2.9747e-266	DOWN	-1.7242	2.9119e-72		0.54828	2.9511e-18	DOWN	-1.2883	2.4401e-107	DOWN	-2.3994	9.4237e-159	DOWN	-3.5554	0	UP	1.6662	5.0788e-22	1965	672184756	XP_008812644.1	2150	0	PREDICTED: sugar carrier protein C-like [Phoenix dactylifera]	695004863	XM_009390582.1
633	c142430_g1	6.09	219.03	97.3	83.52	18.93	2.78044	100	44.4231	85.8376	8.64265	UP	5.4633	1.1703e-73	DOWN	-1.2433	6.369e-15	UP	4.0717	6.9751e-29	UP	3.8023	1.0666e-23	DOWN	-2.3368	1.0085e-17		-0.27419	0.99774	DOWN	-1.6349	2.8918e-20	DOWN	-2.1896	2.2102e-13	DOWN	-3.6922	2.0148e-60		1.5246	0.024357	2070	695070160	XP_009382095.1	1070	1.1251e-135	PREDICTED: flotillin-like protein 1 [Musa acuminata subsp. malaccensis]	573959353	XM_006661806.1
634	c154013_g2	99.36	3382.16	1490.4	142.56	1876.68	2.93777	100	44.0665	9.56522	55.4876	UP	5.5392	2.2098e-179	DOWN	-1.3353	5.776e-41	UP	4.0556	6.732e-66		0.21864	0.99721		0.36682	0.022205	DOWN	-3.8418	6.7668e-64	DOWN	-5.2945	1.3168e-177	UP	4.0816	1.2045e-85	DOWN	-1.0805	6.482e-25	UP	4.2122	9.5805e-88	431	672140809	XP_008794220.1	528	6.03913e-63	PREDICTED: putative cis-zeatin O-glucosyltransferase [Phoenix dactylifera]	--	--
635	c149998_g1	1.5	50.79	21.85	0.62	7.67	2.95334	100	43.0203	2.83753	15.1014	UP	5.591	1.9332e-17	DOWN	-1.4515	0.00014	UP	3.9912	8.119e-06		-0.9062	0.99721		-1.4758	0.033065	DOWN	-4.9022	1.5795e-06	DOWN	-6.4711	1.7888e-17		3.2995	0.046335	DOWN	-3.0393	5.2947e-12		2.3052	0.14119	2039	672115318	XP_008780440.1	759	6.05119e-93	PREDICTED: thioredoxin-like 1-2, chloroplastic [Phoenix dactylifera]	695068113	XM_009382714.1
636	c154013_g3	91.88	3098.21	1347.86	58.04	752.69	2.96558	100	43.5045	4.30609	24.2944	UP	5.3662	0	DOWN	-1.2728	1.672e-179	UP	3.9451	0		-0.62239	0.052517		-0.80337	1.118e-41	DOWN	-4.5723	0	DOWN	-5.9625	0	UP	3.642	4.0841e-174	DOWN	-2.1882	0	UP	2.9315	3.6069e-148	1366	672140809	XP_008794220.1	409	7.14671e-42	PREDICTED: putative cis-zeatin O-glucosyltransferase [Phoenix dactylifera]	--	--
637	c143367_g1	9.01	292.87	122.92	18.12	54.4	3.07645	100	41.9708	14.7413	18.5748	UP	5.4863	4.9793e-33	DOWN	-1.3109	2.5571e-07	UP	4.0271	3.1636e-12		1.2263	0.99721		-1.1026	0.007526	DOWN	-2.8057	4.0203e-09	DOWN	-4.234	1.2334e-29		1.5761	0.023123	DOWN	-2.5256	2.5394e-18	UP	2.7143	0.00023229	710	695018724	XP_009396336.1	247	1.59432e-23	PREDICTED: uncharacterized protein LOC103981352 [Musa acuminata subsp. malaccensis]	--	--
638	c135689_g1	4.71	134.63	43.34	0.44	33.68	3.49848	100	32.1919	1.01523	25.0167	UP	5.1255	8.1412e-39	DOWN	-1.707	3.0248e-13	UP	3.2702	1.7579e-09		-3.3725	0.28422		-0.32752	0.93884	DOWN	-6.6476	1.8502e-12	DOWN	-8.4719	1.5107e-34	UP	6.1931	6.0551e-10	DOWN	-2.1465	1.1065e-17	UP	2.7325	1.0171e-06	1464	672143583	XP_008795675.1	1147	7.03922e-152	PREDICTED: adiponectin receptor protein 2-like [Phoenix dactylifera]	242041864	XM_002468282.1
639	c150089_g2	14.15	651.58	136.58	26.07	8.18	2.17164	100	20.9614	19.0877	1.25541	UP	5.8692	1.0659e-193	DOWN	-2.353	1.0567e-100	UP	3.368	3.7368e-30		0.83705	0.56672	DOWN	-4.4697	5.0383e-37	DOWN	-2.5357	7.5952e-23	DOWN	-5.0061	4.0063e-187	DOWN	-2.0609	0.0029165	DOWN	-6.9347	7.416e-188		-1.312	0.38663	1539	672139024	XP_008793285.1	1037	7.39188e-134	PREDICTED: probable F-box protein At4g22030 [Phoenix dactylifera]	115445118	NM_001052874.1
640	c152377_g1	62.66	1645.59	1009.32	589	351.53	3.80775	100	61.3348	58.3561	21.3619	UP	5.0236	7.6632e-299	DOWN	-1.0535	8.8768e-47	UP	3.8219	3.2319e-132	UP	3.1403	2.5281e-72	DOWN	-1.9018	2.1683e-65		-0.68636	1.773e-11	DOWN	-1.8572	1.0221e-103	DOWN	-1.3424	4.5483e-23	DOWN	-3.0673	1.3466e-211	UP	1.7098	5.6966e-16	2199	672109191	XP_008788945.1	635	1.35401e-71	PREDICTED: putative UDP-rhamnose:rhamnosyltransferase 1 [Phoenix dactylifera]	--	--
641	c94437_g1	14.02	356.59	172.49	30.48	16.2	3.93169	100	48.3721	17.6706	4.54303	UP	4.985	9.7894e-25	DOWN	-1.1325	0.00018626	UP	3.7042	4.6901e-10		1.1857	0.99721	DOWN	-3.3436	1.6883e-09	DOWN	-2.5233	4.1929e-07	DOWN	-3.7732	4.7433e-21		-0.9472	0.9993	DOWN	-4.5881	4.7489e-24		0.1504	0.99601	507	695026446	XP_009400520.1	122	2.33368e-07	PREDICTED: arabinogalactan peptide 22-like [Musa acuminata subsp. malaccensis]	--	--
642	c139379_g1	38.79	964.2	409.82	111.69	268.22	4.02302	100	42.5036	27.2534	27.8179	UP	4.9317	4.2987e-156	DOWN	-1.3092	1.0474e-35	UP	3.4742	6.3808e-54	UP	1.5713	8.4038e-06		-0.56725	0.00019656	DOWN	-1.9077	1.3355e-27	DOWN	-3.3343	8.9804e-119	UP	1.2135	1.511e-10	DOWN	-1.9885	4.579e-64	UP	2.6967	5.6149e-30	919	672117313	XP_008781838.1	658	2.14934e-82	PREDICTED: sphinganine C(4)-monooxygenase 1-like [Phoenix dactylifera]	--	--
643	c143506_g1	15.87	391.48	108.73	32.65	219.72	4.05385	100	27.7741	30.0285	56.1255	UP	4.9165	2.0864e-90	DOWN	-1.9208	2.2452e-37	UP	2.8475	7.6683e-17		1.0822	0.17199	UP	1.0536	1.171e-08	DOWN	-1.7701	1.7625e-09	DOWN	-3.8082	1.2147e-77	UP	2.6967	2.2234e-34		-0.97923	7.0335e-11	UP	3.6908	1.4963e-45	1228	672178966	XP_008809638.1	707	6.56139e-88	PREDICTED: uncharacterized protein LOC103721275 [Phoenix dactylifera]	695014661	XM_009395891.1
644	c148687_g1	9.61	217.61	83.39	22.57	58.48	4.41616	100	38.3208	27.0656	26.8738	UP	4.7923	6.0333e-55	DOWN	-1.456	4.3399e-15	UP	3.188	5.1757e-16		1.2727	0.17209		-0.47441	0.22665	DOWN	-1.9201	4.8585e-09	DOWN	-3.4935	2.6165e-44	UP	1.3188	0.00032192	DOWN	-2.0425	7.0781e-24	UP	2.5033	1.4204e-09	1338	695069015	XP_009381471.1	365	1.40552e-36	PREDICTED: uncharacterized protein LOC103969610 [Musa acuminata subsp. malaccensis]	--	--
645	c143367_g3	4.73	106.67	44.53	16.59	17.61	4.43424	100	41.7456	37.2558	16.5089	UP	4.792	2.4389e-16	DOWN	-1.3356	0.0005739	UP	3.3082	2.252e-05		1.8563	0.31672		-1.293	0.055287		-1.4567	0.036796	DOWN	-2.9096	4.7935e-11		0.036685	0.9993	DOWN	-2.7406	1.4791e-10		1.8049	0.18245	886	695018724	XP_009396336.1	258	1.10761e-24	PREDICTED: uncharacterized protein LOC103981352 [Musa acuminata subsp. malaccensis]	--	--
646	c153915_g2	21.17	422.4	93.28	83.44	55.48	5.01184	100	22.0833	89.4511	13.1345	UP	4.5807	5.2543e-82	DOWN	-2.2175	1.2507e-42	UP	2.2148	1.4115e-09	UP	2.0457	4.1643e-08		-0.7291	0.036244		-0.17394	0.99781	DOWN	-2.5089	1.9539e-46		-0.68212	0.1623	DOWN	-3.0587	2.0931e-60	UP	1.2755	0.0028962	1211	695041362	XP_009408288.1	1150	6.70351e-152	PREDICTED: UDP-glycosyltransferase 91C1-like [Musa acuminata subsp. malaccensis]	--	--
647	c150122_g2	16.15	305.53	80.93	21.58	23.5	5.2859	100	26.4884	26.665	7.69155	UP	4.5372	1.2049e-48	DOWN	-1.9912	6.486e-22	UP	2.3977	2.0625e-07		0.46323	0.99721	DOWN	-1.7404	3.016e-05	DOWN	-1.9393	7.9865e-06	DOWN	-4.0479	1.5909e-45		0.071922	0.9993	DOWN	-3.8436	2.4817e-44		0.44707	0.99601	938	629087321	KCW53678.1	903	3.89795e-115	hypothetical protein EUGRSUZ_J02940 [Eucalyptus grandis]	4239890	AB016804.1
648	c134690_g1	93.64	1738.56	537.04	143.59	362.26	5.38607	100	30.8899	26.7373	20.8368	UP	4.5027	1.5634e-179	DOWN	-1.784	6.7284e-70	UP	2.5704	2.4232e-34		0.62997	0.33062		-0.54182	0.0013298	DOWN	-1.9453	1.5837e-24	DOWN	-3.8467	2.6988e-162	UP	1.2765	5.1396e-10	DOWN	-2.4379	2.5339e-102	UP	1.8184	6.4294e-17	713	242057865	XP_002458078.1	171	9.44408e-14	hypothetical protein SORBIDRAFT_03g026625 [Sorghum bicolor]>gi|241930053|gb|EES03198.1| hypothetical protein SORBIDRAFT_03g026625 [Sorghum bicolor]	--	--
649	c152604_g2	11.02	201.63	92.77	130.16	35.58	5.46546	100	46.01	64.5539	17.6462	UP	4.5006	1.173e-18	DOWN	-1.1998	0.00063759	UP	3.1525	1.2229e-06	UP	3.6182	1.0848e-10		-1.3256	0.015439		0.4609	0.60323		-0.85628	0.066679	DOWN	-1.9135	2.5933e-05	DOWN	-2.6375	7.0659e-12		1.6166	0.14171	629	672122259	XP_008784451.1	391	1.86103e-41	PREDICTED: acyl-coenzyme A oxidase 3, peroxisomal-like [Phoenix dactylifera]	--	--
650	c146151_g1	35.38	643.41	176.47	9.17	216.92	5.49883	100	27.4273	5.19635	33.7141	UP	4.4748	1.5726e-166	DOWN	-1.9382	2.909e-73	UP	2.3884	2.7438e-26	DOWN	-1.9084	0.0002866		0.33456	0.17307	DOWN	-4.3015	1.9217e-45	DOWN	-6.3571	1.8796e-181	UP	4.5091	2.3496e-58	DOWN	-1.7157	3.7349e-57	UP	2.5127	8.3769e-38	1406	672123779	XP_008785257.1	1468	0	PREDICTED: LOW QUALITY PROTEIN: 8-hydroxygeraniol dehydrogenase-like [Phoenix dactylifera]	694374840	XM_009365956.1
651	c132773_g3	32.43	584.45	172.77	53.38	68.14	5.54881	100	29.5611	30.8966	11.6588	UP	4.4718	8.5536e-72	DOWN	-1.835	4.4139e-29	UP	2.4886	8.5578e-13		0.76836	0.68236	DOWN	-1.2932	1.2014e-05	DOWN	-1.725	4.1438e-08	DOWN	-3.6774	8.1158e-63		0.30486	0.9993	DOWN	-3.2402	7.6002e-57		0.98513	0.064466	774	255546341	XP_002514230.1	1169	1.39237e-155	malic enzyme, putative [Ricinus communis]>gi|223546686|gb|EEF48184.1| malic enzyme, putative [Ricinus communis]	672109678	XM_008793220.1
652	c144628_g1	19.51	348.01	160.18	66.24	288.26	5.60616	100	46.0274	41.3535	82.831	UP	4.4685	1.6596e-33	DOWN	-1.2093	4.8534e-07	UP	3.1109	9.8656e-12		1.1629	0.47531		0.88704	0.00086626	DOWN	-1.9528	5.6619e-07	DOWN	-3.2795	2.0188e-26	UP	2.7129	1.3132e-19		-0.43429	0.43598	UP	3.7877	3.3347e-26	650	--	--	--	--	--	--	--
653	c147396_g2	26.57	473.08	191.92	236.68	39.62	5.61639	100	40.5682	50.0296	8.3749	UP	4.4381	2.3768e-61	DOWN	-1.3683	7.1033e-16	UP	2.9215	3.6763e-18	UP	3.205	3.1843e-25	DOWN	-2.2233	6.7003e-14		0.27869	0.51193	DOWN	-1.207	1.5733e-10	DOWN	-2.629	2.1577e-20	DOWN	-3.7037	5.4805e-55		0.48793	0.99175	816	695081512	XP_009388280.1	535	3.8288e-65	PREDICTED: dirigent protein 22-like [Musa acuminata subsp. malaccensis]	--	--
654	c134702_g1	40.41	716.81	234.21	89.37	139.71	5.63748	100	32.6739	38.1581	19.4905	UP	4.4392	7.3594e-179	DOWN	-1.6858	1.5567e-64	UP	2.6052	1.5124e-37	UP	1.1851	7.3274e-05		-0.70826	6.4427e-06	DOWN	-1.4248	1.0874e-16	DOWN	-3.228	7.2166e-139		0.58962	0.0047844	DOWN	-2.5061	1.7311e-106	UP	1.6867	9.5995e-15	1368	672159102	XP_008799304.1	1222	3.06142e-164	PREDICTED: lipid phosphate phosphatase 2-like isoform X1 [Phoenix dactylifera]>gi|672159106|ref|XP_008799307.1| PREDICTED: lipid phosphate phosphatase 2-like isoform X1 [Phoenix dactylifera]	672118204	XM_008784084.1
655	c139951_g1	62.98	1100.81	196.85	359.6	475.14	5.72124	100	17.8823	32.6669	43.1628	UP	4.4226	4.5102e-114	DOWN	-2.4968	2.7922e-70	UP	1.7775	2.8187e-08	UP	2.2996	1.1009e-17		0.94075	6.1318e-06		0.51723	0.03678	DOWN	-2.097	4.7794e-51		0.29657	0.21865	DOWN	-1.6681	9.9332e-38	UP	2.508	7.0233e-27	779	672174287	XP_008807301.1	159	9.97848e-12	PREDICTED: late embryogenesis abundant protein Lea5-D-like [Phoenix dactylifera]	--	--
656	c154152_g1	10.06	173.19	42.89	34.3	118.56	5.80865	100	24.7647	79.972	68.4566	UP	4.3908	2.0249e-96	DOWN	-2.0833	2.5659e-47	UP	2.1592	3.0915e-12	UP	1.8046	6.0534e-08	UP	1.4979	7.8639e-21		-0.35941	0.7027	DOWN	-2.5601	1.8537e-57	UP	1.7303	7.2205e-28		-0.69747	4.3417e-06	UP	3.4468	8.9208e-60	2827	672107960	XP_008782663.1	3463	0	PREDICTED: probable lipoxygenase 6 [Phoenix dactylifera]	695066290	XM_009381757.1
657	c143535_g1	9.61	163.21	58.2	17.3	54.05	5.88812	100	35.6596	29.7251	33.1168	UP	4.3774	4.3799e-39	DOWN	-1.5599	1.5093e-12	UP	2.6693	2.831e-09		0.88887	0.84935		-0.069181	0.9957	DOWN	-1.7852	9.6993e-06	DOWN	-3.4625	7.4298e-33	UP	1.5891	5.2224e-05	DOWN	-1.7411	4.2828e-14	UP	2.3899	2.1304e-08	1333	695069007	XP_009381466.1	524	5.3302e-60	PREDICTED: heat stress transcription factor B-1-like [Musa acuminata subsp. malaccensis]>gi|695069009|ref|XP_009381467.1| PREDICTED: heat stress transcription factor B-1-like [Musa acuminata subsp. malaccensis]	323388872	HQ858829.1
658	c147030_g1	6.35	104.95	32.91	4.5	12.92	6.0505	100	31.3578	13.6737	12.3106	UP	4.3432	4.6677e-16	DOWN	-1.7478	3.7715e-06	UP	2.4471	0.0040255		-0.45003	0.99721		-1.3045	0.11594	DOWN	-2.902	0.00073353	DOWN	-4.7672	5.122e-17		1.4705	0.54458	DOWN	-3.1644	9.8064e-13		0.93239	0.99601	923	672192842	XP_008775877.1	355	1.63931e-37	PREDICTED: uncharacterized protein LOC103696122 [Phoenix dactylifera]	--	--
659	c154280_g1	34.4	537.33	86.75	28.88	56.22	6.40202	100	16.1446	33.2911	10.4628	UP	4.2532	1.486e-180	DOWN	-2.7017	4.0852e-125	UP	1.4033	4.2969e-08		-0.21465	0.99721		-0.59165	0.019377	DOWN	-1.6227	1.7803e-10	DOWN	-4.4418	1.4467e-186		0.90411	0.0025902	DOWN	-3.4053	1.2189e-154		0.60137	0.041499	1816	672138299	XP_008792903.1	2300	0	PREDICTED: purple acid phosphatase 15-like [Phoenix dactylifera]	672142233	XM_008796751.1
660	c132773_g1	32.94	497.7	142.35	48.01	43.69	6.61844	100	28.6016	33.7267	8.77838	UP	4.2414	5.714e-26	DOWN	-1.8944	2.4314e-11	UP	2.1988	0.00051731		0.6161	0.99721		-1.6255	0.0056311		-1.5875	0.0094981	DOWN	-3.5993	3.9316e-23		-0.16495	0.9993	DOWN	-3.6319	1.3088e-23		0.36306	0.99601	452	296081563	CBI20568.3	644	6.74852e-79	unnamed protein product [Vitis vinifera]	672180590	XM_008812271.1
661	c151842_g2	944.62	14260.1	2642.06	1283.97	4819.43	6.62419	100	18.5276	48.5973	33.7965	UP	4.1476	0	DOWN	-2.4059	0	UP	1.5934	2.8144e-67		0.52469	6.0037e-05		0.92818	1.7511e-54	DOWN	-1.0735	1.5473e-36	DOWN	-3.5969	0	UP	1.8748	2.4237e-176	DOWN	-1.5898	0	UP	2.3114	2.5445e-234	571	697161002	XP_009589279.1	299	7.24912e-32	PREDICTED: cysteine proteinase inhibitor B-like [Nicotiana tomentosiformis]>gi|662706313|gb|AIE76376.1| cysteine protease inhibitor [Nicotiana tabacum]	--	--
662	c134062_g1	10.22	153.71	60.23	21.89	41.34	6.64888	100	39.1842	36.344	26.8948	UP	4.2305	1.0918e-13	DOWN	-1.4384	0.00052361	UP	2.6438	0.0012611		1.1688	0.99721		-0.48884	0.97549		-1.4798	0.067112	DOWN	-3.0356	2.0414e-10		0.86397	0.67713	DOWN	-2.0393	1.3924e-06		1.9447	0.040959	672	672111356	XP_008800307.1	135	1.07875e-08	PREDICTED: uncharacterized protein LOC103714712 [Phoenix dactylifera]	--	--
663	c154657_g1	19.09	286.95	56.34	75.87	125.55	6.65273	100	19.6341	26.4401	43.7533	UP	4.1639	1.0884e-138	DOWN	-2.3632	3.8141e-83	UP	1.6524	2.833e-10	UP	2.0561	1.3678e-19	UP	1.0441	1.8557e-10		0.39882	0.076057	DOWN	-2.0818	7.7227e-64		0.51832	0.00040705	DOWN	-1.4311	7.6425e-37	UP	2.4863	9.3645e-40	2747	695039125	XP_009407087.1	1308	1.12681e-169	PREDICTED: putative mannan endo-1,4-beta-mannosidase 9 [Musa acuminata subsp. malaccensis]	672171492	XM_008807595.1
664	c136591_g1	69.33	1000.59	435.66	25.22	32.64	6.92891	100	43.5403	5.78892	3.26208	UP	4.1495	4.1798e-119	DOWN	-1.2749	1.1526e-28	UP	2.7264	1.3598e-36		-1.3943	0.011549	DOWN	-3.6813	1.4736e-49	DOWN	-4.1255	7.0291e-53	DOWN	-5.5178	7.5182e-136		0.31729	0.9993	DOWN	-5.0682	2.7496e-133		-1.1651	0.083264	790	527194471	EPS64083.1	445	6.08835e-51	hypothetical protein M569_10698 [Genlisea aurea]	--	--
665	c133658_g1	10.79	155.23	63.34	20.37	57.57	6.95098	100	40.804	32.1598	37.0869	UP	4.1522	2.8192e-14	DOWN	-1.3724	0.00061872	UP	2.6315	0.00056382		0.97178	0.99721		-0.082388	0.9957		-1.6645	0.021576	DOWN	-3.1544	1.9401e-11		1.4552	0.046665	DOWN	-1.5669	9.2978e-05	UP	2.3389	0.001361	647	--	--	--	--	--	--	--
666	c141641_g1	18.33	260.62	104.97	67.41	22.28	7.03323	100	40.277	64.2183	8.54885	UP	4.1624	1.3248e-69	DOWN	-1.3864	3.4581e-19	UP	2.6278	6.8134e-19	UP	1.9494	1.4948e-08	DOWN	-2.2185	3.4632e-16		-0.68315	0.015262	DOWN	-2.187	1.429e-34	DOWN	-1.6623	1.0016e-06	DOWN	-3.717	3.4701e-65		0.19898	0.99601	1521	672133989	XP_008790634.1	1337	1.47006e-179	PREDICTED: 3-oxo-Delta(4,5)-steroid 5-beta-reductase-like [Phoenix dactylifera]	672132895	XM_008791819.1
667	c151888_g1	3.95	54.75	14.4	7.92	6.91	7.21461	100	26.3014	55	12.621	UP	4.0762	5.0736e-36	DOWN	-1.996	1.9442e-17	UP	1.9319	0.0001838		1.0359	0.3798		-1.0288	0.040779		-0.90081	0.12975	DOWN	-3.0142	1.3856e-27		-0.25494	0.9993	DOWN	-3.1369	2.1621e-29		0.69287	0.65836	3466	695042788	XP_009409061.1	1362	6.35451e-175	PREDICTED: branched-chain-amino-acid aminotransferase-like protein 3, chloroplastic [Musa acuminata subsp. malaccensis]	695042787	XM_009410786.1
668	c151673_g1	7.16	99	51.21	65.32	11.38	7.23232	100	51.7273	65.9798	11.4949	UP	4.077	4.1063e-38	DOWN	-1.0212	2.3683e-06	UP	2.9075	4.272e-15	UP	3.2268	9.7787e-22	DOWN	-2.1367	4.4953e-11		0.31449	0.47679		-0.82415	0.0027027	DOWN	-2.5781	4.3076e-17	DOWN	-3.2699	2.1394e-32		0.56056	0.92905	2111	672108961	XP_008787821.1	1306	2.94748e-172	PREDICTED: glucan endo-1,3-beta-glucosidase 14-like isoform X1 [Phoenix dactylifera]	115464148	NM_001062209.1
669	c143433_g3	7.38	101.84	37.76	11.92	24	7.24666	100	37.0778	31.5678	23.5664	UP	4.0816	9.2347e-20	DOWN	-1.4998	2.8742e-06	UP	2.4336	0.00012136		0.74218	0.99721		-0.60242	0.54293	DOWN	-1.6962	0.0045467	DOWN	-3.3134	8.9638e-17		0.96685	0.33416	DOWN	-2.2142	9.9774e-11		1.6209	0.033628	1171	672146105	XP_008796991.1	247	6.12104e-23	PREDICTED: uncharacterized protein LOC103712289 [Phoenix dactylifera]	--	--
670	c146212_g1	8.52	117.49	53.02	51.63	36.28	7.25168	100	45.1272	97.3783	30.8792	UP	4.0738	1.01e-41	DOWN	-1.2184	2.0187e-09	UP	2.7071	2.3439e-13	UP	2.6372	6.2183e-13		-0.51408	0.17239		-0.074709	0.99781	DOWN	-1.4105	2.6484e-10		-0.56633	0.26559	DOWN	-1.8445	3.1878e-17	UP	1.9827	4.2339e-07	1964	695030354	XP_009402634.1	2179	0	PREDICTED: ammonium transporter 3 member 1-like [Musa acuminata subsp. malaccensis]	695030353	XM_009404359.1
671	c133478_g1	20.97	285.83	88.07	81.64	34.57	7.33653	100	30.812	92.699	12.0946	UP	4.0975	8.8373e-46	DOWN	-1.7295	5.4536e-18	UP	2.2197	4.3006e-08	UP	2.1482	8.8219e-08	DOWN	-1.1956	0.00096901		-0.076315	0.99781	DOWN	-1.9232	5.1701e-19	DOWN	-1.2463	0.0016432	DOWN	-3.0372	5.5776e-36		0.8138	0.27296	1100	672161081	XP_008800340.1	1116	4.02952e-150	PREDICTED: chitinase 10 [Phoenix dactylifera]	695058888	XM_009419500.1
672	c134939_g1	13.54	177.35	74.6	15.57	20.38	7.63462	100	42.0637	20.8713	11.4914	UP	4.0055	2.2543e-30	DOWN	-1.323	5.5824e-08	UP	2.5342	1.6531e-08		0.24521	0.99721	DOWN	-1.831	5.1906e-06	DOWN	-2.2938	9.7774e-08	DOWN	-3.7342	4.9805e-29		0.33583	0.9993	DOWN	-3.266	3.8719e-26		0.49296	0.99601	1061	672182492	XP_008811495.1	623	3.26339e-77	PREDICTED: uncharacterized protein LOC103722643 [Phoenix dactylifera]	--	--
673	c136559_g2	58.9	763.97	200.56	20.09	210.01	7.70973	100	26.2523	10.017	27.4893	UP	4.2528	1.3564e-92	DOWN	-2.2896	1.629e-52	UP	1.8149	3.3499e-08		-1.1042	0.19223		0.23122	0.9957	DOWN	-2.9239	4.3205e-15	DOWN	-5.3309	3.8714e-103	UP	3.0281	1.1803e-18	DOWN	-2.1704	8.5165e-47	UP	1.8359	4.8484e-11	881	672181466	XP_008810951.1	411	3.90619e-47	PREDICTED: cytochrome b5 [Phoenix dactylifera]	672181465	XM_008812729.1
674	c152604_g1	29.78	384.64	200.32	258.77	72.36	7.7423	100	52.0799	67.2759	18.8124	UP	3.8709	1.1939e-141	DOWN	-1.0835	3.4852e-27	UP	2.6391	1.3081e-50	UP	2.9307	2.6992e-72	DOWN	-1.4626	1.5572e-24		0.28684	0.01972		-0.9141	1.9422e-14	DOWN	-1.8764	3.4602e-41	DOWN	-2.6582	5.9286e-100		0.9662	1.913e-05	2474	672122259	XP_008784451.1	2499	0	PREDICTED: acyl-coenzyme A oxidase 3, peroxisomal-like [Phoenix dactylifera]	672122258	XM_008786229.1
675	c151065_g2	7.62	98.38	37.76	20.81	26.8	7.74548	100	38.3818	55.1112	27.2413	UP	3.9789	1.8489e-21	DOWN	-1.4531	1.3427e-06	UP	2.3775	3.7708e-05		1.4822	0.11854		-0.45267	0.77285		-0.90013	0.18009	DOWN	-2.4706	3.0777e-13		0.3205	0.9993	DOWN	-2.0178	2.0059e-10		1.7146	0.0068367	1304	672142607	XP_008795160.1	151	1.07743e-08	PREDICTED: uncharacterized protein LOC103710985 [Phoenix dactylifera]	--	--
676	c134079_g1	24.14	243.18	87.08	0	0	9.9268	100	35.8089	0	0	UP	3.6225	1.019e-55	DOWN	-1.5532	1.3309e-20	UP	1.9209	4.1165e-10	DOWN	-5.8964	4.8852e-07	DOWN	-7.7544	8.0297e-23	DOWN	-7.7869	5.4873e-23	DOWN	-9.3651	8.7504e-56				DOWN	-9.3299	2.0865e-55	DOWN	-5.9714	4.8354e-07	1455	672166608	XP_008803234.1	1090	2.62831e-143	PREDICTED: gibberellin 2-beta-dioxygenase 8-like [Phoenix dactylifera]	--	--
677	c147839_g1	12.03	119.37	45.32	33.6	35.61	10.0779	100	37.966	74.1395	29.8316	UP	3.6016	5.689e-24	DOWN	-1.4694	3.7496e-08	UP	1.9839	6.821e-05		1.5222	0.012114		-0.31002	0.9957		-0.46649	0.92848	DOWN	-2.0533	2.32e-12		0.029515	0.9993	DOWN	-1.8915	1.7765e-11	UP	1.4636	0.0042406	1303	672108942	XP_008787717.1	450	2.69864e-49	PREDICTED: uncharacterized protein LOC103705685 [Phoenix dactylifera]	--	--
678	c150995_g1	12.04	118.31	43.98	25.01	21.14	10.1767	100	37.1735	56.8668	17.8683	UP	3.5827	2.2911e-51	DOWN	-1.4972	4.1765e-18	UP	1.9372	6.5476e-10		1.0902	0.016002	DOWN	-1.0257	0.00027307		-0.85177	0.0066435	DOWN	-2.4664	3.4037e-34		-0.30093	0.9993	DOWN	-2.635	1.9816e-38		0.70121	0.13801	2602	672140590	XP_008794105.1	1701	0	PREDICTED: receptor-like protein kinase 5 [Phoenix dactylifera]	--	--
679	c148270_g1	4.92	47.27	21.36	15.16	10.95	10.4083	100	45.1872	70.9738	23.1648	UP	3.5506	5.2157e-27	DOWN	-1.215	7.9635e-07	UP	2.1873	1.5359e-07	UP	1.66	0.00079021		-0.93482	0.015713		-0.53209	0.4727	DOWN	-1.8645	3.9221e-12		-0.5297	0.84646	DOWN	-2.2619	8.1053e-17		1.0422	0.074675	3381	225456715	XP_002274303.1	3448	0	PREDICTED: ABC transporter A family member 7 [Vitis vinifera]	695014462	XM_009395783.1
680	c145841_g2	77.93	734.31	322.97	66.39	155.99	10.6127	100	43.9828	20.5561	21.2431	UP	3.7978	1.5234e-44	DOWN	-1.1895	3.3255e-10	UP	2.46	9.1229e-14		0.37616	0.99721		-0.84028	0.0030693	DOWN	-2.0886	1.8731e-11	DOWN	-3.3956	9.2462e-41		1.1214	0.0052344	DOWN	-2.1418	3.8582e-24	UP	1.4095	0.00027441	621	695026446	XP_009400520.1	133	1.17452e-08	PREDICTED: arabinogalactan peptide 22-like [Musa acuminata subsp. malaccensis]	--	--
681	c139121_g1	19.97	181.03	65.85	42.06	43.86	11.0313	100	36.3752	63.8724	24.228	UP	3.4756	1.1727e-24	DOWN	-1.5334	2.9273e-09	UP	1.7939	0.00024448		1.1193	0.15941		-0.54314	0.44085		-0.67938	0.34387	DOWN	-2.3302	9.6963e-16		0.0092785	0.9993	DOWN	-2.1886	5.2426e-15		1.0405	0.080592	974	672203325	XP_008778616.1	669	1.53471e-78	PREDICTED: receptor-like protein kinase 5 [Phoenix dactylifera]	--	--
682	c148439_g2	173.43	1549.3	769.99	26.85	210.24	11.1941	100	49.6992	3.48706	13.57	UP	3.4349	2.1581e-167	DOWN	-1.078	1.4732e-35	UP	2.2087	7.7474e-54	DOWN	-2.6428	8.9498e-16	DOWN	-1.8225	2.6056e-44	DOWN	-4.8563	4.2379e-108	DOWN	-6.0517	7.779e-226	UP	2.9068	1.3482e-21	DOWN	-3.0125	1.0566e-151		0.17594	0.72248	835	695044028	XP_009409740.1	709	1.27222e-91	PREDICTED: ribulose bisphosphate carboxylase small chain clone 512-like [Musa acuminata subsp. malaccensis]	691189068	KM030288.1
683	c153389_g1	47.25	416.68	117.54	309.2	353.41	11.3396	100	28.2087	74.2056	84.8157	UP	3.4277	1.9075e-136	DOWN	-1.8961	5.8935e-72	UP	1.3833	1.7953e-12	UP	2.747	5.4209e-87	UP	1.6211	1.5871e-50	UP	1.3589	3.0698e-36		-0.65465	7.5388e-07		0.13523	0.15751		-0.3871	0.016869	UP	2.7941	2.3635e-107	2086	672149026	XP_008797233.1	1929	0	PREDICTED: cytochrome P450 89A2-like, partial [Phoenix dactylifera]	695070581	XM_009384050.1
684	c153950_g1	13.07	113.94	38.56	7.37	14.63	11.4709	100	33.8424	19.1131	12.8401	UP	3.4064	2.1553e-100	DOWN	-1.6303	1.4403e-42	UP	1.6278	2.408e-14		-0.7937	0.066949	DOWN	-1.3697	3.8982e-12	DOWN	-2.4263	2.6074e-25	DOWN	-4.1741	2.5882e-120		0.92967	0.0069811	DOWN	-3.1121	6.5365e-95		0.047878	0.99601	5314	695033410	XP_009404193.1	4086	0	PREDICTED: respiratory burst oxidase homolog protein B [Musa acuminata subsp. malaccensis]	672175549	XM_008809611.1
685	c148580_g1	13.18	109.69	52.42	47.62	34.45	12.0157	100	47.7892	90.8432	31.4067	UP	3.3458	1.0668e-27	DOWN	-1.1361	1.2797e-06	UP	2.0614	5.3445e-08	UP	1.8916	1.0862e-06		-0.57103	0.17196		-0.17465	0.99781	DOWN	-1.4282	2.0643e-08		-0.52334	0.55121	DOWN	-1.8192	2.2438e-13	UP	1.2801	0.0023943	1691	695034887	XP_009404908.1	844	2.95185e-104	PREDICTED: U-box domain-containing protein 27-like [Musa acuminata subsp. malaccensis]	695034886	XM_009406633.1
686	c138975_g1	18.39	151.26	53.71	45.47	32.82	12.1579	100	35.5084	84.6584	21.6977	UP	3.3314	1.9255e-27	DOWN	-1.5661	4.1244e-11	UP	1.617	0.0003181		1.3469	0.007193		-0.67246	0.18199		-0.27494	0.99781	DOWN	-1.9585	3.8611e-14		-0.52448	0.85225	DOWN	-2.3506	4.0307e-19		0.73433	0.27607	1276	672117850	XP_008782116.1	351	1.87245e-35	PREDICTED: uncharacterized protein LOC103701733 [Phoenix dactylifera]	--	--
687	c152418_g1	5.9	45.92	22.49	32.23	29.17	12.8484	100	48.9765	70.1873	63.5235	UP	3.2451	2.5262e-19	DOWN	-1.0992	0.00015311	UP	1.9976	1.1357e-05	UP	2.4844	5.9737e-11		0.40598	0.66635		0.48199	0.27594		-0.73458	0.084927		-0.20297	0.9993		-0.80523	0.016348	UP	2.1934	2.8384e-09	2758	672174796	XP_008807500.1	1151	6.95991e-145	PREDICTED: PAN domain-containing protein At5g03700 [Phoenix dactylifera]	242386844	FP099249.1
688	c140617_g1	110.65	859.83	212.84	506.08	210.18	12.8688	100	24.7537	58.8581	24.4444	UP	3.2537	7.2688e-71	DOWN	-2.0544	5.5972e-44	UP	1.051	0.00062215	UP	2.1821	1.104e-27		0.10715	0.9957	UP	1.1263	1.9876e-11	DOWN	-1.0455	1.3113e-11	DOWN	-1.1461	3.1448e-10	DOWN	-2.0593	5.4483e-42		0.94793	9.3008e-05	778	590686822	XP_007042491.1	756	1.82332e-95	Anthocyanin 3'-O-beta-glucosyltransferase [Theobroma cacao]>gi|508706426|gb|EOX98322.1| Anthocyanin 3'-O-beta-glucosyltransferase [Theobroma cacao]	--	--
689	c148720_g1	11.66	89.06	0.76	0	0	13.0923	100	0.853357	0	0	UP	3.2161	1.1673e-90	DOWN	-6.9441	5.8785e-126	DOWN	-3.8762	7.8709e-15	DOWN	-7.1741	4.3081e-16							DOWN	-10.236	1.2831e-90				DOWN	-10.201	6.3131e-90	DOWN	-7.2492	3.5645e-16	6467	--	--	--	--	--	--	--
690	c146685_g1	19.94	149.22	49.74	0	0.14	13.3628	100	33.3333	0	0.0938212	UP	3.1931	2.8768e-32	DOWN	-1.6565	6.5991e-15	UP	1.3883	0.00073493	DOWN	-5.7178	3.1462e-06	DOWN	-8.4473	5.3446e-13	DOWN	-7.0757	7.9491e-15	DOWN	-8.7572	2.1187e-39				DOWN	-10.216	3.4301e-32	DOWN	-7.2692	6.0344e-06	1542	672130162	XP_008788604.1	1226	2.96664e-162	PREDICTED: agmatine coumaroyltransferase-2-like [Phoenix dactylifera]	--	--
691	c150724_g2	121.2	905.78	441.83	412.18	98.37	13.3807	100	48.779	93.2893	10.8603	UP	3.1894	3.1186e-251	DOWN	-1.1062	1.752e-60	UP	1.9349	1.1368e-71	UP	1.8032	2.261e-62	DOWN	-2.1337	1.4289e-86		-0.13651	0.99781	DOWN	-1.3601	1.4084e-70	DOWN	-2.1241	1.9603e-76	DOWN	-3.3519	9.3341e-274		-0.40899	0.40085	1919	695006472	XP_009389735.1	2006	0	PREDICTED: uncharacterized protein LOC103976253 [Musa acuminata subsp. malaccensis]	695006471	XM_009391460.1
692	c151677_g1	160.85	1174.43	593.12	277.63	249.53	13.696	100	50.5028	46.8084	21.2469	UP	3.2683	1.0121e-115	DOWN	-1.0767	9.5267e-26	UP	2.0433	2.8829e-35		0.74659	0.0044073	DOWN	-1.4084	2.512e-22	DOWN	-1.3015	1.9238e-18	DOWN	-2.4956	1.4237e-85		-0.23385	0.9993	DOWN	-2.5972	4.5785e-93		0.42465	0.074298	840	695026446	XP_009400520.1	129	1.54965e-07	PREDICTED: arabinogalactan peptide 22-like [Musa acuminata subsp. malaccensis]	--	--
693	c142108_g1	172.78	1183.9	515.25	458.79	691.84	14.5941	100	43.5214	89.0422	58.4374	UP	3.0662	1.4324e-238	DOWN	-1.2717	3.1651e-76	UP	1.6462	5.6922e-50	UP	1.4481	4.8429e-38		0.46113	1.2374e-07		-0.20283	0.33071	DOWN	-1.592	1.0234e-93		0.537	1.0599e-13		-0.92264	2.3717e-36	UP	1.897	3.9159e-95	1505	695011102	XP_009392254.1	863	2.69826e-110	PREDICTED: stem-specific protein TSJT1-like [Musa acuminata subsp. malaccensis]	--	--
694	c148263_g1	25.38	173.85	68.93	160.29	100.72	14.5988	100	39.6491	92.2002	57.935	UP	3.0717	4.0689e-68	DOWN	-1.4154	9.4786e-26	UP	1.508	3.1877e-11	UP	2.6785	5.5127e-58		0.55647	0.0034165	UP	1.1657	1.0545e-19		-0.36711	0.63098		-0.73619	1.6282e-07		-0.97097	1.0359e-11	UP	1.8543	2.0401e-25	2746	695002534	XP_009380624.1	896	1.60488e-110	PREDICTED: putative methyltransferase DDB_G0268948 [Musa acuminata subsp. malaccensis]	242380404	FP101735.1
695	c152041_g2	20.87	140.03	52.58	9.93	55.45	14.9039	100	37.5491	18.8855	39.5987	UP	3.0102	3.7562e-46	DOWN	-1.4898	2.261e-19	UP	1.3721	2.1449e-06		-1.0645	0.043445		0.12526	0.9957	DOWN	-2.4415	8.6711e-15	DOWN	-4.0487	6.8309e-62	UP	2.4398	1.1623e-16	DOWN	-1.4766	1.0775e-17	UP	1.2871	1.0509e-07	2426	38325811	AAR17078.1	2634	0	heat shock protein 70-1 [Nicotiana tabacum]	517309970	HF679023.1
696	c148016_g1	28.34	190.07	103.73	29.28	54.39	14.9103	100	54.5746	28.2271	28.6158	UP	3.052	2.0645e-23	DOWN	-1.0822	1.0748e-05	UP	1.8215	1.578e-06		0.16016	0.99721		-0.8665	0.017134	DOWN	-1.6661	5.8249e-06	DOWN	-2.8658	2.8157e-22		0.67268	0.34662	DOWN	-2.0608	5.2007e-15		0.74475	0.19559	1064	672129471	XP_008788244.1	1031	6.05424e-135	PREDICTED: crocetin glucosyltransferase 2-like isoform X2 [Phoenix dactylifera]	242389194	FP100426.1
697	c125691_g1	17.75	119	58.19	32.39	57.22	14.916	100	48.8992	55.6625	48.084	UP	3.0396	3.5445e-15	DOWN	-1.1059	0.00067168	UP	1.7854	0.00042354		0.91176	0.52617		0.017482	0.9957		-0.87843	0.13743	DOWN	-2.1018	1.0256e-09		0.76895	0.15009	DOWN	-1.2005	0.00027586	UP	1.5926	0.00041664	1031	695040394	XP_009407772.1	939	3.76618e-124	PREDICTED: pyridoxal biosynthesis protein PDX2 [Musa acuminata subsp. malaccensis]	695040393	XM_009409497.1
698	c151057_g1	9.59	64.05	12.76	8.77	0.85	14.9727	100	19.9219	68.7304	1.32709	UP	5.8758	1.1346e-76	DOWN	-3.415	3.6372e-59	UP	2.3125	0.00067218		-0.17134	0.99721	DOWN	-3.0556	1.8402e-05	DOWN	-2.4887	0.00022027	DOWN	-6.0211	1.3265e-76		-0.69385	0.9993	DOWN	-6.5826	1.7775e-75		-0.95328	0.99601	6603	--	--	--	--	--	58219940	AY874423.1
699	c154314_g1	106.31	659.84	250.12	28.73	206.79	16.1115	100	37.9062	11.4865	31.3394	UP	2.9379	1.1498e-45	DOWN	-1.4782	1.7537e-19	UP	1.3114	4.255e-06	DOWN	-1.8344	0.00010347		-0.22057	0.89726	DOWN	-3.1506	6.6976e-20	DOWN	-4.7462	3.3543e-69	UP	2.8031	1.4411e-15	DOWN	-1.8108	4.478e-25		0.88063	0.00099464	673	672191037	XP_008775408.1	801	1.07122e-100	PREDICTED: pyruvate decarboxylase 1 isoform X1 [Phoenix dactylifera]	672112310	XM_008806879.1
700	c148881_g1	215.51	1289.11	435.94	244.49	1278.77	16.7177	100	33.8171	56.0834	99.1979	UP	2.8778	8.6528e-124	DOWN	-1.6378	6.8371e-64	UP	1.0917	5.036e-11		0.24005	0.99721	UP	1.6087	2.2414e-65		-0.85647	1.2405e-07	DOWN	-2.6117	2.5895e-112	UP	2.3383	1.2038e-113		-0.14114	0.99448	UP	2.4902	4.7287e-125	899	672191361	XP_008775490.1	498	5.67571e-59	PREDICTED: probable glutathione S-transferase parA [Phoenix dactylifera]	--	--
701	c138072_g2	127.03	721.93	339.35	231.28	85.23	17.5959	100	47.0059	68.1538	11.8059	UP	2.7957	1.018e-140	DOWN	-1.1603	6.8442e-43	UP	1.4871	2.5157e-30		0.90312	1.7365e-09	DOWN	-1.9582	8.2758e-49		-0.58879	3.0062e-06	DOWN	-1.8665	5.3039e-81	DOWN	-1.4964	3.9137e-21	DOWN	-3.2305	9.8528e-173		-0.68132	0.014211	1612	343963206	AEM72519.1	1669	0	acyl-ACP thioesterase FatB1 [Cocos nucifera]>gi|480360224|gb|AGJ84409.1| acyl-acyl carrier protein thioesterase FatB1 [Cocos nucifera]	672108606	XM_008787700.1
702	c140350_g1	34.39	193.69	98.51	65.86	124.26	17.7552	100	50.8596	66.8562	64.1541	UP	2.7808	9.7742e-49	DOWN	-1.0457	2.0654e-12	UP	1.5868	1.1762e-12		0.97435	0.00044591		0.36802	0.15128		-0.61725	0.0095204	DOWN	-1.7804	3.0296e-26		0.85832	2.2554e-07		-0.78976	2.6838e-06	UP	1.7446	1.6126e-21	2039	695047575	XP_009411672.1	1683	0	PREDICTED: UDP-glucuronic acid decarboxylase 2-like [Musa acuminata subsp. malaccensis]	695058800	XM_009419452.1
703	c149739_g2	25.94	131.52	57.59	118.07	28.12	19.7232	100	43.788	89.7734	21.3808	UP	2.6407	3.2137e-28	DOWN	-1.2628	1.2681e-10	UP	1.2296	0.00015745	UP	2.1972	5.2557e-22	DOWN	-1.0529	0.00043392		0.96273	4.0811e-07		-0.4175	0.70291	DOWN	-2.1426	5.8957e-21	DOWN	-2.4278	6.6346e-27		-0.033499	0.99601	1931	672107618	XP_008779787.1	1688	0	PREDICTED: probable WRKY transcription factor 31 isoform X1 [Phoenix dactylifera]	695068169	XM_009382745.1
704	c150098_g1	9.67	113.1	46.85	111.72	77.67	8.54996	100	41.4235	98.7798	68.6737	UP	3.8354	2.0325e-47	DOWN	-1.343	3.3342e-13	UP	2.3441	2.5077e-12	UP	3.5558	7.2814e-46		0.74686	0.0011851	UP	1.2069	1.3682e-12		-0.25353	0.99643		-0.58695	0.00476		-0.70816	0.0011887	UP	2.8808	1.2534e-27	2396	672184736	XP_008812639.1	1968	0	PREDICTED: protein TRANSPARENT TESTA 12 [Phoenix dactylifera]	672184735	XM_008814417.1
705	c136498_g1	21.28	236.51	106.95	31.63	53.68	8.99751	100	45.2201	29.5746	22.6967	UP	3.7607	1.0762e-92	DOWN	-1.215	3.2214e-22	UP	2.3974	1.4129e-27		0.60777	0.40357		-0.96234	6.3901e-08	DOWN	-1.7944	3.9097e-19	DOWN	-3.1269	1.2351e-78		0.70511	0.008682	DOWN	-2.2894	2.2786e-55	UP	1.2248	1.4233e-06	2274	672171637	XP_008805893.1	2191	0	PREDICTED: probable bifunctional riboflavin biosynthesis protein RIBA 1, chloroplastic isoform X1 [Phoenix dactylifera]	695067908	XM_009382605.1
706	c147648_g1	15.93	169.65	68.19	8.74	55.25	9.38992	100	40.1945	12.8171	32.567	UP	3.6972	3.2044e-109	DOWN	-1.3839	4.625e-33	UP	2.165	9.419e-26		-0.83265	0.10166		-0.27402	0.24635	DOWN	-3.0025	3.275e-38	DOWN	-4.5038	6.9207e-127	UP	2.6015	6.9805e-28	DOWN	-1.77	2.0627e-45	UP	1.6808	4.0285e-17	3656	672136050	XP_008791706.1	2882	0	PREDICTED: putative receptor-like protein kinase At3g47110 [Phoenix dactylifera]	--	--
707	c134377_g2	1.15	98.8	45.1	229.14	47.54	0.501877	43.1177	19.6823	100	20.7471	UP	6.7137	9.0843e-25	DOWN	-1.2038	8.27e-05	UP	5.3616	4.0302e-11	UP	7.677	7.4873e-53		0.11429	0.9957	UP	2.3106	3.5822e-31		0.98938	1.2304e-12	DOWN	-2.3233	7.3212e-30	DOWN	-1.2016	0.00013773	UP	5.2656	6.2286e-12	1279	672173408	XP_008806836.1	893	3.34481e-115	PREDICTED: NAC domain-containing protein 21/22-like [Phoenix dactylifera]	672203012	XM_008780313.1
708	c126631_g1	18.57	942.07	290.45	0	1630.62	1.13883	57.7737	17.8122	0	100	UP	5.9875	4.6595e-58	DOWN	-1.7853	1.3309e-20	UP	4.0539	2.1738e-15				UP	2.5654	1.8835e-60	DOWN	-7.2522	1.4795e-16	DOWN	-9.0624	5.9422e-47	UP	9.7412	6.9582e-73		0.66814	1.0278e-11	UP	6.4091	1.0029e-100	463	697173427	XP_009595637.1	138	2.84291e-08	PREDICTED: zeatin O-glucosyltransferase-like [Nicotiana tomentosiformis]	--	--
709	c145892_g2	39.55	4541.13	325.77	0	10515	0.376131	43.1874	3.09816	0	100	UP	7.2563	5.8441e-66	DOWN	-3.9298	7.4186e-59	UP	3.1783	0.0017432				UP	5.2016	1.0275e-167	DOWN	-5.3461	9.2898e-05	DOWN	-9.3008	8.7227e-54	UP	10.471	1.7903e-108	UP	1.1598	3.1378e-41	UP	8.1696	1.7925e-146	262	146286071	P85084.1	247	1.03428e-24	RecName: Full=Endochitinase [Carica papaya]	530278773	KF184776.1
710	c138207_g2	10.76	383.06	111.26	0.07	818.44	1.3147	46.8037	13.5942	0.00855286	100	UP	5.4569	3.8305e-45	DOWN	-1.8615	3.408e-17	UP	3.4471	3.4861e-10		-7.2338	0.23455	UP	2.9309	5.7633e-67	DOWN	-10.686	3.0242e-08	DOWN	-12.665	4.1613e-21	UP	13.49	1.8924e-36		0.95735	2.0652e-18	UP	6.1678	1.5398e-97	708	672140809	XP_008794220.1	363	8.3299e-38	PREDICTED: putative cis-zeatin O-glucosyltransferase [Phoenix dactylifera]	--	--
711	c143972_g2	10.88	524.88	74.36	10.59	766.14	1.42011	68.5097	9.7058	1.38225	100	UP	5.8815	3.8e-180	DOWN	-2.8904	9.5824e-119	UP	2.8428	2.3948e-16		0.00034909	0.99721	UP	3.3998	4.1139e-206	DOWN	-2.8473	1.2565e-16	DOWN	-5.8551	8.6981e-180	UP	6.1201	7.7627e-262		0.39736	8.9431e-15	UP	6.0324	2.8433e-262	1660	672181105	XP_008810759.1	1303	2.96011e-173	PREDICTED: basic 7S globulin-like [Phoenix dactylifera]	--	--
712	c149459_g1	5.04	198.66	81.87	22.83	353.43	1.42602	56.2092	23.1644	6.45955	100	UP	5.5237	1.4154e-39	DOWN	-1.3865	1.4027e-09	UP	3.9889	8.4413e-14		2.1087	0.035085	UP	1.9339	1.1227e-24	DOWN	-1.885	2.0956e-06	DOWN	-3.3889	1.258e-29	UP	3.6919	7.697e-51		0.43532	0.00038949	UP	5.7126	9.5123e-60	1120	144954332	ABP04242.1	449	1.04409e-50	calmodulin-like protein [Elaeis guineensis]	--	--
713	c125042_g1	35.05	589.72	245.98	704.82	2248.71	1.55867	26.2248	10.9387	31.3433	100	UP	4.4427	3.5307e-33	DOWN	-1.3513	2.084e-08	UP	2.9431	5.2926e-10	UP	4.4404	2.784e-40	UP	3.1195	1.8365e-92	UP	1.4925	3.8938e-13		0.023814	0.5074	UP	1.5	4.3361e-40	UP	1.6562	1.783e-49	UP	5.8524	1.7726e-127	464	--	--	--	--	--	--	--
714	c148084_g2	67.16	2265.92	248.14	124.13	4170.86	1.61022	54.3274	5.94937	2.97612	100	UP	5.4422	3.823e-65	DOWN	-3.2996	3.0102e-49	UP	1.9943	0.0049641		0.99957	0.88581	UP	4.2002	1.1606e-114		-0.99951	0.2468	DOWN	-4.4166	5.1967e-60	UP	5.0728	1.4393e-124		0.78852	4.8066e-18	UP	5.9842	6.2509e-126	324	672110900	XP_008797868.1	414	3.01466e-50	PREDICTED: uncharacterized protein LOC103712932 [Phoenix dactylifera]	672110899	XM_008799646.1
715	c142084_g1	5.23	78.28	26.23	43.52	255.35	2.04817	30.656	10.2722	17.0433	100	UP	4.1921	6.5624e-25	DOWN	-1.6485	5.999e-09	UP	2.3953	4.4631e-05	UP	3.0948	2.8379e-11	UP	3.3178	6.1389e-71		0.69471	0.10121	DOWN	-1.0712	0.00090259	UP	2.4961	2.387e-55	UP	1.5572	2.768e-33	UP	5.5028	1.2581e-92	1746	695047856	XP_009411821.1	944	4.18153e-121	PREDICTED: U11/U12 small nuclear ribonucleoprotein 35 kDa protein [Musa acuminata subsp. malaccensis]	672164970	XM_008804157.1
716	c128611_g1	45.46	1165.39	513.38	45.56	2101.2	2.16353	55.4631	24.4327	2.16828	100	UP	5.1995	1.2595e-22	DOWN	-1.4065	1.0158e-05	UP	3.6447	1.9909e-07		0.013542	0.99721	UP	2.3207	2.5905e-23	DOWN	-3.636	1.5413e-07	DOWN	-5.1599	1.1657e-22	UP	5.8298	1.4052e-44		0.80216	8.665e-07	UP	5.7552	1.4745e-44	287	672140809	XP_008794220.1	314	4.96942e-33	PREDICTED: putative cis-zeatin O-glucosyltransferase [Phoenix dactylifera]	--	--
717	c134477_g1	20.68	244.82	92.46	954.21	355.11	2.16724	25.6568	9.68969	100	37.2151	UP	3.8614	3.9794e-35	DOWN	-1.4794	2.3504e-11	UP	2.2337	8.5523e-08	UP	5.5734	1.3334e-165	UP	1.9851	1.4298e-26	UP	3.3349	6.4864e-130	UP	1.7381	6.7284e-72	DOWN	-1.4768	5.5056e-45		0.39361	0.00081883	UP	4.0085	4.2142e-56	943	357440073	XP_003590314.1	344	2.10115e-36	Dirigent-like protein [Medicago truncatula]>gi|355479362|gb|AES60565.1| disease resistance response protein [Medicago truncatula]	--	--
718	c152465_g1	35.84	396.21	86.3	1023.56	384.73	3.5015	38.709	8.43136	100	37.5874	UP	3.685	9.5245e-89	DOWN	-2.1723	1.3743e-52	UP	1.3645	3.6712e-06	UP	5.1944	0	UP	2.4074	1.9533e-74	UP	3.8252	0	UP	1.5355	6.8478e-142	DOWN	-1.5448	1.5309e-110		0.12306	0.015305	UP	3.5616	8.3854e-114	1851	672136885	XP_008792148.1	1582	0	PREDICTED: UDP-glycosyltransferase 73C6-like [Phoenix dactylifera]	593799537	XM_007162745.1
719	c135235_g1	5.61	141.19	50.49	89.04	156.6	3.58238	90.1596	32.2414	56.8582	100	UP	4.9495	8.7067e-24	DOWN	-1.5581	3.6339e-07	UP	3.2432	1.7223e-06	UP	4.0338	1.0067e-13	UP	1.6766	2.5004e-09		0.78585	0.053472		-0.88962	0.022669		0.76375	0.0027549		0.0064477	0.99448	UP	4.7095	1.348e-26	947	672129153	XP_008788081.1	537	3.12856e-65	PREDICTED: zinc finger protein ZAT11 [Phoenix dactylifera]	--	--
720	c148498_g1	8.93	105.74	53.85	177.71	39.21	5.02504	59.5014	30.3022	100	22.064	UP	3.8521	1.1498e-45	DOWN	-1.0431	3.0878e-08	UP	2.6607	6.3829e-17	UP	4.3518	2.8571e-86		-0.4257	0.2023	UP	1.6863	1.1665e-33		0.52573	2.9405e-09	DOWN	-2.2389	5.512e-46	DOWN	-1.5809	2.0768e-15	UP	2.0247	5.9997e-10	2444	672172902	XP_008806562.1	1546	0	PREDICTED: uncharacterized protein LOC103719214 [Phoenix dactylifera]	357132240	XR_138074.1
721	c140346_g2	11.02	108.22	54.41	207.38	72.5	5.31392	52.1844	26.2369	100	34.96	UP	3.5857	1.245e-25	DOWN	-1.0635	3.9079e-05	UP	2.3739	1.0178e-08	UP	4.2737	4.7449e-58		0.44999	0.38424	UP	1.895	9.9194e-27		0.71407	3.1095e-09	DOWN	-1.5719	6.1942e-19		-0.72554	0.020138	UP	2.6137	3.2575e-14	1507	640938551	AIA57507.1	765	2.95372e-95	NAC domain-containing protein [Boehmeria nivea]	672198268	XM_008779061.1
722	c151142_g1	32.91	456.16	84.01	505.58	292.86	6.50936	90.2251	16.6166	100	57.9256	UP	4.0813	9.8807e-142	DOWN	-2.5118	7.5192e-93	UP	1.4212	1.2619e-07	UP	3.9793	2.5015e-160	UP	1.8359	8.6669e-41	UP	2.5533	2.3392e-110		-0.075879	0.25212		-0.84432	8.7537e-19		-0.78788	6.0937e-12	UP	3.0469	1.6355e-78	1739	695069763	XP_009381878.1	1315	9.09379e-174	PREDICTED: UDP-glycosyltransferase 73C6-like [Musa acuminata subsp. malaccensis]	695004474	XM_009390375.1
723	c154354_g1	20.83	263.96	119.73	291.08	48.86	7.15611	90.683	41.133	100	16.7858	UP	3.9472	7.1844e-240	DOWN	-1.2091	4.8427e-55	UP	2.5899	8.3007e-76	UP	3.8381	2.2771e-270	DOWN	-1.2644	3.4324e-30	UP	1.2435	2.7209e-73		-0.083027	0.086976	DOWN	-2.6349	2.7383e-189	DOWN	-2.5856	4.6131e-161	UP	1.1152	1.4883e-11	4809	672184579	XP_008812600.1	5239	0	PREDICTED: ABC transporter C family member 14-like [Phoenix dactylifera]>gi|672184581|ref|XP_008812601.1| PREDICTED: ABC transporter C family member 14-like [Phoenix dactylifera]	672161997	XM_008802606.1
724	c154354_g2	27.18	270.77	117.18	372.87	39.78	7.2894	72.6178	31.4265	100	10.6686	UP	3.6422	3.6323e-12	DOWN	-1.2979	0.0020319	UP	2.1961	0.0033297	UP	3.8524	4.9848e-18		-1.4779	0.035839	UP	1.6515	1.8607e-07		0.23623	0.25151	DOWN	-3.2564	1.0371e-15	DOWN	-2.8878	4.8291e-10		0.50792	0.99601	442	--	--	--	--	--	--	--
725	c139639_g1	51.75	365.97	177.3	37.77	651.37	7.94479	56.1847	27.2196	5.79855	100	UP	3.1144	1.11e-55	DOWN	-1.1184	5.9528e-14	UP	1.8478	4.5989e-15		-0.41239	0.99721	UP	1.9167	4.3059e-61	DOWN	-2.2649	2.9749e-20	DOWN	-3.5008	8.8456e-64	UP	4.0547	1.715e-134		0.68628	1.5341e-17	UP	3.5542	5.8268e-125	1172	695024970	XP_009399717.1	935	1.4514e-122	PREDICTED: alpha carbonic anhydrase 7-like [Musa acuminata subsp. malaccensis]	--	--
726	c136278_g1	17.74	187.08	66.27	10.49	221.55	8.00722	84.4414	29.912	4.73482	100	UP	3.6969	1.6875e-26	DOWN	-1.5745	8.4578e-10	UP	1.9741	6.9895e-05		-0.70955	0.99721	UP	1.7748	2.169e-14	DOWN	-2.6885	2.6496e-07	DOWN	-4.3804	2.7095e-30	UP	4.3363	1.1018e-36		0.088186	0.55973	UP	3.5387	9.9703e-33	961	672167928	XP_008803944.1	390	4.12428e-42	PREDICTED: uncharacterized protein LOC103717368 [Phoenix dactylifera]	--	--
727	c152173_g1	69.53	626.68	172.85	747.86	307.8	9.29719	83.7964	23.1126	100	41.1574	UP	3.4755	1.4797e-178	DOWN	-1.9234	7.9845e-95	UP	1.4038	3.6461e-16	UP	3.4284	9.3581e-216		0.85602	3.3179e-13	UP	2.0198	9.8641e-126		-0.020962	0.0091149	DOWN	-1.2908	1.0912e-59	DOWN	-1.1794	8.1032e-39	UP	2.0496	3.1367e-57	1941	672199973	XP_008777755.1	1201	1.13987e-155	PREDICTED: scopoletin glucosyltransferase-like [Phoenix dactylifera]	387135107	JN088308.1
728	c137699_g3	34.97	308.87	136.14	143.64	365.95	9.55595	84.4022	37.2018	39.2513	100	UP	3.4354	4.8616e-51	DOWN	-1.255	4.8126e-14	UP	2.0321	6.107e-13	UP	2.0804	1.4989e-14	UP	1.4663	1.2058e-22		0.043409	0.99781	DOWN	-1.329	6.2466e-13	UP	1.296	7.1047e-21		0.099303	0.14482	UP	3.2882	9.7976e-65	1152	672163354	XP_008801523.1	277	3.93705e-26	PREDICTED: glucosidase 2 subunit beta [Phoenix dactylifera]	--	--
729	c149024_g1	15.96	112.18	49.23	149.02	53.69	10.71	75.2785	33.0358	100	36.0287	UP	3.0986	4.4216e-29	DOWN	-1.2582	5.9197e-09	UP	1.6921	2.4275e-06	UP	3.2653	6.1461e-44		0.15783	0.9957	UP	1.5684	5.3698e-19		0.1928	0.021716	DOWN	-1.5376	8.1055e-17	DOWN	-1.2125	8.9495e-08	UP	1.6397	8.4927e-08	1871	475619595	EMT30821.1	1581	0	Exostosin-2 [Aegilops tauschii]	567170036	XM_006398775.1
730	c148881_g2	469.92	2289.39	898.06	457.36	2505.78	18.7534	91.3644	35.8395	18.2522	100	UP	2.6486	3.7816e-56	DOWN	-1.4624	7.3971e-27	UP	1.0378	8.6179e-06		0.056913	0.99721	UP	1.59	5.1037e-36		-0.98573	1.2358e-05	DOWN	-2.5656	2.4538e-55	UP	2.4488	2.7546e-67		0.015535	0.33891	UP	2.4176	4.5941e-68	392	695061134	XP_009418988.1	441	7.94392e-53	PREDICTED: probable glutathione S-transferase parA [Musa acuminata subsp. malaccensis]	695061133	XM_009420713.1
731	c148720_g2	110.89	801.38	46.09	0.04	0.06	13.8374	100	5.75133	0.0867867	0.00748708	UP	3.1365	0	DOWN	-4.1884	0	DOWN	-1.2001	1.7307e-37	DOWN	-11.459	6.6092e-90	DOWN	-9.5854	6.2017e-50	DOWN	-10.264	9.9246e-46	DOWN	-14.569	0		0.55126	0.9993	DOWN	-13.886	0	DOWN	-10.996	9.0428e-100	6559	--	--	--	--	--	11038453	AF020051.3
732	c142509_g2	48.68	152.51	14.84	62.51	10.26	31.9192	100	9.73051	40.9875	6.72743	UP	1.94	4.7427e-12	DOWN	-3.4338	1.2283e-26	DOWN	-1.6421	0.00060069		0.40273	0.99721		-0.49376	0.9957	UP	2.04	1.2376e-06	DOWN	-1.5112	2.0283e-08	DOWN	-2.6607	1.2527e-08	DOWN	-4.0396	4.5236e-30	DOWN	-2.3461	1.3626e-05	1167	695019926	XP_009396993.1	932	6.85789e-121	PREDICTED: zinc transporter 8-like [Musa acuminata subsp. malaccensis]	225429545	XM_002279388.1
733	c129087_g1	72.4	199.61	5.07	0.67	159.4	36.2707	100	2.53995	13.215	79.8557	UP	1.7675	1.0874e-06	DOWN	-5.3774	2.1857e-21	DOWN	-3.7581	1.1425e-06	DOWN	-6.6944	1.3459e-07	UP	5.0283	4.21e-17		-2.9411	0.98669	DOWN	-8.4359	3.7662e-19	UP	7.8424	9.2968e-16		-0.46113	0.63762	UP	1.0599	0.0010182	668	--	--	--	--	--	--	--
734	c137305_g1	45.65	104.28	6.1	1.18	22.65	43.7764	100	5.84964	19.3443	21.7204	UP	1.4882	0.00034874	DOWN	-4.1656	6.1351e-16	DOWN	-2.8257	2.7366e-05	DOWN	-5.2184	1.0414e-07		1.9441	0.063819		-2.3975	0.65163	DOWN	-6.6805	6.4826e-18	UP	4.2146	0.00086901	DOWN	-2.3336	4.0462e-09		-1.0919	0.19575	943	695004890	XP_009388871.1	582	2.23947e-71	PREDICTED: NEP1-interacting protein 1-like [Musa acuminata subsp. malaccensis]	--	--
735	c129255_g1	95.42	437.76	33.85	1.36	612.6	15.5762	71.4594	5.52563	0.222005	100	UP	2.498	1.5337e-29	DOWN	-3.7697	1.3732e-48	DOWN	-1.4199	0.0010501	DOWN	-6.087	2.1543e-12	UP	4.2269	9.602e-75	DOWN	-4.6719	0.00022348	DOWN	-8.559	6.1053e-50	UP	8.7719	1.6805e-66		0.34519	0.00033948	UP	2.5968	2.4468e-52	768	226493197	NP_001144335.1	266	1.63402e-26	hypothetical protein [Zea mays]>gi|195605896|gb|ACG24778.1| hypothetical protein [Zea mays]>gi|195640308|gb|ACG39622.1| hypothetical protein [Zea mays]>gi|413941871|gb|AFW74520.1| hypothetical protein ZEAMMB73_282922 [Zea mays]	--	--
736	c143292_g1	62.28	159.02	26.82	179.02	47.44	34.7894	88.8281	14.9816	100	26.4998	UP	1.6423	3.8357e-12	DOWN	-2.6395	1.1771e-27	DOWN	-1.1454	0.0006461	UP	1.5628	6.0979e-16		0.85918	0.071202	UP	2.7034	1.3105e-33		-0.053474	0.84221	DOWN	-1.9712	8.5154e-22	DOWN	-1.8924	3.3179e-17		-0.4965	0.77801	1452	695069847	XP_009381927.1	1161	8.48783e-155	PREDICTED: uncharacterized protein LOC103970026 isoform X2 [Musa acuminata subsp. malaccensis]	672144780	XM_008798071.1
737	c128481_g1	13.35	27.71	91.36	979.18	30.05	1.36339	2.82992	9.33026	100	3.06889	UP	1.3395	0.0041199	UP	1.6518	1.7811e-18	UP	2.843	1.3977e-33	UP	6.2326	0	DOWN	-1.5731	1.0531e-16	UP	3.3848	0	UP	4.9192	0	DOWN	-5.0849	0		-0.033377	0.99448	UP	1.0597	0.0012918	2630	695000057	XP_009409996.1	1196	1.05763e-154	PREDICTED: endonuclease 2-like [Musa acuminata subsp. malaccensis]	672156234	XM_008799587.1
738	c141631_g1	13.52	30.84	75.32	376.23	17.84	3.59355	8.19711	20.0197	100	4.74178	UP	1.4771	0.0035543	UP	1.218	1.7157e-07	UP	2.5467	1.931e-18	UP	4.8356	1.0203e-156	DOWN	-2.0449	8.2587e-15	UP	2.284	2.2935e-86	UP	3.3846	3.7488e-134	DOWN	-4.4559	3.9379e-151		-0.93902	0.073144		0.29156	0.99601	2037	672181822	XP_008811141.1	1422	0	PREDICTED: protein ASPARTIC PROTEASE IN GUARD CELL 1-like [Phoenix dactylifera]	--	--
739	c149351_g3	38.52	91.61	202.51	32.23	833.75	4.62009	10.9877	24.2891	3.86567	100	UP	1.55	4.403e-14	UP	1.0613	6.383e-25	UP	2.463	3.523e-73		-0.57387	0.086466	UP	1.8612	1.0139e-186	DOWN	-3.0417	3.3028e-93	DOWN	-2.0978	9.918e-25	UP	4.7759	0	UP	2.8104	0	UP	4.114	0	3159	695036943	XP_009405945.1	613	1.78759e-68	PREDICTED: heat stress transcription factor A-2c-like [Musa acuminata subsp. malaccensis]>gi|695036945|ref|XP_009405946.1| PREDICTED: heat stress transcription factor A-2c-like [Musa acuminata subsp. malaccensis]>gi|695036947|ref|XP_009405947.1| PREDICTED: heat stress transcription factor A-2c-like [Musa acuminata subsp. malaccensis]>gi|695036949|ref|XP_009405948.1| PREDICTED: heat stress transcr…	158934043	AM409186.1
740	c123198_g1	1.77	22.86	58.14	186.19	9.22	0.950642	12.2778	31.2262	100	4.95193	UP	3.986	0.00026925	UP	1.273	0.0047373	UP	5.1108	1.7871e-11	UP	6.7613	6.2025e-37	DOWN	-2.6152	2.7385e-07	UP	1.6457	2.894e-13	UP	2.8014	3.6011e-27	DOWN	-4.3879	3.8861e-35		-1.4542	0.13029		2.2853	0.24548	1073	672180985	XP_008810697.1	401	5.66053e-44	PREDICTED: homeobox-leucine zipper protein ATHB-12-like [Phoenix dactylifera]	672180984	XM_008812475.1
741	c137974_g1	0.18	29.96	458.44	0.5	1283.39	0.0140254	2.33444	35.721	0.0389593	100	UP	6.8272	0.0014386	UP	3.7778	6.9222e-40	UP	10.457	4.0921e-30		1.5344	0.99721	UP	1.4379	2.6358e-33	DOWN	-8.9271	3.0225e-37	DOWN	-5.2667	0.0013515	UP	10.238	5.5366e-82	UP	5.1037	6.5863e-123	UP	11.684	6.1928e-64	1034	326509127	BAJ86956.1	348	6.52848e-37	predicted protein [Hordeum vulgare subsp. vulgare]	--	--
742	c123880_g1	38.44	101.87	232.69	446.07	36.46	8.61748	22.8372	52.1645	100	8.17361	UP	1.7105	0.0020132	UP	1.1128	4.3532e-05	UP	2.675	5.0967e-15	UP	3.5902	3.3922e-39	DOWN	-2.6195	2.9642e-15		0.91046	5.9912e-07	UP	1.9059	2.9312e-23	DOWN	-3.657	1.5569e-39	DOWN	-1.6188	0.0014963		-0.1548	0.99601	661	672137566	XP_008792511.1	205	2.11044e-18	PREDICTED: uncharacterized protein LOC103709093 isoform X1 [Phoenix dactylifera]	--	--
743	c146409_g1	11.7	149.76	402.35	678.28	13.56	1.72495	22.0794	59.3192	100	1.99917	UP	4.0318	1.7333e-93	UP	1.2813	4.2932e-70	UP	5.1648	4.2288e-275	UP	5.9728	0	DOWN	-4.7778	2.8886e-270		0.80314	1.3665e-58	UP	1.967	2.3466e-250	DOWN	-5.7079	0	DOWN	-3.6086	1.623e-87		0.17678	0.99601	3388	695039514	XP_009407297.1	3601	0	PREDICTED: beta-galactosidase 2 [Musa acuminata subsp. malaccensis]	33521213	AY280498.1
744	c140016_g2	6.22	45.82	160.45	215.48	117.38	2.88658	21.2642	74.4617	100	54.4737	UP	3.1183	5.6894e-05	UP	1.6976	1.0439e-08	UP	4.6676	3.259e-22	UP	5.0247	3.7105e-30		-0.42362	0.29094		0.35232	0.30658	UP	1.9325	2.6628e-15		-0.90289	0.00093164	UP	1.1619	0.00014521	UP	4.0337	1.4979e-15	874	144954332	ABP04242.1	506	2.81088e-60	calmodulin-like protein [Elaeis guineensis]	--	--
745	c139767_g1	0.87	15.64	34.51	37.26	39.3	2.21374	39.7964	87.8117	94.8092	100	UP	4.4691	3.4655e-07	UP	1.0739	0.0025331	UP	5.3947	2.1288e-16	UP	5.4756	6.2992e-18		0.22199	0.9957		0.076066	0.99781	UP	1.0326	0.00017228		0.018967	0.9993	UP	1.1839	4.0549e-05	UP	5.4065	5.5046e-19	2348	672156534	XP_008797969.1	1801	0	PREDICTED: abscisic acid 8'-hydroxylase 1 [Phoenix dactylifera]	672204185	XM_008780624.1
746	c145999_g2	46.59	150.95	319.69	9.42	56.47	14.5735	47.2176	100	2.9466	17.664	UP	1.986	1.2625e-15	UP	1.0109	5.4256e-16	UP	2.8486	1.4337e-59	DOWN	-2.2667	5.1265e-07	DOWN	-2.4646	8.7736e-53	DOWN	-5.1201	8.2866e-90	DOWN	-4.2266	1.606e-38	UP	2.5285	7.0248e-10	DOWN	-1.5658	6.4734e-12		0.17373	0.99601	1426	672162996	XP_008801328.1	1442	0	PREDICTED: bifunctional L-3-cyanoalanine synthase/cysteine synthase 2, mitochondrial [Phoenix dactylifera]	--	--
747	c146814_g1	4.35	19.79	43.38	3.66	15.38	10.0277	45.6201	100	8.43707	35.4541	UP	2.4735	0.00033262	UP	1.0487	0.0032532	UP	3.3739	1.0054e-12		-0.20424	0.99721	DOWN	-1.4718	5.4328e-05	DOWN	-3.583	1.5616e-13	DOWN	-2.6517	0.00010002		1.9842	0.0071094		-0.53517	0.9725		1.6919	0.018197	1875	695014919	XP_009394304.1	1554	0	PREDICTED: scopoletin glucosyltransferase-like [Musa acuminata subsp. malaccensis]	672133493	XM_008792148.1
748	c151537_g1	53.4	100.99	221.6	43.38	114.13	24.0975	45.5731	100	19.5758	51.5027	UP	1.2424	0.00067723	UP	1.0275	3.4881e-09	UP	2.1216	2.6588e-23		-0.29917	0.99721		-0.90196	4.5869e-07	DOWN	-2.4256	4.1783e-28	DOWN	-1.5155	5.1008e-06	UP	1.3967	1.0407e-07		0.013466	0.99448	UP	1.0094	3.4209e-05	1426	--	--	--	--	--	--	--
749	c149656_g3	66.79	155.4	343.07	86.64	86.65	19.4683	45.2969	100	25.2543	25.2572	UP	1.5074	3.4056e-11	UP	1.0712	3.2667e-21	UP	2.4304	2.3802e-60		0.41425	0.52327	DOWN	-1.9498	3.7166e-48	DOWN	-2.0209	2.0483e-48	DOWN	-1.0671	2.8366e-06		-0.055864	0.9993		-0.99066	3.6803e-06		0.2703	0.3944	1586	672178427	XP_008809345.1	1460	0	PREDICTED: probable mannitol dehydrogenase [Phoenix dactylifera]	--	--
750	c150729_g1	11.82	194.69	436.71	2.36	1.69	2.7066	44.5811	100	0.540404	0.386984	UP	4.3165	1.3951e-43	UP	1.0979	1.1848e-21	UP	5.2661	7.433e-108		-2.2814	0.10115	DOWN	-7.9712	1.1924e-96	DOWN	-7.5524	6.2199e-101	DOWN	-6.5719	2.8425e-48		-0.54581	0.9993	DOWN	-6.9854	3.4294e-47		-2.9153	0.038002	1284	672126251	XP_008786569.1	1116	8.14296e-148	PREDICTED: GDSL esterase/lipase At1g71250 [Phoenix dactylifera]	--	--
751	c145277_g1	12.02	51.18	115.98	2.62	1.87	10.3639	44.1283	100	2.25901	1.61235	UP	2.3797	1.3316e-07	UP	1.1086	4.4651e-07	UP	3.34	1.4797e-26		-2.1603	0.061992	DOWN	-5.9191	9.0287e-35	DOWN	-5.5052	8.8889e-35	DOWN	-4.5139	1.5355e-14		-0.54086	0.9993	DOWN	-4.9225	3.8626e-15		-2.7893	0.019144	1497	672137413	XP_008792434.1	969	3.38009e-122	PREDICTED: transcription factor GAMYB-like isoform X3 [Phoenix dactylifera]>gi|672137415|ref|XP_008792435.1| PREDICTED: transcription factor GAMYB-like isoform X3 [Phoenix dactylifera]>gi|672137417|ref|XP_008792436.1| PREDICTED: transcription factor GAMYB-like isoform X3 [Phoenix dactylifera]>gi|672137419|ref|XP_008792437.1| PREDICTED: transcription factor GAMYB-like isoform X3 [Phoenix dactylife…	695045330	XM_009412178.1
752	c139168_g1	11.06	151.88	345.4	154.64	239.22	3.20208	43.9722	100	44.7713	69.2588	UP	4.2551	1.964e-11	UP	1.0997	1.0412e-05	UP	5.2065	7.0719e-28	UP	3.9228	2.0407e-10		-0.39659	0.25362	DOWN	-1.2886	1.8738e-06		-0.30632	0.99643		0.76501	0.013148		0.59102	0.017828	UP	4.5997	2.3352e-20	634	--	--	--	--	--	--	--
753	c142604_g2	52.59	152.43	350.41	166.25	105.48	15.0081	43.5005	100	47.4444	30.1019	UP	1.809	4.2503e-10	UP	1.1519	4.583e-16	UP	2.8126	1.9293e-48	UP	1.7469	3.2154e-13	DOWN	-1.667	2.1786e-26	DOWN	-1.0705	2.222e-12		-0.035963	0.93143		-0.72341	0.0051857		-0.62705	0.075627		0.93544	0.00044156	1221	406870057	AFS65102.1	941	3.85634e-123	CCR4-associated factor 1-related protein [Elaeis guineensis]	406870056	JX438719.1
754	c132717_g1	11.08	57.94	134.81	24.28	8.08	8.21897	42.979	100	18.0105	5.99362	UP	2.7371	5.2129e-08	UP	1.1442	1.2052e-06	UP	3.733	5.1407e-26		1.2807	0.17793	DOWN	-4.0584	6.2065e-28	DOWN	-2.457	1.6994e-17	DOWN	-1.4303	0.0026529		-1.7283	0.030823	DOWN	-3.0263	2.1734e-09		-0.53569	0.99601	1325	695019280	XP_009396640.1	187	8.8405e-14	PREDICTED: uncharacterized protein At4g00950-like [Musa acuminata subsp. malaccensis]	--	--
755	c146004_g1	13.9	41.42	97.23	57.65	36.2	14.296	42.6	100	59.2924	37.2313	UP	1.8656	0.00039631	UP	1.1591	6.3354e-06	UP	2.8765	6.6509e-18	UP	2.092	1.6628e-07	DOWN	-1.3888	2.0687e-07		-0.78925	0.0081475		0.25249	0.35408		-0.7265	0.1558		-0.34169	0.99448		1.2775	0.0069687	1408	672141213	XP_008794428.1	868	8.35241e-109	PREDICTED: patatin-like protein 3 [Phoenix dactylifera]	672169356	XM_008806484.1
756	c138739_g2	47.14	105.39	252.49	47.55	68.44	18.67	41.7403	100	18.8324	27.106	UP	1.4528	2.1793e-05	UP	1.1878	2.8481e-13	UP	2.4924	3.0744e-33		0.054204	0.99721	DOWN	-1.8444	6.7781e-24	DOWN	-2.443	5.5199e-33	DOWN	-1.3726	2.8513e-05		0.47159	0.36826		-0.76865	0.037035		0.4377	0.32183	1212	672181593	XP_008811021.1	975	1.01044e-127	PREDICTED: mitochondrial uncoupling protein 5 [Phoenix dactylifera]	672181592	XM_008812799.1
757	c137177_g1	14.49	32.94	81.96	6.87	1.53	17.6794	40.1903	100	8.38214	1.86676	UP	1.4729	0.0047178	UP	1.2446	1.4745e-07	UP	2.5692	3.306e-18		-1.0387	0.36448	DOWN	-5.712	2.8424e-31	DOWN	-3.6127	9.6251e-26	DOWN	-2.4855	6.4428e-07		-2.2263	0.14516	DOWN	-4.5795	4.3246e-12	DOWN	-3.3531	0.00027272	1850	672164058	XP_008801893.1	1996	0	PREDICTED: heparanase-like protein 3 isoform X1 [Phoenix dactylifera]	672164057	XM_008803671.1
758	c145122_g1	7.85	55.94	144.43	55.83	7.47	5.43516	38.7316	100	38.6554	5.17206	UP	3.2015	0.00032975	UP	1.196	0.0037392	UP	4.2492	4.3923e-12		2.6585	0.006766	DOWN	-4.1466	4.5451e-12	DOWN	-1.5955	0.00025561		-0.51689	0.99643		-2.678	0.0057676	DOWN	-3.0626	0.00032928		-0.10764	0.99601	636	--	--	--	--	--	--	--
759	c150198_g1	6.39	189.26	510.35	0.09	0.38	1.25208	37.0844	100	0.017635	0.0744587	UP	5.1803	3.3628e-48	UP	1.3589	4.22e-36	UP	6.3909	3.1967e-131		-6.0405	0.087429	DOWN	-10.366	2.4982e-86	DOWN	-12.436	3.1007e-61	DOWN	-11.195	1.7887e-29		1.9436	0.9993	DOWN	-9.1188	2.6741e-39		-4.185	0.10251	1313	695019991	XP_009397028.1	353	2.81782e-35	PREDICTED: GDSL esterase/lipase At5g03810-like [Musa acuminata subsp. malaccensis]	670427531	XM_008656259.1
760	c156417_g1	1.1	56.99	155.39	0.04	0.06	0.707896	36.6755	100	0.0257417	0.0386125	UP	5.987	4.6772e-11	UP	1.3732	4.024e-08	UP	7.2119	9.3439e-28		-4.6356	0.99721	DOWN	-11.367	3.7405e-16	DOWN	-11.852	4.2679e-15	DOWN	-10.596	1.9787e-07		0.35861	0.9993	DOWN	-10.106	7.8603e-08		-4.365	0.99601	1014	219116468	XP_002179029.1	371	2.23953e-37	predicted protein [Phaeodactylum tricornutum CCAP 1055/1]>gi|217409796|gb|EEC49727.1| predicted protein [Phaeodactylum tricornutum CCAP 1055/1]	404364	S63827.1
761	c138756_g1	42.92	180.94	493.92	330.04	98.59	8.68967	36.6335	100	66.8205	19.9607	UP	2.3649	2.2745e-06	UP	1.3856	6.6134e-10	UP	3.6022	1.2142e-28	UP	3.0047	1.0225e-16	DOWN	-2.2044	7.0769e-18		-0.60235	0.028775		0.66582	0.0016123	DOWN	-1.729	2.4162e-08		-0.93083	0.082263		1.1876	0.0502	540	672139458	XP_008793509.1	179	3.11327e-14	PREDICTED: transcription repressor OFP14-like [Phoenix dactylifera]	--	--
762	c142652_g1	3.76	42.98	118.72	97.43	48.92	3.16712	36.2028	100	82.067	41.2062	UP	3.8027	5.7974e-07	UP	1.3955	2.0545e-06	UP	5.0499	5.8568e-22	UP	4.747	5.4014e-18	DOWN	-1.2374	3.2514e-05		-0.30777	0.99781		0.97035	0.00025017	DOWN	-1.0566	0.0043582		0.046038	0.99448	UP	3.6022	5.7712e-08	1026	565382966	XP_006357799.1	462	1.50533e-53	PREDICTED: uncharacterized protein LOC102602533 [Solanum tuberosum]	--	--
763	c148241_g1	11.49	36.5	101.84	94.48	10.81	11.2824	35.8405	100	92.773	10.6147	UP	1.9557	7.7483e-05	UP	1.4094	2.9422e-10	UP	3.2168	2.8592e-26	UP	3.0775	8.712e-24	DOWN	-3.2016	7.7927e-27		-0.14407	0.99781	UP	1.1479	5.8142e-09	DOWN	-3.1845	2.1751e-24	DOWN	-1.9043	4.055e-05		-0.1951	0.99601	1711	359482436	XP_002270932.2	1500	0	PREDICTED: uncharacterized protein LOC100246343 [Vitis vinifera]	--	--
764	c152970_g1	2.05	13.56	37.93	0	0.08	5.40469	35.7501	100	0	0.210915	UP	3.0084	2.4821e-05	UP	1.4149	2.7204e-06	UP	4.2751	1.1202e-19				DOWN	-8.9323	3.4145e-17	DOWN	-7.5607	4.9937e-20	DOWN	-6.1708	4.2304e-08				DOWN	-7.6294	1.6429e-07		-4.8675	0.20877	2661	255554773	XP_002518424.1	2595	0	subtilase, putative [Ricinus communis]>gi|223542269|gb|EEF43811.1| subtilase, putative [Ricinus communis]	--	--
765	c153006_g1	1.02	409.83	1148.73	1.76	3.15	0.0887937	35.6768	100	0.153213	0.274216	UP	7.8204	5.2447e-106	UP	2.0265	1.7842e-229	UP	9.6986	0		0.74543	0.99721	DOWN	-8.5201	0	DOWN	-8.958	0	DOWN	-7.0489	4.5384e-111		0.31092	0.9993	DOWN	-6.6056	9.8096e-113		0.96826	0.99601	2835	586752228	XP_006852216.1	1312	2.27053e-170	hypothetical protein AMTR_s00049p00133800 [Amborella trichopoda]>gi|548855820|gb|ERN13683.1| hypothetical protein AMTR_s00049p00133800 [Amborella trichopoda]	565433601	XM_006280624.1
766	c150198_g2	23.43	480.92	1382.56	0.04	0.83	1.69468	34.7847	100	0.00289318	0.0600336	UP	4.6533	7.4243e-89	UP	1.4497	1.3019e-81	UP	5.9547	4.5851e-272	DOWN	-9.0986	0.0012145	DOWN	-10.666	2.2244e-169	DOWN	-15.058	2.0943e-74	DOWN	-13.726	9.9001e-36		4.2655	0.9993	DOWN	-9.328	1.0495e-73	DOWN	-4.9212	0.00016275	1044	695019991	XP_009397028.1	1033	7.30313e-137	PREDICTED: GDSL esterase/lipase At5g03810-like [Musa acuminata subsp. malaccensis]	514760538	XM_004964509.1
767	c139618_g1	2.06	87.01	269.68	0.35	0.08	0.763868	32.2642	100	0.129783	0.0296648	UP	5.6592	1.8519e-25	UP	1.5959	1.9444e-27	UP	7.1068	5.0857e-77		-2.3862	0.99721	DOWN	-11.82	4.5549e-41	DOWN	-9.4978	4.3679e-60	DOWN	-8.0193	3.649e-23		-2.4487	0.9993	DOWN	-10.336	2.7852e-17		-4.923	0.64646	1592	672115804	XP_008781052.1	1288	3.30151e-172	PREDICTED: WAT1-related protein At1g09380 [Phoenix dactylifera]	--	--
768	c140258_g1	125.1	303.54	956.37	659.28	894.29	13.0807	31.7388	100	68.9357	93.5088	UP	1.5687	5.3449e-13	UP	1.5109	1.3527e-51	UP	2.9313	1.3847e-109	UP	2.1659	4.106e-47		0.14818	0.57633		-0.77025	7.2376e-15		0.62326	7.1301e-12		0.79147	3.2928e-21	UP	1.5471	5.9255e-63	UP	2.8693	1.3597e-124	1071	568839566	XP_006473752.1	174	2.29271e-12	PREDICTED: phosphoprotein ECPP44 [Citrus sinensis]>gi|641866350|gb|KDO85035.1| hypothetical protein CISIN_1g026736mg [Citrus sinensis]	568839565	XM_006473689.1
769	c121599_g1	0	27.67	88.63	0	9	0	31.2197	100	0	10.1546	UP	6.0654	2.2073e-07	UP	1.6069	8.4757e-08	UP	7.632	1.0917e-20				DOWN	-3.2624	3.3132e-17	DOWN	-7.6187	9.473e-21	DOWN	-6.0367	2.0045e-07		4.28	0.02359		-1.7675	0.0087681		4.2516	0.024396	1298	--	--	--	--	--	517322946	HF679031.1
770	c111212_g1	2.78	26.14	87.18	5.01	19.96	3.1888	29.9839	100	5.74673	22.8952	UP	3.5253	2.3251e-06	UP	1.6661	1.4368e-09	UP	5.0431	9.6117e-26		0.89144	0.99721	DOWN	-2.0911	1.5871e-12	DOWN	-4.1565	8.2383e-24	DOWN	-2.6078	8.6622e-05		1.9384	0.0068904		-0.53704	0.95261	UP	2.7418	0.00032946	1506	672172351	XP_008806263.1	600	1.48591e-69	PREDICTED: RNA polymerase II degradation factor 1-like [Phoenix dactylifera]	672179757	XM_008811830.1
771	c150015_g1	86.16	226.02	755.63	542.63	146.75	11.4024	29.9115	100	71.8116	19.4209	UP	1.6808	8.2806e-19	UP	1.6698	7.8321e-85	UP	3.2023	3.286e-171	UP	2.694	1.3172e-104	DOWN	-2.3284	2.6481e-126		-0.51314	8.2377e-10	UP	1.0392	2.3203e-38	DOWN	-1.9422	2.3362e-68		-0.7707	4.2903e-05		0.66364	9.0398e-05	1519	695067885	XP_009380866.1	1016	1.60716e-132	PREDICTED: uncharacterized protein LOC103969136 [Musa acuminata subsp. malaccensis]	224084629	XM_002307330.1
772	c147246_g1	0.82	12.02	42.54	0.54	0.41	1.9276	28.2558	100	1.26939	0.963799	UP	4.1682	8.1968e-05	UP	1.7524	5.4537e-07	UP	5.7723	7.2066e-18		-0.56516	0.99721	DOWN	-6.6641	1.8041e-17	DOWN	-6.3423	7.9954e-18	DOWN	-4.7073	3.352e-05		-0.44874	0.9993	DOWN	-5.0237	2.5718e-05		-1.102	0.99601	2022	225424152	XP_002284004.1	1079	6.37584e-139	PREDICTED: GDSL esterase/lipase 6 [Vitis vinifera]>gi|297737732|emb|CBI26933.3| unnamed protein product [Vitis vinifera]	--	--
773	c127033_g1	7.51	71.57	358.43	55.7	343.65	2.09525	19.9676	100	15.54	95.8765	UP	3.5449	1.033e-13	UP	2.2518	6.6051e-47	UP	5.6484	3.0112e-88	UP	2.9327	2.1307e-09		-0.022434	0.9957	DOWN	-2.7205	1.5536e-55		-0.58612	0.61789	UP	2.5711	8.551e-53	UP	2.1173	1.3147e-44	UP	5.4157	1.7753e-85	1260	358248333	NP_001240119.1	969	1.23023e-127	uncharacterized protein LOC100817754 [Glycine max]>gi|255645427|gb|ACU23209.1| unknown [Glycine max]	695032006	XM_009405259.1
774	c146817_g1	1.05	96.5	508.9	6.45	18.81	0.206327	18.9625	100	1.26744	3.69621	UP	6.7934	5.2056e-24	UP	2.3462	6.6892e-72	UP	8.9912	2.1856e-103		2.6474	0.34797	DOWN	-4.7249	1.7437e-124	DOWN	-6.3486	5.7206e-128	DOWN	-4.1199	2.5878e-21		1.4968	0.09435	DOWN	-2.4908	3.1536e-13	UP	4.0561	0.00019286	1295	672116096	XP_008781200.1	1237	8.80581e-167	PREDICTED: peroxidase 5-like [Phoenix dactylifera]	568879461	XM_006492614.1
775	c79982_g1	6.8	55.08	304.65	18.37	9.12	2.23207	18.0798	100	6.02987	2.9936	UP	3.3302	0.0013256	UP	2.385	8.2474e-14	UP	5.5669	2.8474e-24		1.4955	0.99721	DOWN	-4.9979	7.3138e-24	DOWN	-4.0763	8.7777e-22		-1.8087	0.06594		-1.0486	0.9993	DOWN	-2.7249	0.0040215		0.35884	0.99601	549	697190992	XP_009604566.1	231	1.36963e-22	PREDICTED: defensin J1-2-like [Nicotiana tomentosiformis]	--	--
776	c147500_g2	0.47	33.25	189.97	149.72	167.99	0.247407	17.5028	100	78.8124	88.4298	UP	6.3392	6.1082e-08	UP	2.3931	6.4523e-24	UP	8.5841	2.7632e-35	UP	8.1858	1.2298e-28		-0.17917	0.84882		-0.40307	0.21418	UP	1.8726	1.0217e-15		0.096941	0.9993	UP	2.1019	4.5942e-19	UP	8.1946	1.9637e-31	1502	661893151	CDP02960.1	803	5.70967e-102	unnamed protein product [Coffea canephora]	241983159	AK331099.1
777	c134424_g1	95.53	283.86	1744.05	91.15	185.19	5.47748	16.2759	100	5.22634	10.6184	UP	1.9477	2.5291e-10	UP	2.524	2.0353e-106	UP	4.3234	6.0746e-162		0.11147	0.99721	DOWN	-3.1442	1.041e-130	DOWN	-4.2168	3.0412e-160	DOWN	-1.8101	1.0905e-09		0.9456	0.0029029		-0.73223	0.030812		0.96898	0.0012456	681	--	--	--	--	--	--	--
778	c144398_g1	3.84	33.36	208.96	1.18	0	1.83767	15.9648	100	0.564701	0	UP	3.4105	4.269e-06	UP	2.5742	4.2249e-30	UP	5.8364	7.0436e-49		-1.6636	0.99721	DOWN	-8.7026	4.5889e-40	DOWN	-7.5048	1.6055e-45	DOWN	-5.048	5.8792e-08				DOWN	-6.1507	4.1064e-08				1210	672134888	XP_008791098.1	880	1.05853e-113	PREDICTED: bidirectional sugar transporter SWEET14-like [Phoenix dactylifera]	--	--
779	c146092_g3	1.69	168.9	677.95	28.24	60.08	0.249281	24.9133	100	4.1655	8.86201	UP	6.9338	3.0824e-42	UP	1.9327	7.0085e-76	UP	8.7181	2.4366e-142	UP	4.103	1.9034e-06	DOWN	-3.4581	2.774e-138	DOWN	-4.6199	1.3432e-163	DOWN	-2.8047	4.2562e-26		1.0348	0.0057065	DOWN	-1.6375	1.0139e-12	UP	5.0497	4.2901e-15	1288	672176390	XP_008808268.1	1185	6.3945e-159	PREDICTED: peroxidase 5-like [Phoenix dactylifera]	586679440	XM_006840229.1
780	c138927_g1	0.2	42.99	178.06	0.05	17.96	0.112322	24.1435	100	0.0280804	10.0865	UP	8.0585	3.6162e-07	UP	1.9759	4.4401e-14	UP	9.8861	4.8032e-22		-2.0506	0.99721	DOWN	-3.2661	8.5744e-24	DOWN	-11.942	8.3663e-16	DOWN	-10.083	9.8674e-06		8.5484	0.0078121		-1.4023	0.035887	UP	6.4098	0.0028363	956	695044496	XP_009410001.1	282	2.25516e-28	PREDICTED: gibberellin-regulated protein 6-like [Musa acuminata subsp. malaccensis]	695044495	XM_009411726.1
781	c132866_g1	17.66	62.62	282.12	3.25	15.54	6.25975	22.1962	100	1.15199	5.50829	UP	2.1164	4.4261e-07	UP	2.0996	1.4165e-37	UP	4.0677	3.137e-68		-2.4013	0.0082702	DOWN	-4.1455	6.6197e-70	DOWN	-6.4739	5.3491e-76	DOWN	-4.4917	5.1725e-16		2.2015	0.020486	DOWN	-2.1579	6.7449e-08		-0.28798	0.99601	1373	425904953	AFY10521.1	746	2.27282e-92	polygalacturonase-inhibiting protein [Cucumis melo subsp. agrestis]	226491043	NM_001153759.1
782	c143158_g1	1.28	33.21	149.8	2.46	5.76	0.854473	22.1696	100	1.64219	3.84513	UP	4.9831	1.7574e-09	UP	2.1016	5.3716e-21	UP	6.9364	1.4485e-41		0.97732	0.99721	DOWN	-4.6639	3.048e-41	DOWN	-5.9639	5.2953e-43	DOWN	-3.9797	1.7151e-08		1.1731	0.9993	DOWN	-2.6743	5.7469e-06		2.0623	0.39222	1438	695060802	XP_009418805.1	1471	0	PREDICTED: uncharacterized protein LOC103998920 [Musa acuminata subsp. malaccensis]	--	--
783	c136711_g1	0.2	19.08	94.92	12.6	0.69	0.210704	20.1011	100	13.2743	0.726928	UP	6.8479	0.0013075	UP	2.24	1.6399e-08	UP	8.9397	6.024e-13		5.9993	0.028274	DOWN	-7.0501	2.3359e-15	DOWN	-2.9452	4.5188e-11		-0.82261	0.99643		-4.2318	0.035027	DOWN	-4.9221	0.0014086		1.6794	0.99601	936	672130372	XP_008788715.1	431	3.18086e-49	PREDICTED: putative invertase inhibitor [Phoenix dactylifera]	--	--
784	c143525_g1	6.3	19.88	130.43	126.91	4.93	4.83018	15.2419	100	97.3012	3.77981	UP	1.9438	0.00063337	UP	2.6436	1.2507e-42	UP	4.4391	1.2588e-62	UP	4.3676	6.0306e-61	DOWN	-4.6932	1.0026e-64		-0.076323	0.99781	UP	2.4499	2.125e-41	DOWN	-4.7438	4.5954e-63	DOWN	-2.1616	6.074e-05		-0.46429	0.99601	2416	672137391	XP_008792422.1	2497	0	PREDICTED: alpha-L-arabinofuranosidase 1-like isoform X2 [Phoenix dactylifera]	695030014	XM_009404175.1
785	c143380_g1	0.53	16.71	114.97	0.06	0.04	0.46099	14.5342	100	0.0521875	0.0347917	UP	5.2105	0.00017714	UP	2.5069	6.3057e-15	UP	7.5691	4.6018e-23		-3.0506	0.99721	DOWN	-11.139	2.4344e-14	DOWN	-10.625	7.7501e-16	DOWN	-8.235	0.00038542		-0.64139	0.9993	DOWN	-8.7441	0.0006545		-3.7801	0.99601	1329	326532314	BAK05086.1	236	1.61722e-19	predicted protein [Hordeum vulgare subsp. vulgare]	--	--
786	c134486_g1	0.79	34.28	239.38	4.82	98.4	0.330019	14.3203	100	2.01353	41.1062	UP	5.7576	0.0018218	UP	2.7227	8.4793e-14	UP	8.3319	3.306e-18		2.6773	0.99721	DOWN	-1.2223	7.6849e-05	DOWN	-5.6594	3.7007e-21		-3.0542	0.01691	UP	4.3102	2.1361e-08	UP	1.3883	0.0034064	UP	6.8994	1.3679e-08	585	351722863	NP_001235467.1	299	4.72174e-32	uncharacterized protein LOC100500003 precursor [Glycine max]>gi|255628445|gb|ACU14567.1| unknown [Glycine max]	59042580	AY903292.1
787	c154403_g1	2.36	11.61	96.79	2.56	1.69	2.43827	11.995	100	2.6449	1.74605	UP	2.5837	0.00058434	UP	2.9889	3.7689e-40	UP	5.4243	8.7844e-56		0.14735	0.99721	DOWN	-5.8122	4.2242e-56	DOWN	-5.2818	1.228e-55	DOWN	-2.4103	0.00088538		-0.65733	0.9993	DOWN	-2.9353	8.6519e-05		-0.59806	0.99601	2703	672177156	XP_008808663.1	2893	0	PREDICTED: beta-D-xylosidase 1-like [Phoenix dactylifera]	672177155	XM_008810441.1
788	c128491_g1	0.29	82.66	970.14	0	0.26	0.0298926	8.52042	100	0	0.0268003	UP	8.4735	0.0024627	UP	3.4551	3.7914e-31	UP	11.78	3.8092e-20				DOWN	-11.765	7.2493e-20	DOWN	-8.3936	5.0879e-33	DOWN	-4.9635	0.001139				DOWN	-8.4222	0.0024888		-0.1951	0.99601	375	672128326	XP_008787647.1	287	3.54832e-31	PREDICTED: non-specific lipid-transfer protein 1-like [Phoenix dactylifera]	--	--
789	c152462_g1	4.98	35.88	499.57	36.89	52.14	0.996857	7.18218	100	7.38435	10.437	UP	3.1395	6.2451e-08	UP	3.7283	2.8884e-135	UP	6.7194	8.3263e-155	UP	2.9293	5.6127e-08	DOWN	-3.2247	5.2837e-120	DOWN	-3.7949	1.4628e-134		-0.18407	0.99643		0.44327	0.42428		0.39152	0.20614	UP	3.2845	4.7382e-13	1557	672160576	XP_008800071.1	1129	6.23518e-149	PREDICTED: ervatamin-B-like [Phoenix dactylifera]	--	--
790	c132548_g1	8.1	54.72	589.2	0.06	91.13	1.37475	9.28717	100	0.0101833	15.4667	UP	2.9726	2.3752e-07	UP	3.4565	4.4073e-104	UP	6.2809	6.3629e-128		-6.6944	0.079933	DOWN	-2.6242	8.1945e-80	DOWN	-12.98	1.0912e-53	DOWN	-9.641	1.0167e-08	UP	10.229	1.3823e-13		0.72028	0.0054065	UP	3.4464	1.0702e-16	1334	587848763	EXB39018.1	227	5.06748e-19	hypothetical protein L484_011178 [Morus notabilis]	--	--
791	c140320_g2	4.02	60.5	1552.13	0	1.01	0.258999	3.89787	100	0	0.0650719	UP	4.2192	1.8543e-05	UP	4.6008	5.4389e-142	UP	8.6717	1.5052e-123				DOWN	-10.531	2.2572e-94	DOWN	-10.329	2.057e-98	DOWN	-5.7535	3.5779e-06				DOWN	-6.0423	3.8495e-06		-2.0696	0.99601	613	672176913	XP_008808538.1	284	1.32205e-29	PREDICTED: non-specific lipid-transfer protein C, cotyledon-specific isoform-like [Phoenix dactylifera]	--	--
792	c144647_g2	0.15	20.43	278.43	0	1.44	0.0538735	7.33757	100	0	0.517186	UP	7.3908	6.5569e-05	UP	3.6955	5.7141e-55	UP	10.938	4.8895e-39				DOWN	-7.5574	1.4391e-59	DOWN	-9.1362	1.0041e-50	DOWN	-5.4657	4.1201e-05				DOWN	-3.9739	0.00017272		3.1704	0.99601	1201	672140079	XP_008793846.1	424	1.02433e-47	PREDICTED: MLP-like protein 423 [Phoenix dactylifera]	573939948	XM_006652326.1
793	c147192_g1	0.78	10.91	179.37	1.41	22.3	0.434855	6.0824	100	0.786085	12.4324	UP	4.0902	0.00074373	UP	3.969	7.529e-59	UP	7.9109	1.7446e-59		0.89052	0.99721	DOWN	-2.9735	1.4139e-46	DOWN	-7.0252	1.3186e-63	DOWN	-3.1736	0.0031097	UP	3.9247	2.1182e-07		0.88337	0.072825	UP	4.7271	4.819e-08	1786	695058003	XP_009417300.1	1716	0	PREDICTED: beta-glucosidase 12-like [Musa acuminata subsp. malaccensis]	695016201	XM_009396725.1
794	c147513_g1	0.03	92.58	1583.64	1.69	0.23	0.00189437	5.84603	100	0.106716	0.0145235	UP	11.83	7.4942e-19	UP	4.0257	0	UP	15.707	1.0886e-141		5.8012	0.7359	DOWN	-12.692	2.7125e-258	DOWN	-9.9106	0	DOWN	-6.0024	1.1386e-34		-2.9082	0.92361	DOWN	-8.7782	9.3916e-29		2.8049	0.99601	1797	695039125	XP_009407087.1	1610	0	PREDICTED: putative mannan endo-1,4-beta-mannosidase 9 [Musa acuminata subsp. malaccensis]	672168105	XM_008805818.1
795	c104773_g1	25.27	658.22	37172.2	18.14	5242.25	0.0679809	1.77073	100	0.0487999	14.1026	UP	5.0525	7.9241e-25	UP	5.6983	0	UP	10.603	0		-0.37921	0.99721	DOWN	-2.7741	0	DOWN	-10.987	0	DOWN	-5.4057	2.1669e-25	UP	8.0856	1.0283e-174	UP	2.8122	1.477e-139	UP	7.6183	8.6145e-182	368	567200101	XP_006407328.1	325	9.47015e-35	hypothetical protein EUTSA_v10021149mg [Eutrema salsugineum]>gi|312282993|dbj|BAJ34362.1| unnamed protein product [Thellungiella halophila]>gi|557108474|gb|ESQ48781.1| hypothetical protein EUTSA_v10021149mg [Eutrema salsugineum]	--	--
796	c142916_g1	36.92	1432.27	99589.8	2.37	7617.55	0.0370721	1.43817	100	0.00237976	7.64893	UP	5.5853	0	UP	6.0653	0	UP	11.502	0	DOWN	-3.8841	5.0076e-07	DOWN	-3.6455	0	DOWN	-15.391	0	DOWN	-9.4433	6.0374e-246	UP	11.619	0	UP	2.3077	0	UP	7.6465	0	1231	17932710	CAC81811.1	943	7.2464e-123	putative chitinase [Musa acuminata]	166344	M94105.1
797	c144936_g1	1241.47	59.71	11.93	4.08	286.24	100	4.80962	0.960958	0.328643	23.0565	DOWN	-4.0871	0	DOWN	-2.3961	2.2709e-08	DOWN	-6.6315	0	DOWN	-8.2086	1.6734e-283	UP	4.6227	2.5616e-72		-1.5819	0.27453	DOWN	-4.0954	5.9167e-14	UP	6.0776	9.147e-76	UP	2.1146	1.2804e-39	DOWN	-2.219	1.2147e-154	1332	595803167	XP_007201970.1	245	3.37034e-20	hypothetical protein PRUPE_ppa004780mg [Prunus persica]>gi|462397501|gb|EMJ03169.1| hypothetical protein PRUPE_ppa004780mg [Prunus persica]	--	--
798	c150983_g1	1691.64	527.25	118.52	467.96	318.11	100	31.168	7.00622	27.6631	18.8048	DOWN	-1.3736	2.3443e-53	DOWN	-2.2341	6.7014e-24	DOWN	-3.756	9.5095e-134	DOWN	-1.7967	5.6192e-61	UP	1.4835	1.6123e-08	UP	1.9546	3.4753e-19		-0.39694	0.86334		-0.59803	0.016716		-0.86265	0.00011712	DOWN	-2.4828	7.8231e-85	600	672116575	XP_008781455.1	654	4.09202e-82	PREDICTED: cationic peroxidase SPC4-like [Phoenix dactylifera]	326515335	AK372383.1
799	c150983_g2	1502.78	465.83	89.88	453.16	400.71	100	30.9979	5.98092	30.1548	26.6646	DOWN	-1.3885	6.1683e-65	DOWN	-2.451	5.8258e-32	DOWN	-3.9878	7.6921e-167	DOWN	-1.679	8.3865e-67	UP	2.207	5.7721e-25	UP	2.304	1.3021e-30		-0.26444	0.99643		-0.22397	0.9993		-0.35609	0.52789	DOWN	-1.991	9.1847e-76	738	218328	BAA01950.1	481	1.54099e-55	peroxidase [Vigna angularis]	242375217	FP101336.1
800	c152084_g2	415.08	125.36	0.4	0	0.11	100	30.2014	0.096367	0	0.0265009	DOWN	-1.438	7.4797e-75	DOWN	-8.3768	1.9919e-53	DOWN	-9.9631	2.6429e-142	DOWN	-10.767	2.3118e-126		-1.8235	0.9957				DOWN	-9.1756	4.3072e-50				DOWN	-10.312	2.1504e-42	DOWN	-11.997	3.1693e-105	2346	695019442	XP_009396731.1	1260	7.47917e-160	PREDICTED: vicilin-like antimicrobial peptides 2-2 [Musa acuminata subsp. malaccensis]	672158060	XM_008800536.1
801	c133304_g1	136.59	39.11	11.54	13.78	39.07	100	28.6331	8.44864	10.0886	28.6039	DOWN	-1.5136	3.4431e-14	DOWN	-1.8324	0.00056236	DOWN	-3.4943	1.3556e-29	DOWN	-3.2684	5.5796e-28	UP	1.7962	0.00045254		0.22108	0.99781	DOWN	-1.7288	0.001492	UP	1.4481	0.0025567		-0.14831	0.99448	DOWN	-1.9084	7.271e-14	1350	672112201	XP_008804548.1	178	4.88992e-13	PREDICTED: uncharacterized protein LOC103717801 [Phoenix dactylifera]	--	--
802	c140963_g1	375.69	98.97	8.54	2.11	6.01	100	26.3435	2.27315	0.561633	1.59972	DOWN	-1.6359	1.8043e-55	DOWN	-3.6054	4.9232e-28	DOWN	-5.3896	3.0732e-131	DOWN	-7.4351	1.7733e-122		-0.47256	0.9957		-2.0503	0.13011	DOWN	-5.7731	6.7308e-35		1.4507	0.58724	DOWN	-4.19	3.984e-31	DOWN	-6.0724	1.0883e-131	1706	695041581	XP_009408402.1	2020	0	PREDICTED: glutamate decarboxylase-like [Musa acuminata subsp. malaccensis]	672136327	XM_008793636.1
803	c61110_g1	686.7	135.9	24.42	22.8	168.59	100	19.7903	3.55614	3.32023	24.5507	DOWN	-2.0356	3.316e-45	DOWN	-2.5536	1.1478e-09	DOWN	-4.7375	1.6053e-81	DOWN	-4.8619	3.8351e-82	UP	2.8379	6.9621e-14		-0.1292	0.99781	DOWN	-2.8002	1.7938e-10	UP	2.8402	1.7918e-14		0.17226	0.58827	DOWN	-2.1098	4.3258e-37	733	381356152	AFG26321.1	211	2.02179e-18	late embryogenesis abundant group 4 [Elaeis guineensis]	--	--
804	c151879_g1	356.89	67.35	24.55	0.35	0.26	100	18.8714	6.87887	0.0980694	0.0728516	DOWN	-2.1513	1.5098e-38	DOWN	-1.4677	0.0019709	DOWN	-3.7673	2.2579e-58	DOWN	-10.181	1.6308e-45	DOWN	-7.1549	0.00013502	DOWN	-6.4181	8.2204e-05	DOWN	-8.0032	1.2079e-11		-0.86378	0.9993	DOWN	-8.7347	1.0738e-10	DOWN	-11.132	4.4877e-40	1148	695048106	XP_009411951.1	342	1.13964e-33	PREDICTED: protein ABSCISIC ACID-INSENSITIVE 5-like [Musa acuminata subsp. malaccensis]>gi|695048108|ref|XP_009411952.1| PREDICTED: protein ABSCISIC ACID-INSENSITIVE 5-like [Musa acuminata subsp. malaccensis]>gi|695048110|ref|XP_009411953.1| PREDICTED: protein ABSCISIC ACID-INSENSITIVE 5-like [Musa acuminata subsp. malaccensis]>gi|695048112|ref|XP_009411954.1| PREDICTED: protein ABSCISIC ACID-INS…	--	--
805	c148673_g2	4877.76	716.63	256.9	37.23	615.12	100	14.6918	5.26676	0.76326	12.6107	DOWN	-2.4798	0	DOWN	-1.5503	5.2268e-91	DOWN	-4.1784	0	DOWN	-6.9967	0	UP	1.2925	1.1102e-61	DOWN	-2.8231	3.0304e-73	DOWN	-4.4908	7.127e-290	UP	3.9887	1.199e-241		-0.36981	0.0020123	DOWN	-3.0961	0	2069	695056811	XP_009416645.1	1825	0	PREDICTED: beta-glucosidase 13-like [Musa acuminata subsp. malaccensis]	629711118	XM_007820333.1
806	c136722_g1	574.47	40.14	8.72	0.73	80.97	100	6.98731	1.51792	0.127074	14.0947	DOWN	-3.548	4.1691e-127	DOWN	-2.2742	3.6831e-05	DOWN	-5.9704	3.2666e-146	DOWN	-9.5734	1.9228e-107	UP	3.2521	1.3748e-15		-3.6078	0.046314	DOWN	-5.9993	1.452e-10	UP	6.7329	3.0348e-20		0.86589	0.00088235	DOWN	-2.9285	5.7162e-97	1298	672160092	XP_008799819.1	1275	1.25719e-172	PREDICTED: aldose reductase-like isoform X2 [Phoenix dactylifera]	672160091	XM_008801597.1
807	c134772_g1	681.01	43.45	8.25	0.91	0.85	100	6.38023	1.21144	0.133625	0.124815	DOWN	-3.6839	0	DOWN	-2.4665	3.1067e-12	DOWN	-6.2988	0	DOWN	-9.5166	1.289e-258	DOWN	-3.248	0.0022563	DOWN	-3.2227	0.0025886	DOWN	-5.8066	1.7863e-22		-0.15235	0.9993	DOWN	-5.8266	2.0788e-22	DOWN	-9.7571	1.3266e-255	2399	672109729	XP_008791709.1	1655	0	PREDICTED: mannan endo-1,4-beta-mannosidase 2 [Phoenix dactylifera]	672109728	XM_008793487.1
808	c130426_g1	2790.97	50.92	14.51	0.11	5.99	100	1.82446	0.519891	0.00394128	0.214621	DOWN	-5.4788	0	DOWN	-1.887	0.0037596	DOWN	-7.5142	0	DOWN	-14.634	7.1052e-126		-1.2296	0.65059		-7.1246	0.02476	DOWN	-9.129	1.2212e-06		5.768	0.3129	DOWN	-3.2287	5.6111e-06	DOWN	-8.954	0	859	695050210	XP_009413079.1	216	1.29316e-19	PREDICTED: defensin Ec-AMP-D2 {ECO:0000303|PubMed:18625284}-like [Musa acuminata subsp. malaccensis]	--	--
809	c153537_g1	23450.5	306.36	6.8	0.4	4.1	100	1.30641	0.0289972	0.00170572	0.0174836	DOWN	-5.9708	0	DOWN	-5.5635	7.8412e-126	DOWN	-11.683	0	DOWN	-15.816	0		-0.69824	0.9957		-4.138	0.010408	DOWN	-9.8189	3.2868e-93		3.3128	0.13627	DOWN	-6.3738	5.6144e-126	DOWN	-12.591	0	1966	695039103	XP_009407076.1	866	5.57193e-104	PREDICTED: vicilin-like antimicrobial peptides 2-2 [Musa acuminata subsp. malaccensis]	--	--
810	c139282_g1	8752.15	39.4	3.06	0.63	0.37	100	0.450175	0.0349628	0.00719823	0.00422753	DOWN	-7.5081	0	DOWN	-3.7549	1.61e-10	DOWN	-11.411	0	DOWN	-13.716	0		-3.008	0.4367		-2.3091	0.73799	DOWN	-6.1815	6.3169e-13		-0.82581	0.9993	DOWN	-6.875	1.4263e-12	DOWN	-14.63	0	1609	672161260	XP_008800438.1	1577	0	PREDICTED: alpha-galactosidase [Phoenix dactylifera]	34765754	AY374437.1
811	c144307_g1	1310.61	22.42	1.13	0.04	0.43	100	1.71065	0.0862194	0.00305201	0.0328091	DOWN	-5.5656	4.9193e-265	DOWN	-4.3905	0.00029533	DOWN	-10.104	4.8203e-178	DOWN	-14.942	6.474e-73		-1.357	0.9957		-4.8426	0.99781	DOWN	-9.3505	0.00056096		3.3586	0.9993	DOWN	-5.8596	6.4139e-05	DOWN	-11.672	2.118e-142	1074	672116094	XP_008781199.1	916	5.99591e-121	PREDICTED: 1-Cys peroxiredoxin [Phoenix dactylifera]	514736636	XM_004958407.1
812	c145645_g1	3023.51	935.2	7847.07	54157.3	10257	5.58283	1.72682	14.4894	100	18.9392	DOWN	-1.745	1.8853e-122	UP	2.9708	0	UP	1.0775	6.0909e-87	UP	3.8746	0		0.0026756	0.9957	UP	2.7923	0	UP	5.6456	0	DOWN	-2.9165	0	UP	2.8614	0		0.86992	1.5238e-82	734	2754853	AAB95220.1	176	1.71097e-14	metallothionein type I [Fritillaria agrestis]>gi|183013702|gb|ACC38380.1| metallothionein-like protein [Lilium formosanum]	554789533	AK427181.1
813	c142783_g1	31.26	12.42	62.24	134.64	61.6	23.2175	9.2246	46.227	100	45.7516	DOWN	-1.0327	0.0032256	UP	2.2577	2.4386e-12	UP	1.0767	0.00088269	UP	2.1917	2.7672e-25		0.034238	0.9957	UP	1.1102	3.5522e-10	UP	3.2505	9.153e-42	DOWN	-1.2029	4.2292e-10	UP	2.1799	7.9158e-13		0.9007	0.00065986	1896	672114517	XP_008777313.1	1420	0	PREDICTED: aspartic proteinase PCS1-like [Phoenix dactylifera]	672114516	XM_008779091.1
814	c126915_g1	157.14	5.74	442.01	17.99	534.4	29.4049	1.0741	82.7115	3.36639	100	DOWN	-4.4737	3.3857e-18	UP	6.1902	3.625e-52	UP	1.5681	1.4862e-15	DOWN	-3.0758	1.4759e-13		0.32545	0.17239	DOWN	-4.6487	2.8033e-50		1.424	0.32011	UP	4.8472	1.7648e-63	UP	6.4036	5.2992e-64	UP	1.6833	5.2177e-25	716	443302180	AGC82207.1	208	8.23797e-19	defensin [Persea americana var. drymifolia]	--	--
815	c130720_g1	192.18	12.94	1757.97	112.51	117.22	10.9319	0.736076	100	6.4	6.66792	DOWN	-3.6047	5.8564e-61	UP	7.0155	0	UP	3.2625	0		-0.73441	5.9059e-07	DOWN	-3.8723	0	DOWN	-4.0017	0	UP	2.8964	3.9086e-30		0.0024459	0.9993	UP	3.0311	5.1934e-32		-0.82005	5.491e-06	1758	460396467	XP_004243794.1	658	7.17704e-77	PREDICTED: flavonol synthase/flavanone 3-hydroxylase-like [Solanum lycopersicum]	--	--
816	c132079_g1	9.73	1.36	77.45	2.15	9.75	12.5629	1.75597	100	2.77598	12.5888	DOWN	-2.5534	0.003892	UP	5.7633	2.4969e-32	UP	3.0617	8.2994e-23		-2.1429	0.03852	DOWN	-2.956	1.0873e-22	DOWN	-5.2094	3.9885e-32		0.43654	0.99643		2.1264	0.028953	UP	2.6953	0.0034004		-0.10453	0.99601	2009	672163904	XP_008801813.1	2235	0	PREDICTED: phosphoglucan phosphatase LSF1, chloroplastic isoform X1 [Phoenix dactylifera]	672163903	XM_008803591.1
817	c130402_g1	438.93	0.08	2954.68	0.11	0.3	14.8554	0.00270757	100	0.00372291	0.0101534	DOWN	-10.984	1.5408e-16	UP	14.701	2.4711e-94	UP	3.5694	2.891e-265	DOWN	-10.753	1.2709e-17	DOWN	-12.519	1.0944e-147	DOWN	-14.327	1.1681e-104		0.25683	0.99643		1.6805	0.9993		2.0697	0.99448	DOWN	-9.1603	1.1525e-22	1188	--	--	--	--	--	58040998	AY860979.1
818	c128512_g1	10.43	1.13	65.3	12.84	0.66	15.9724	1.73047	100	19.6631	1.01072	DOWN	-2.9132	0.0022878	UP	5.7761	1.4456e-24	UP	2.7146	2.7023e-15		0.33693	0.99721	DOWN	-6.6022	3.8311e-24	DOWN	-2.3825	2.1808e-13	UP	3.2762	0.00023376	DOWN	-4.3466	0.00012313		-0.93813	0.99448	DOWN	-4.0978	0.0012691	1835	672137969	XP_008792724.1	2237	0	PREDICTED: beta-glucosidase 6 [Phoenix dactylifera]	672137968	XM_008794502.1
819	c150120_g1	27.93	0.85	81.93	2.41	4	34.0901	1.03747	100	2.94154	4.88222	DOWN	-4.7553	1.9758e-10	UP	6.5251	1.3112e-29	UP	1.6215	1.8204e-09	DOWN	-3.498	1.9724e-08	DOWN	-4.3221	4.0337e-28	DOWN	-5.1243	6.8931e-30		1.2833	0.93637		0.67529	0.9993		2.0909	0.28202	DOWN	-2.9108	7.8384e-07	1798	672156448	XP_008797923.1	2435	0	PREDICTED: delta(24)-sterol reductase-like [Phoenix dactylifera]	162458315	NM_001112090.1
820	c148609_g1	10.76	2.58	28.34	3.26	6.58	37.9675	9.10374	100	11.5032	23.2181	DOWN	-1.7726	0.00088391	UP	3.386	2.2091e-15	UP	1.465	3.2474e-05		-1.6865	0.0092241	DOWN	-2.0771	3.6001e-09	DOWN	-3.1564	3.4067e-14		0.11219	0.99643		0.95229	0.48442		1.1968	0.12036		-0.82231	0.59121	3149	695058363	XP_009417494.1	3541	0	PREDICTED: subtilisin-like protease [Musa acuminata subsp. malaccensis]>gi|695058365|ref|XP_009417495.1| PREDICTED: subtilisin-like protease [Musa acuminata subsp. malaccensis]>gi|695058367|ref|XP_009417496.1| PREDICTED: subtilisin-like protease [Musa acuminata subsp. malaccensis]>gi|695058369|ref|XP_009417497.1| PREDICTED: subtilisin-like protease [Musa acuminata subsp. malaccensis]	672156843	XM_008799887.1
821	c152307_g1	28.73	7.18	75.07	20.31	24.16	38.2709	9.56441	100	27.0547	32.1833	DOWN	-2.1684	2.3171e-06	UP	3.6485	2.5406e-21	UP	1.3318	7.7886e-06		-1.0021	0.068455	DOWN	-1.6402	8.8899e-09	DOWN	-2.3387	1.9469e-13		1.1924	0.070443		0.57156	0.67281	UP	1.8963	0.00044658		-0.51859	0.99601	3029	672176220	XP_008808183.1	1872	0	PREDICTED: probable beta-D-xylosidase 7 [Phoenix dactylifera]	672176231	XM_008809967.1
822	c141770_g2	59.71	24.12	152.41	21.38	44.93	39.1772	15.8257	100	14.028	29.4797	DOWN	-1.0132	0.0043681	UP	2.5855	8.5879e-18	UP	1.4241	2.3699e-07	DOWN	-1.4379	0.0025165	DOWN	-1.7202	1.3713e-10	DOWN	-2.8668	3.6598e-19		-0.39866	0.99643		1.0196	0.08758		0.75326	0.12036		-0.50638	0.99601	1017	695016811	XP_009395324.1	962	1.98146e-128	PREDICTED: 60S ribosomal protein L13-1 [Musa acuminata subsp. malaccensis]>gi|695016813|ref|XP_009395325.1| PREDICTED: 60S ribosomal protein L13-1 [Musa acuminata subsp. malaccensis]>gi|695016815|ref|XP_009395326.1| PREDICTED: 60S ribosomal protein L13-1 [Musa acuminata subsp. malaccensis]>gi|695016817|ref|XP_009395327.1| PREDICTED: 60S ribosomal protein L13-1 [Musa acuminata subsp. malaccensis]	672160449	XM_008801786.1
823	c150470_g1	19.99	3.93	42.14	5.29	12.2	47.4371	9.32606	100	12.5534	28.9511	DOWN	-2.0618	8.654e-06	UP	3.3543	1.0534e-16	UP	1.1442	0.00077827	DOWN	-1.8829	0.00028114	DOWN	-1.7567	4.5423e-08	DOWN	-3.0319	6.0093e-15		0.20499	0.99643		1.1483	0.13771		1.4856	0.015195		-0.82268	0.3601	2371	672107331	XP_008805667.1	2156	0	PREDICTED: probable glycosyltransferase At3g07620 [Phoenix dactylifera]>gi|672107333|ref|XP_008805745.1| PREDICTED: probable glycosyltransferase At3g07620 [Phoenix dactylifera]	590573450	XM_007012063.1
824	c135317_g1	24.11	9.63	50.15	43.31	23.38	48.0758	19.2024	100	86.3609	46.6201	DOWN	-1.0396	0.0033264	UP	2.3075	7.1876e-13	UP	1.1196	0.00042518		0.88453	0.013862	DOWN	-1.0377	0.0003232		-0.2399	0.99781	UP	1.9502	1.7694e-10		-0.92476	0.010332	UP	1.1577	0.003562		-0.12832	0.99601	2301	672173047	XP_008806639.1	2150	0	PREDICTED: 65-kDa microtubule-associated protein 6-like [Phoenix dactylifera]	672173046	XM_008808417.1
825	c139072_g1	28.84	0.73	57.53	30.19	9.54	50.1304	1.2689	100	52.477	16.5827	DOWN	-5.0078	3.9144e-11	UP	6.2216	1.5416e-21	UP	1.0655	0.0016668		0.10361	0.99721	DOWN	-2.5587	3.7039e-13		-0.96672	0.0033331	UP	5.1374	9.3991e-12	DOWN	-1.7189	0.00043133	UP	3.5508	0.001681	DOWN	-1.7034	0.0012002	1839	672133488	XP_008790366.1	2096	0	PREDICTED: cytochrome P450 90B1-like [Phoenix dactylifera]	672120430	XM_008785259.1
826	c36799_g1	140.14	0.78	12.03	495.44	1.37	28.286	0.157436	2.42814	100	0.276522	DOWN	-7.2004	7.559e-49	UP	3.8751	0.00053867	DOWN	-3.4736	2.0481e-42	UP	1.8595	3.6265e-73	DOWN	-3.1045	0.0019371	UP	5.3283	3.4855e-185	UP	9.086	1.8039e-142	DOWN	-8.5598	6.2443e-157		0.6585	0.99448	DOWN	-6.7884	3.7771e-51	1806	672112182	XP_008804451.1	1228	1.85939e-161	PREDICTED: uncharacterized transporter YBR287W-like [Phoenix dactylifera]	--	--
827	c118561_g1	104.13	0.84	19.08	762.24	2.87	13.6611	0.110202	2.50315	100	0.376522	DOWN	-6.6639	2.8518e-18	UP	4.4363	0.002451	DOWN	-2.3759	1.5551e-10	UP	2.9165	2.8966e-94		-2.692	0.020408	UP	5.2876	7.6985e-138	UP	9.6065	6.5712e-99	DOWN	-8.1065	1.1855e-122		1.6323	0.99448	DOWN	-5.2781	1.9424e-18	979	25989650	AAN60205.1	391	9.06225e-44	photosystem II 10 kDa protein [Xerophyta humilis]	183013703	EU371025.1
828	c132150_g1	111.7	1.89	23.96	265.84	3.97	42.0178	0.710954	9.01294	100	1.49338	DOWN	-5.5957	2.5644e-26	UP	3.5942	0.00010369	DOWN	-2.1497	4.5641e-13	UP	1.2926	3.154e-14	DOWN	-2.5561	0.0015635	UP	3.4375	3.1122e-50	UP	6.9143	6.6314e-60	DOWN	-6.1205	1.5141e-62		0.9261	0.99448	DOWN	-4.916	3.1719e-25	1210	217071650	ACJ84185.1	376	5.69939e-41	unknown [Medicago truncatula]>gi|388516619|gb|AFK46371.1| unknown [Medicago truncatula]	--	--
829	c143808_g1	52.7	1.37	17.34	99.71	2.35	52.8533	1.37398	17.3904	100	2.35683	DOWN	-4.9468	2.9988e-13	UP	3.5647	0.0011212	DOWN	-1.5304	0.00026214	UP	1.0272	0.00038494	DOWN	-2.8569	0.0041215	UP	2.5528	7.4316e-16	UP	6.0001	2.8273e-26	DOWN	-5.5367	3.8928e-26		0.59576	0.99448	DOWN	-4.5976	2.3362e-12	1359	695042628	XP_009408977.1	1329	3.77965e-180	PREDICTED: 2-alkenal reductase (NADP(+)-dependent)-like [Musa acuminata subsp. malaccensis]	571461764	XM_003527137.2
830	c144740_g2	38.27	4.37	17.27	19.49	69.92	54.734	6.25	24.6997	27.8747	100	DOWN	-2.8411	1.0704e-12	UP	1.9109	0.001943	DOWN	-1.0785	0.0021724		-0.93609	0.012562	UP	2.0475	6.2324e-14		0.13765	0.99781	UP	1.9311	0.00012088	UP	1.7829	1.8104e-12	UP	3.8464	7.575e-28		0.75875	0.00048458	2119	672175899	XP_008808018.1	1585	0	PREDICTED: uncharacterized protein LOC103720194 [Phoenix dactylifera]	694998025	XM_009404145.1
831	c135449_g1	103.61	1.12	31.57	173.65	16.67	59.666	0.644976	18.1802	100	9.59977	DOWN	-6.2231	1.0527e-10	UP	4.7346	0.0030335	DOWN	-1.6367	0.00077674		0.79949	0.060491		-0.86584	0.76169	UP	2.4314	2.1587e-10	UP	7.0486	2.668e-17	DOWN	-3.4242	3.7645e-14		3.7568	0.051353	DOWN	-2.7128	1.7645e-06	647	672163949	XP_008801837.1	682	2.80015e-87	PREDICTED: chlorophyll a-b binding protein 7, chloroplastic-like [Phoenix dactylifera]	593331234	XM_007138982.1
832	c144875_g2	134.43	0.93	33.85	222.59	2.28	60.3935	0.417809	15.2073	100	1.0243	DOWN	-6.6926	5.834e-13	UP	5.2021	0.00045746	DOWN	-1.6388	9.6469e-05		0.73726	0.053479	DOWN	-3.8684	0.0011432	UP	2.3712	4.8894e-12	UP	7.456	5.9949e-20	DOWN	-6.3666	2.1641e-21		1.2217	0.99448	DOWN	-5.7174	3.5446e-13	721	84663857	ABC60341.1	364	1.85435e-39	putative oxidoreductase [Musa acuminata AAA Group]	--	--
833	c139378_g1	209.83	0.39	20.23	304.79	2.87	68.8441	0.127957	6.63736	100	0.941632	DOWN	-8.791	6.2014e-35	UP	5.6365	0.00027208	DOWN	-3.3028	2.6353e-34		0.58129	0.0011965		-2.7767	0.0055748	UP	3.8793	1.9159e-56	UP	9.3984	2.0664e-47	DOWN	-6.7829	4.7134e-63		2.7478	0.62672	DOWN	-6.2897	7.3021e-44	1108	11133881	O49079.1	1371	0	RecName: Full=Oxygen-evolving enhancer protein 1, chloroplastic; Short=OEE1; AltName: Full=33 kDa subunit of oxygen evolving system of photosystem II; AltName: Full=33 kDa thylakoid membrane protein; AltName: Full=OEC 33 kDa subunit; Flags: Precursor [Fritillaria agrestis]>gi|2921506|gb|AAC04808.1| photosystem II oxygen evolving complex protein 1 precursor [Fritillaria agrestis]	672162171	XM_008802697.1
834	c130382_g1	71.12	9.14	33.56	95.2	18.26	74.7059	9.60084	35.2521	100	19.1807	DOWN	-2.6715	8.0064e-16	UP	1.806	0.00024014	DOWN	-1.0138	0.00048939		0.4596	0.30453		-0.84237	0.12877	UP	1.4685	4.7012e-09	UP	3.1571	5.9895e-24	DOWN	-2.4379	1.3185e-16		0.85156	0.19857	DOWN	-2.0664	1.3204e-09	1561	641827078	KDO46278.1	771	1.38976e-96	hypothetical protein CISIN_1g026124mg [Citrus sinensis]	359478135	XM_002268664.2
835	c109487_g1	274.06	40.9	105.07	227.94	361.19	75.877	11.3237	29.09	63.1081	100	DOWN	-2.4449	2.5612e-24	UP	1.2848	0.00096295	DOWN	-1.3084	1.0522e-09		-0.21709	0.99161	UP	1.8295	2.1667e-19	UP	1.0865	4.2593e-06	UP	2.2539	1.6597e-18		0.61606	0.00032364	UP	3.0022	1.3225e-37		0.31088	0.053345	796	695070369	XP_009382208.1	681	1.36555e-87	PREDICTED: cyanate hydratase [Musa acuminata subsp. malaccensis]	255584284	XM_002532833.1
836	c146922_g1	62.7	8.58	27.19	65.31	30.87	96.0037	13.1373	41.6322	100	47.2669	DOWN	-2.5794	1.2253e-14	UP	1.5907	0.0028187	DOWN	-1.137	0.00014847		0.096128	0.99721		0.21818	0.9957	UP	1.2284	3.0713e-05	UP	2.7016	1.1418e-15	DOWN	-1.1372	0.00043272	UP	1.6968	0.00012615	DOWN	-1.1291	0.0015344	1680	672133904	XP_008790590.1	1591	0	PREDICTED: calreticulin-3-like isoform X2 [Phoenix dactylifera]	695076329	XM_009387175.1
837	c153412_g3	817.38	72.19	323.77	817.88	147.09	99.9389	8.82648	39.5865	100	17.9843	DOWN	-3.1716	3.3003e-33	UP	2.0739	5.7451e-08	DOWN	-1.246	6.6133e-10		0.078891	0.99721	DOWN	-1.0532	0.0041301	UP	1.3201	6.8307e-11	UP	3.2766	1.2414e-34	DOWN	-2.5002	3.8963e-24		0.9087	0.075497	DOWN	-2.5094	9.2043e-23	424	604318877	EYU30298.1	119	5.75082e-07	hypothetical protein MIMGU_mgv1a017316mg [Erythranthe guttata]	--	--
838	c139645_g1	4862.43	9.13	55.26	4.78	298.13	100	0.187766	1.13647	0.0983048	6.1313	DOWN	-8.5786	0	UP	2.4685	0.00085998	DOWN	-6.2584	0	DOWN	-9.8647	0	UP	2.4139	4.2812e-18	DOWN	-3.6111	2.8502e-05		-1.26	0.99643	UP	5.898	5.6362e-33	UP	4.7704	2.4205e-32	DOWN	-4.0547	0	768	--	--	--	--	--	--	--
839	c141751_g1	3167.9	7.27	61.65	0.05	8.99	100	0.22949	1.94608	0.00157833	0.283784	DOWN	-8.4715	0	UP	3.0095	1.2423e-07	DOWN	-5.6103	0	DOWN	-15.996	1.7118e-120	DOWN	-2.7347	6.4432e-07	DOWN	-10.39	4.6539e-07		-7.4981	0.11518		7.5285	0.1059		0.1628	0.99448	DOWN	-8.5552	0	945	460373023	XP_004232322.1	221	1.46156e-19	PREDICTED: oleosin 5-like isoform 1 [Solanum lycopersicum]	--	--
840	c120039_g1	1326.3	6.51	47.71	45.86	656.42	100	0.490839	3.59723	3.45774	49.4926	DOWN	-7.3681	5.5455e-141	UP	2.7957	0.00087547	DOWN	-4.7206	4.4478e-148	DOWN	-4.8021	1.1684e-148	UP	3.8347	1.4159e-66		-0.086265	0.99781	UP	2.592	0.00058166	UP	3.7941	2.5966e-67	UP	6.5184	5.3735e-76	DOWN	-1.0961	5.4432e-23	701	586732632	XP_006850002.1	201	3.83222e-17	hypothetical protein AMTR_s00022p00173750 [Amborella trichopoda]>gi|548853600|gb|ERN11583.1| hypothetical protein AMTR_s00022p00173750 [Amborella trichopoda]	--	--
841	c149864_g1	262.76	2.05	13.36	157.73	3.27	100	0.78018	5.08449	60.0282	1.24448	DOWN	-6.7186	1.3339e-111	UP	2.6352	0.00088626	DOWN	-4.2317	1.0929e-106		-0.70309	1.118e-10		-1.9978	0.0080576	UP	3.5238	1.1153e-56	UP	6.0416	3.8858e-69	DOWN	-5.6485	2.6242e-69		0.52537	0.99448	DOWN	-6.4397	1.1171e-114	2096	672111283	XP_008799933.1	1500	0	PREDICTED: beta-glucosidase 12-like [Phoenix dactylifera]	388495653	BT136098.1
842	c153714_g1	2466.86	44.81	141.59	70.33	118.61	100	1.81648	5.73969	2.85099	4.80814	DOWN	-5.4812	0	UP	1.5856	4.3581e-24	DOWN	-4.0438	0	DOWN	-5.0791	0		-0.22289	0.29377	DOWN	-1.0402	3.6049e-11		0.42808	0.0041108		0.6903	6.821e-06	UP	1.2507	2.7519e-16	DOWN	-4.4769	0	2454	672112047	XP_008803786.1	2998	0	PREDICTED: probable cytosolic oligopeptidase A [Phoenix dactylifera]	672112046	XM_008805564.1
843	c143495_g1	2306.68	21.28	216.93	17.14	24.07	100	0.922538	9.40443	0.743059	1.04349	DOWN	-6.4618	0	UP	3.2738	2.8995e-24	DOWN	-3.3362	1.6864e-264	DOWN	-7.0242	0	DOWN	-3.125	4.2414e-23	DOWN	-3.6928	3.2268e-26		-0.53636	0.99643		0.44081	0.9993		0.036778	0.99448	DOWN	-6.6715	0	827	672137261	XP_008792350.1	563	4.17515e-67	PREDICTED: BURP domain-containing protein 3 [Phoenix dactylifera]	669026884	HG670306.1
844	c145275_g1	171.17	3.59	21.31	11.49	5.9	100	2.09733	12.4496	6.71262	3.44687	DOWN	-5.2903	2.4439e-106	UP	2.5004	7.7532e-08	DOWN	-2.9382	1.1199e-74	DOWN	-3.8612	2.2152e-92	DOWN	-1.8224	2.6275e-05		-0.92782	0.06112		1.4552	0.0063014		-1.0216	0.24714		0.56593	0.76493	DOWN	-4.9709	4.7352e-103	2854	672196160	XP_008776735.1	2043	0	PREDICTED: BURP domain-containing protein 12-like [Phoenix dactylifera]	695054300	XM_009417001.1
845	c144173_g1	1896.72	22.11	317.08	63.55	214.84	100	1.1657	16.7173	3.35052	11.3269	DOWN	-6.1333	0	UP	3.7706	8.5222e-87	DOWN	-2.511	0	DOWN	-4.8606	0		-0.52605	1.1857e-05	DOWN	-2.3545	1.3197e-53	UP	1.2988	1.7011e-06	UP	1.7015	1.0442e-25	UP	3.1325	8.2761e-53	DOWN	-3.2473	0	1565	672179361	XP_008809851.1	1402	0	PREDICTED: thiamine thiazole synthase 1, chloroplastic-like [Phoenix dactylifera]	672179360	XM_008811629.1
846	c150879_g1	65.48	1.06	11.89	0.17	4.13	100	1.61881	18.1582	0.259621	6.30727	DOWN	-5.6678	4.6167e-37	UP	3.4226	2.2017e-05	DOWN	-2.3935	6.6237e-21	DOWN	-8.5245	8.3164e-31		-1.4937	0.029701	DOWN	-6.1358	9.8453e-07		-2.8306	0.75921		4.5151	0.020109		1.8168	0.1602	DOWN	-4.0975	1.5246e-32	2620	672121106	XP_008783846.1	2580	0	PREDICTED: endoglucanase 19-like [Phoenix dactylifera]	672184491	XM_008814336.1
847	c124463_g1	1240.81	86.68	250.31	55.18	293.79	100	6.98576	20.1731	4.4471	23.6773	DOWN	-3.5428	4.4427e-175	UP	1.455	3.1486e-12	DOWN	-2.2361	9.3158e-107	DOWN	-4.4451	1.8861e-190		0.27575	0.51867	DOWN	-2.2137	4.6056e-20		-0.87617	0.15118	UP	2.3625	2.6252e-27	UP	1.6187	1.8881e-18	DOWN	-2.1706	1.2411e-92	903	672205130	XP_008779098.1	490	4.57451e-58	PREDICTED: 21 kDa protein-like [Phoenix dactylifera]	--	--
848	c141940_g1	1651.92	63.08	345.01	624.45	61.52	100	3.81859	20.8854	37.8015	3.72415	DOWN	-4.4836	6.4082e-219	UP	2.4388	3.8751e-27	DOWN	-2.1931	1.9484e-116	DOWN	-1.349	7.0158e-59	DOWN	-2.426	1.524e-26		0.83932	7.0743e-11	UP	3.1607	3.6634e-68	DOWN	-3.3923	5.0831e-67		-0.099211	0.99448	DOWN	-4.8293	3.8482e-217	1008	--	--	--	--	--	242388424	FP094885.1
849	c149686_g1	78.26	4	16.38	2.35	9.61	100	5.11117	20.9302	3.00281	12.2796	DOWN	-4.0428	3.6692e-44	UP	1.8805	0.00059355	DOWN	-2.3105	7.9853e-26	DOWN	-5.4041	3.7896e-47		-0.73346	0.29393	DOWN	-3.0984	1.296e-06		-1.3353	0.63773		2.238	0.0050901		1.035	0.12869	DOWN	-3.2542	9.0558e-35	2942	672141255	XP_008794452.1	3728	0	PREDICTED: homeobox-leucine zipper protein HOX32 [Phoenix dactylifera]	672141254	XM_008796230.1
850	c105833_g1	58.86	2.33	13.97	9.88	16.83	100	3.95855	23.7343	16.7856	28.5933	DOWN	-4.3736	2.4045e-23	UP	2.5162	0.0015263	DOWN	-2.0058	4.1088e-11	DOWN	-2.5375	1.7866e-14		0.30126	0.9957		-0.53657	0.99781		1.8622	0.023231		0.71087	0.50769	UP	2.7054	4.8664e-05	DOWN	-1.9147	2.8753e-09	1967	672112119	XP_008804149.1	1604	0	PREDICTED: auxin response factor 12-like [Phoenix dactylifera]>gi|672112121|ref|XP_008804156.1| PREDICTED: auxin response factor 12-like [Phoenix dactylifera]>gi|672112123|ref|XP_008804164.1| PREDICTED: auxin response factor 12-like [Phoenix dactylifera]	672113880	XM_008814827.1
851	c150947_g1	115.92	8.48	27.56	71.11	19.31	100	7.31539	23.775	61.344	16.658	DOWN	-3.4863	1.2969e-53	UP	1.6315	2.83e-05	DOWN	-2.0031	9.6416e-29		-0.66872	2.3067e-05		-0.48553	0.4183	UP	1.3295	6.1468e-10	UP	2.8436	6.5968e-28	DOWN	-1.942	1.0372e-15		1.0339	0.012927	DOWN	-2.6988	1.1036e-37	2534	695041845	XP_009408546.1	1594	0	PREDICTED: CSC1-like protein ERD4 [Musa acuminata subsp. malaccensis]	695022388	XM_009400046.1
852	c153139_g1	205.36	18.87	55.82	34.31	40.86	100	9.18874	27.1815	16.7072	19.8968	DOWN	-3.1939	5.3471e-55	UP	1.4941	1.1679e-05	DOWN	-1.8482	2.7728e-28	DOWN	-2.6123	3.4064e-42		-0.43849	0.40891		-0.76894	0.06662		0.60771	0.10034		0.20348	0.9993		0.94351	0.0078648	DOWN	-2.4969	2.0859e-37	1748	225446494	XP_002278294.1	919	2.86929e-116	PREDICTED: tabersonine 16-O-methyltransferase [Vitis vinifera]	--	--
853	c143686_g1	193.29	12.96	54.38	23.93	21.96	100	6.70495	28.1339	12.3804	11.3612	DOWN	-3.6119	1.1943e-74	UP	1.9992	5.9159e-11	DOWN	-1.761	3.4603e-33	DOWN	-2.9772	3.3041e-60	DOWN	-1.2754	9.2012e-06	DOWN	-1.221	4.9669e-05		0.66076	0.080789		-0.18135	0.9993		0.61174	0.17802	DOWN	-3.2466	1.7338e-62	2092	672110581	XP_008796235.1	2136	0	PREDICTED: 3-hydroxy-3-methylglutaryl-coenzyme A reductase 3-like [Phoenix dactylifera]	342519809	JF275061.1
854	c150459_g1	77.08	5.95	23.37	9.56	25.49	100	7.71925	30.3191	12.4027	33.0695	DOWN	-3.4116	1.1405e-48	UP	1.9026	1.6742e-07	DOWN	-1.6573	1.1699e-20	DOWN	-2.9809	1.0008e-40		0.15305	0.9957	DOWN	-1.3284	0.0003113		0.45681	0.46198	UP	1.3545	2.7474e-05	UP	1.9436	3.2266e-09	DOWN	-1.7145	1.3137e-18	3493	672144566	XP_008796184.1	2705	0	PREDICTED: 4-alpha-glucanotransferase DPE2 isoform X2 [Phoenix dactylifera]	672144565	XM_008797962.1
855	c145228_g1	162.38	2.16	54.03	46.85	15.37	100	1.33021	33.2738	28.8521	9.46545	DOWN	-5.9415	5.5531e-35	UP	4.5737	4.9854e-11	DOWN	-1.516	4.1919e-11	DOWN	-1.7507	3.0921e-13	DOWN	-1.7737	0.00014144		-0.23946	0.99781	UP	4.2168	7.667e-10	DOWN	-1.6612	0.0018218		2.6879	0.010858	DOWN	-3.5	2.1728e-27	1130	672140805	XP_008794218.1	691	2.67936e-85	PREDICTED: probable 2-oxoglutarate-dependent dioxygenase AOP1 [Phoenix dactylifera]	--	--
856	c138192_g1	320.17	41.11	111.06	152.03	122.69	100	12.8401	34.6878	47.4841	38.3203	DOWN	-2.6689	1.3243e-50	UP	1.3608	6.8214e-07	DOWN	-1.4564	8.7457e-22	DOWN	-1.0326	1.5277e-12		0.18313	0.9957		0.41897	0.12	UP	1.6624	1.8038e-14		-0.3628	0.60073	UP	1.4319	2.6846e-09	DOWN	-1.4835	1.4224e-18	1177	672108008	XP_008782902.1	1017	3.78523e-135	PREDICTED: 20 kDa chaperonin, chloroplastic-like isoform X1 [Phoenix dactylifera]	--	--
857	c135086_g1	90.74	3.59	31.57	58.51	13.15	100	3.95636	34.7917	64.4809	14.492	DOWN	-4.3659	1.4601e-19	UP	3.0625	3.5285e-05	DOWN	-1.4518	4.371e-06		-0.59086	0.14826		-1.2237	0.074087		0.8561	0.059025	UP	3.8011	5.636e-12	DOWN	-2.2068	1.8605e-06		1.7267	0.10421	DOWN	-2.8857	3.9982e-13	1163	695021660	XP_009397927.1	813	3.63015e-104	PREDICTED: uncharacterized protein LOC103982664 [Musa acuminata subsp. malaccensis]	118482025	EF144725.1
858	c151616_g1	43.3	1.68	15.38	8.26	0.43	100	3.87991	35.5196	19.0762	0.993072	DOWN	-4.4013	4.3904e-18	UP	3.1251	5.8981e-05	DOWN	-1.4245	1.7927e-05	DOWN	-2.3532	2.8967e-10	DOWN	-5.132	1.5074e-06		-0.93356	0.3428		2.0741	0.024529	DOWN	-4.3254	0.0019446		-2.119	0.78834	DOWN	-6.7667	3.6541e-18	2051	672148040	XP_008797155.1	1833	0	PREDICTED: sucrose transport protein SUT1-like [Phoenix dactylifera]	398363586	JX067543.1
859	c151996_g1	128.71	12.29	47.33	12.27	12.35	100	9.5486	36.7726	9.53306	9.59521	DOWN	-3.7868	5.1766e-31	UP	2.5635	9.5168e-08	DOWN	-1.3715	1.7552e-09	DOWN	-4.6322	7.2608e-33	DOWN	-3.7287	1.0641e-10	DOWN	-3.2655	1.428e-09		-0.81934	0.99643		-0.59016	0.9993		-1.2772	0.67023	DOWN	-5.3104	6.5616e-34	2625	672206152	XP_008779357.1	2647	0	PREDICTED: DNA topoisomerase 2, partial [Phoenix dactylifera]	695030931	XM_009404679.1
860	c150893_g1	102.59	11.7	37.79	14.35	39.45	100	11.4046	36.8359	13.9877	38.454	DOWN	-2.8472	3.5681e-47	UP	1.6223	3.2412e-08	DOWN	-1.3731	1.2296e-17	DOWN	-2.8025	1.3998e-42		0.092899	0.9957	DOWN	-1.4342	2.4566e-06		0.070775	0.99643	UP	1.4001	4.0206e-07	UP	1.6032	1.9666e-09	DOWN	-1.4905	1.675e-16	2874	672135912	XP_008791635.1	3074	0	PREDICTED: isoamylase 3, chloroplastic isoform X2 [Phoenix dactylifera]	672135911	XM_008793413.1
861	c150992_g1	1132.56	114.37	425.02	73.79	421.55	100	10.0984	37.5274	6.51533	37.221	DOWN	-3.0527	0	UP	1.7853	3.4272e-72	DOWN	-1.4157	1.4859e-147	DOWN	-3.9404	0		0.052124	0.9957	DOWN	-2.5295	5.0961e-105		-0.86157	0.00050052	UP	2.4547	2.1975e-108	UP	1.7254	2.2948e-75	DOWN	-1.5738	7.4138e-144	2264	672179446	XP_008809896.1	2323	0	PREDICTED: succinate-semialdehyde dehydrogenase, mitochondrial isoform X1 [Phoenix dactylifera]	672179447	XM_008811675.1
2350 DEGS (Seed vs S_Str)
862	c10004_g1	0	5.54	1.32	0	0.02	0	100	23.8267	0	0.361011	UP	4.788	0.0036044		-2.1423	0.14198								-5.9636	0.44387				DOWN	-4.7593	0.0033395					-8.218	0.0051975				2464	--	--	--	--	--	531988639	HF679024.1
863	c100132_g1	0	6.44	1.37	0	0.1	0	100	21.2733	0	1.5528	UP	5.484	4.8535e-05		-2.3045	0.014949								-3.6901	0.32292				DOWN	-5.4553	4.4645e-05				DOWN	-6.1067	4.3964e-05				3351	326521448	BAK00300.1	157	1.74252e-08	predicted protein [Hordeum vulgare subsp. vulgare]	685871926	XM_009264721.1
864	c100197_g1	0	7.01	2.28	0	0.03	0	100	32.525	0	0.42796	UP	5.636	1.4225e-05		-1.6901	0.062346		3.9055	0.1169					-6.2639	0.059453		-3.8923	0.095704	DOWN	-5.6073	1.3078e-05				DOWN	-8.066	4.6139e-05				3417	551609291	XP_005785863.1	190	1.49938e-13	hypothetical protein EMIHUDRAFT_229800 [Emiliania huxleyi CCMP1516]>gi|551612462|ref|XP_005787255.1| hypothetical protein EMIHUDRAFT_111045 [Emiliania huxleyi CCMP1516]>gi|485639074|gb|EOD33434.1| hypothetical protein EMIHUDRAFT_229800 [Emiliania huxleyi CCMP1516]>gi|485640621|gb|EOD34826.1| hypothetical protein EMIHUDRAFT_111045 [Emiliania huxleyi CCMP1516]	517318535	HF679028.1
865	c100257_g1	0	11.33	3.02	0	0.18	0	100	26.6549	0	1.5887	UP	5.5122	3.8912e-05		-1.9784	0.03529		3.4934	0.29972					-4.0444	0.17805		-3.4801	0.24604	DOWN	-5.4835	3.5771e-05				DOWN	-6.1349	3.5802e-05				2027	--	--	--	--	--	517312918	HF679025.1
866	c100264_g1	0	5.33	1.26	0	0.13	0	100	23.6398	0	2.43902	UP	5.2858	0.00020365		-2.1516	0.042531								-3.2822	0.39544				DOWN	-5.2571	0.00018703				DOWN	-5.5458	0.00017288				3525	--	--	--	--	--	517316688	HF679027.1
867	c100411_g1	0	4.23	1.05	0	0.04	0	100	24.8227	0	0.945626	UP	5.0654	0.00081361		-2.0764	0.089063								-4.722	0.32289				DOWN	-5.0367	0.00074737				DOWN	-6.9104	0.00074582				3793	567150526	XP_006416668.1	439	1.37052e-42	hypothetical protein EUTSA_v10006915mg [Eutrema salsugineum]>gi|557094439|gb|ESQ35021.1| hypothetical protein EUTSA_v10006915mg [Eutrema salsugineum]	46105441	XM_380525.1
868	c100612_g1	0	5.62	2.01	0	0.13	0	100	35.7651	0	2.31317	UP	4.753	0.00427		-1.7139	0.31676								-3.772	0.37081				DOWN	-4.7243	0.0039566				DOWN	-5.598	0.0028851				2969	670377989	XP_008669996.1	165	3.99146e-10	PREDICTED: probable alpha-1,6-mannosyltransferase MNN10 isoform X1 [Zea mays]>gi|414588862|tpg|DAA39433.1| TPA: hypothetical protein ZEAMMB73_680197 [Zea mays]	517312918	HF679025.1
869	c100659_g2	0	13.17	3.26	0	0.12	0	100	24.7532	0	0.911162	UP	5.5122	3.8912e-05		-2.0871	0.02555		3.3847	0.36644					-4.743	0.17825		-3.3714	0.30093	DOWN	-5.4835	3.5771e-05				DOWN	-6.9422	4.7441e-05				1772	673032986	XP_008870454.1	218	1.69135e-16	hypothetical protein H310_06970 [Aphanomyces invadans]>gi|574474454|gb|ETW01456.1| hypothetical protein H310_06970 [Aphanomyces invadans]	517321537	HF679030.1
870	c10076_g1	0	8.25	1.07	0	0	0	100	12.9697	0	0	UP	4.9567	0.0015077		-3.0917	0.017948													DOWN	-4.928	0.0013884				DOWN	-4.8928	0.001395				1967	--	--	--	--	--	46133958	XM_389295.1
871	c100879_g1	0	10.1	2.41	0	0	0	100	23.8614	0	0	UP	5.0937	0.00068949		-2.1391	0.072709													DOWN	-5.065	0.00063377				DOWN	-5.0299	0.00064509				1734	567888208	XP_006436626.1	466	6.54541e-51	hypothetical protein CICLE_v10032367mg [Citrus clementina]>gi|568863571|ref|XP_006485216.1| PREDICTED: nifU-like protein 4, mitochondrial-like [Citrus sinensis]>gi|557538822|gb|ESR49866.1| hypothetical protein CICLE_v10032367mg [Citrus clementina]>gi|641822522|gb|KDO42033.1| hypothetical protein CISIN_1g023823mg [Citrus sinensis]	517309970	HF679023.1
872	c10097_g1	0	17.46	3.91	0	0.03	0	100	22.394	0	0.171821	UP	5.7171	7.0637e-06		-2.2306	0.0076651		3.4461	0.32827					-6.8044	0.16		-3.4328	0.26932	DOWN	-5.6884	6.4577e-06				DOWN	-9.1471	8.652e-05				1567	551573141	XP_005772377.1	814	2.4658e-100	sulfide quinone reductase-like protein [Emiliania huxleyi CCMP1516]>gi|485623817|gb|EOD19948.1| sulfide quinone reductase-like protein [Emiliania huxleyi CCMP1516]	517323984	HF679032.1
873	c101108_g2	0	8.05	2.28	0	0.08	0	100	28.323	0	0.993789	UP	5.4443	6.5556e-05		-1.8874	0.055906		3.5165	0.28639					-4.8748	0.14015		-3.5032	0.23546	DOWN	-5.4156	6.0129e-05				DOWN	-6.8743	7.3822e-05				2653	--	--	--	--	--	517318535	HF679028.1
874	c10117_g1	0	6.35	1.14	0	0.31	0	100	17.9528	0	4.88189	UP	4.7764	0.0038143		-2.553	0.072503								-1.841	0.9957				DOWN	-4.7477	0.0035322				DOWN	-4.506	0.0040054				2159	--	--	--	--	--	517322946	HF679031.1
875	c101219_g1	0	11.49	4.27	0	0	0	100	37.1628	0	0	UP	5.0796	0.00074921		-1.5	0.3035		3.5392	0.27396					-3.4935	0.20668		-3.5259	0.2255	DOWN	-5.0509	0.00068836				DOWN	-5.0158	0.00070123				1535	--	--	--	--	--	517323984	HF679032.1
876	c101353_g1	0	7.44	2.37	0	0.14	0	100	31.8548	0	1.88172	UP	5.2858	0.00020365		-1.7175	0.12876		3.5279	0.27991					-4.0789	0.16659		-3.5146	0.23027	DOWN	-5.2571	0.00018703				DOWN	-5.9084	0.00016607				2580	673027554	XP_008867738.1	733	1.90906e-83	dihydroxyacetone kinase [Aphanomyces invadans]>gi|574476511|gb|ETW03509.1| dihydroxyacetone kinase [Aphanomyces invadans]	517312918	HF679025.1
877	c101572_g1	0	8.24	2.53	0	0.44	0	100	30.7039	0	5.33981	UP	5.2939	0.0001929		-1.7718	0.11027		3.4817	0.30633					-2.5181	0.39009		-3.4685	0.25168	DOWN	-5.2652	0.00017711				DOWN	-4.402	0.00033534				2429	661888617	CDP07653.1	801	2.15337e-93	unnamed protein product [Coffea canephora]	517309970	HF679023.1
878	c101653_g1	0	8.75	1.5	0	0.05	0	100	17.1429	0	0.571429	UP	5.261	0.00024086		-2.6153	0.015108								-4.9636	0.45509				DOWN	-5.2323	0.00022105				DOWN	-7.691	0.00038429				2189	--	--	--	--	--	531988639	HF679024.1
879	c101733_g1	0	13.34	3.66	0	0.05	0	100	27.4363	0	0.374813	UP	4.7291	0.0047687		-1.9401	0.2226								-6.107	0.38556				DOWN	-4.7004	0.0044351					-8.1591	0.0063244				1102	301091305	XP_002895840.1	616	3.5882e-76	ADP-ribosylation factor family [Phytophthora infestans T30-4]>gi|675168199|ref|XP_008892984.1| hypothetical protein PPTG_01430 [Phytophthora parasitica INRA-310]>gi|695414899|ref|XP_009526423.1| hypothetical protein PHYSODRAFT_314739 [Phytophthora sojae]>gi|262096551|gb|EEY54603.1| ADP-ribosylation factor family [Phytophthora infestans T30-4]>gi|348677548|gb|EGZ17365.1| hypothetical protein PHYSO…	685872198	XM_009264857.1
880	c102059_g1	0	11.3	3.77	0	0.36	0	100	33.3628	0	3.18584	UP	5.2776	0.00021516		-1.6536	0.15362		3.5836	0.25031					-3.357	0.20718		-3.5703	0.20627	DOWN	-5.2489	0.00019765				DOWN	-5.1226	0.00021249				1757	674953397	CDX79828.1	1099	7.5961e-143	BnaA05g03280D [Brassica napus]	517309970	HF679023.1
881	c102111_g1	0	9.24	1.67	0	0.42	0	100	18.0736	0	4.54545	UP	5.0702	0.00079101		-2.5364	0.03337								-1.9449	0.99546				DOWN	-5.0415	0.00072793				DOWN	-4.5933	0.00096275				1849	695413538	XP_009526061.1	133	1.62168e-06	hypothetical protein PHYSODRAFT_498554 [Phytophthora sojae]>gi|348677186|gb|EGZ17003.1| hypothetical protein PHYSODRAFT_498554 [Phytophthora sojae]	517316688	HF679027.1
882	c102128_g1	0	20.49	5.87	0	0.05	0	100	28.6481	0	0.244021	UP	5.5738	2.3905e-05		-1.8857	0.039252		3.6477	0.2184					-7.0061	0.11496		-3.6345	0.18009	DOWN	-5.5451	2.1827e-05				DOWN	-9.0038	0.00018561				1333	659129563	XP_008464736.1	848	3.29563e-106	PREDICTED: serine--tRNA ligase [Cucumis melo]>gi|659129565|ref|XP_008464737.1| PREDICTED: serine--tRNA ligase [Cucumis melo]	517322946	HF679031.1
883	c10228_g1	0	5.38	1.5	0	0.04	0	100	27.881	0	0.743494	UP	4.9669	0.0014282		-1.9116	0.15504								-5.3733	0.28154				DOWN	-4.9382	0.0013116				DOWN	-7.3969	0.0015215				2838	--	--	--	--	--	531988639	HF679024.1
884	c102439_g1	0	7.69	2.07	0	0.07	0	100	26.9181	0	0.910273	UP	5.4296	7.3196e-05		-1.9673	0.046508		3.4218	0.34361					-4.7802	0.16696		-3.4086	0.28201	DOWN	-5.4009	6.7199e-05				DOWN	-6.8596	8.1022e-05				2786	168024613	XP_001764830.1	439	5.07962e-46	predicted protein [Physcomitrella patens]>gi|162683866|gb|EDQ70272.1| predicted protein [Physcomitrella patens]	517312918	HF679025.1
885	c102618_g1	0	6.37	0.94	0	0.09	0	100	14.7567	0	1.41287	UP	5.1487	0.00049725		-2.8142	0.014851								-3.3305	0.7416				DOWN	-5.12	0.00045518				DOWN	-6.2567	0.00039369				2848	219117726	XP_002179653.1	261	3.49442e-21	predicted protein [Phaeodactylum tricornutum CCAP 1055/1]>gi|217408706|gb|EEC48639.1| predicted protein [Phaeodactylum tricornutum CCAP 1055/1]	517309970	HF679023.1
886	c10268_g1	0	9.12	2.05	0	0.18	0	100	22.4781	0	1.97368	UP	5.373	0.000111		-2.2235	0.027073								-3.4674	0.36223				DOWN	-5.3443	0.0001014				DOWN	-5.803	9.4676e-05				2261	514710734	XP_004952107.1	521	1.84611e-56	PREDICTED: uncharacterized CDP-alcohol phosphatidyltransferase class-I family protein 3-like [Setaria italica]	531988639	HF679024.1
887	c102805_g1	0	8.67	2.43	0	0.08	0	100	28.0277	0	0.922722	UP	4.8501	0.0026388		-1.9668	0.17271								-4.2013	0.39645				DOWN	-4.8214	0.0024413				DOWN	-6.2801	0.0018575				2428	694450910	XP_009350746.1	773	1.18911e-94	PREDICTED: ADP-ribosylation factor-like protein 8A [Pyrus x bretschneideri]>gi|525585783|gb|EPS32033.1| hypothetical protein PDE_06992 [Penicillium oxalicum 114-2]	517320210	HF679029.1
888	c10284_g1	0	10.6	1.96	0	0.25	0	100	18.4906	0	2.35849	UP	5.5838	2.2084e-05		-2.5123	0.0054935								-2.93	0.48634				DOWN	-5.5551	2.0161e-05				DOWN	-5.5544	2.1495e-05				2379	573964974	XP_006664607.1	187	2.30132e-12	PREDICTED: RNA polymerase-associated protein RTF1 homolog [Oryza brachyantha]	517316688	HF679027.1
889	c102901_g1	0	7.06	1.35	0	0.02	0	100	19.1218	0	0.283286	UP	5.2016	0.000356		-2.4521	0.026666								-6.0675	0.40136				DOWN	-5.1729	0.0003257				DOWN	-8.6316	0.0010747				2563	--	--	--	--	--	517312918	HF679025.1
890	c10306_g1	0	4.78	1.1	0	0.14	0	100	23.0126	0	2.92887	UP	4.9771	0.0013505		-2.188	0.086689								-2.9371	0.60852				DOWN	-4.9484	0.0012393				DOWN	-5.2371	0.0010909				3189	--	--	--	--	--	517316688	HF679027.1
891	c103204_g1	0	11.85	2.88	0	0.11	0	100	24.3038	0	0.92827	UP	5.4661	5.5717e-05		-2.0536	0.032377		3.3721	0.37488					-4.4085	0.19411		-3.3588	0.30676	DOWN	-5.4374	5.1087e-05				DOWN	-6.5742	5.5811e-05				2325	545706086	XP_005705361.1	690	3.16543e-79	glutamate 5-kinase isoform 2 [Galdieria sulphuraria]>gi|452821815|gb|EME28841.1| glutamate 5-kinase isoform 2 [Galdieria sulphuraria]	517312918	HF679025.1
892	c10335_g1	0	5.96	1.19	0.01	0.1	0	100	19.9664	0.840336	1.67785	UP	5.652	1.247e-05		-2.3999	0.005771								-3.57	0.30861		-7.0555	0.25155	DOWN	-9.5729	0.00019315		3.3586	0.9993	DOWN	-6.082	1.1976e-05				4024	--	--	--	--	--	517318535	HF679028.1
893	c103360_g1	0	6.02	1.27	0	0.04	0	100	21.0963	0	0.664452	UP	5.5671	2.5231e-05		-2.2732	0.012057								-4.6118	0.2217				DOWN	-5.5384	2.3068e-05				DOWN	-6.9971	3.2696e-05				4494	629120274	KCW84764.1	1135	9.46227e-132	hypothetical protein EUGRSUZ_B01570 [Eucalyptus grandis]	531988639	HF679024.1
894	c103396_g4	0	5.24	1.39	0	0.04	0	100	26.5267	0	0.763359	UP	4.8666	0.0024236		-1.9833	0.16266								-5.2013	0.34989				DOWN	-4.8379	0.002241				DOWN	-7.2966	0.0023242				2726	--	--	--	--	--	517309970	HF679023.1
895	c103471_g1	0	7.75	1.09	0	0.16	0	100	14.0645	0	2.06452	UP	4.9412	0.0016378		-2.9021	0.025581								-2.772	0.95992				DOWN	-4.9125	0.0015102				DOWN	-5.7862	0.0011726				1999	593625471	XP_007142970.1	385	1.21472e-37	hypothetical protein PHAVU_007G032800g [Phaseolus vulgaris]>gi|561016160|gb|ESW14964.1| hypothetical protein PHAVU_007G032800g [Phaseolus vulgaris]	302907833	XM_003049689.1
896	c103485_g1	0	7.51	2.37	0	0.41	0	100	31.5579	0	5.45939	UP	4.9308	0.0017304		-1.7365	0.23341								-2.5123	0.53421				DOWN	-4.9021	0.0015981				DOWN	-4.3608	0.0022759				2043	--	--	--	--	--	517314787	HF679026.1
897	c1038_g1	0	3.73	0.69	0	0.03	0	100	18.4987	0	0.80429	UP	5.2776	0.00021516		-2.5081	0.018291								-4.5024	0.42487				DOWN	-5.2489	0.00019765				DOWN	-7.1226	0.00024648				4912	302795646	XP_002979586.1	344	2.0437e-30	hypothetical protein SELMODRAFT_419211 [Selaginella moellendorffii]>gi|300152834|gb|EFJ19475.1| hypothetical protein SELMODRAFT_419211 [Selaginella moellendorffii]	517318535	HF679028.1
898	c104029_g1	0	7.88	1.62	0	0.15	0	100	20.5584	0	1.90355	UP	5.0219	0.0010492		-2.3548	0.055392								-3.4	0.57995				DOWN	-4.9932	0.00096182				DOWN	-5.8669	0.00076945				2071	670395893	XP_008678290.1	190	6.79891e-13	PREDICTED: beta-1,3-N-acetylglucosaminyltransferase radical fringe-like [Zea mays]	531988639	HF679024.1
899	c104030_g1	0	15.28	4.84	0	0.43	0	100	31.6754	0	2.81414	UP	5.2059	0.00034609		-1.7315	0.14566		3.434	0.3357					-3.4704	0.2424		-3.4208	0.27532	DOWN	-5.1772	0.00031677				DOWN	-5.314	0.00030237				1296	--	--	--	--	--	517312918	HF679025.1
900	c104401_g1	0	6.86	1.27	0	0.22	0	100	18.5131	0	3.207	UP	5.5871	2.1498e-05		-2.4997	0.005621								-2.4985	0.58406				DOWN	-5.5584	1.9646e-05				DOWN	-5.1102	2.5533e-05				3379	676379889	XP_009033223.1	721	6.03508e-80	hypothetical protein AURANDRAFT_70765 [Aureococcus anophagefferens]>gi|323456273|gb|EGB12140.1| hypothetical protein AURANDRAFT_70765 [Aureococcus anophagefferens]	517318535	HF679028.1
901	c104456_g1	0	5.44	1.56	0	0.18	0	100	28.6765	0	3.30882	UP	5.0984	0.00067096		-1.8749	0.12965								-3.082	0.39124				DOWN	-5.0697	0.00061708				DOWN	-5.0689	0.00061709				3055	--	--	--	--	--	517312918	HF679025.1
902	c104990_g1	0	7.8	1.91	0	0.1	0	100	24.4872	0	1.28205	UP	5.5738	2.3905e-05		-2.0994	0.020143		3.434	0.3357					-4.2074	0.18582		-3.4208	0.27532	DOWN	-5.5451	2.1827e-05				DOWN	-6.4188	2.391e-05				2969	--	--	--	--	--	517309970	HF679023.1
903	c105161_g1	0	5.54	0.79	0	0.1	0	100	14.2599	0	1.80505	UP	5.3575	0.00012378		-2.871	0.0057498								-2.9971	0.73435				DOWN	-5.3288	0.00011342				DOWN	-5.9802	0.00010459				3559	641540821	KDO34584.1	262	1.97182e-21	hypothetical protein SPRG_00647 [Saprolegnia parasitica CBS 223.65]	531988639	HF679024.1
904	c105187_g1	0	4.96	1.25	0	0.16	0	100	25.2016	0	3.22581	UP	4.8052	0.0033072		-2.0557	0.15992								-2.8975	0.6363				DOWN	-4.7765	0.0030619				DOWN	-5.0653	0.002618				2756	546318697	XP_005716823.1	981	4.70027e-116	unnamed protein product [Chondrus crispus]>gi|507113370|emb|CDF37004.1| unnamed protein product [Chondrus crispus]	517309970	HF679023.1
905	c105350_g2	0	8.59	2.12	0	0.05	0	100	24.6799	0	0.582072	UP	5.2103	0.00033705		-2.1071	0.05826								-5.4211	0.26466				DOWN	-5.1816	0.00030828				DOWN	-7.6403	0.00049496				2165	--	--	--	--	--	517318535	HF679028.1
906	c105488_g1	0	11.74	2.09	0	0.14	0	100	17.8024	0	1.1925	UP	5.4222	7.7331e-05		-2.5571	0.0094568								-3.861	0.43491				DOWN	-5.3935	7.0945e-05				DOWN	-6.5302	7.4702e-05				1857	604322372	EYU32758.1	480	6.20193e-52	hypothetical protein MIMGU_mgv1a009844mg [Erythranthe guttata]	517309970	HF679023.1
907	c105537_g1	0	9.25	2.15	0	0.11	0	100	23.2432	0	1.18919	UP	5.6957	8.5217e-06		-2.1619	0.010555		3.4934	0.29972					-4.2668	0.16639		-3.4801	0.24604	DOWN	-5.667	7.8066e-06				DOWN	-6.5407	9.3571e-06				2774	673039119	XP_008873520.1	144	9.11678e-08	hypothetical protein, variant 2 [Aphanomyces invadans]>gi|673039121|ref|XP_008873521.1| hypothetical protein, variant 3 [Aphanomyces invadans]>gi|574470950|gb|ETV97959.1| hypothetical protein, variant 2 [Aphanomyces invadans]>gi|574470951|gb|ETV97960.1| hypothetical protein, variant 3 [Aphanomyces invadans]	517316688	HF679027.1
908	c105604_g2	0	4.85	0.97	0	0.06	0	100	20	0	1.23711	UP	5.5704	2.4583e-05		-2.3909	0.008328								-3.9125	0.30138				DOWN	-5.5417	2.2453e-05				DOWN	-6.4155	2.4532e-05				4641	--	--	--	--	--	517309970	HF679023.1
909	c105628_g1	0	6.55	1.82	0	0.13	0	100	27.7863	0	1.98473	UP	5.1798	0.00040868		-1.9278	0.096141								-3.7626	0.2885				DOWN	-5.1511	0.00037363				DOWN	-5.8024	0.00032026				2742	567157527	XP_006396133.1	840	7.42356e-101	hypothetical protein EUTSA_v10002579mg [Eutrema salsugineum]>gi|557096404|gb|ESQ36912.1| hypothetical protein EUTSA_v10002579mg [Eutrema salsugineum]	531988639	HF679024.1
910	c105637_g1	0	6.57	1.82	0.02	0.14	0	100	27.7017	1.0989	2.1309	UP	4.8557	0.0025645		-1.9185	0.18716								-3.6701	0.42535		-6.7407	0.3698		-8.7766	0.0052821		2.9436	0.9993	DOWN	-5.7007	0.001785				2200	545354998	XP_005643319.1	870	2.22775e-105	hypothetical protein COCSUDRAFT_45231 [Coccomyxa subellipsoidea C-169]>gi|384245280|gb|EIE18775.1| hypothetical protein COCSUDRAFT_45231 [Coccomyxa subellipsoidea C-169]	517318535	HF679028.1
911	c105838_g1	0	8.06	1.32	0	0.14	0	100	16.3772	0	1.73697	UP	5.1169	0.00060231		-2.6793	0.021666								-3.1706	0.72303				DOWN	-5.0882	0.00055235				DOWN	-5.9619	0.00045865				2153	574124038	ETV89513.1	500	6.14793e-54	hypothetical protein H257_00766 [Aphanomyces astaci]	531988639	HF679024.1
912	c105900_g1	0	8.96	1.73	0	0.06	0	100	19.308	0	0.669643	UP	4.9972	0.0012063		-2.4403	0.05023								-4.8748	0.49792				DOWN	-4.9685	0.0011083				DOWN	-7.4272	0.0013335				1817	695021877	XP_009398042.1	232	1.63407e-20	PREDICTED: cyclin-dependent kinases regulatory subunit 1-like [Musa acuminata subsp. malaccensis]	531988639	HF679024.1
913	c106062_g1	0	3.97	1.32	0	0.06	0	100	33.2494	0	1.51134	UP	5.6864	9.2338e-06		-1.6556	0.061387		3.9904	0.092423					-4.5414	0.056245		-3.9771	0.076057	DOWN	-5.6577	8.4617e-06				DOWN	-6.3091	9.3571e-06				6083	302761200	XP_002964022.1	545	5.27401e-95	hypothetical protein SELMODRAFT_266749 [Selaginella moellendorffii]>gi|300167751|gb|EFJ34355.1| hypothetical protein SELMODRAFT_266749 [Selaginella moellendorffii]	517318535	HF679028.1
914	c106095_g1	0	6.98	1.47	0	0.11	0	100	21.0602	0	1.57593	UP	5.6646	1.1182e-05		-2.3168	0.0071472								-3.6657	0.26466				DOWN	-5.6359	1.0255e-05				DOWN	-6.0946	1.0806e-05				3495	--	--	--	--	--	685867510	XM_009262513.1
915	c106153_g2	0	12.5	3.43	0	0.14	0	100	27.44	0	1.12	UP	4.9308	0.0017304		-1.8593	0.18361								-4.8044	0.28858				DOWN	-4.9021	0.0015981				DOWN	-6.7758	0.0014086				1765	673020062	XP_008863992.1	530	6.35945e-59	hypothetical protein H310_02309 [Aphanomyces invadans]>gi|574480906|gb|ETW07899.1| hypothetical protein H310_02309 [Aphanomyces invadans]	685854134	XM_009255825.1
916	c106249_g1	0	10.8	4.39	0	0.29	0	100	40.6481	0	2.68519	UP	5.936	8.6661e-07		-1.3848	0.089288		4.5107	0.014838					-3.8691	0.017726		-4.4975	0.012201	DOWN	-5.9073	7.9249e-07				DOWN	-5.366	1.0278e-06				2800	225447498	XP_002267417.1	900	4.65574e-105	PREDICTED: long chain acyl-CoA synthetase 8 [Vitis vinifera]>gi|296085053|emb|CBI28468.3| unnamed protein product [Vitis vinifera]	517318535	HF679028.1
917	c106483_g1	0	5.94	1.18	0	0.14	0	100	19.8653	0	2.3569	UP	5.302	0.00018257		-2.4005	0.021753								-3.0496	0.53767				DOWN	-5.2733	0.00016744				DOWN	-5.5621	0.0001555				3230	--	--	--	--	--	517320210	HF679029.1
918	c106523_g1	0	5.55	1.65	0	0.22	0	100	29.7297	0	3.96396	UP	4.936	0.0016845		-1.8172	0.19752								-2.8517	0.48244				DOWN	-4.9073	0.0015538				DOWN	-4.781	0.0016452				2704	--	--	--	--	--	517309970	HF679023.1
919	c107017_g1	0	9.2	2.22	0	0.13	0	100	24.1304	0	1.41304	UP	5.4589	5.8846e-05		-2.1244	0.027106								-4.0675	0.23698				DOWN	-5.4302	5.3944e-05				DOWN	-6.3039	5.4339e-05				2368	--	--	--	--	--	517316688	HF679027.1
920	c107024_g1	0	7.9	1.99	0	0.14	0	100	25.1899	0	1.77215	UP	5.1621	0.00045729		-2.0589	0.073456								-3.8361	0.33845				DOWN	-5.1334	0.00041799				DOWN	-6.0071	0.00035517				2256	545354863	XP_005643263.1	183	1.46734e-12	Zinc/iron permease [Coccomyxa subellipsoidea C-169]>gi|384245224|gb|EIE18719.1| Zinc/iron permease [Coccomyxa subellipsoidea C-169]	517320210	HF679029.1
921	c107279_g1	0	9.26	2.35	0	0.29	0	100	25.378	0	3.13175	UP	5.9515	7.4012e-07		-2.05	0.0056349		3.8611	0.13134					-2.9715	0.17187		-3.8479	0.10787	DOWN	-5.9228	6.7629e-07				DOWN	-5.1336	1.027e-06				3231	551597569	XP_005780879.1	995	2.21181e-117	hypothetical protein EMIHUDRAFT_434769 [Emiliania huxleyi CCMP1516]>gi|485633579|gb|EOD28450.1| hypothetical protein EMIHUDRAFT_434769 [Emiliania huxleyi CCMP1516]	531988639	HF679024.1
922	c107353_g1	0	9.49	1.98	0	0.12	0	100	20.8641	0	1.26449	UP	5.6003	1.9279e-05		-2.3342	0.0087772								-3.9991	0.26449				DOWN	-5.5716	1.7618e-05				DOWN	-6.4454	1.9651e-05				2519	694451318	XP_009350866.1	954	2.13837e-114	PREDICTED: lysophospholipase 1-like [Pyrus x bretschneideri]	517321537	HF679030.1
923	c107364_g1	0	27.18	5.1	0	0.26	0	100	18.7638	0	0.956586	UP	4.9771	0.0013505		-2.4906	0.048069								-4.2195	0.56865				DOWN	-4.9484	0.0012393				DOWN	-6.8221	0.0011441				726	--	--	--	--	--	517312918	HF679025.1
924	c107570_g1	0	11.81	2.95	0	0.29	0	100	24.9788	0	2.45555	UP	5.6646	1.1182e-05		-2.0738	0.015941		3.5504	0.26804					-3.3238	0.22094		-3.5372	0.22051	DOWN	-5.6359	1.0255e-05				DOWN	-5.5096	1.1428e-05				2148	--	--	--	--	--	517321537	HF679030.1
925	c107678_g1	0	7.41	1.59	0	0.08	0	100	21.4575	0	1.07962	UP	5.7706	4.3526e-06		-2.2841	0.0050782		3.4461	0.32827					-4.2195	0.18186		-3.4328	0.26932	DOWN	-5.7419	3.9822e-06				DOWN	-6.6156	5.0536e-06				3544	--	--	--	--	--	517321537	HF679030.1
926	c107693_g1	0	9.29	2.92	0	0	0	100	31.4316	0	0	UP	5.5468	2.9669e-05		-1.7383	0.067059		3.768	0.16662					-3.7223	0.12716		-3.7548	0.13705	DOWN	-5.5181	2.7136e-05				DOWN	-5.4829	2.9197e-05				2482	641540771	KDO34534.1	538	2.54258e-57	hypothetical protein SPRG_00597 [Saprolegnia parasitica CBS 223.65]	517312918	HF679025.1
927	c107917_g1	0	7.1	1.86	0	0.05	0	100	26.1972	0	0.704225	UP	5.0071	0.0011416		-2.0012	0.11903								-5.3238	0.2999				DOWN	-4.9784	0.0010471				DOWN	-7.4371	0.0012782				2255	593785753	XP_007155917.1	162	1.60522e-09	hypothetical protein PHAVU_003G243100g [Phaseolus vulgaris]>gi|561029271|gb|ESW27911.1| hypothetical protein PHAVU_003G243100g [Phaseolus vulgaris]	517316688	HF679027.1
928	c107949_g1	0	6.84	1.2	0	0.15	0	100	17.5439	0	2.19298	UP	5.4443	6.5556e-05		-2.5793	0.0081723								-3.013	0.56011				DOWN	-5.4156	6.0129e-05				DOWN	-5.7044	5.8657e-05				3088	--	--	--	--	--	517312918	HF679025.1
929	c107995_g1	0	5.16	0.64	0	0.05	0	100	12.4031	0	0.968992	UP	4.8937	0.0021039		-2.8547	0.031925								-3.772	0.80944				DOWN	-4.865	0.0019465				DOWN	-6.7387	0.0016707				3261	145350138	XP_001419474.1	268	7.66048e-22	predicted protein [Ostreococcus lucimarinus CCE9901]>gi|144579706|gb|ABO97767.1| predicted protein [Ostreococcus lucimarinus CCE9901]	531988639	HF679024.1
930	c108032_g1	0	6.49	1.23	0	0.05	0	100	18.9522	0	0.770416	UP	5.4769	5.1263e-05		-2.471	0.0095927								-4.7389	0.31535				DOWN	-5.4482	4.7134e-05				DOWN	-7.3219	7.6459e-05				3314	302823429	XP_002993367.1	1082	2.21915e-131	hypothetical protein SELMODRAFT_137012 [Selaginella moellendorffii]>gi|300138798|gb|EFJ05552.1| hypothetical protein SELMODRAFT_137012 [Selaginella moellendorffii]	517314787	HF679026.1
931	c108138_g1	0	10.34	1.88	0	0.07	0	100	18.1818	0	0.676983	UP	4.8937	0.0021039		-2.5327	0.055537								-4.6789	0.59351				DOWN	-4.865	0.0019465				DOWN	-7.3237	0.0020841				1504	--	--	--	--	--	517312918	HF679025.1
932	c108139_g1	0	12.33	2.88	0	0.9	0	100	23.3577	0	7.29927	UP	5.5296	3.4069e-05		-2.1556	0.019737		3.3336	0.40054					-1.6045	0.8191				DOWN	-5.5009	3.1197e-05				DOWN	-3.8721	0.00016404				2003	--	--	--	--	--	517312918	HF679025.1
933	c108147_g1	0	5.53	1.33	0	0.02	0	100	24.0506	0	0.361664	UP	5.1621	0.00045729		-2.1395	0.061176								-6.3405	0.29613				DOWN	-5.1334	0.00041799				DOWN	-8.5921	0.0012647				3216	--	--	--	--	--	517312918	HF679025.1
934	c108197_g1	0	11.66	2.31	0	0.33	0	100	19.8113	0	2.83019	UP	4.839	0.0027918		-2.4015	0.08033								-2.7555	0.80774				DOWN	-4.8104	0.0025839				DOWN	-5.269	0.0021001				1356	641841221	KDO60135.1	319	8.19071e-31	hypothetical protein CISIN_1g017793mg [Citrus sinensis]	517325311	HF679033.1
935	c109081_g1	0	6.98	1.35	0	0.07	0	100	19.341	0	1.00287	UP	4.9044	0.00199		-2.4421	0.063872								-4.1952	0.57995				DOWN	-4.8757	0.0018401				DOWN	-6.7494	0.0015915				2145	673029618	XP_008868770.1	592	5.72517e-67	hypothetical protein H310_05734 [Aphanomyces invadans]>gi|574475165|gb|ETW02165.1| hypothetical protein H310_05734 [Aphanomyces invadans]	46123538	XM_386323.1
936	c10916_g1	0	405.01	149.07	0	0	0	100	36.8065	0	0	UP	5.7589	4.8467e-06		-1.5719	0.068223		4.1465	0.057691					-4.1008	0.045249		-4.1333	0.047251	DOWN	-5.7302	4.4381e-06				DOWN	-5.695	4.8296e-06				258	--	--	--	--	--	517312918	HF679025.1
937	c109190_g2	0	15.08	5.67	0	0.11	0	100	37.5995	0	0.729443	UP	6.11	1.3338e-07		-1.4805	0.037931		4.589	0.010612					-5.6255	0.0064774		-4.5758	0.0086717	DOWN	-6.0813	1.2071e-07				DOWN	-7.218	2.7791e-07				2339	--	--	--	--	--	77997686	DQ208164.1
938	c109192_g1	0	14.01	2.61	0	0.08	0	100	18.6296	0	0.571021	UP	5.2059	0.00034609		-2.4971	0.023885								-5.0268	0.42664				DOWN	-5.1772	0.00031677				DOWN	-7.6359	0.00050588				1395	566014175	ETI37086.1	140	1.52527e-07	hypothetical protein F443_16900 [Phytophthora parasitica P1569]>gi|568009782|gb|ETL83980.1| hypothetical protein L917_16142 [Phytophthora parasitica]>gi|568039693|gb|ETM37172.1| hypothetical protein L914_16255 [Phytophthora parasitica]	685870808	XM_009264162.1
939	c109202_g2	0	4.97	1.41	0	0	0	100	28.3702	0	0	UP	4.7995	0.0034045		-1.8449	0.23486													DOWN	-4.7708	0.0031503				DOWN	-4.7357	0.0031481				3207	124358721	BAF46036.1	170	3.52432e-11	putative WD repeat protein [Chamaecyparis obtusa]>gi|124358723|dbj|BAF46037.1| putative WD repeat protein [Chamaecyparis obtusa]	685863008	XM_009260262.1
940	c10923_g1	0	14.39	3.99	0	0.22	0	100	27.7276	0	1.52884	UP	5.7589	4.8467e-06		-1.9219	0.019488		3.7966	0.15528					-4.1549	0.099913		-3.7833	0.12758	DOWN	-5.7302	4.4381e-06				DOWN	-6.1889	4.8527e-06				1907	568215652	NP_001275242.1	357	3.29403e-36	phosphatidylinositol synthase [Solanum tuberosum]>gi|237687577|gb|ACR14818.1| phosphatidylinositol synthase [Solanum tuberosum]	517314787	HF679026.1
941	c109481_g1	0	6.78	1.6	0	0.02	0	100	23.5988	0	0.294985	UP	5.2231	0.00030979		-2.1517	0.050745								-6.3894	0.27933				DOWN	-5.1944	0.0002837				DOWN	-8.6531	0.00097823				2699	--	--	--	--	--	517309970	HF679023.1
942	c109500_g3	0	20.64	3.52	0	0.14	0	100	17.0543	0	0.678295	UP	4.936	0.0016845		-2.6285	0.041703								-4.6255	0.62058				DOWN	-4.9073	0.0015538				DOWN	-7.366	0.0017418				873	552816436	XP_005844682.1	919	6.73688e-118	hypothetical protein CHLNCDRAFT_138588 [Chlorella variabilis]>gi|307104326|gb|EFN52580.1| hypothetical protein CHLNCDRAFT_138588 [Chlorella variabilis]	517309970	HF679023.1
943	c109616_g1	0	12.04	2.98	0	0.3	0	100	24.7508	0	2.49169	UP	4.8557	0.0025645		-2.0862	0.13732								-3.28	0.55531				DOWN	-4.827	0.0023724				DOWN	-5.4783	0.0018435				1291	693499079	CEF98617.1	137	2.80507e-07	UbiE/COQ5 methyltransferase [Ostreococcus tauri]	517320210	HF679029.1
944	c109764_g1	0	5.49	1.13	0	0	0	100	20.5829	0	0	UP	4.7938	0.0035036		-2.3315	0.10108													DOWN	-4.7651	0.0032446				DOWN	-4.7299	0.0032362				2542	--	--	--	--	--	563406717	AB733474.1
945	c109867_g1	0	6.31	1.47	0	0.12	0	100	23.2964	0	1.90174	UP	4.7764	0.0038143		-2.1745	0.13732								-3.598	0.57995				DOWN	-4.7477	0.0035322				DOWN	-5.8845	0.0025417				2169	--	--	--	--	--	531988639	HF679024.1
946	c110173_g1	0	3.25	0.75	0	0.07	0	100	23.0769	0	2.15385	UP	5.0654	0.00081361		-2.182	0.071103								-3.394	0.4862				DOWN	-5.0367	0.00074737				DOWN	-5.6881	0.00061735				4874	585110202	EWM27872.1	1873	0	multidrug resistance-associated protein 1-like isoform 1 [Nannochloropsis gaditana]	517320210	HF679029.1
947	c110322_g1	0	7.71	2.46	0	0.16	0	100	31.9066	0	2.07523	UP	4.9412	0.0016378		-1.7322	0.23144								-3.9419	0.28841				DOWN	-4.9125	0.0015102				DOWN	-5.7862	0.0011726				2164	570998795	ETP54926.1	501	2.58974e-52	hypothetical protein F442_00471 [Phytophthora parasitica P10297]	517312918	HF679025.1
948	c110352_g1	0	9.91	1.91	0	0.04	0	100	19.2735	0	0.403633	UP	5.5603	2.6653e-05		-2.4416	0.0074722								-5.4367	0.25914				DOWN	-5.5316	2.4368e-05				DOWN	-7.9903	7.3244e-05				2361	302811054	XP_002987217.1	955	4.15558e-115	hypothetical protein SELMODRAFT_446868 [Selaginella moellendorffii]>gi|300145114|gb|EFJ11793.1| hypothetical protein SELMODRAFT_446868 [Selaginella moellendorffii]	517316688	HF679027.1
949	c110400_g1	0	10.29	2.83	0	0.33	0	100	27.5024	0	3.207	UP	5.8694	1.6989e-06		-1.9322	0.012633		3.8968	0.11957					-3.0852	0.14917		-3.8835	0.098055	DOWN	-5.8407	1.5511e-06				DOWN	-5.1294	2.2672e-06				2825	--	--	--	--	--	517309970	HF679023.1
950	c110473_g1	0	7.15	1.85	0	0.18	0	100	25.8741	0	2.51748	UP	4.8501	0.0026388		-2.0226	0.15612								-3.3381	0.52033				DOWN	-4.8214	0.0024413				DOWN	-5.4728	0.0018937				2029	--	--	--	--	--	517320210	HF679029.1
951	c110579_g1	0	3.96	0.84	0	0.04	0	100	21.2121	0	1.0101	UP	4.7706	0.003923		-2.3084	0.11074								-4.1952	0.57995				DOWN	-4.7419	0.0036316				DOWN	-6.6156	0.0028445				3326	--	--	--	--	--	517309970	HF679023.1
952	c110589_g1	0	7.17	1.9	0	0.08	0	100	26.4993	0	1.11576	UP	5.2817	0.00020937		-1.9878	0.065114								-4.6118	0.2217				DOWN	-5.253	0.00019241				DOWN	-6.7117	0.00019912				2661	566193660	XP_002316650.2	355	2.35939e-33	hypothetical protein POPTR_0011s04390g [Populus trichocarpa]>gi|550327569|gb|EEE97262.2| hypothetical protein POPTR_0011s04390g [Populus trichocarpa]	531988639	HF679024.1
953	c110687_g1	0	3.39	0.69	0	0.04	0	100	20.354	0	1.17994	UP	5.6101	1.7754e-05		-2.3723	0.007495								-3.9708	0.27598				DOWN	-5.5814	1.6254e-05				DOWN	-6.4552	1.8255e-05				6820	326498373	BAJ98614.1	147	7.21487e-08	predicted protein [Hordeum vulgare subsp. vulgare]	517321537	HF679030.1
954	c110784_g1	0	20.21	5.05	0	0.52	0	100	24.9876	0	2.57298	UP	5.8081	3.0746e-06		-2.0992	0.008445		3.6685	0.20852					-3.3264	0.18537		-3.6552	0.1725	DOWN	-5.7794	2.8084e-06				DOWN	-5.5376	3.2364e-06				1784	242075084	XP_002447478.1	211	2.03327e-17	hypothetical protein SORBIDRAFT_06g001670 [Sorghum bicolor]>gi|241938661|gb|EES11806.1| hypothetical protein SORBIDRAFT_06g001670 [Sorghum bicolor]	517312918	HF679025.1
955	c110859_g1	0	10.67	1.18	0	0.41	0	100	11.059	0	3.84255	UP	5.0021	0.001174		-3.2526	0.01181								-1.4825	0.9957				DOWN	-4.9735	0.0010778				DOWN	-4.8472	0.0011486				1563	674246480	KFK39245.1	250	1.74045e-21	hypothetical protein AALP_AA3G219300 [Arabis alpina]	517325311	HF679033.1
956	c111133_g2	0	5.37	1.12	0	0.05	0	100	20.8566	0	0.931099	UP	5.0559	0.0008603		-2.3265	0.053681								-4.4623	0.44385				DOWN	-5.0272	0.00079102				DOWN	-6.9009	0.00078193				3008	--	--	--	--	--	517322946	HF679031.1
957	c111159_g1	0	9.61	4.38	0	0.13	0	100	45.5775	0	1.35276	UP	4.915	0.0018831		-1.2061	0.64876		3.6685	0.20852					-5.0268	0.10319		-3.6552	0.1725	DOWN	-4.8863	0.0017397				DOWN	-6.345	0.0013712				1624	195651523	ACG45229.1	715	2.32281e-85	mannose-6-phosphate isomerase [Zea mays]	517322946	HF679031.1
958	c111520_g1	0	11.42	2.04	0	0	0	100	17.8634	0	0	UP	5.3221	0.00015898		-2.5527	0.014029													DOWN	-5.2934	0.00014574				DOWN	-5.2582	0.00015046				1789	546296412	XP_005709857.1	835	2.18791e-101	unnamed protein product [Chondrus crispus]>gi|507105862|emb|CDF39563.1| unnamed protein product [Chondrus crispus]	517323984	HF679032.1
959	c11164_g1	0	13.08	2.12	0	0.12	0	100	16.208	0	0.917431	UP	5.1076	0.00063529		-2.6952	0.021644								-4.1455	0.60622				DOWN	-5.0789	0.00058379				DOWN	-6.9527	0.00060513				1396	--	--	--	--	--	517318535	HF679028.1
960	c111664_g1	0	6.56	1.63	0	0	0	100	24.8476	0	0	UP	4.8775	0.0022878		-2.0885	0.13107													DOWN	-4.8488	0.0021188				DOWN	-4.8137	0.0021261				2302	673016478	XP_008862200.1	599	7.54034e-67	calcium/proton exchanger [Aphanomyces invadans]>gi|574481403|gb|ETW08395.1| calcium/proton exchanger [Aphanomyces invadans]	531988639	HF679024.1
961	c111863_g1	0	10.9	3.53	0	0	0	100	32.3853	0	0	UP	5.0984	0.00067096		-1.6986	0.19123		3.3594	0.38335								-3.3461	0.31393	DOWN	-5.0697	0.00061708				DOWN	-5.0345	0.00062714				1626	567947125	ETK72918.1	300	5.59259e-27	hypothetical protein L915_20070 [Phytophthora parasitica]	517322946	HF679031.1
962	c111920_g1	0	6.97	1.9	0	0.38	0	100	27.2597	0	5.45194	UP	5.7648	4.6014e-06		-1.9467	0.017449		3.7776	0.16277					-2.278	0.33743		-3.7643	0.13369	DOWN	-5.7361	4.2045e-06				DOWN	-4.3368	1.418e-05				3736	669160108	XP_008615616.1	1820	0	formate-tetrahydrofolate ligase [Saprolegnia diclina VS20]>gi|530732636|gb|EQC30878.1| formate-tetrahydrofolate ligase [Saprolegnia diclina VS20]	517316688	HF679027.1
963	c111958_g1	0	6.32	1.42	0	0.09	0	100	22.4684	0	1.42405	UP	4.9412	0.0016378		-2.2118	0.089789								-4.0473	0.47518				DOWN	-4.9125	0.0015102				DOWN	-6.3712	0.0012163				2509	604312222	EYU26044.1	714	7.28462e-82	hypothetical protein MIMGU_mgv1a005448mg [Erythranthe guttata]>gi|604312223|gb|EYU26045.1| hypothetical protein MIMGU_mgv1a005448mg [Erythranthe guttata]	517309970	HF679023.1
964	c112075_g1	0	18.27	7.14	0	0.2	0	100	39.0805	0	1.09469	UP	5.8138	2.9149e-06		-1.4268	0.10104		4.3466	0.028712					-5.1199	0.016884		-4.3333	0.0235	DOWN	-5.7851	2.6584e-06				DOWN	-6.6588	3.5161e-06				1597	--	--	--	--	--	517321537	HF679030.1
965	c112082_g1	0	9.69	2.25	0	0.22	0	100	23.2198	0	2.27038	UP	5.7648	4.6014e-06		-2.1739	0.0076825		3.5504	0.26804					-3.3238	0.22094		-3.5372	0.22051	DOWN	-5.7361	4.2045e-06				DOWN	-5.6098	4.6685e-06				2744	389886463	BAM20934.1	1106	1.32594e-130	Na+-ATPase [Pyropia yezoensis]	517322946	HF679031.1
966	c112099_g1	0	9.89	2.51	0	0.28	0	100	25.3792	0	2.83114	UP	5.2231	0.00030979		-2.0737	0.061104								-3.2975	0.38679				DOWN	-5.1944	0.0002837				DOWN	-5.4832	0.0002597				2172	545711239	XP_005707926.1	210	3.19477e-16	hypothetical protein Gasu_13700 [Galdieria sulphuraria]>gi|452824403|gb|EME31406.1| hypothetical protein Gasu_13700 [Galdieria sulphuraria]	517309970	HF679023.1
967	c112343_g1	0	8.99	2.11	0	0.09	0	100	23.4705	0	1.00111	UP	5.6392	1.3881e-05		-2.1527	0.013471		3.4461	0.32827					-4.4825	0.17005		-3.4328	0.26932	DOWN	-5.6105	1.2733e-05				DOWN	-6.7473	1.6399e-05				2781	255966060	ACU45315.1	385	1.26476e-39	ras [Rhodomonas sp. CCMP768]	517318535	HF679028.1
968	c112485_g1	0	11.09	2.64	0	0.17	0	100	23.8052	0	1.53291	UP	5.4947	4.4645e-05		-2.0822	0.027372		3.3721	0.37488					-4.4085	0.19411		-3.3588	0.30676	DOWN	-5.466	4.113e-05				DOWN	-6.6027	4.6095e-05				3378	--	--	--	--	--	517309970	HF679023.1
969	c112550_g1	0	8.85	2.28	0	0.08	0	100	25.7627	0	0.903955	UP	5.4982	4.3451e-05		-2.0238	0.032051		3.434	0.3357					-4.7924	0.16347		-3.4208	0.27532	DOWN	-5.4695	4.0003e-05				DOWN	-6.9282	5.203e-05				2517	--	--	--	--	--	46110550	XM_382333.1
970	c112759_g1	0	4.45	1.11	0	0.06	0	100	24.9438	0	1.34831	UP	5.0219	0.0010492		-2.0673	0.10061								-4.2726	0.36198				DOWN	-4.9932	0.00096182				DOWN	-6.4519	0.00081648				3645	326513820	BAJ87928.1	153	7.27717e-08	predicted protein [Hordeum vulgare subsp. vulgare]	517318535	HF679028.1
971	c112764_g1	0	6.52	1.7	0	0.11	0	100	26.0736	0	1.68712	UP	5.6199	1.6333e-05		-2.0179	0.022329		3.5616	0.26193					-3.9199	0.16679		-3.5483	0.21549	DOWN	-5.5912	1.4978e-05				DOWN	-6.0499	1.552e-05				3659	255082370	XP_002504171.1	506	4.72421e-51	predicted protein [Micromonas sp. RCC299]>gi|226519439|gb|ACO65429.1| predicted protein [Micromonas sp. RCC299]	517314787	HF679026.1
972	c112836_g1	0	4.07	1.54	0	0.12	0	100	37.8378	0	2.9484	UP	4.8557	0.0025645		-1.4687	0.42962		3.3466	0.39168					-3.7049	0.24807		-3.3333	0.32072	DOWN	-4.827	0.0023724				DOWN	-5.2857	0.0019318				3430	675356618	KFM29058.1	442	7.94729e-46	Translation initiation factor eIF-2B subunit alpha [Auxenochlorella protothecoides]	46122538	XM_385823.1
973	c112853_g1	0	10.92	2.2	0	0.2	0	100	20.1465	0	1.8315	UP	5.6583	1.1803e-05		-2.3782	0.0060171								-3.4281	0.31526				DOWN	-5.6296	1.0818e-05				DOWN	-5.9184	1.1285e-05				2500	--	--	--	--	--	685850248	XM_009253892.1
974	c113005_g1	0	12.24	3.33	0	0.43	0	100	27.2059	0	3.51307	UP	5.6264	1.546e-05		-1.9487	0.027307		3.6372	0.22357					-2.9081	0.24962		-3.624	0.18435	DOWN	-5.5977	1.4197e-05				DOWN	-4.9689	2.0766e-05				2031	297796461	XP_002866115.1	453	4.26837e-49	hypothetical protein ARALYDRAFT_495663 [Arabidopsis lyrata subsp. lyrata]>gi|297311950|gb|EFH42374.1| hypothetical protein ARALYDRAFT_495663 [Arabidopsis lyrata subsp. lyrata]	531988639	HF679024.1
975	c113075_g1	0	4.79	1.14	0	0.04	0	100	23.7996	0	0.835073	UP	5.8748	1.6082e-06		-2.1455	0.005371		3.6889	0.19932					-4.7254	0.10438		-3.6757	0.16467	DOWN	-5.8461	1.4721e-06				DOWN	-6.9829	2.4398e-06				5753	--	--	--	--	--	517312918	HF679025.1
976	c113385_g1	0	8.63	2.45	0	0.12	0	100	28.3893	0	1.3905	UP	5.4222	7.7331e-05		-1.8884	0.059184		3.4934	0.29972					-4.2668	0.16639		-3.4801	0.24604	DOWN	-5.3935	7.0945e-05				DOWN	-6.2672	6.9798e-05				2454	225452278	XP_002270701.1	539	8.58205e-61	PREDICTED: ras-related protein RABB1b [Vitis vinifera]>gi|296087576|emb|CBI34832.3| unnamed protein product [Vitis vinifera]	517309970	HF679023.1
977	c113385_g2	0	12.01	2.88	0	0.2	0	100	23.98	0	1.66528	UP	5.411	8.4098e-05		-2.1309	0.030822								-3.7906	0.27621				DOWN	-5.3823	7.6952e-05				DOWN	-6.0336	7.3209e-05				1807	326492453	BAK02010.1	500	4.68955e-52	predicted protein [Hordeum vulgare subsp. vulgare]	685850304	XM_009253920.1
978	c113545_g1	0	6.15	1.48	0	0.12	0	100	24.065	0	1.95122	UP	5.33	0.00015043		-2.1505	0.037435								-3.6901	0.32292				DOWN	-5.3013	0.00013765				DOWN	-5.9527	0.000125				3278	--	--	--	--	--	517322946	HF679031.1
979	c113571_g1	0	4.25	0.97	0	0.06	0	100	22.8235	0	1.41176	UP	4.9464	0.0015936		-2.1968	0.091398								-4.0675	0.46474				DOWN	-4.9177	0.0014696				DOWN	-6.3764	0.0011868				3488	--	--	--	--	--	517318535	HF679028.1
980	c113664_g1	0	5.97	1.48	0	0.03	0	100	24.7906	0	0.502513	UP	5.3997	9.1335e-05		-2.0786	0.036951								-5.639	0.19411				DOWN	-5.371	8.3499e-05				DOWN	-7.8297	0.00018302				3405	585102966	EWM22460.1	623	1.73686e-68	calcium binding protein 39 [Nannochloropsis gaditana]	517320210	HF679029.1
981	c113739_g1	0	5.26	1.3	0	0.06	0	100	24.7148	0	1.14068	UP	5.9176	1.0444e-06		-2.0996	0.0053386		3.7776	0.16277					-4.551	0.090931		-3.7643	0.13369	DOWN	-5.8889	9.554e-07				DOWN	-6.7627	1.4e-06				5529	695049744	XP_009412817.1	1883	0	PREDICTED: DNA helicase INO80 [Musa acuminata subsp. malaccensis]	517321537	HF679030.1
982	c113784_g1	0	15.21	2.4	0	1.49	0	100	15.7791	0	9.79619	UP	5.0702	0.00079101		-2.7357	0.022691								-0.65244	0.9957				DOWN	-5.0415	0.00072793				DOWN	-3.5002	0.0034048				1202	545708623	XP_005706623.1	390	1.74685e-41	short-chain dehydrogenase/reductase SDR isoform 1 [Galdieria sulphuraria]>gi|452823090|gb|EME30103.1| short-chain dehydrogenase/reductase SDR isoform 1 [Galdieria sulphuraria]	517323984	HF679032.1
983	c114036_g1	0	11.9	2.35	0	0	0	100	19.7479	0	0	UP	5.2016	0.000356		-2.4126	0.029075													DOWN	-5.1729	0.0003257				DOWN	-5.1378	0.00033388				1603	673040491	XP_008874206.1	888	1.68871e-110	hypothetical protein H310_09814, partial [Aphanomyces invadans]>gi|574469948|gb|ETV96960.1| hypothetical protein H310_09814, partial [Aphanomyces invadans]	46136492	XM_389938.1
984	c114109_g1	0	7.83	1.63	0	0.06	0	100	20.8174	0	0.766284	UP	4.7938	0.0035036		-2.3315	0.10108								-4.7802	0.54445				DOWN	-4.7651	0.0032446				DOWN	-7.2238	0.0031252				1808	568828178	XP_006468421.1	275	2.42277e-23	PREDICTED: cyclin-T1-5-like [Citrus sinensis]>gi|641858761|gb|KDO77483.1| hypothetical protein CISIN_1g007507mg [Citrus sinensis]>gi|641858762|gb|KDO77484.1| hypothetical protein CISIN_1g007507mg [Citrus sinensis]	517309970	HF679023.1
[truncated: 9,160 more rows]
[truncated: 21 more columns]
