# Supplementary material for: Comparative transcriptomic analysis reveals genes regulating the germination of morphophysiologically dormant Paris polyphylla seeds during a warm stratification
Source: PLoS One. 2019 Feb 21;14(2):e0212514. doi: 10.1371/journal.pone.0212514 (PMC6383930; doi:10.1371/journal.pone.0212514)
Supplement: S4 Table — (XLSX) [file pone.0212514.s010.xlsx]

## Sheet: Sheet1
S4 Table. Enriched GO terms of differentially expressed unigenes in P. polyphylla tissues (Q-value ≤0.05).
GO ID	Description	Term type	Term level*	No. of Unigenes (Transcriptome)	Seed vs S_Str			S_Str vs S_Ger			Seed vs S_Ger			Seed vs StL			Seed vs Root			S_Ger vs Root			S_Ger vs StL			S_Str vs Root			S_Str vs StL			StL vs Root
					No. of DEGs	P-value	Q-value	No. of DEGs	P-value	Q-value	No. of DEGs	P-value	Q-value	No. of DEGs	P-value	Q-value	No. of DEGs	P-value	Q-value	No. of DEGs	P-value	Q-value	No. of DEGs	P-value	Q-value	No. of DEGs	P-value	Q-value	No. of DEGs	P-value	Q-value	No. of DEGs	P-value	Q-value
GO:0008152	metabolic process	Biological process	2	34273	3007	1.2803e-19	3.3338e-16	1616	9.3832e-19	4.8868e-15	1368	6.1734e-17	3.2151e-13	1083	3.059e-05	0.0040849	1145	0.00038548	0.045627	1494	4.9849e-14	9.0549e-11	1558	1.9458e-16	3.587e-13	3040	8.3451e-13	1.0865e-09	3026	1.0192e-15	1.4395e-12	1415	1.3605e-06	0.00054504
GO:0009058	biosynthetic process	Biological process	3	15976	1503	5.8475e-12	4.3506e-09	803	5.6858e-09	1.346e-06																1545	1.3362e-11	8.0058e-09	1536	1.1417e-12	1.1891e-09
GO:0015976	carbon utilization	Biological process	3	235				22	0.00013558	0.008024	22	1.6867e-05	0.0016893							21	0.00023192	0.015893	21	0.00035333	0.026668	34	0.00034504	0.014376	39	4.0451e-06	0.00052667	21	0.00020078	0.029046
GO:0009056	catabolic process	Biological process	3	3363				211	0.00020736	0.010744																397	1.2303e-05	0.0011442	384	0.000111	0.006022
GO:0006807	nitrogen compound metabolic process	Biological process	3	16029																									1570	0.00089751	0.034118
GO:0071704	organic substance metabolic process	Biological process	3	27750	2527	2.5918e-12	2.2497e-09	1366	1.3846e-12	4.8072e-10	1125	9.383e-10	4.0722e-07							1239	3.6868e-09	9.6004e-07	1264	1.2629e-07	2.5296e-05	2572	1.6486e-09	5.0505e-07	2523	1.9406e-08	5.7026e-06
GO:0044238	primary metabolic process	Biological process	3	26392	2415	6.1346e-11	3.2651e-08	1304	5.2223e-11	1.5999e-08	1078	2.0306e-09	6.6096e-07							1183	1.8433e-08	3.2184e-06	1212	1.6645e-07	3.2106e-05	2469	2.8553e-09	7.8267e-07	2409	1.0257e-06	0.0001842
GO:0044710	single-organism metabolic process	Biological process	3	13359	1394	2.9243e-20	1.523e-16	752	7.2645e-15	6.3056e-12	603	1.1688e-09	4.6825e-07	478	7.544e-05	0.0072758				671	1.759e-10	7.0469e-08	714	1.9557e-13	1.1317e-10	1415	7.2899e-18	3.7966e-14	1447	1.4734e-24	7.6733e-21	630	1.6895e-06	0.00062849
GO:1901135	carbohydrate derivative metabolic process	Biological process	4	3038	370	2.6951e-05	0.0021594	207	7.6229e-05	0.0049013										179	0.00055142	0.031909				379	3.1515e-05	0.0023447	382	5.2276e-06	0.00064823
GO:0005975	carbohydrate metabolic process	Biological process	4	3751	445	1.0282e-08	2.6775e-06	262	6.4854e-10	1.6888e-07	248	3.6464e-16	9.4953e-13	187	3.0452e-09	7.9296e-06	187	2.1596e-07	6.6158e-05	252	4.3912e-12	2.8587e-09	254	5.7232e-11	2.9806e-08	440	3.3857e-06	0.00035985	438	1.5313e-06	0.00025726	216	7.3847e-06	0.0024037
GO:0051186	cofactor metabolic process	Biological process	4	1839																									228	0.0006131	0.025544
GO:0006091	generation of precursor metabolites and energy	Biological process	4	1623				91	0.00064635	0.029019																			160	0.00099969	0.037727
GO:0006629	lipid metabolic process	Biological process	4	2749	382	1.0098e-09	4.0452e-07	213	7.2078e-08	1.2513e-05	184	3.6764e-09	1.0637e-06	143	1.0284e-05	0.0016737				192	1.6451e-07	2.2546e-05	215	8.0387e-11	3.7554e-08	365	9.9196e-06	0.00097475	397	3.5198e-11	2.2914e-08
GO:1901576	organic substance biosynthetic process	Biological process	4	15406	1433	5.502e-11	3.2651e-08	768	1.4481e-08	2.6934e-06																1477	5.7073e-11	2.4183e-08	1466	9.1394e-12	7.933e-09
GO:1901575	organic substance catabolic process	Biological process	4	2797				185	0.00016983	0.0094094																338	8.0473e-05	0.0052388	329	0.00031522	0.015061
GO:1901564	organonitrogen compound metabolic process	Biological process	4	6857	749	1.5867e-08	3.935e-06	417	5.5764e-08	1.0014e-05																778	2.3794e-09	6.8845e-07	779	2.3013e-10	1.1985e-07
GO:0055114	oxidation-reduction process	Biological process	4	6421	654	2.4014e-14	2.5012e-11	357	3.5697e-11	1.162e-08	327	1.8197e-13	2.3693e-10	254	1.0255e-07	5.934e-05	281	1.5154e-09	1.3154e-06	342	1.1221e-10	4.87e-08	381	3.1472e-16	4.0977e-13	668	1.0856e-13	2.8269e-10	688	4.0941e-18	1.0661e-14	337	2.2824e-10	1.9811e-07
GO:0072593	reactive oxygen species metabolic process	Biological process	4	83																						12	0.00024977	0.011118
GO:0044711	single-organism biosynthetic process	Biological process	4	2120	247	4.4358e-06	0.00062437	132	0.00034342	0.017197													127	0.00038043	0.027905	250	1.4897e-05	0.001293	254	1.0905e-06	0.0001893
GO:0044281	small molecule metabolic process	Biological process	4	6919	742	2.6191e-09	9.0934e-07	407	9.8779e-08	1.6076e-05																776	9.1929e-11	3.4198e-08	769	6.0163e-11	3.4814e-08
GO:0006790	sulfur compound metabolic process	Biological process	4	625																									84	5.7674e-05	0.0035758
GO:0006040	amino sugar metabolic process	Biological process	5	219				26	4.7589e-06	0.00042731										21	0.00038211	0.023977										22	0.00010486	0.019503
GO:0006022	aminoglycan metabolic process	Biological process	5	317	48	0.00078585	0.033824	42	7.7603e-09	1.7572e-06	26	0.00027096	0.015679							41	2.9247e-10	1.0155e-07	33	6.4316e-06	0.00088147	56	9.4902e-06	0.000956	52	0.00010685	0.0058574
GO:0019438	aromatic compound biosynthetic process	Biological process	5	6921	762	8.2809e-09	2.3959e-06																			770	1.6197e-07	2.5872e-05	771	1.9709e-08	5.7026e-06
GO:1901136	carbohydrate derivative catabolic process	Biological process	5	630	90	0.0011815	0.046616	65	1.0336e-06	0.00012816										54	1.3866e-05	0.001224				96	0.0002381	0.010974
GO:0006732	coenzyme metabolic process	Biological process	5	1273																						150	0.00092726	0.033536	149	0.00076161	0.029891
GO:0006631	fatty acid metabolic process	Biological process	5	487				43	0.00019116	0.010375	38	8.4308e-05	0.006457							44	9.5886e-06	0.00090795	40	0.00037802	0.027905
GO:0010467	gene expression	Biological process	5	10183	988	1.2585e-09	4.6815e-07	529	1.2552e-06	0.00015203																1036	2.1227e-11	1.1055e-08	996	8.4922e-09	3.1591e-06
GO:1901657	glycosyl compound metabolic process	Biological process	5	1565																									179	0.00065162	0.026722
GO:0018130	heterocycle biosynthetic process	Biological process	5	7111	778	1.0126e-08	2.6775e-06																			785	7.727e-07	9.8151e-05	790	1.2979e-08	4.3144e-06
GO:0008610	lipid biosynthetic process	Biological process	5	1661	246	7.3113e-08	1.5231e-05	125	0.00093948	0.038225	104	0.00065138	0.034267	90	0.00032288	0.021558							127	1.5928e-05	0.0017649	224	0.0013423	0.046603	248	1.3014e-07	2.7111e-05
GO:0009059	macromolecule biosynthetic process	Biological process	5	11724	1052	0.00022692	0.01231	569	0.00037586	0.018464																1112	3.2433e-06	0.0003519	1078	8.0076e-05	0.0046858
GO:0009057	macromolecule catabolic process	Biological process	5	1047																						137	0.00032562	0.0139
GO:0006082	organic acid metabolic process	Biological process	5	3650	416	4.7468e-08	1.1237e-05	230	2.4887e-06	0.00027003																421	4.4796e-07	6.1394e-05	423	4.1941e-08	1.0401e-05
GO:1901362	organic cyclic compound biosynthetic process	Biological process	5	7436	823	4.0698e-10	1.9269e-07							295	0.00011126	0.0096576										825	4.9977e-08	8.676e-06	837	3.7815e-10	1.7904e-07
GO:1901566	organonitrogen compound biosynthetic process	Biological process	5	2812	312	4.2106e-05	0.003004																			316	0.00013959	0.0077337	326	2.7414e-06	0.00040792
GO:1901565	organonitrogen compound catabolic process	Biological process	5	1062	142	0.00045642	0.021808	98	8.3583e-08	1.4042e-05
GO:0005976	polysaccharide metabolic process	Biological process	5	1097							80	1.9583e-05	0.0019243	76	8.5095e-08	5.7253e-05	70	5.2423e-05	0.0073788
GO:0019538	protein metabolic process	Biological process	5	10411	952	4.5439e-05	0.0031553													470	0.00034138	0.022224				978	8.3993e-05	0.0054004
GO:0072521	purine-containing compound metabolic process	Biological process	5	2203				140	0.00093927	0.038225																			248	0.0013011	0.046732
GO:0044723	single-organism carbohydrate metabolic process	Biological process	5	2211	282	4.1009e-06	0.00059356	161	8.7398e-06	0.00073414	141	1.2118e-07	2.8686e-05	121	1.3802e-07	5.9902e-05	118	2.3874e-05	0.004068	146	9.3064e-06	0.00089755							270	0.00046638	0.020584
GO:0044283	small molecule biosynthetic process	Biological process	5	2049	240	6.7322e-06	0.00082815	129	0.00034132	0.017197													127	0.0001183	0.010442	244	1.4507e-05	0.0012829	249	3.4945e-07	6.7404e-05
GO:0006801	superoxide metabolic process	Biological process	5	80																						12	0.00022972	0.010876
GO:0046348	amino sugar catabolic process	Biological process	6	48	11	0.0011792	0.046616	14	1.0071e-08	1.9425e-06	8	0.00014697	0.0091124	7	0.00025952	0.018515	11	8.2523e-08	3.0699e-05	13	1.4002e-08	2.6043e-06	10	1.0893e-05	0.0012893	13	9.6008e-05	0.0058141	11	0.001356	0.047395	15	4.3791e-11	5.7016e-08
GO:0006026	aminoglycan catabolic process	Biological process	6	123	29	1.4024e-05	0.0013042	31	2.9604e-13	1.4016e-10	18	3.6214e-06	0.00050542				17	2.3578e-06	0.00056109	30	5.216e-14	9.0549e-11	24	4.9882e-09	1.7319e-06	33	3.166e-07	4.8495e-05	28	5.4259e-05	0.0034462	21	1.4838e-07	8.5865e-05
GO:0016051	carbohydrate biosynthetic process	Biological process	6	1140										71	3.2035e-06	0.00077995
GO:0006030	chitin metabolic process	Biological process	6	114				17	2.4463e-07	3.825e-05							12	3.2314e-05	0.0050907	15	2.5593e-06	0.00030997	12	0.00028476	0.022134	17	0.001156	0.041235				16	3.5964e-07	0.00017664
GO:0044042	glucan metabolic process	Biological process	6	570				47	0.00042844	0.020102	54	1.7654e-09	6.1294e-07				42	4.0428e-06	0.00080981	46	5.3318e-05	0.0041637
GO:1901071	glucosamine-containing compound metabolic process	Biological process	6	115				17	2.4971e-07	3.825e-05							12	3.3234e-05	0.0050907	15	2.6372e-06	0.00031215	12	0.00029065	0.022261	17	0.0011765	0.041682				16	3.7309e-07	0.00017664
GO:0030203	glycosaminoglycan metabolic process	Biological process	6	203				25	0.00048703	0.022446										26	9.8898e-06	0.00091942				39	0.00094986	0.034116	38	0.0014968	0.049652
GO:0019318	hexose metabolic process	Biological process	6	811				59	0.00010498	0.006587										54	0.00037809	0.023977
GO:0005996	monosaccharide metabolic process	Biological process	6	839				62	5.4468e-05	0.0036574										57	0.00017562	0.01236
GO:0034654	nucleobase-containing compound biosynthetic process	Biological process	6	5951	644	5.8418e-06	0.00078011							241	0.00014594	0.011876										660	1.0549e-05	0.0010174	653	9.0314e-06	0.00095991
GO:0055086	nucleobase-containing small molecule metabolic process	Biological process	6	3090				190	0.00015302	0.0088547																343	0.00024078	0.011	343	9.8972e-05	0.0054835
GO:0009311	oligosaccharide metabolic process	Biological process	6	692							53	6.5126e-06	0.00077086
GO:0016053	organic acid biosynthetic process	Biological process	6	1515	181	1.3897e-05	0.0013042	103	5.548e-05	0.0036574													103	8.5183e-06	0.0011091	185	1.7394e-05	0.0014611	187	3.255e-06	0.0004461
GO:0043436	oxoacid metabolic process	Biological process	6	3644	415	5.9315e-08	1.2871e-05	229	3.708e-06	0.00036437																420	7.3076e-07	9.5145e-05	422	5.231e-08	1.2383e-05
GO:0000271	polysaccharide biosynthetic process	Biological process	6	620										46	6.2084e-05	0.0063399
GO:0008209	androgen metabolic process	Biological process	7	196																									33	0.0014481	0.048343
GO:0008207	C21-steroid hormone metabolic process	Biological process	7	196																									33	0.0014481	0.048343
GO:0019752	carboxylic acid metabolic process	Biological process	7	3611	411	5.872e-08	1.2871e-05	228	2.2433e-06	0.00024905																417	4.0473e-07	6.0224e-05	420	2.8352e-08	7.3828e-06
GO:0006032	chitin catabolic process	Biological process	7	48	11	0.0011792	0.046616	14	1.0071e-08	1.9425e-06	8	0.00014697	0.0091124	7	0.00025952	0.018515	11	8.2523e-08	3.0699e-05	13	1.4002e-08	2.6043e-06	10	1.0893e-05	0.0012893	13	9.6008e-05	0.0058141	11	0.001356	0.047395	15	4.3791e-11	5.7016e-08
GO:0005984	disaccharide metabolic process	Biological process	7	594							48	1.9774e-06	0.0003322				37	0.00039857	0.046127	44	0.00046055	0.02789
GO:0008210	estrogen metabolic process	Biological process	7	196																									33	0.0014481	0.048343
GO:1901072	glucosamine-containing compound catabolic process	Biological process	7	48	11	0.0011792	0.046616	14	1.0071e-08	1.9425e-06	8	0.00014697	0.0091124	7	0.00025952	0.018515	11	8.2523e-08	3.0699e-05	13	1.4002e-08	2.6043e-06	10	1.0893e-05	0.0012893	13	9.6008e-05	0.0058141	11	0.001356	0.047395	15	4.3791e-11	5.7016e-08
GO:0006027	glycosaminoglycan catabolic process	Biological process	7	75				17	1.8304e-06	0.00021665										17	3.0233e-07	3.9364e-05	14	5.2866e-05	0.0052947	20	0.00039637	0.016254
GO:0030259	lipid glycosylation	Biological process	7	72	17	0.0010491	0.043022				12	7.5762e-05	0.0060703	10	0.00031451	0.021315
GO:0008653	lipopolysaccharide metabolic process	Biological process	7	347										31	0.00033132	0.021569
GO:0019321	pentose metabolic process	Biological process	7	26							6	0.00078713	0.0398
GO:0016070	RNA metabolic process	Biological process	7	7219	816	1.4516e-05	0.0013263																			833	4.2669e-05	0.0030864	823	5.2328e-05	0.0034366
GO:0006665	sphingolipid metabolic process	Biological process	7	124				19	0.00040686	0.01962										17	0.00058951	0.033738
GO:0005982	starch metabolic process	Biological process	7	503				42	0.0011337	0.044392	43	2.3031e-06	0.00037483				36	3.9267e-05	0.0058429	40	0.00026839	0.018153
GO:1901605	alpha-amino acid metabolic process	Biological process	8	2290	250	0.00090684	0.037783																						258	0.00034352	0.016138
GO:0046394	carboxylic acid biosynthetic process	Biological process	8	1515	181	1.3897e-05	0.0013042	103	5.548e-05	0.0036574													103	8.5183e-06	0.0011091	185	1.7394e-05	0.0014611	187	3.255e-06	0.0004461
GO:0006687	glycosphingolipid metabolic process	Biological process	8	104				19	8.404e-05	0.0053376										17	0.0001011	0.007416	17	0.0001637	0.013533
GO:0032787	monocarboxylic acid metabolic process	Biological process	8	899				67	0.00015826	0.0090575	58	0.00010889	0.0079369							64	6.6377e-05	0.0050399	66	5.6774e-05	0.0055788
GO:0032774	RNA biosynthetic process	Biological process	8	5162	583	1.1646e-05	0.0011664							219	0.00010774	0.0095107										597	2.0412e-05	0.0015866	589	2.7391e-05	0.0021957
GO:0005985	sucrose metabolic process	Biological process	8	532				44	0.00085883	0.036067	45	1.3601e-06	0.00025297				36	0.00010272	0.013717	41	0.00034946	0.022469
GO:0006412	translation	Biological process	8	3759	257	4.103e-06	0.00059356	180	3.37e-14	1.9501e-11	123	0.00098698	0.047594							146	1.9318e-05	0.0016227	150	1.4257e-05	0.0016142	299	7.9079e-12	5.8835e-09	263	2.1989e-06	0.00034702
GO:1901607	alpha-amino acid biosynthetic process	Biological process	9	878	104	0.00048487	0.022956																			108	0.00028866	0.012633	110	7.6008e-05	0.0044983
GO:0006633	fatty acid biosynthetic process	Biological process	9	405				39	0.00012877	0.0077143	34	8.2731e-05	0.006457							40	5.8611e-06	0.00059852	39	2.9547e-05	0.0030776
GO:0009064	glutamine family amino acid metabolic process	Biological process	9	330																						50	0.00087451	0.032074
GO:0009103	lipopolysaccharide biosynthetic process	Biological process	9	347										31	0.00033132	0.021569
GO:0072330	monocarboxylic acid biosynthetic process	Biological process	9	429				40	0.00016728	0.0093677	35	0.00010047	0.007475							42	3.5686e-06	0.00038719	41	1.8775e-05	0.0019955
GO:0006351	transcription, DNA-dependent	Biological process	9	5126	580	1.0409e-05	0.0011281							219	7.4373e-05	0.0072758										595	1.4534e-05	0.0012829	587	1.982e-05	0.0017496
GO:0006414	translational elongation	Biological process	9	314				19	0.0010512	0.041792
GO:0006270	DNA replication initiation	Biological process	10	202				23	0.00037935	0.018464
GO:0006541	glutamine metabolic process	Biological process	11	66																						17	0.00090178	0.032842	17	0.00081408	0.0312
GO:0006804	peroxidase reaction	Biological process		219							21	3.7849e-06	0.00050542	22	8.7947e-08	5.7253e-05	24	1.9676e-08	1.0247e-05	26	3.1543e-08	4.9781e-06	26	5.4599e-08	1.4218e-05
GO:0071840	cellular component organization or biogenesis	Biological process	2	6189	487	0.00026463	0.013782	328	2.3876e-14	1.5543e-11	242	2.3538e-05	0.0021506							278	1.7446e-07	2.3297e-05	283	6.5619e-07	0.00010356	540	1.5305e-08	3.1136e-06	497	0.00019503	0.0096733
GO:0044085	cellular component biogenesis	Biological process	3	4526	331	2.079e-05	0.0017463	231	5.8551e-15	6.0987e-12	170	1.2614e-05	0.0012881							191	2.0372e-06	0.00025261	199	2.216e-07	4.1217e-05	367	4.3543e-09	1.1069e-06	338	1.3626e-05	0.001308
GO:0071554	cell wall organization or biogenesis	Biological process	3	400	63	5.5516e-06	0.00076086	48	2.269e-09	5.6271e-07	44	1.3688e-10	7.9207e-08	31	3.0642e-06	0.00077995	38	4.6087e-09	3.4289e-06	56	1.8024e-15	9.3871e-12	41	3.0402e-07	5.2778e-05	62	2.8342e-05	0.0021392	61	3.7379e-05	0.0027037	37	2.9321e-06	0.001018
GO:0045229	external encapsulating structure organization	Biological process	4	139				16	6.2097e-05	0.0040425	17	4.0654e-06	0.00052932	14	4.3017e-05	0.0052101	17	1.2809e-06	0.00033355	22	9.4952e-09	2.15e-06
GO:0022613	ribonucleoprotein complex biogenesis	Biological process	4	3216	213	1.9369e-07	3.3383e-05	155	7.723e-16	1.0055e-12	113	7.7378e-06	0.00083955							131	8.5116e-08	1.1981e-05	133	1.0945e-07	2.3751e-05	241	5.0121e-11	2.373e-08	212	2.3821e-06	0.00036488
GO:0071669	plant-type cell wall organization or biogenesis	Biological process	4	53																8	6.977e-05	0.0051909
GO:0071555	cell wall organization	Biological process	5	127				16	1.1089e-05	0.00088845	17	1.0072e-06	0.00019428	14	1.5239e-05	0.0022676	17	3.5131e-07	0.00010165	22	1.434e-09	4.149e-07
GO:0042254	ribosome biogenesis	Biological process	5	3198	211	1.6491e-07	3.0673e-05	155	2.4506e-16	6.3814e-13	113	4.3081e-06	0.00054723							130	7.8909e-08	1.1416e-05	133	6.0127e-08	1.4911e-05	238	6.0364e-11	2.4183e-08	210	2.0279e-06	0.00033005
GO:0009664	plant-type cell wall organization	Biological process	5	52																8	6.6772e-05	0.0050399
GO:0042545	cell wall modification	Biological process	6	71				11	0.00014816	0.0086697	12	1.22e-05	0.0012708				14	1.0829e-07	3.7219e-05	13	6.8311e-06	0.00068174
GO:0009987	cellular process	Biological process	2	34066	2910	0.00012415	0.0073476																			2988	0.00085807	0.031694
GO:0044237	cellular metabolic process	Biological process	3	25941	2347	8.8868e-10	3.8569e-07	1229	1.1927e-05	0.00092709	1004	0.00054824	0.030055													2389	4.8567e-07	6.4856e-05	2339	1.3634e-05	0.001308
GO:0016998	cell wall macromolecule catabolic process	Biological process	4	126	24	0.000382	0.018674	21	7.9016e-07	0.00010829	17	4.4912e-06	0.00055691				15	1.4909e-05	0.0027439	25	7.0281e-11	3.3275e-08	20	4.9738e-07	8.0948e-05	27	3.3649e-05	0.0024682	24	0.00049239	0.021371	19	6.4689e-07	0.00028075
GO:0044036	cell wall macromolecule metabolic process	Biological process	4	246	43	0.00025491	0.013496	30	3.3653e-05	0.0024009	25	2.2131e-05	0.0020582							34	6.1078e-09	1.5147e-06	28	1.3336e-05	0.0015434	48	1.3155e-05	0.001202	47	2.2003e-05	0.0019099	24	0.00016558	0.026479
GO:0044249	cellular biosynthetic process	Biological process	4	14824	1366	4.2882e-09	1.3958e-06	726	4.231e-06	0.00039348																1415	1.2239e-09	3.9838e-07	1399	7.1327e-10	3.0956e-07
GO:0044262	cellular carbohydrate metabolic process	Biological process	4	1446	192	8.8017e-05	0.0054571				102	2.4285e-07	5.2699e-05	85	2.9704e-06	0.00077995	85	2.8343e-05	0.0046128	99	0.0001833	0.012729	100	0.0004418	0.031519
GO:0044248	cellular catabolic process	Biological process	4	2562																						297	0.00046975	0.018819
GO:0015979	photosynthesis	Biological process	4	692																												54	0.00014897	0.026479
GO:0006575	cellular amino acid derivative metabolic process	Biological process	5	734	95	0.00055594	0.025851																			102	7.4946e-05	0.0050948	97	0.00043319	0.019282
GO:0019725	cellular homeostasis	Biological process	5	363																									47	0.00019449	0.0096733
GO:0044255	cellular lipid metabolic process	Biological process	5	1967	282	7.6835e-06	0.00090944				131	2.0401e-05	0.0019318	109	5.8168e-05	0.0060588				141	5.0884e-05	0.0041407	156	2.5031e-07	4.4953e-05	270	0.0012121	0.042652	289	3.0231e-06	0.00043734
GO:0044271	cellular nitrogen compound biosynthetic process	Biological process	5	7262	799	7.6708e-09	2.35e-06																			812	6.3213e-08	1.062e-05	810	1.3255e-08	4.3144e-06
GO:0006457	protein folding	Biological process	6	549																35	0.00028709	0.019169										39	1.3321e-05	0.0034688
GO:0045454	cell redox homeostasis	Biological process	6	266																									35	0.00076334	0.029891
GO:0006073	cellular glucan metabolic process	Biological process	6	570				47	0.00042844	0.020102	54	1.7654e-09	6.1294e-07				42	4.0428e-06	0.00080981	46	5.3318e-05	0.0041637
GO:0034645	cellular macromolecule biosynthetic process	Biological process	6	11621	1045	0.00018864	0.010452	564	0.00042192	0.020102																1105	2.26e-06	0.00025043	1072	5.4923e-05	0.0034462
GO:0042398	cellular modified amino acid biosynthetic process	Biological process	6	535																						72	0.00047358	0.018828
GO:0044264	cellular polysaccharide metabolic process	Biological process	6	1042	148	0.00081744	0.034895				79	7.6585e-06	0.00083955	73	1.3674e-07	5.9902e-05	69	2.4214e-05	0.004068
GO:0044267	cellular protein metabolic process	Biological process	6	8173	735	0.00050552	0.023719																			767	0.00013237	0.0075119
GO:0034637	cellular carbohydrate biosynthetic process	Biological process	7	701										48	0.00012941	0.01087
GO:0006520	cellular amino acid metabolic process	Biological process	8	3010	343	1.3884e-05	0.0013042																			347	5.3752e-05	0.0038348	348	1.5839e-05	0.0014701
GO:0033692	cellular polysaccharide biosynthetic process	Biological process	8	606										45	7.9444e-05	0.0075227
GO:0008652	cellular amino acid biosynthetic process	Biological process	9	1158	136	0.00014736	0.0084335																			139	0.00017804	0.0091805	142	3.0991e-05	0.0023392
	development		2
GO:0044767	single-organism developmental process	Biological process	3	371																												33	7.7295e-05	0.015483
GO:0048856	anatomical structure development	Biological process	3	424																												34	0.00028993	0.039735
GO:0065007	biological regulation	Biological process	2	9823	999	0.00061065	0.027286																			1036	0.00023414	0.010974	1042	1.3814e-05	0.001308
GO:0050789	regulation of biological process	Biological process	3	9126	942	0.00036917	0.018412																			973	0.00024614	0.011118	968	9.4668e-05	0.0053014
GO:0019222	regulation of metabolic process	Biological process	4	5595	617	0.00019645	0.01077																			629	0.00053435	0.020924	635	5.279e-05	0.0034366
GO:0044092	negative regulation of molecular function	Biological process	4	99				20	6.6204e-07	9.3186e-05										17	1.6252e-05	0.0013875	16	6.939e-05	0.0064533
GO:0050794	regulation of cellular process	Biological process	4	8822	917	0.00015645	0.0088567																			949	7.5326e-05	0.0050948	940	5.4325e-05	0.0034462
GO:0009889	regulation of biosynthetic process	Biological process	4	4477	511	1.0917e-05	0.0011371				230	6.9079e-05	0.0056213	197	3.718e-05	0.0047197										523	1.9862e-05	0.0015866	523	4.8878e-06	0.00062087
GO:0080090	regulation of primary metabolic process	Biological process	5	5166	581	6.2449e-05	0.0041169																			596	8.5951e-05	0.005459	595	2.8705e-05	0.0022651
GO:0043086	negative regulation of catalytic activity	Biological process	5	99				20	6.6204e-07	9.3186e-05										17	1.6252e-05	0.0013875	16	6.939e-05	0.0064533
GO:0031323	regulation of cellular metabolic process	Biological process	5	5325	591	0.00010202	0.0062507																			606	0.0001488	0.0080723	608	2.7404e-05	0.0021957
GO:0060255	regulation of macromolecule metabolic process	Biological process	5	5029	558	7.2767e-05	0.0047074				248	0.00034914	0.019982	210	0.00031515	0.021315										570	0.0001604	0.0084382	575	1.609e-05	0.0014701
GO:0051171	regulation of nitrogen compound metabolic process	Biological process	5	4561	535	4.0257e-05	0.002953							203	5.5101e-05	0.0058565										542	0.0001949	0.0096883	543	5.1733e-05	0.0034366
GO:0031326	regulation of cellular biosynthetic process	Biological process	6	4473	511	9.858e-06	0.0011161				230	6.5533e-05	0.0054174	196	4.9676e-05	0.0055045										523	1.8111e-05	0.0014738	522	5.7903e-06	0.00068536
GO:0010556	regulation of macromolecule biosynthetic process	Biological process	6	4473	511	9.858e-06	0.0011161				230	6.5533e-05	0.0054174	196	4.9676e-05	0.0055045										523	1.8111e-05	0.0014738	522	5.7903e-06	0.00068536
GO:0010468	regulation of gene expression	Biological process	6	4539	515	3.7675e-05	0.0028437				235	4.7414e-05	0.0041156	198	7.4304e-05	0.0072758										521	0.0002188	0.010551	526	2.388e-05	0.0020059
GO:0019219	regulation of nucleobase-containing compound metabolic process	Biological process	6	4561	535	4.0257e-05	0.002953							203	5.5101e-05	0.0058565										542	0.0001949	0.0096883	543	5.1733e-05	0.0034366
GO:2000112	regulation of cellular macromolecule biosynthetic process	Biological process	7	4465	510	1.1286e-05	0.0011525				229	8.3262e-05	0.006457	196	4.6739e-05	0.0054093										522	2.0362e-05	0.0015866	521	6.5066e-06	0.00073965
GO:0051252	regulation of RNA metabolic process	Biological process	8	4287	498	4.1833e-05	0.003004				221	0.00023432	0.013868	198	4.5079e-06	0.00090297										504	0.0002145	0.01044	508	3.046e-05	0.0023329
GO:2001141	regulation of RNA biosynthetic process	Biological process	9	4009	472	1.815e-05	0.0016021				212	8.7548e-05	0.006608	188	3.744e-06	0.00077995										477	0.00011136	0.0065166	479	2.3286e-05	0.0019881
GO:0006355	regulation of transcription, DNA-dependent	Biological process	10	4001	471	2.0444e-05	0.0017455				211	0.00011171	0.00797	188	3.4849e-06	0.00077995										476	0.00012341	0.0071416	478	2.6099e-05	0.0021575
	resoponse to stimulus	Biological process
GO:0006950	response to stress	Biological process	3	2624													135	2.3702e-06	0.00056109
GO:0009628	response to abiotic stimulus	Biological process	3	116							11	0.00063827	0.033989	10	0.0007185	0.043011
GO:0042221	response to chemical stimulus	Biological process	3	611										37	0.00028732	0.019951
GO:0042493	response to drug	Biological process	4	66										11	4.6352e-05	0.0054093
GO:0010035	response to inorganic substance	Biological process	4	111							11	0.00023233	0.013868																			12	0.0001547	0.026479
GO:0006979	response to oxidative stress	Biological process	4	256							23	4.7791e-06	0.00057882	23	3.9898e-07	0.00014842	28	1.3246e-09	1.3154e-06	29	1.8539e-08	3.2184e-06	28	1.2258e-07	2.5296e-05
GO:1901700	response to oxygen-containing compound	Biological process	4	64							9	5.1605e-05	0.0044059	7	0.00074633	0.043673
GO:0009415	response to water stimulus	Biological process	4	33							8	2.8557e-06	0.00043743	6	0.00012909	0.01087				6	0.0005002	0.029603										7	6.3613e-05	0.013252
GO:0006970	response to osmotic stress	Biological process	4	20																												5	0.00017287	0.026479
GO:0009651	response to salt stress	Biological process	5	20																												5	0.00017287	0.026479
GO:0051179	localization	Biological process	2	8790																						944	0.00019079	0.0096883	928	0.00041713	0.018728
GO:0051234	establishment of localization	Biological process	3	8551																						918	0.00019719	0.0096883	903	0.00039121	0.017717
GO:0006810	transport	Biological process	4	8551																						918	0.00019719	0.0096883	903	0.00039121	0.017717
GO:0006811	ion transport	Biological process	4	3447				209	2.3726e-05	0.0017162																372	0.00022577	0.010787	374	4.984e-05	0.0034154
GO:0006812	cation transport	Biological process	6	2783	284	0.0012402	0.048203	166	0.00012331	0.0075552																302	0.00013414	0.0075119	294	0.00038341	0.017671
GO:0034220	ion transmembrane transport	Biological process	6	1188				75	0.00055463	0.025338
GO:0044765	single-organism transport	Biological process	5	6443																						685	0.00023801	0.010974	683	8.736e-05	0.0050552
GO:0055085	transmembrane transport	Biological process	5	3380																									373	6.7394e-05	0.0040812
GO:0015893	drug transport	Biological process	6	60										11	1.8267e-05	0.0025557
GO:0006855	drug transmembrane transport	Biological process	7	55										11	8.0925e-06	0.0014048
GO:0006605	protein targeting	Biological process	10	496																						79	0.00075439	0.028276
GO:0005623	cell	cellular component	2	18504	1659	2.3686e-05	0.0019275	894	3.6939e-05	0.002565																1753	6.4764e-09	1.4665e-06	1674	0.00016755	0.0086396
GO:0032991	macromolecular complex	cellular component	2	11693	1042	0.00012324	0.0073476	577	1.769e-05	0.0013161										522	0.0001084	0.0078408				1118	1.5544e-08	3.1136e-06	1059	0.00015499	0.0081532
GO:0016020	membrane	cellular component	2	12525	1212	0.00089539	0.037606																						1251	9.0699e-05	0.0051908
GO:0031974	membrane-enclosed lumen	cellular component	2	3198	378	1.0614e-05	0.0011281	200	0.00099521	0.040179																394	1.8998e-06	0.00021987	379	4.1228e-05	0.0029413
GO:0043226	organelle	cellular component	2	13305	1199	0.00065538	0.028926	655	0.00020118	0.010691																1291	3.1181e-08	5.7996e-06	1215	0.0012856	0.046732
GO:0048046	apoplast	cellular component	3	49							10	1.1792e-05	0.0012534	10	3.0833e-06	0.00077995																10	3.0419e-05	0.0068879
GO:0044464	cell part	cellular component	3	18503	1659	2.3654e-05	0.0019275	894	3.691e-05	0.002565																1753	6.4639e-09	1.4665e-06	1674	0.00016734	0.0086396
GO:0032993	protein-DNA complex	cellular component	3	84																10	0.00045371	0.027799
GO:0071944	cell periphery	cellular component	4	1192																78	4.36e-05	0.0036043
GO:0031012	extracellular matrix	cellular component	4	295							24	0.00063255	0.033989
GO:0005622	intracellular	cellular component	4	17648	1590	4.4067e-05	0.0031014	848	0.00031224	0.015943																1688	4.4631e-09	1.1069e-06	1610	0.00013718	0.0072901
GO:0030312	external encapsulating structure	cellular component	5	400				36	2.9216e-06	0.00029261	38	5.9123e-09	1.5396e-06	25	0.00018879	0.014897	29	1.5279e-05	0.0027439	40	1.0284e-08	2.2316e-06	33	3.251e-05	0.0033198
GO:0044424	intracellular part	cellular component	5	16755	1507	0.00012663	0.00741	802	0.00084576	0.036067																1597	3.9837e-08	7.1542e-06	1528	0.00027364	0.013196
GO:0043228	non-membrane-bounded organelle	cellular component	5	5959				299	2.7415e-06	0.00027996																555	4.284e-07	6.03e-05
GO:0043233	organelle lumen	cellular component	5	3177	378	6.5696e-06	0.00082815	200	0.00078093	0.033612																394	8.6963e-07	0.00010533	378	3.4034e-05	0.0024965
GO:0005578	proteinaceous extracellular matrix	cellular component	5	267							24	0.0001851	0.011209
GO:0005618	cell wall	cellular component	6	255				27	8.592e-07	0.00011474	32	7.7844e-11	5.0676e-08	21	1.1624e-05	0.0018345	24	9.9615e-07	0.00027305	33	2.6856e-10	9.9903e-08	22	0.00028294	0.022134
GO:0005737	cytoplasm	cellular component	6	8682	718	7.3214e-05	0.0047074	409	9.9081e-07	0.00012816																788	1.0433e-09	3.6222e-07	742	8.694e-06	0.00095652
GO:0043229	intracellular organelle	cellular component	6	13292	1199	0.00061182	0.027286	655	0.00019124	0.010375																1291	2.8058e-08	5.412e-06	1215	0.0012037	0.044146
GO:0000502	proteasome complex	cellular component	6	187																						19	0.0012575	0.043952
GO:0030529	ribonucleoprotein complex	cellular component	6	3714	262	7.9145e-08	1.5853e-05	176	1.0621e-13	5.5313e-11	127	0.0001541	0.009442							149	2.9278e-06	0.00033884	155	3.6491e-07	6.1304e-05	298	2.3779e-12	2.4768e-09	270	2.0995e-08	5.7548e-06
GO:0005667	transcription factor complex		6	1921	240	0.00037121	0.018412				116	0.00010973	0.0079369	105	6.6913e-06	0.0012907	103	0.00019861	0.024628	123	0.00049397	0.02957				244	0.00069589	0.026454
GO:0044444	cytoplasmic part	cellular component	7	7043				324	6.1284e-06	0.00053195										289	0.00051717	0.030263				610	1.6393e-07	2.5872e-05	562	0.0014433	0.048343
GO:0043231	intracellular membrane-bounded organelle	cellular component	7	9118	938	0.00038367	0.018674																			973	0.00014159	0.0077619
GO:0043232	intracellular non-membrane-bounded organelle	cellular component	7	5959				299	2.7415e-06	0.00027996																555	4.284e-07	6.03e-05
GO:0070013	intracellular organelle lumen	cellular component	7	3177	378	6.5696e-06	0.00082815	200	0.00078093	0.033612																394	8.6963e-07	0.00010533	378	3.4034e-05	0.0024965
GO:0005839	proteasome core complex	cellular component	7	155																						17	0.0013899	0.047939
GO:0009341	beta-galactosidase complex	cellular component	8	54				15	4.1296e-06	0.00039104										14	3.311e-06	0.00036689	12	0.00012557	0.010721
GO:0043227	membrane-bounded organelle	cellular component	8	9132	938	0.00041531	0.020027																			973	0.00015468	0.0082378
GO:0005634	nucleus	cellular component	8	6477	720	0.00013968	0.0080831																			741	0.0001334	0.0075119
GO:0034357	photosynthetic membrane	cellular component	8	398										24	0.00056315	0.035067
GO:0009536	plastid	cellular component	8	447																												41	2.8611e-05	0.0068879
GO:0009507	chloroplast	cellular component	9	413																												40	2.9892e-05	0.0068879
GO:0044428	nuclear part	cellular component	9	3719	439	3.7477e-05	0.0028437																			441	0.00031494	0.013555	430	0.0010668	0.039687
GO:0009521	photosystem	cellular component	9	348										22	0.0005917	0.036254							28	0.00039013	0.02822
GO:0005840	ribosome	cellular component	9	3297	209	9.878e-07	0.00015589	154	5.7954e-16	1.0055e-12	116	1.9262e-06	0.0003322							136	8.363e-09	1.9797e-06	140	3.6937e-09	1.3741e-06	245	3.4875e-12	3.0271e-09	213	6.0579e-07	0.00011268
GO:0022626	cytosolic ribosome	cellular component	10	112				6	0.0010454	0.041792
GO:0005835	fatty acid synthase complex	cellular component	10	46										8	0.00022968	0.017591
GO:0031981	nuclear lumen	cellular component	10	3102	368	1.5979e-05	0.0014348	196	0.00087259	0.036067																383	3.6268e-06	0.00037777	368	7.3024e-05	0.0043713
GO:0009522	photosystem I	cellular component	10	68										9	0.00014214	0.01175	9	0.00024097	0.029185				12	1.7349e-05	0.0018824				15	0.00063735	0.026344	12	8.1836e-06	0.0024807
GO:0005654	nucleoplasm	cellular component	11	2318	287	5.3068e-05	0.0035433				129	0.00066781	0.034435	115	8.69e-05	0.0079399										292	0.00011113	0.0065166	283	0.00049653	0.021371
GO:0000786	nucleosome	cellular component	11	84																10	0.00045371	0.027799
GO:0009538	photosystem I reaction center	cellular component	11	27	10	3.17e-05	0.0025014				6	0.00026355	0.015422										7	6.323e-05	0.0060982				9	0.00023336	0.011358
GO:0044451	nucleoplasm part	cellular component	12	2318	287	5.3068e-05	0.0035433				129	0.00066781	0.034435	115	8.69e-05	0.0079399										292	0.00011113	0.0065166	283	0.00049653	0.021371
GO:0003824	catalytic activity	molecular function	2	27719	2577	6.2694e-11	3.2651e-08	1340	1.0363e-05	0.00085667	1169	6.0605e-12	4.509e-09	952	2.2833e-07	9.1473e-05				1291	1.0984e-11	6.3559e-09	1326	8.6531e-11	3.7554e-08	2594	9.5453e-06	0.000956	2582	6.3735e-08	1.4432e-05	1203	0.00018026	0.026822
GO:0045735	nutrient reservoir activity	molecular function	2	65	13	0.00096233	0.039776				12	3.6669e-06	0.00050542	10	3.3166e-05	0.0043182	10	6.2571e-05	0.0085755
GO:0005198	structural molecule activity	molecular function	2	3995	287	8.3639e-05	0.0052729	192	5.8873e-11	1.7034e-08	158	1.6596e-07	3.7578e-05							185	4.8327e-10	1.5731e-07	187	1.4838e-09	5.9442e-07	310	1.9987e-06	0.00022628	286	0.0003633	0.016894
GO:0030246	carbohydrate binding	molecular function	3	296				30	0.00058971	0.026706	28	0.00012367	0.0085879	27	1.4073e-05	0.0021556				29	0.00032849	0.021656	31	0.00011731	0.010442							29	0.00023714	0.033379
GO:0048037	cofactor binding	molecular function	3	2059	256	1.3485e-07	2.6011e-05	135	0.00011862	0.0073545	117	0.00012899	0.0087572										141	2.7586e-06	0.0003883	241	0.00033548	0.014116	268	6.0888e-09	2.4392e-06
GO:0016787	hydrolase activity	molecular function	3	10024				576	1.1908e-05	0.00092709	452	0.0004084	0.022627							520	4.388e-06	0.00045705	541	1.5749e-06	0.00023435				1042	0.00056307	0.023649
GO:0016829	lyase activity	molecular function	3	1206	135	0.00024124	0.012953																						138	0.00017369	0.0088224
GO:0005199	structural constituent of cell wall	molecular function	3	52																7	0.00014284	0.01019
GO:0003735	structural constituent of ribosome	molecular function	3	2840	169	1.7861e-06	0.00027358	126	1.3564e-14	1.0092e-11	98	1.642e-06	0.00029488							117	2.7048e-09	7.4139e-07	116	1.4756e-08	4.8032e-06	200	1.3835e-11	8.0058e-09	169	6.533e-06	0.00073965
GO:0016830	carbon-carbon lyase activity	molecular function	4	500																									65	0.0010961	0.040485
GO:0043169	cation binding	molecular function	4	7316							348	0.00012081	0.0085028	292	0.00018562	0.014873
GO:0050662	coenzyme binding	molecular function	4	1528	196	6.8376e-06	0.00082815	102	0.0011211	0.044233													104	0.00021457	0.017461				208	6.8952e-08	1.4963e-05
GO:0016788	hydrolase activity, acting on ester bonds	molecular function	4	2174										106	0.00025274	0.018515
GO:0016798	hydrolase activity, acting on glycosyl bonds	molecular function	4	1422	174	3.6561e-05	0.0028419	129	9.4959e-13	3.5325e-10	110	4.9162e-12	4.2673e-09	77	9.6307e-06	0.001618				120	2.2462e-12	1.9497e-09	127	1.1324e-13	7.3716e-11	174	0.00017256	0.0089871	173	0.00013186	0.0070798	91	8.0904e-05	0.015605
GO:0016872	intramolecular lyase activity	molecular function	4	51																7	0.0006342	0.035515
GO:0046906	tetrapyrrole binding	molecular function	4	1062	110	0.0003291	0.016803	70	1.0885e-05	0.00088578	73	5.483e-09	1.5029e-06	65	5.5873e-09	9.6995e-06	76	6.7912e-12	1.7684e-08	86	1.6229e-11	8.4519e-09	98	1.8935e-15	1.9722e-12	113	0.0003361	0.014116				74	1.147e-07	7.4668e-05
GO:0016757	transferase activity, transferring glycosyl groups	molecular function	4	1098							77	2.0215e-05	0.0019318	60	0.00069137	0.041868
GO:0052689	carboxylic ester hydrolase activity	molecular function	5	353				33	0.0006589	0.02933	30	0.00036649	0.020746				29	0.00011966	0.01558
GO:0030248	cellulose binding	molecular function	5	34	10	0.00059362	0.027119	7	0.00075783	0.033166																			10	0.00067525	0.027474
GO:0020037	heme binding	molecular function	5	1012	103	0.00028348	0.014617	65	1.4869e-05	0.0011352	73	3.449e-10	1.6329e-07	64	1.2354e-09	6.434e-06	75	9.5471e-13	4.9722e-09	85	1.3482e-12	1.4043e-09	96	2.0662e-16	3.587e-13	106	0.00026822	0.011838				72	4.3353e-08	3.2255e-05
GO:0004553	hydrolase activity, hydrolyzing O-glycosyl compounds	molecular function	5	1351	168	1.0493e-05	0.0011281	124	5.0464e-13	2.1901e-10	108	6.3967e-13	6.6629e-10	74	7.5597e-06	0.0013576				117	4.6937e-13	6.1111e-10	124	1.8163e-14	1.4795e-11	167	7.879e-05	0.0051941	171	8.8158e-06	0.00095652	88	4.3336e-05	0.009404
GO:0046872	metal ion binding	molecular function	5	7207							339	0.00038518	0.02157	283	0.00072999	0.043202
GO:0016491	oxidoreductase activity	molecular function	5	6409	648	3.5025e-15	6.0804e-12	345	3.1953e-10	8.7586e-08	328	2.2491e-14	3.9044e-11	253	6.268e-08	5.7253e-05	289	1.9347e-11	3.3586e-08	347	3.3136e-12	2.4653e-09	384	9.3457e-18	4.8672e-14	650	8.308e-13	1.0865e-09	661	1.1056e-15	1.4395e-12	336	9.3399e-11	9.7285e-08
GO:0016758	transferase activity, transferring hexosyl groups	molecular function	5	775							57	2.6133e-05	0.0023466	49	3.8062e-05	0.0047197
GO:0005215	transporter activity	molecular function	5	4339	446	0.00010722	0.006493	263	2.917e-07	4.3405e-05																466	2.1854e-05	0.0016737	475	1.5061e-07	3.0169e-05
GO:0005509	calcium ion binding	molecular function	6	617							43	0.00012947	0.0087572
GO:0004568	chitinase activity	molecular function	6	48	11	0.0011792	0.046616	14	1.0071e-08	1.9425e-06	8	0.00014697	0.0091124	7	0.00025952	0.018515	11	8.2523e-08	3.0699e-05	13	1.4002e-08	2.6043e-06	10	1.0893e-05	0.0012893	13	9.6008e-05	0.0058141	11	0.001356	0.047395	15	4.3791e-11	5.7016e-08
GO:0051213	dioxygenase activity	molecular function	6	294							25	0.00074568	0.038073	26	1.8647e-05	0.0025557	25	0.00014038	0.017832
GO:0004857	enzyme inhibitor activity	molecular function	6	366							30	6.9085e-06	0.00079954				29	3.8467e-06	0.00080981	27	0.00062281	0.035256
GO:0004312	fatty acid synthase activity	molecular function	6	46										8	0.00022968	0.017591
GO:0015925	galactosidase activity	molecular function	6	55				15	4.4479e-06	0.0004064										14	3.6815e-06	0.00039129	12	0.00013593	0.011418
GO:0033926	glycopeptide alpha-N-acetylgalactosaminidase activity	molecular function	6	19							5	0.00079988	0.040055
GO:0008171	O-methyltransferase activity	molecular function	6	229	36	0.00078066	0.033824	24	0.00019591	0.010519
GO:0016614	oxidoreductase activity, acting on CH-OH group of donors	molecular function	6	1144	135	0.00018191	0.010187				66	0.00083374	0.040963										77	0.00022858	0.018315				137	0.00017448	0.0088224
GO:0016705	oxidoreductase activity, acting on paired donors, with incorporation or reduction of molecular oxygen	molecular function	6	1132							69	0.00013358	0.008919	68	7.4053e-07	0.00025711	65	5.2091e-05	0.0073788	80	1.0063e-05	0.00091942	89	7.9533e-08	1.8828e-05				129	0.001295	0.046732	74	0.00016561	0.026479
GO:0016684	oxidoreductase activity, acting on peroxide as acceptor	molecular function	6	219							21	3.7849e-06	0.00050542	22	8.7947e-08	5.7253e-05	24	1.9676e-08	1.0247e-05	26	3.1543e-08	4.9781e-06	26	5.4599e-08	1.4218e-05
GO:0016701	oxidoreductase activity, acting on single donors with incorporation of molecular oxygen	molecular function	6	204	31	0.00034662	0.017526				20	4.0505e-05	0.0035754																33	9.3833e-05	0.0053014
GO:0030599	pectinesterase activity	molecular function	6	111				16	1.0159e-06	0.00012816	19	2.9586e-09	9.0637e-07	11	0.00028368	0.019951	20	1.4158e-10	1.8433e-07	15	1.0988e-05	0.00098664
GO:0043565	sequence-specific DNA binding	molecular function	6	927	127	6.9863e-07	0.0001137	75	2.2476e-06	0.00024905	74	6.2599e-09	1.5525e-06	58	3.659e-06	0.00077995				73	1.0682e-06	0.00013569	74	2.1633e-06	0.00031296	117	0.0003739	0.015454	114	0.00068954	0.027838
GO:0022892	substrate-specific transporter activity	molecular function	6	2951	311	0.00025655	0.013496	185	6.4949e-06	0.00055452																325	7.6634e-05	0.0051168	332	3.3625e-06	0.00044902
GO:0022857	transmembrane transporter activity	molecular function	6	3799				233	2.6791e-06	0.00027996																404	0.00031056	0.013478	412	1.6917e-05	0.001519
GO:0004315	3-oxoacyl-[acyl-carrier-protein] synthase activity	molecular function	7	39										8	9.4635e-05	0.0084976
GO:0004565	beta-galactosidase activity	molecular function	7	54				15	4.1296e-06	0.00039104										14	3.311e-06	0.00036689	12	0.00012557	0.010721
GO:0090484	drug transporter activity	molecular function	7	59										11	1.6792e-05	0.0024292
GO:0019001	guanyl nucleotide binding	molecular function	7	1552																						188	0.00080145	0.029814	185	0.0010638	0.039687
GO:0005506	iron ion binding	molecular function	7	975				57	0.00037649	0.018464	62	6.5055e-07	0.00013451	57	1.1613e-07	5.9902e-05	60	1.1434e-07	3.7219e-05	75	1.1922e-09	3.6523e-07	89	1.9886e-14	1.4795e-11							63	1.0788e-05	0.0029572
GO:0016681	oxidoreductase activity, acting on diphenols and related substances as donors, cytochrome as acceptor	molecular function	7	93				13	0.00020837	0.010744																			18	0.00074245	0.029517
GO:0016706	oxidoreductase activity, acting on paired donors, with incorporation or reduction of molecular oxygen, 2-oxoglutarate as one donor, and incorporation of one atom each of oxygen into both donors	molecular function	7	179										17	0.00079568	0.046043
GO:0016717	oxidoreductase activity, acting on paired donors, with oxidation of a pair of donors resulting in the reduction of molecular oxygen to two molecules of water	molecular function	7	39							7	0.00063958	0.033989
GO:0016703	oxidoreductase activity, acting on single donors with incorporation of molecular oxygen, incorporation of one atom of oxygen (internal monooxygenases or internal mixed function oxidases)	molecular function	7	75																									17	0.00053458	0.02282
GO:0016616	oxidoreductase activity, acting on the CH-OH group of donors, NAD or NADP as acceptor	molecular function	7	1008	128	4.6966e-05	0.0032184				61	0.00081937	0.040641										73	8.8654e-05	0.0081002				129	6.3797e-05	0.0039089
GO:0016229	steroid dehydrogenase activity	molecular function	7	196																									33	0.0014481	0.048343
GO:0022891	substrate-specific transmembrane transporter activity	molecular function	7	2777	290	0.0011911	0.04664	175	1.504e-05	0.0011352																303	0.00043557	0.017585	310	2.9351e-05	0.0022815
GO:0016762	xyloglucan:xyloglucosyl transferase activity	molecular function	7	35							9	7.4514e-06	0.00083955	9	2.1186e-06	0.00068962
GO:0010309	acireductone dioxygenase [iron(II)-requiring] activity	molecular function	8	22	7	0.000613	0.027286				5	0.00090096	0.043852
GO:0016209	antioxidant activity	molecular function	8	409	42	0.00084862	0.035932				31	2.6369e-06	0.00041615	28	3.7389e-06	0.00077995	29	6.2302e-06	0.0012017	30	5.3566e-05	0.0041637	35	7.9309e-07	0.00012148	46	0.00015501	0.0082378	47	4.7484e-05	0.0032973
GO:0015238	drug transmembrane transporter activity	molecular function	8	54										11	7.3605e-06	0.0013576
GO:0003924	GTPase activity	molecular function	8	1029				92	0.00012887	0.0077143										83	6.9378e-06	0.00068174				154	0.00049533	0.019543	155	0.0002308	0.01134
GO:0032561	guanyl ribonucleotide binding	molecular function	8	1528																						188	0.00060431	0.023141	185	0.00081474	0.0312
GO:0015075	ion transmembrane transporter activity	molecular function	8	2658	282	0.00077459	0.033824	169	1.8314e-05	0.0013434																293	0.00040617	0.016526	298	4.6671e-05	0.0032846
GO:0033764	steroid dehydrogenase activity, acting on the CH-OH group of donors, NAD or NADP as acceptor	molecular function	8	196																									33	0.0014481	0.048343
GO:0003854	3-beta-hydroxy-delta5-steroid dehydrogenase activity	molecular function	9	196																									33	0.0014481	0.048343
GO:0015297	antiporter activity	molecular function	9	142										14	0.00056559	0.035067
GO:0008324	cation transmembrane transporter activity	molecular function	9	2213	234	0.00056893	0.026221	139	4.9823e-05	0.0034142																244	0.00024821	0.011118	238	0.00055313	0.02342
GO:0005525	GTP binding	molecular function	9	1514																						186	0.00075468	0.028276	184	0.00076976	0.029917
GO:0001071	nucleic acid binding transcription factor activity	molecular function	9	1790	245	1.9871e-07	3.3383e-05	126	0.00086947	0.036067	108	0.00014641	0.0091124	90	0.00041904	0.026614										238	5.6308e-05	0.00391	241	9.5645e-06	0.0009767
GO:0004601	peroxidase activity	molecular function	9	219							21	3.7849e-06	0.00050542	22	8.7947e-08	5.7253e-05	24	1.9676e-08	1.0247e-05	26	3.1543e-08	4.9781e-06	26	5.4599e-08	1.4218e-05
GO:0070003	threonine-type peptidase activity	molecular function	9	131																						16	0.00060168	0.023141
GO:0022890	inorganic cation transmembrane transporter activity	molecular function	10	1849				113	0.00016296	0.0092251
GO:0004252	serine-type endopeptidase activity	molecular function	10	485				38	0.00047087	0.021896
GO:0004298	threonine-type endopeptidase activity	molecular function	10	131																						16	0.00060168	0.023141
GO:0003700	sequence-specific DNA binding transcription factor activity	molecular function	11	1790	245	1.9871e-07	3.3383e-05	126	0.00086947	0.036067	108	0.00014641	0.0091124	90	0.00041904	0.026614										238	5.6308e-05	0.00391	241	9.5645e-06	0.0009767
GO:0015078	hydrogen ion transmembrane transporter activity	molecular function	12	1184				70	0.00072675	0.032075
GO:0008121	ubiquinol-cytochrome-c reductase activity	molecular function	13	93				13	0.00020837	0.010744																			18	0.00074245	0.029517
* since one GO ID can belong to several branches on GO tree and have differnet levels depending its parental node, No. of Term level adopted here mean the lowest
