# Supplementary material for: Comparative transcriptomic analysis reveals genes regulating the germination of morphophysiologically dormant Paris polyphylla seeds during a warm stratification
Source: PLoS One. 2019 Feb 21;14(2):e0212514. doi: 10.1371/journal.pone.0212514 (PMC6383930; doi:10.1371/journal.pone.0212514)
Supplement: S5 Table — (XLSX) [file pone.0212514.s011.xlsx]

## Sheet: Sheet1
S5 Table. Enriched GO terms of unigenes exhibiting up-regulated expression in P. polyphylla tissues (Q-value ≤0.05).
GO ID	Description	Term type	Term level*	No. of Unigenes (Transcriptome)	Seed vs S_Str			S_Str vs S_Ger			Seed vs S_Ger			Seed vs StL			Seed vs Root			S_Ger vs Root			S_Ger vs StL			S_Str vs Root			S_Str vs StL			StL vs Root
					No. of DEGs	P-value	Q-value	No. of DEGs	P-value	Q-value	No. of DEGs	P-value	Q-value	No. of DEGs	P-value	Q-value	No. of DEGs	P-value	Q-value	No. of DEGs	P-value	Q-value	No. of DEGs	P-value	Q-value	No. of DEGs	P-value	Q-value	No. of DEGs	P-value	Q-value	No. of DEGs	P-value	Q-value
GO:0008152	metabolic process	Biological process	2	34273	2442	1.5953e-14	4.1542e-11	451	2.3365e-07	5.5311e-05	1100	1.0185e-14	1.7681e-11	731	0.00021855	0.024743							548	9.997e-05	0.023666				775	1.6519e-06	0.00076523
GO:0009058	biosynthetic process	Biological process	3	15976	1252	6.6307e-12	8.6331e-09
GO:0006066	alcohol metabolic process	Biological process	3
GO:0048532	anatomical structure arrangement	Biological process	3
GO:0015976	carbon utilization	Biological process	3	235							18	7.3789e-05	0.0069624
GO:0009056	catabolic process	Biological process	3	3363	312	0.00068178	0.029345
GO:0006807	nitrogen compound metabolic process	Biological process	3
GO:0071704	organic substance metabolic process	Biological process	3	27750	2079	1.1143e-10	8.2902e-08	373	0.0001002	0.0091551	922	1.7858e-10	1.0334e-07
GO:0044238	primary metabolic process	Biological process	3	26392	1990	1.2662e-09	4.5844e-07	356	0.00020903	0.018144	886	2.6194e-10	1.3642e-07
GO:0019748	secondary metabolic process	Biological process	3
GO:0046164	alcohol catabolic process	Biological process	4
GO:0009820	alkaloid metabolic process	Biological process	4
GO:0016052	carbohydrate catabolic process	Biological process	4
GO:1901135	carbohydrate derivative metabolic process	Biological process	4	3038	324	9.3888e-07	0.00011805
GO:0005975	carbohydrate metabolic process	Biological process	4	3751	350	6.733e-05	0.004554	99	3.393e-12	4.4177e-09	209	1.4861e-15	7.7395e-12	127	5.5222e-07	0.00041085													122	6.8087e-05	0.011439
GO:0006091	generation of precursor metabolites and energy	Biological process	4
GO:0042592	homeostatic process	Biological process	4	525																			20	0.00014729	0.029504				27	2.3878e-05	0.0069086
GO:0006629	lipid metabolic process	Biological process	4	2749	317	1.56e-08	3.2422e-06	76	1.2126e-08	5.7412e-06	158	1.5373e-09	4.7097e-07	107	1.7093e-06	0.0009891													110	1.304e-06	0.00076087
GO:0009933	meristem structural organization	Biological process	4
GO:0005996	monosaccharide metabolic process	Biological process	4	839				24	0.00010461	0.0093932
GO:0044092	negative regulation of molecular function	Biological process	4	99				15	1.9009e-11	1.4142e-08	12	0.00026568	0.020965
GO:1901576	organic substance biosynthetic process	Biological process	4	15406	1199	1.906e-11	1.9853e-08
GO:1901575	organic substance catabolic process	Biological process	4
GO:1901564	organonitrogen compound metabolic process	Biological process	4	6857	636	5.951e-09	1.4583e-06
GO:0055114	oxidation-reduction process	Biological process	4	6421	512	1.3204e-09	4.5844e-07				251	3.6534e-09	1.057e-06	173	8.73e-06	0.0026745							156	2.2686e-11	5.9074e-08	188	4.209e-06	0.0031315	216	2.9883e-14	1.5563e-10
GO:0009698	phenylpropanoid metabolic process	Biological process	4
GO:0006793	phosphorus metabolic process	Biological process	4
GO:0015979	photosynthesis	Biological process	4	692										33	0.00016047	0.020383							33	2.8152e-07	0.00012218				37	1.1877e-05	0.0038066
GO:0006508	proteolysis	Biological process	4	2229				49	3.9106e-05	0.0039166
GO:0072593	reactive oxygen species metabolic process	Biological process	4
GO:0044281	small molecule metabolic process	Biological process	4	6919	630	7.4762e-10	4.5844e-07
GO:0006790	sulfur compound metabolic process	Biological process	4
GO:0051186	cofactor metabolic process	Biological process	4
GO:0009309	amine biosynthetic process	Biological process	5
GO:0006040	amino sugar metabolic process	Biological process	5	219				11	8.7246e-05	0.0084143																						16	1.3805e-05	0.0029957
GO:0006022	aminoglycan metabolic process	Biological process	5	317	42	0.00090536	0.035993	18	1.1778e-07	3.4077e-05	24	7.4865e-05	0.0069624																			18	0.00013013	0.021178
GO:0019438	aromatic compound biosynthetic process	Biological process	5	6921	633	1.1507e-07	1.6198e-05
GO:1901136	carbohydrate derivative catabolic process	Biological process	5	630				26	5.1622e-07	8.9616e-05
GO:0006631	fatty acid metabolic process	Biological process	5	487				19	2.5733e-05	0.0027651	32	0.00015827	0.013294
GO:0010467	gene expression	Biological process	5	10183	831	1.0633e-09	4.5844e-07
GO:0016137	glycoside metabolic process	Biological process	5
GO:1901657	glycosyl compound metabolic process	Biological process	5	1565	149	0.00073009	0.030913
GO:0018130	heterocycle biosynthetic process	Biological process	5	7111	647	1.0326e-07	1.5818e-05
GO:0042445	hormone metabolic process	Biological process	5	214																									17	3.3421e-05	0.0076545
GO:0006020	inositol metabolic process	Biological process	5
GO:0008610	lipid biosynthetic process	Biological process	5	1661	200	8.9308e-06	0.00083056	42	0.00045659	0.037745				65	0.00043006	0.039996													67	0.00038293	0.046379
GO:0009059	macromolecule biosynthetic process	Biological process	5	11724	888	4.0821e-05	0.0028346
GO:0009057	macromolecule catabolic process	Biological process	5
GO:0043086	negative regulation of catalytic activity	Biological process	5	99				15	1.9009e-11	1.4142e-08	12	0.00026568	0.020965
GO:0071705	nitrogen compound transport	Biological process	5
GO:0006857	oligopeptide transport	Biological process	5
GO:0006082	organic acid metabolic process	Biological process	5	3650	350	6.8113e-08	1.1085e-05
GO:1901362	organic cyclic compound biosynthetic process	Biological process	5	7436	680	1.6186e-08	3.2422e-06
GO:1901566	organonitrogen compound biosynthetic process	Biological process	5	2812	269	6.1493e-06	0.00060425
GO:1901565	organonitrogen compound catabolic process	Biological process	5	1062				33	8.2157e-06	0.00097244
GO:0019637	organophosphate metabolic process	Biological process	5
GO:0006796	phosphate-containing compound metabolic process	Biological process	5
GO:0000272	polysaccharide catabolic process	Biological process	5
GO:0005976	polysaccharide metabolic process	Biological process	5	1097				38	8.5113e-07	0.00013037	68	2.7001e-05	0.003057	53	5.5631e-06	0.0023206
GO:0019538	protein metabolic process	Biological process	5	10411	809	2.0811e-06	0.0002258
GO:0072521	purine-containing compound metabolic process	Biological process	5
GO:0044283	small molecule biosynthetic process	Biological process	5	2049	198	2.7917e-05	0.002077				90	0.00074671	0.049226
GO:0044282	small molecule catabolic process	Biological process	5
GO:0008202	steroid metabolic process	Biological process	5	350																									21	0.00017755	0.02371
GO:0006801	superoxide metabolic process	Biological process	5
GO:0006732	coenzyme metabolic process	Biological process	5	1273	123	0.00078187	0.031921
GO:0009821	alkaloid biosynthetic process	Biological process	6
GO:0046348	amino sugar catabolic process	Biological process	6	48				8	3.886e-08	1.2649e-05	8	3.5023e-05	0.003648				9	1.5713e-07	0.00013639							9	3.1692e-07	0.00033011				12	3.1301e-11	4.0753e-08
GO:0006026	aminoglycan catabolic process	Biological process	6	123	24	0.00011636	0.0071296	17	8.4929e-13	1.4744e-09	18	2.0698e-07	3.4772e-05				14	6.8683e-07	0.00039745							14	1.6857e-06	0.0014631				15	1.0913e-07	4.6997e-05
GO:0016051	carbohydrate biosynthetic process	Biological process	6	1140										46	0.0004695	0.042158
GO:0009813	flavonoid biosynthetic process	Biological process	6
GO:0044042	glucan metabolic process	Biological process	6	570				28	1.1931e-09	6.9041e-07	43	2.0114e-07	3.4772e-05
GO:1901071	glucosamine-containing compound metabolic process	Biological process	6	115				9	1.2006e-06	0.00016899							10	1.6441e-05	0.006116							10	3.4919e-05	0.018186				13	3.4658e-08	1.805e-05
GO:0006006	glucose metabolic process	Biological process	6
GO:0030203	glycosaminoglycan metabolic process	Biological process	6
GO:0019318	hexose metabolic process	Biological process	6	811				22	0.00039116	0.032858
GO:0006558	L-phenylalanine metabolic process	Biological process	6
GO:0046365	monosaccharide catabolic process	Biological process	6
GO:0034654	nucleobase-containing compound biosynthetic process	Biological process	6	5951	536	3.3199e-05	0.0024014
GO:0055086	nucleobase-containing small molecule metabolic process	Biological process	6	3090	277	0.00077494	0.031921
GO:0009311	oligosaccharide metabolic process	Biological process	6	692				27	4.8502e-07	8.7103e-05	42	0.00011677	0.010485
GO:0016053	organic acid biosynthetic process	Biological process	6	1515	148	8.6598e-05	0.0054431				70	0.00053019	0.03889
GO:0043436	oxoacid metabolic process	Biological process	6	3644	350	6.4938e-08	1.091e-05
GO:0015833	peptide transport	Biological process	6	13																												4	7.4683e-05	0.012965
GO:0009699	phenylpropanoid biosynthetic process	Biological process	6
GO:0000271	polysaccharide biosynthetic process	Biological process	6	620										33	0.00027562	0.027604
GO:0006694	steroid biosynthetic process	Biological process	6	347																									21	0.00016619	0.023392
GO:0006030	chitin metabolic process	Biological process	6	114				9	1.1748e-06	0.00016899							10	1.601e-05	0.006116							10	3.3996e-05	0.018186				13	3.3429e-08	1.805e-05
GO:0008209	androgen metabolic process	Biological process	7	196																									16	4.2623e-05	0.0076545
GO:0008207	C21-steroid hormone metabolic process	Biological process	7	196																									16	4.2623e-05	0.0076545
GO:0019752	carboxylic acid metabolic process	Biological process	7	3611	348	4.1167e-08	7.3931e-06
GO:0005984	disaccharide metabolic process	Biological process	7	594				25	2.0182e-07	5.0051e-05	38	4.2998e-05	0.0043909
GO:0008210	estrogen metabolic process	Biological process	7	196																									16	4.2623e-05	0.0076545
GO:1901072	glucosamine-containing compound catabolic process	Biological process	7	48				8	3.886e-08	1.2649e-05	8	3.5023e-05	0.003648				9	1.5713e-07	0.00013639							9	3.1692e-07	0.00033011				12	3.1301e-11	4.0753e-08
GO:0006007	glucose catabolic process	Biological process	7
GO:0006027	glycosaminoglycan catabolic process	Biological process	7	75				9	2.0781e-06	0.0002775	10	0.00064228	0.046458
GO:0019320	hexose catabolic process	Biological process	7
GO:0030259	lipid glycosylation	Biological process	7	72							11	5.3902e-05	0.0051985	8	0.00044727	0.040866
GO:0008653	lipopolysaccharide metabolic process	Biological process	7
GO:0015672	monovalent inorganic cation transport	Biological process	7
GO:0009116	nucleoside metabolic process	Biological process	7	1420	138	0.00063753	0.028085
GO:0006753	nucleoside phosphate metabolic process	Biological process	7
GO:0034728	nucleosome organization	Biological process	7
GO:0019321	pentose metabolic process	Biological process	7
GO:0006596	polyamine biosynthetic process	Biological process	7
GO:0016070	RNA metabolic process	Biological process	7	7219	682	7.4802e-05	0.0049313
GO:0007264	small GTPase mediated signal transduction	Biological process	7	870	109	0.00054604	0.024945
GO:0006665	sphingolipid metabolic process	Biological process	7	124				10	3.3556e-05	0.0034267
GO:0005982	starch metabolic process	Biological process	7	503				23	1.8086e-07	4.7096e-05	33	0.0001108	0.010124
GO:0006032	chitin catabolic process	Biological process	7	48				8	3.886e-08	1.2649e-05	8	3.5023e-05	0.003648				9	1.5713e-07	0.00013639							9	3.1692e-07	0.00033011				12	3.1301e-11	4.0753e-08
GO:1901605	alpha-amino acid metabolic process	Biological process	8	2290	214	0.00036442	0.018426
GO:0046394	carboxylic acid biosynthetic process	Biological process	8	1515	148	8.6598e-05	0.0054431				70	0.00053019	0.03889
GO:0006012	galactose metabolic process	Biological process	8	183				11	5.0391e-05	0.0049517
GO:0006687	glycosphingolipid metabolic process	Biological process	8	104				10	9.0078e-06	0.0010425
GO:0032787	monocarboxylic acid metabolic process	Biological process	8	899							49	0.00013289	0.011346
GO:0009163	nucleoside biosynthetic process	Biological process	8
GO:0006468	protein phosphorylation	Biological process	8	1762										74	9.9025e-05	0.014735
GO:0042278	purine nucleoside metabolic process	Biological process	8
GO:0009119	ribonucleoside metabolic process	Biological process	8
GO:0032774	RNA biosynthetic process	Biological process	8	5162	478	0.00034226	0.017475
GO:0005985	sucrose metabolic process	Biological process	8	532				24	1.0627e-07	3.2557e-05	35	5.3307e-05	0.0051985
GO:0006412	translation	Biological process	8	3759	230	1.4219e-09	4.6281e-07				118	6.3336e-08	1.178e-05																			90	3.4401e-06	0.00081438
GO:1901607	alpha-amino acid biosynthetic process	Biological process	9	878	86	0.0010872	0.042256
GO:0006261	DNA-dependent DNA replication	Biological process	9	296	42	0.00075069	0.031529
GO:0006633	fatty acid biosynthetic process	Biological process	9	405				18	1.0799e-05	0.0012226	29	0.00012302	0.010859
GO:0009064	glutamine family amino acid metabolic process	Biological process	9
GO:0009103	lipopolysaccharide biosynthetic process	Biological process	9
GO:0072330	monocarboxylic acid biosynthetic process	Biological process	9	429				19	5.9483e-06	0.00072044	30	0.00012541	0.010886
GO:0042451	purine nucleoside biosynthetic process	Biological process	9
GO:0046128	purine ribonucleoside metabolic process	Biological process	9
GO:0042455	ribonucleoside biosynthetic process	Biological process	9
GO:0006351	transcription, DNA-dependent	Biological process	9	5126	476	0.00028715	0.014955
GO:0006414	translational elongation	Biological process	9
GO:0006270	DNA replication initiation	Biological process	10	202	31	0.00054273	0.024945
GO:0006334	nucleosome assembly	Biological process	10
GO:0046129	purine ribonucleoside biosynthetic process	Biological process	10
GO:0006541	glutamine metabolic process	Biological process	11
GO:0006804	peroxidase reaction	Biological process		219																			11	0.00014104	0.029382
GO:0071840	cellular component organization or biogenesis	Biological process	2	6189	416	1.4378e-05	0.0011345				215	1.0061e-08	2.4952e-06																			166	3.0113e-09	3.1366e-06
GO:0071554	cell wall organization or biogenesis	Biological process	3	400	51	0.00010191	0.0063182	19	5.4671e-07	9.1847e-05	38	4.6312e-10	2.01e-07				26	3.0322e-07	0.0002256													26	2.6213e-07	8.5324e-05
GO:0044085	cellular component biogenesis	Biological process	3	4526	285	1.5242e-07	2.0889e-05				150	2.7625e-08	5.5335e-06																			111	2.6321e-06	0.00065276
GO:0022613	ribonucleoprotein complex biogenesis	Biological process	4	3216	187	1.2922e-09	4.5844e-07				106	7.2093e-10	2.6819e-07																			85	8.1478e-09	6.062e-06
GO:0071669	plant-type cell wall organization or biogenesis	Biological process	4
GO:0045229	external encapsulating structure organization	Biological process	4	139				9	2.6016e-05	0.0027651	14	1.9869e-05	0.0022995
GO:0071555	cell wall organization	Biological process	5	127				9	1.2405e-05	0.0013746	14	5.881e-06	0.00074703				10	0.00018725	0.044327
GO:0042254	ribosome biogenesis	Biological process	5	3198	185	1.2009e-09	4.5844e-07				106	3.8508e-10	1.8232e-07																			84	1.0745e-08	6.995e-06
GO:0009664	plant-type cell wall organization	Biological process	5
GO:0032989	cellular component morphogenesis	Biological process	5	126																												12	5.0719e-05	0.0094337
GO:0042545	cell wall modification	Biological process	6	71				7	2.8917e-05	0.003012	10	4.77e-05	0.0047773				9	2.0946e-05	0.0072726
GO:0006333	chromatin assembly or disassembly	Biological process	7
GO:0031497	chromatin assembly	Biological process	8
GO:0009987	cellular process	Biological process	2	34066	2414	1.3602e-05	0.0010899
GO:0044237	cellular metabolic process	Biological process	3	25941	1936	8.4731e-09	1.9186e-06				815	0.00046153	0.034836
GO:0016998	cell wall macromolecule catabolic process	Biological process	4	126	22	0.00020957	0.011252	8	0.00014682	0.01296	17	2.8535e-07	4.5034e-05				13	1.6918e-06	0.0008811							11	0.00010315	0.035812				14	2.528e-07	8.5324e-05
GO:0044036	cell wall macromolecule metabolic process	Biological process	4	246	40	6.8676e-05	0.0045855				23	8.2439e-06	0.0010222																			17	2.4131e-05	0.005027
GO:0044249	cellular biosynthetic process	Biological process	4	14824	1146	8.1835e-10	4.5844e-07
GO:0044262	cellular carbohydrate metabolic process	Biological process	4	1446				48	1.439e-08	6.2454e-06	90	4.5588e-08	8.7935e-06	61	1.4339e-05	0.0037339
GO:0044248	cellular catabolic process	Biological process	4
GO:0006575	cellular amino acid derivative metabolic process	Biological process	5	734	81	0.00044033	0.02066
GO:0019725	cellular homeostasis	Biological process	5	363																			17	3.2546e-05	0.0094167				22	8.608e-06	0.0029887
GO:0044255	cellular lipid metabolic process	Biological process	5	1967	234	6.3155e-05	0.0043278	48	0.00054548	0.044388	112	1.4451e-05	0.0017105	82	1.6183e-05	0.0040133
GO:0044271	cellular nitrogen compound biosynthetic process	Biological process	5	7262	666	5.4293e-08	9.4253e-06
GO:0045454	cell redox homeostasis	Biological process	6	266																			16	2.4997e-06	0.0007658				21	2.0417e-07	0.00021267
GO:0044275	cellular carbohydrate catabolic process	Biological process	6
GO:0006073	cellular glucan metabolic process	Biological process	6	570				28	1.1931e-09	6.9041e-07	43	2.0114e-07	3.4772e-05
GO:0034754	cellular hormone metabolic process	Biological process	6	208																									17	2.8009e-05	0.0076545
GO:0034645	cellular macromolecule biosynthetic process	Biological process	6	11621	883	2.9365e-05	0.002154
GO:0042398	cellular modified amino acid biosynthetic process	Biological process	6
GO:0044264	cellular polysaccharide metabolic process	Biological process	6	1042				38	3.0137e-07	6.8241e-05	67	1.3254e-05	0.0016053	51	7.7278e-06	0.0025154
GO:0044267	cellular protein metabolic process	Biological process	6	8173	638	4.2763e-06	0.00044541																									199	0.00024316	0.036182
GO:0006457	protein folding	Biological process	6	549																22	6.4502e-06	0.011197				33	1.5131e-08	7.8801e-05				28	6.6771e-07	0.00019319
GO:0042401	cellular biogenic amine biosynthetic process	Biological process	7
GO:0034637	cellular carbohydrate biosynthetic process	Biological process	7	701										35	0.00030571	0.030041
GO:0006520	cellular amino acid metabolic process	Biological process	8	3010	295	2.055e-06	0.0002258
GO:0033692	cellular polysaccharide biosynthetic process	Biological process	8	606										33	0.00019687	0.022784
GO:0008652	cellular amino acid biosynthetic process	Biological process	9	1158	115	0.00012662	0.0076679
GO:0032502	developmental process	Biological process	2	724																												33	2.5803e-05	0.0051685
GO:0048869	cellular developmental process	Biological process	3
GO:0048856	anatomical structure development	Biological process	3	424																												27	4.8034e-07	0.00014715
GO:0009790	embryo development	Biological process	5	57																												7	0.00022021	0.033731
GO:0000902	cell morphogenesis	Biological process	6	126																												12	5.0719e-05	0.0094337
GO:0044699	single-organism process	Biological process	2
GO:0044767	single-organism developmental process	Biological process	3	371																												26	1.809e-07	6.7294e-05
GO:0044710	single-organism metabolic process	Biological process	3	13359	1144	4.8354e-17	2.5183e-13				488	1.6853e-08	3.8162e-06	340	6.7826e-06	0.0024632							278	9.1085e-10	1.0539e-06				389	2.4115e-12	6.2795e-09
GO:0044711	single-organism biosynthetic process	Biological process	4	2120	205	1.2401e-05	0.0010588
GO:0044723	single-organism carbohydrate metabolic process	Biological process	5	2211	222	0.00088263	0.035359	63	1.0154e-08	5.2883e-06	117	5.1031e-07	7.3825e-05	78	0.00018278	0.022137
GO:0044765	single-organism transport	Biological process	5	6443	567	3.9613e-05	0.0027879
GO:0065007	biological regulation	Biological process	2
GO:0050789	regulation of biological process	Biological process	3	9126	786	0.00092166	0.036363
GO:0065008	regulation of biological quality	Biological process	3	1444																									59	6.0169e-06	0.0022383
GO:0009889	regulation of biosynthetic process	Biological process	4	4477	417	0.0004037	0.01965
GO:0050794	regulation of cellular process	Biological process	4	8822	769	0.00024309	0.012919
GO:0010817	regulation of hormone levels	Biological process	4	219																									17	3.6991e-05	0.0076545
GO:0019222	regulation of metabolic process	Biological process	4
GO:0031323	regulation of cellular metabolic process	Biological process	5
GO:0060255	regulation of macromolecule metabolic process	Biological process	5
GO:0051171	regulation of nitrogen compound metabolic process	Biological process	5	4561	438	0.0013105	0.049028
GO:0080090	regulation of primary metabolic process	Biological process	5	5166	477	0.001292	0.049028
GO:0031326	regulation of cellular biosynthetic process	Biological process	6	4473	417	0.00038051	0.018873
GO:0010468	regulation of gene expression	Biological process	6
GO:0010556	regulation of macromolecule biosynthetic process	Biological process	6	4473	417	0.00038051	0.018873
GO:0019219	regulation of nucleobase-containing compound metabolic process	Biological process	6	4561	438	0.0013105	0.049028
GO:0051246	regulation of protein metabolic process	Biological process	6
GO:2000112	regulation of cellular macromolecule biosynthetic process	Biological process	7	4465	416	0.00042923	0.020322
GO:0051252	regulation of RNA metabolic process	Biological process	8
GO:2001141	regulation of RNA biosynthetic process	Biological process	9	4009	385	0.00068066	0.029345
GO:0006355	regulation of transcription, DNA-dependent	Biological process	10	4001	384	0.00076688	0.031921
GO:0050896	response to stimulus	Biological process	2
GO:0051606	detection of stimulus	Biological process	3
GO:0009628	response to abiotic stimulus	Biological process	3
GO:0009607	response to biotic stimulus	Biological process	3
GO:0042221	response to chemical stimulus	Biological process	3
GO:0009719	response to endogenous stimulus	Biological process	3
GO:0051707	response to other organism	Biological process	3
GO:0006950	response to stress	Biological process	3	2624													87	4.597e-05	0.013301
GO:0006952	defense response	Biological process	4
GO:0009581	detection of external stimulus	Biological process	4
GO:0042493	response to drug	Biological process	4	66										9	6.0921e-05	0.0099149
GO:0009620	response to fungus	Biological process	4
GO:0009725	response to hormone stimulus	Biological process	4
GO:0010035	response to inorganic substance	Biological process	4	111																												9	8.4622e-05	0.014217
GO:0010033	response to organic substance	Biological process	4
GO:0006970	response to osmotic stress	Biological process	4
GO:0006979	response to oxidative stress	Biological process	4	256													15	8.282e-05	0.021566
GO:1901700	response to oxygen-containing compound	Biological process	4
GO:0009415	response to water stimulus	Biological process	4	33																												5	0.00019679	0.031057
GO:0050832	defense response to fungus	Biological process	5
GO:0010038	response to metalion	Biological process	5
GO:0009651	response to salt stress	Biological process	5
GO:0051179	localization	Biological process	2	8790	763	0.00064174	0.028085
GO:0006118	electron transport	Biological process	2	855																			28	8.5206e-05	0.021131				35	0.00013093	0.020663
GO:0051234	establishment of localization	Biological process	3	8551	745	0.00040748	0.01965
GO:0006811	ion transport	Biological process	4	3447	315	1.1277e-05	0.0010126
GO:0006810	transport	Biological process	4	8551	745	0.00040748	0.01965
GO:0055085	transmembrane transport	Biological process	5	3380	304	0.00016539	0.0090666
GO:0006812	cation transport	Biological process	6	2783	254	1.7535e-05	0.001343
GO:0015893	drug transport	Biological process	6	60										9	2.7947e-05	0.0052228
GO:0006818	hydrogen transport	Biological process	6
GO:0034220	ion transmembrane transport	Biological process	6	1188	109	0.00070577	0.030128
GO:0006855	drug transmembrane transport	Biological process	7	55										9	1.4141e-05	0.0037339
GO:0015992	proton transport	Biological process	8
GO:0006605	protein targeting	Biological process	9
GO:0015985	energy coupled proton transport, down electrochemical gradient	Biological process	10
GO:0015986	ATP synthesis coupled proton transport	Biological process	13
GO:0005623	cell	cellular_component	2	18504	1419	6.1601e-09	1.4583e-06
GO:0032991	macromolecular complex	cellular_component	2	11693	895	7.5485e-07	0.0001008				384	0.00018482	0.01504
GO:0016020	membrane	cellular_component	2	12525	1037	1.2683e-05	0.0010654
GO:0031974	membrane-enclosed lumen	cellular_component	2	3198	325	2.0127e-06	0.0002258
GO:0043226	organelle	cellular_component	2	13305	1037	9.7761e-07	0.00011805
GO:0048046	apoplast	cellular_component	3	49							10	1.4625e-06	0.0001953	9	9.2491e-07	0.00060211
GO:0044464	cell part	cellular_component	3	18503	1419	6.1526e-09	1.4583e-06
GO:0044425	membrane part	cellular_component	3	7998	676	0.00018863	0.010233
GO:0032993	protein-DNA complex	cellular_component	3	84							8	0.00073719	0.049222
GO:0071944	cell periphery	cellular_component	4
GO:0031012	extracellular matrix	cellular_component	4
GO:0005622	intracellular	cellular_component	4	17648	1363	1.1523e-08	2.5004e-06
GO:0031224	intrinsic to membrane	cellular_component	4	5974	530	8.6747e-05	0.0054431
GO:0030312	external encapsulating structure	cellular_component	5	400				17	2.5819e-06	0.00033616	35	6.5337e-10	2.6175e-07	19	0.00023689	0.02625	21	3.2642e-05	0.010625
GO:0016021	integral to membrane	cellular_component	5	5929	523	0.00016247	0.0090103
GO:0044424	intracellular part	cellular_component	5	16755	1293	4.0661e-08	7.3931e-06
GO:0043228	non-membrane-bounded organelle	cellular_component	5	5959	423	0.00079067	0.031921																									157	7.8284e-07	0.00020385
GO:0043233	organelle lumen	cellular_component	5	3177	325	9.9737e-07	0.00011805
GO:0005578	proteinaceous extracellular matrix	cellular_component	5	267							20	0.00039991	0.030628	16	0.00038041	0.036021
GO:0016469	proton-transporting two-sector ATPase complex	cellular_component	5
GO:0005618	cell wall	cellular_component	6	255				14	9.8641e-07	0.00014678	29	2.8346e-11	2.4604e-08	16	2.808e-05	0.0052228	18	2.313e-06	0.0010951
GO:0005737	cytoplasm	cellular_component	6	8682	626	2.8264e-08	5.4518e-06
GO:0043229	intracellular organelle	cellular_component	6	13292	1037	7.8455e-07	0.00010215
GO:0000502	proteasome complex	cellular_component	6	187	17	0.00016263	0.0090103
GO:0045259	proton-transporting ATP synthase complex	cellular_component	6
GO:0030529	ribonucleoprotein complex	cellular_component	6	3714	233	8.9903e-11	7.8036e-08				119	1.9008e-08	3.9598e-06																			94	1.1731e-07	4.6997e-05
GO:0009579	thylakoid	cellular_component	6	463										24	2.0789e-05	0.0047074							24	1.2342e-07	5.8432e-05				28	6.2706e-07	0.00054429
GO:0005667	transcription factor complex		6	1921	200	0.00099843	0.039096							75	2.4107e-05	0.0052228	76	4.9539e-06	0.00215
GO:0044444	cytoplasmic part	cellular_component	7	7043	466	0.00042303	0.020212
GO:0043231	intracellular membrane-bounded organelle	cellular_component	7	9118	808	1.2394e-05	0.0010588
GO:0043232	intracellular non-membrane-bounded organelle	cellular_component	7	5959	423	0.00079067	0.031921																									157	7.8284e-07	0.00020385
GO:0070013	intracellular organelle lumen	cellular_component	7	3177	325	9.9737e-07	0.00011805
GO:0005839	proteasome core complex	cellular_component	7	155	15	0.00028289	0.014882
GO:0044436	thylakoid part	cellular_component	7	457										23	4.6436e-05	0.0083393							24	9.2998e-08	4.8433e-05				27	1.461e-06	0.00076087
GO:0009341	beta-galactosidase complex	cellular_component	8	54				9	3.7079e-07	7.7242e-05	9	0.00069107	0.047988
GO:0005811	lipid particle	cellular_component	8	11693
GO:0043227	membrane-bounded organelle	cellular_component	8	9132	808	1.354e-05	0.0010899
GO:0005634	nucleus	cellular_component	8	6477	623	6.3125e-06	0.0006088
GO:0034357	photosynthetic membrane	cellular_component	8	398										23	3.5149e-06	0.0016642							23	1.8496e-08	1.0703e-05				24	2.2283e-06	0.0008927
GO:0009536	plastid	cellular_component	8	447																									24	0.00033435	0.041459
GO:0009507	chloroplast	cellular_component	9	413																			19	0.00025298	0.047054				24	0.00020875	0.027179
GO:0012511	monolayer-surrounded lipid storage body	cellular_component	9
GO:0044428	nuclear part	cellular_component	9	3719	374	1.5894e-05	0.0012355
GO:0009521	photosystem	cellular_component	9	348										21	5.7926e-06	0.0023206							22	9.2452e-09	6.0186e-06				23	9.649e-07	0.00071789
GO:0005840	ribosome	cellular_component	9	3297	183	2.9867e-09	8.6416e-07				111	2.4334e-11	2.4604e-08																			83	5.6242e-08	2.6628e-05
GO:0022626	cytosolic ribosome	cellular_component	10
GO:0005835	fatty acid synthase complex	cellular_component	10	46										7	0.00012253	0.016363
GO:0031981	nuclear lumen	cellular_component	10	3102	315	5.1578e-06	0.00051657
GO:0009522	photosystem I	cellular_component	10	68										8	4.9698e-05	0.0086276							11	3.8188e-09	2.8412e-06				10	1.3837e-06	0.00076087
GO:0009523	photosystem II	cellular_component	10
GO:0022625	cytosolic large ribosomal subunit	cellular_component	11
GO:0030660	Golgi-associated vesicle membrane	cellular_component	11
GO:0005654	nucleoplasm	cellular_component	11	2318	240	0.00014702	0.0085074							81	0.00026184	0.027282
GO:0000786	nucleosome	cellular_component	11	84							8	0.00073719	0.049222
GO:0009654	oxygen evolving complex	cellular_component	11	46																									7	3.2981e-05	0.0076545
GO:0009538	photosystem I reaction center	cellular_component	11	27																			6	1.7794e-06	0.00061782				5	0.00017399	0.02371
GO:0044451	nucleoplasm part	cellular_component	12	2318	240	0.00014702	0.0085074							81	0.00026184	0.027282
GO:0005488	binding	molecular_function	2	30005																						755	6.7309e-05	0.030113				695	6.2853e-05	0.011288
GO:0003824	catalytic activity	molecular_function	2	27719	2095	1.0047e-07	1.5818e-05	391	1.7267e-06	0.00023665	947	8.3906e-11	5.4623e-08	656	2.0512e-07	0.00021365							488	2.0776e-06	0.00067625				679	2.0124e-07	0.00021267
GO:0045735	nutrient reservoir activity	molecular_function	2
GO:0005198	structural molecule activity	molecular_function	2	3995	243	2.0463e-05	0.0015445				136	7.1072e-09	1.8881e-06																			98	4.529e-06	0.0010255
GO:0030246	carbohydrate binding	molecular_function	3	296				14	9.8924e-05	0.0091551	24	0.0001718	0.014202	21	1.8315e-05	0.0043357
GO:0048037	cofactor binding	molecular_function	3	2059	205	1.234e-05	0.0010588				94	0.00066913	0.047737
GO:0016787	hydrolase activity	molecular_function	3	10024				196	1.8504e-11	1.4142e-08	373	0.00035841	0.02786
GO:0016301	kinase activity	molecular_function	3	2672										101	0.00019349	0.022784
GO:0016829	lyase activity	molecular_function	3	1206	109	0.0012943	0.049028
GO:0005199	structural constituent of cell wall	molecular_function	3
GO:0003735	structural constituent of ribosome	molecular_function	3	2840	150	2.8822e-09	8.6416e-07				94	4.0534e-11	3.0157e-08																			75	4.7568e-09	4.1289e-06
GO:0016830	carbon-carbon lyase activity	molecular_function	4
GO:0043169	cation binding	molecular_function	4	7316										204	0.00026628	0.027282
GO:0050662	coenzyme binding	molecular_function	4	1528	156	0.00014647	0.0085074																						62	5.8055e-05	0.010078
GO:0016788	hydrolase activity, acting on ester bonds	molecular_function	4
GO:0016798	hydrolase activity, acting on glycosyl bonds	molecular_function	4	1422				62	3.1459e-17	1.6384e-13	100	5.7997e-14	7.5512e-11	53	0.00014283	0.018597
GO:0042802	identical protein binding	molecular_function	4	410				16	0.00028771	0.024564
GO:0016872	intramolecular lyase activity	molecular_function	4
GO:0043021	ribonucleoprotein complex binding	molecular_function	4
GO:0017171	serine hydrolase activity	molecular_function	4	803				29	6.9329e-07	0.00010941
GO:0046906	tetrapyrrole binding	molecular_function	4	1062							61	1.8437e-08	3.9598e-06	49	1.2158e-08	2.1106e-05	53	2.8408e-10	7.3975e-07	35	6.3117e-06	0.011197	43	6.461e-10	1.0539e-06	42	7.5167e-05	0.030113	40	9.8402e-05	0.016015
GO:0016746	transferase activity, transferring acyl groups	molecular_function	4
GO:0016757	transferase activity, transferring glycosyl groups	molecular_function	4	1098							71	3.5215e-07	5.2399e-05	47	0.00011664	0.016363
GO:0052689	carboxylic ester hydrolase activity	molecular_function	5
GO:0030248	cellulose binding	molecular_function	5	34	9	0.00049064	0.022815
GO:0020037	heme binding	molecular_function	5	1012							61	1.5061e-09	4.7097e-07	48	4.583e-09	2.1106e-05	52	1.0266e-10	5.3465e-07	34	4.4614e-06	0.011197	41	1.0118e-09	1.0539e-06	40	8.8395e-05	0.032883	37	0.00022961	0.029165
GO:0004553	hydrolase activity, hydrolyzing O-glycosyl compounds	molecular_function	5	1351	132	0.00062274	0.02772	59	1.2561e-16	3.2708e-13	98	9.2202e-15	1.7681e-11	51	0.00011568	0.016363													52	0.0001489	0.022157
GO:0046872	metal ion binding	molecular_function	5	7207										201	0.00032299	0.03115
GO:0016491	oxidoreductase activity	molecular_function	5	6409	502	1.0602e-09	4.5844e-07				251	1.0004e-09	3.4734e-07	174	2.5928e-06	0.0013503	166	9.516e-05	0.0236				157	5.2711e-12	2.7452e-08	186	6.1669e-06	0.0040146	204	1.1106e-11	1.9279e-08
GO:0016747	transferase activity, transferring acyl groups other than amino-acyl groups	molecular_function	5
GO:0016758	transferase activity, transferring hexosyl groups	molecular_function	5	775	89	0.0006133	0.027535				53	1.1335e-06	0.00015535	39	7.0945e-06	0.0024632
GO:0005215	transporter activity	molecular_function	5	4339	388	2.0123e-06	0.0002258
GO:0005509	calcium ion binding	molecular_function	6
GO:0004568	chitinase activity	molecular_function	6	48				8	3.886e-08	1.2649e-05	8	3.5023e-05	0.003648				9	1.5713e-07	0.00013639							9	3.1692e-07	0.00033011				12	3.1301e-11	4.0753e-08
GO:0051213	dioxygenase activity	molecular_function	6	294										18	0.00026716	0.027282													19	0.00013649	0.020908
GO:0004857	enzyme inhibitor activity	molecular_function	6
GO:0004312	fatty acid synthase activity	molecular_function	6	46										7	0.00012253	0.016363
GO:0015925	galactosidase activity	molecular_function	6	55				9	4.0175e-07	7.737e-05	9	0.00072701	0.049222
GO:0033926	glycopeptide alpha-N-acetylgalactosaminidase activity	molecular_function	6
GO:0008171	O-methyltransferase activity	molecular_function	6
GO:0016614	oxidoreductase activity, acting on CH-OH group of donors	molecular_function	6
GO:0016705	oxidoreductase activity, acting on paired donors, with incorporation or reduction of molecular oxygen	molecular_function	6	1132										52	2.9001e-07	0.00025173							42	5.4633e-07	0.00021887				49	1.2425e-05	0.0038066
GO:0016684	oxidoreductase activity, acting on peroxide as acceptor	molecular_function	6	219																			11	0.00014104	0.029382
GO:0016701	oxidoreductase activity, acting on single donors with incorporation of molecular oxygen	molecular_function	6	204	25	0.001318	0.049028
GO:0016627	oxidoreductase activity, acting on the CH-CH group of donors	molecular_function	6	468	56	0.00058718	0.026592
GO:0030599	pectinesterase activity	molecular_function	6	111				10	4.1597e-07	7.737e-05	13	4.8656e-06	0.0006335				10	6.0526e-05	0.016591
GO:0004664	prephenate dehydratase activity	molecular_function	6	14	4	0.0012546	0.0484
GO:0030170	pyridoxal phosphate binding	molecular_function	6
GO:0043565	sequence-specific DNA binding	molecular_function	6	927	101	3.7451e-05	0.0026719				59	2.4015e-07	3.9085e-05	40	7.4585e-05	0.011771
GO:0022892	substrate-specific transporter activity	molecular_function	6	2951	277	2.3221e-06	0.00024681
GO:0022857	transmembrane transporter activity	molecular_function	6	3799	345	5.0061e-06	0.00051121
GO:0004315	3-oxoacyl-[acyl-carrier-protein] synthase activity	molecular_function	7	39										7	5.5519e-05	0.0093272
GO:0004565	beta-galactosidase activity	molecular_function	7	54				9	3.7079e-07	7.7242e-05	9	0.00069107	0.047988
GO:0015036	disulfide oxidoreductase activity	molecular_function	7	123																			9	5.333e-05	0.013887
GO:0090484	drug transporter activity	molecular_function	7	59										9	2.6194e-05	0.0052228
GO:0019001	guanyl nucleotide binding	molecular_function	7
GO:0005506	iron ion binding	molecular_function	7	975				25	8.9318e-05	0.0084576	53	3.3568e-07	5.1419e-05	46	1.0452e-08	2.1106e-05	43	3.9177e-07	0.00025504				39	3.5049e-09	2.8412e-06
GO:0016667	oxidoreductase activity, acting on a sulfur group of donors	molecular_function	7	269																			16	1.3885e-06	0.00051653
GO:0016671	oxidoreductase activity, acting on a sulfur group of donors, disulfide as acceptor	molecular_function	7	47																			5	0.00019197	0.037029
GO:0016681	oxidoreductase activity, acting on diphenols and related substances as donors, cytochrome as acceptor	molecular_function	7
GO:0016706	oxidoreductase activity, acting on paired donors, with incorporation or reduction of molecular oxygen, 2-oxoglutarate as one donor, and incorporation of one atom each of oxygen into both donors	molecular_function	7	179																									16	4.0633e-05	0.0076545
GO:0016717	oxidoreductase activity, acting on paired donors, with oxidation of a pair of donors resulting in the reduction of molecular oxygen to two molecules of water	molecular_function	7
GO:0016703	oxidoreductase activity, acting on single donors with incorporation of molecular oxygen, incorporation of one atom of oxygen (internal monooxygenases or internal mixed function oxidases)	molecular_function	7
GO:0016642	oxidoreductase activity, acting on the CH-NH2 group of donors, disulfide as acceptor	molecular_function	7
GO:0016616	oxidoreductase activity, acting on the CH-OH group of donors, NAD or NADP as acceptor	molecular_function	7
GO:0008233	peptidase activity	molecular_function	7	2396				54	3.622e-06	0.00046008
GO:0016229	steroid dehydrogenase activity	molecular_function	7	196																									16	4.2623e-05	0.0076545
GO:0022891	substrate-specific transmembrane transporter activity	molecular_function	7	2777	260	1.3067e-05	0.0010802
GO:0016762	xyloglucan:xyloglucosyl transferase activity	molecular_function	7	35							9	1.099e-06	0.00015469	9	7.456e-08	9.7077e-05													6	0.00016442	0.023392
GO:0010309	acireductone dioxygenase [iron(II)-requiring] activity	molecular_function	8
GO:0016209	antioxidant activity	molecular_function	8	409																			15	0.00027769	0.04987	21	7.2529e-05	0.030113	23	1.7632e-06	0.00076523
GO:0015238	drug transmembrane transporter activity	molecular_function	8	54										9	1.3153e-05	0.0037339
GO:0004375	glycine dehydrogenase (decarboxylating) activity	molecular_function	8
GO:0003924	GTPase activity	molecular_function	8
GO:0032561	guanyl ribonucleotide binding	molecular_function	8
GO:0015075	ion transmembrane transporter activity	molecular_function	8	2658	253	8.5016e-06	0.00080503
GO:0070011	peptidase activity, acting on L-amino acid peptides	molecular_function	8	2178				50	4.2603e-06	0.00052828
GO:0015035	protein disulfide oxidoreductase activity	molecular_function	8	122																			9	4.4216e-05	0.01212
GO:0033764	steroid dehydrogenase activity, acting on the CH-OH group of donors, NAD or NADP as acceptor	molecular_function	8	196																									16	4.2623e-05	0.0076545
GO:0003854	3-beta-hydroxy-delta5-steroid dehydrogenase activity	molecular_function	9	196																									16	4.2623e-05	0.0076545
GO:0015297	antiporter activity	molecular_function	9	142										12	0.00018117	0.022137
GO:0008324	cation transmembrane transporter activity	molecular_function	9	2213	210	9.5298e-06	0.00087072
GO:0004175	endopeptidase activity	molecular_function	9	1519				41	3.9038e-07	7.737e-05
GO:0005525	GTP binding	molecular_function	9
GO:0001071	nucleic acid binding transcription factor activity	molecular_function	9	1790	212	1.1342e-07	1.6198e-05							65	0.00049131	0.042646
GO:0004601	peroxidase activity	molecular_function	9	219																			11	0.00014104	0.029382
GO:0004672	protein kinase activity	molecular_function	9	1855										78	8.7187e-05	0.013355
GO:0008236	serine-type peptidase activity	molecular_function	9	803				29	6.9329e-07	0.00010941
GO:0070003	threonine-type peptidase activity	molecular_function	9	131	14	0.00015771	0.0089276
GO:0004602	glutathione peroxidase activity	molecular_function	10
GO:0022890	inorganic cation transmembrane transporter activity	molecular_function	10	1849	167	0.00013734	0.0082212
GO:0004252	serine-type endopeptidase activity	molecular_function	10	485				22	1.3374e-07	3.666e-05
GO:0004298	threonine-type endopeptidase activity	molecular_function	10	131	14	0.00015771	0.0089276
GO:0046873	metal ion transmembrane transporter activity	molecular_function	11
GO:0015077	monovalent inorganic cation transmembrane transporter activity	molecular_function	11
GO:0003700	sequence-specific DNA binding transcription factor activity	molecular_function	11	1790	212	1.1342e-07	1.6198e-05							65	0.00049131	0.042646
GO:0015078	hydrogen ion transmembrane transporter activity	molecular_function	12
GO:0008121	ubiquinol-cytochrome-c reductase activity	molecular_function	13
GO:0000981	sequence-specific DNA binding RNA polymerase II transcription factor activity	molecular_function	14	352	65	7.6367e-05	0.0049715
* since one GO ID can belong to several branches on GO tree and have differnet levels depending its parental node, No. of Term level adopted here mean the lowest
