# Supplementary material for: Comparative transcriptomic analysis reveals genes regulating the germination of morphophysiologically dormant Paris polyphylla seeds during a warm stratification
Source: PLoS One. 2019 Feb 21;14(2):e0212514. doi: 10.1371/journal.pone.0212514 (PMC6383930; doi:10.1371/journal.pone.0212514)
Supplement: S6 Table — (XLSX) [file pone.0212514.s012.xlsx]

## Sheet: Sheet1
S6 Table. Enriched GO terms of unigenes exhibiting down-regulated expression in P. polyphylla tissues (Q-value ≤0.05).
GO ID	Description	Term type	Term level*	No. of Unigenes (Transcriptome)	Seed vs S_Str			S_Str vs S_Ger			Seed vs S_Ger			Seed vs StL			Seed vs Root			S_Ger vs Root			S_Ger vs StL			S_Str vs Root			S_Str vs StL			StL vs Root
					No. of DEGs	P-value	Q-value	No. of DEGs	P-value	Q-value	No. of DEGs	P-value	Q-value	No. of DEGs	P-value	Q-value	No. of DEGs	P-value	Q-value	No. of DEGs	P-value	Q-value	No. of DEGs	P-value	Q-value	No. of DEGs	P-value	Q-value	No. of DEGs	P-value	Q-value	No. of DEGs	P-value	Q-value
GO:0008152	metabolic process	Biological process	2	34273	565	3.4463e-06	0.0025641	1165	5.7491e-13	2.7219e-10										983	4.9777e-19	2.5924e-15	1010	3.5645e-13	1.547e-10	2273	1.6212e-11	2.1107e-08	2251	2.0767e-10	5.1502e-08	722	2.5701e-07	0.00012168
GO:0006066	alcohol metabolic process	Biological process	3
GO:0009058	biosynthetic process	Biological process	3	15976				630	1.2929e-12	5.6113e-10													488	4.7778e-05	0.0043654	1184	7.6016e-12	1.3196e-08	1199	2.5048e-14	6.5225e-11
GO:0015976	carbon utilization	Biological process	3	235				18	0.00010357	0.0073583													15	0.00078812	0.041045				28	0.00017113	0.008815
GO:0009056	catabolic process	Biological process	3	3363																						312	1.737e-05	0.0014359	305	5.1448e-05	0.0033815
GO:0006807	nitrogen compound metabolic process	Biological process	3	16029				637	9.0507e-05	0.0066389																1221	0.0009436	0.042002	1233	3.3755e-05	0.0023756
GO:0071704	organic substance metabolic process	Biological process	3	27750				993	6.2504e-09	1.2056e-06										830	8.7508e-14	7.5957e-11	861	1.9351e-11	6.7187e-09	1949	3.0025e-09	7.8185e-07	1935	3.718e-09	7.1716e-07
GO:0044238	primary metabolic process	Biological process	3	26392				948	1.0509e-07	1.3683e-05										798	2.3536e-13	1.5322e-10	833	5.1619e-12	2.068e-09	1875	4.9272e-09	1.2219e-06	1852	3.1899e-08	5.1916e-06
GO:0019748	secondary metabolic process	Biological process	3
GO:0046164	alcohol catabolic process	Biological process	4
GO:0009820	alkaloid metabolic process	Biological process	4
GO:0016052	carbohydrate catabolic process	Biological process	4
GO:1901135	carbohydrate derivative metabolic process	Biological process	4	3038				156	0.00045711	0.024292										129	3.5582e-05	0.0030885				304	9.014e-06	0.0008383	300	1.082e-05	0.00095513
GO:0005975	carbohydrate metabolic process	Biological process	4	3751	95	1.4612e-05	0.0084557										80	2.5982e-05	0.0079684	186	1.0832e-14	1.1282e-11	183	6.0242e-12	2.241e-09	322	0.00084497	0.038943				122	4.2293e-06	0.0015733
GO:0016998	cell wall macromolecule catabolic process	Biological process	4	126				13	0.00091923	0.042366										18	9.2907e-09	1.861e-06	17	1.1246e-07	2.4405e-05				20	0.00065552	0.027095
GO:0044036	cell wall macromolecule metabolic process	Biological process	4	246				22	0.00091801	0.042366										25	1.008e-07	1.5439e-05	24	8.1321e-07	0.00012834	35	0.0011074	0.048061	40	1.9726e-05	0.0015108
GO:0051186	cofactor metabolic process	Biological process	4	1839																						179	0.0010198	0.045008
GO:0006091	generation of precursor metabolites and energy	Biological process	4	1623				74	0.00010455	0.0073583
GO:0042592	homeostatic process	Biological process	4
GO:0006629	lipid metabolic process	Biological process	4	2749																153	3.3403e-12	1.6054e-09	141	6.3927e-08	1.4475e-05	301	2.8074e-08	5.4152e-06	287	2.9616e-06	0.00029351	110	8.8282e-08	5.6272e-05
GO:0005996	monosaccharide metabolic process	Biological process	4
GO:1901576	organic substance biosynthetic process	Biological process	4	15406				603	5.3167e-12	1.9778e-09													469	4.493e-05	0.0043263	1131	4.5372e-11	3.9383e-08	1150	6.6138e-14	1.1482e-10
GO:1901575	organic substance catabolic process	Biological process	4	2797																						263	0.00028746	0.014678	258	0.00048733	0.021509
GO:1901564	organonitrogen compound metabolic process	Biological process	4	6857				339	9.9956e-11	2.8921e-08																616	3.9904e-10	1.9352e-07	613	1.8725e-10	5.1325e-08
GO:0055114	oxidation-reduction process	Biological process	4	6421	142	1.569e-07	0.00040856	261	1.4786e-09	3.0842e-07	76	2.5774e-06	0.0016779				118	2.3068e-07	0.00060068	218	2.0871e-08	3.6232e-06	225	1.4235e-07	2.9654e-05	480	2.3746e-09	6.5089e-07	472	1.7393e-08	2.9221e-06	185	7.855e-10	1.0227e-06
GO:0009698	phenylpropanoid metabolic process	Biological process	4	348
GO:0006793	phosphorus metabolic process	Biological process	4	5378																												160	0.00016598	0.024011
GO:0015979	photosynthesis	Biological process	4	692							17	5.3067e-05	0.016257				23	0.0002251	0.040424													43	7.3238e-09	7.6284e-06
GO:0006508	proteolysis	Biological process	4	2229																												71	0.00010312	0.018542
GO:0072593	reactive oxygen species metabolic process	Biological process	4
GO:0044281	small molecule metabolic process	Biological process	4	6919				325	1.4805e-09	3.0842e-07										228	0.00047836	0.027377				618	2.8621e-12	7.4529e-09	605	3.6121e-11	1.182e-08
GO:0006790	sulfur compound metabolic process	Biological process	4
GO:0009309	amine biosynthetic process	Biological process	5
GO:0006040	amino sugar metabolic process	Biological process	5	219																			17	0.00013666	0.0098847
GO:0006022	aminoglycan metabolic process	Biological process	5	317																30	6.4117e-09	1.3913e-06	30	1.932e-08	4.7915e-06				44	7.1886e-05	0.0043033
GO:0019438	aromatic compound biosynthetic process	Biological process	5	6921				300	0.00040146	0.022009																588	1.5815e-05	0.0013502	596	1.7119e-07	2.1746e-05
GO:1901136	carbohydrate derivative catabolic process	Biological process	5	630																38	6.902e-05	0.0051351	39	7.7832e-05	0.0063336
GO:0006732	coenzyme metabolic process	Biological process	5	1273																						120	0.00022374	0.01177
GO:0006631	fatty acid metabolic process	Biological process	5	487																37	9.1827e-08	1.4492e-05	30	0.00019912	0.013827
GO:0010467	gene expression	Biological process	5	10183				427	1.9246e-10	4.7731e-08													327	4.5934e-05	0.0043263	781	7.9421e-09	1.7234e-06	797	3.6312e-11	1.182e-08
GO:0016137	glycoside metabolic process	Biological process	5
GO:1901657	glycosyl compound metabolic process	Biological process	5	1565				80	0.00048542	0.025536																145	0.00026699	0.013905	140	0.00096863	0.036292
GO:0018130	heterocycle biosynthetic process	Biological process	5	7111				309	0.00019843	0.012693																602	1.1313e-05	0.0009986	609	1.5476e-07	2.015e-05
GO:0042445	hormone metabolic process	Biological process	5	214																												15	0.0001631	0.024011
GO:0006020	inositol metabolic process	Biological process	5
GO:0008610	lipid biosynthetic process	Biological process	5	1661																85	3.6914e-05	0.0031448				183	0.00015582	0.0086332	181	0.00015511	0.0080781	67	0.00011037	0.018542
GO:0009059	macromolecule biosynthetic process	Biological process	5	11724				449	2.2375e-06	0.00022849													357	0.00055612	0.032912	842	3.7218e-05	0.0026193	860	7.5182e-08	1.0582e-05
GO:0009057	macromolecule catabolic process	Biological process	5
GO:0006082	organic acid metabolic process	Biological process	5	3650				186	2.8957e-08	3.9686e-06										130	0.0009337	0.046311	140	0.00024917	0.016221	345	1.2095e-09	3.4994e-07	343	9.465e-10	1.9718e-07
GO:1901362	organic cyclic compound biosynthetic process	Biological process	5	7436				326	4.6999e-05	0.0039479																630	3.6622e-06	0.00044355	637	5.0558e-08	7.7443e-06
GO:1901566	organonitrogen compound biosynthetic process	Biological process	5	2812				135	8.1131e-05	0.0061687																257	4.3015e-06	0.00047664	256	2.987e-06	0.00029351
GO:1901565	organonitrogen compound catabolic process	Biological process	5	1062				65	0.0008916	0.041833
GO:0019637	organophosphate metabolic process	Biological process	5	2473																						228	0.00012943	0.0073267
GO:0006796	phosphate-containing compound metabolic process	Biological process	5	5326																												159	0.00015121	0.023162
GO:0000272	polysaccharide catabolic process	Biological process	5
GO:0005976	polysaccharide metabolic process	Biological process	5	1097													33	0.0002017	0.03851	56	0.00076843	0.040424
GO:0019538	protein metabolic process	Biological process	5	10411																319	9.945e-06	0.0009417	323	0.00033518	0.021031	743	0.00022273	0.01177
GO:0072521	purine-containing compound metabolic process	Biological process	5	2203				119	2.6764e-05	0.0023625																199	0.0011814	0.049617
GO:0044283	small molecule biosynthetic process	Biological process	5	2049																80	0.00084596	0.042838	84	0.00077113	0.041045	186	5.1482e-05	0.0034374	185	4.9526e-05	0.0033497
GO:0044282	small molecule catabolic process	Biological process	5
GO:0008202	steroid metabolic process	Biological process	5	350																												19	0.0005202	0.049258
GO:0006801	superoxide metabolic process	Biological process	5
GO:0009821	alkaloid biosynthetic process	Biological process	6
GO:0046348	amino sugar catabolic process	Biological process	6	48										6	3.8842e-06	0.002838				9	1.7224e-06	0.00019933	10	2.6262e-07	4.559e-05				10	0.00074964	0.029354
GO:0006026	aminoglycan catabolic process	Biological process	6	123				14	0.00051138	0.026633										22	1.551e-11	4.7516e-09	22	3.4747e-11	1.131e-08				23	0.00012893	0.0071432
GO:0016051	carbohydrate biosynthetic process	Biological process	6
GO:0045454	cell redox homeostasis	Biological process	6
GO:0006030	chitin metabolic process	Biological process	6	114																10	6.6131e-05	0.0050609	12	4.0653e-06	0.00055434
GO:0009813	flavonoid biosynthetic process	Biological process	6
GO:0044042	glucan metabolic process	Biological process	6	570													20	7.9694e-05	0.018045	36	6.7569e-06	0.00069	31	0.00093863	0.047004
GO:1901071	glucosamine-containing compound metabolic process	Biological process	6	115																10	6.7052e-05	0.0050609	12	4.1511e-06	0.00055434
GO:0006006	glucose metabolic process	Biological process	6
GO:0030203	glycosaminoglycan metabolic process	Biological process	6	203																20	1.2555e-05	0.0011677	18	0.00021011	0.014398
GO:0019318	hexose metabolic process	Biological process	6
GO:0006558	L-phenylalanine metabolic process	Biological process	6
GO:0046365	monosaccharide catabolic process	Biological process	6
GO:0034654	nucleobase-containing compound biosynthetic process	Biological process	6	5951																						504	0.00013397	0.0075024	507	2.5964e-05	0.0019317
GO:0055086	nucleobase-containing small molecule metabolic process	Biological process	6	3090				153	1.8631e-05	0.0017642																271	0.00012435	0.0071166	262	0.00067498	0.027576
GO:0009311	oligosaccharide metabolic process	Biological process	6	692																38	0.00016524	0.010757
GO:0016053	organic acid biosynthetic process	Biological process	6	1515				76	0.00038488	0.021518										68	3.0481e-05	0.0026906	72	1.6861e-05	0.0018684	143	3.1023e-05	0.0023719	144	1.4561e-05	0.0012231
GO:0043436	oxoacid metabolic process	Biological process	6	3644				186	2.8236e-08	3.9686e-06										130	0.00090856	0.045498	140	0.00024047	0.015853	345	1.1558e-09	3.4994e-07	343	8.9922e-10	1.9675e-07
GO:0009699	phenylpropanoid biosynthetic process	Biological process	6	398
GO:0000271	polysaccharide biosynthetic process	Biological process	6	65
GO:0006694	steroid biosynthetic process	Biological process	6	347																												19	0.00049554	0.047792
GO:0008209	androgen metabolic process	Biological process	7	196																												14	0.00022108	0.025586
GO:0008207	C21-steroid hormone metabolic process	Biological process	7	196																												14	0.00022108	0.025586
GO:0019752	carboxylic acid metabolic process	Biological process	7	3611				185	2.0283e-08	3.201e-06										129	0.00084723	0.042838	139	0.00021738	0.014703	343	6.9927e-10	3.016e-07	341	5.5016e-10	1.3024e-07
GO:0006032	chitin catabolic process	Biological process	7	48										6	3.8842e-06	0.002838				9	1.7224e-06	0.00019933	10	2.6262e-07	4.559e-05				10	0.00074964	0.029354
GO:0005984	disaccharide metabolic process	Biological process	7	594																33	0.00018717	0.011837
GO:0008210	estrogen metabolic process	Biological process	7	196																												14	0.00022108	0.025586
GO:1901072	glucosamine-containing compound catabolic process	Biological process	7	48										6	3.8842e-06	0.002838				9	1.7224e-06	0.00019933	10	2.6262e-07	4.559e-05				10	0.00074964	0.029354
GO:0006007	glucose catabolic process	Biological process	7
GO:0006027	glycosaminoglycan catabolic process	Biological process	7	75																13	1.4108e-06	0.00017921	12	1.2292e-05	0.0014549
GO:0019320	hexose catabolic process	Biological process	7
GO:0030259	lipid glycosylation	Biological process	7	72																												8	0.00041114	0.041984
GO:0008653	lipopolysaccharide metabolic process	Biological process	7
GO:0009116	nucleoside metabolic process	Biological process	7	1420				75	0.00040814	0.022141																137	9.8861e-05	0.0060573	131	0.00058079	0.024591
GO:0006753	nucleoside phosphate metabolic process	Biological process	7	1827																						157	0.0011808	0.049617
GO:0019321	pentose metabolic process	Biological process	7	26																												5	0.00037321	0.038874
GO:0006596	polyamine biosynthetic process	Biological process	7	27719
GO:0016070	RNA metabolic process	Biological process	7	7219																						646	0.00020443	0.010976	652	1.5061e-05	0.0012451
GO:0007264	small GTPase mediated signal transduction	Biological process	7	870																						105	0.00072687	0.034104	103	0.00086455	0.033352
GO:0006665	sphingolipid metabolic process	Biological process	7	124																13	0.00064824	0.036301	14	0.00027159	0.017462
GO:0005982	starch metabolic process	Biological process	7	503													19	5.1244e-05	0.012709	30	0.00014683	0.0099309
GO:1901605	alpha-amino acid metabolic process	Biological process	8	2290				113	0.00019022	0.01254																206	0.00019144	0.010495	210	3.0782e-05	0.0022266
GO:0046394	carboxylic acid biosynthetic process	Biological process	8	1515				76	0.00038488	0.021518										68	3.0481e-05	0.0026906	72	1.6861e-05	0.0018684	143	3.1023e-05	0.0023719	144	1.4561e-05	0.0012231
GO:0006012	galactose metabolic process	Biological process	8
GO:0006687	glycosphingolipid metabolic process	Biological process	8	104																13	0.00017324	0.011139	14	6.0864e-05	0.0053755
GO:0032787	monocarboxylic acid metabolic process	Biological process	8	899																50	1.9527e-06	0.00022108	47	7.5743e-05	0.0062614
GO:0009163	nucleoside biosynthetic process	Biological process	8	596				28	0.00060484	0.03
GO:0006468	protein phosphorylation	Biological process	8	1762																												71	0.00045437	0.045507
GO:0042278	purine nucleoside metabolic process	Biological process	8	1245				66	0.0011486	0.047853																117	0.0011792	0.049617
GO:0009119	ribonucleoside metabolic process	Biological process	8	1289				69	0.00070001	0.033756																124	0.00037587	0.018643
GO:0032774	RNA biosynthetic process	Biological process	8	5162							62	0.00030207	0.047673																454	0.00020194	0.009922
GO:0005985	sucrose metabolic process	Biological process	8	532													19	9.4104e-05	0.020421	30	0.00031088	0.01861
GO:0006412	translation	Biological process	8	3759				154	1.1699e-19	1.0231e-16										106	1.6625e-08	3.0923e-06	134	1.5136e-14	8.7589e-12	219	2.4002e-10	1.3889e-07	228	7.741e-12	5.4179e-09
GO:1901607	alpha-amino acid biosynthetic process	Biological process	9	878																									85	0.00020808	0.010128
GO:0006261	DNA-dependent DNA replication	Biological process	9	296				24	0.00098133	0.043682																40	0.00091873	0.041744	41	0.00039284	0.017814
GO:0006633	fatty acid biosynthetic process	Biological process	9	405																34	6.1261e-08	1.0292e-05	29	3.2048e-05	0.0032727
GO:0009064	glutamine family amino acid metabolic process	Biological process	9	330				25	0.00058888	0.029776																41	0.00069189	0.032758	40	0.0010433	0.038811
GO:0009103	lipopolysaccharide biosynthetic process	Biological process	9
GO:0072330	monocarboxylic acid biosynthetic process	Biological process	9	429																36	1.9281e-08	3.4625e-06	30	3.1757e-05	0.0032727
GO:0034660	ncRNA metabolic process	Biological process	9	1375																									149	0.00088051	0.033718
GO:0042451	purine nucleoside biosynthetic process	Biological process	9	555				25	0.0011137	0.047486
GO:0046128	purine ribonucleoside metabolic process	Biological process	9	1245				66	0.0011486	0.047853																117	0.0011792	0.049617
GO:0042455	ribonucleoside biosynthetic process	Biological process	9	596				28	0.00060484	0.03
GO:0006351	transcription, DNA-dependent	Biological process	9	5126							62	0.00025515	0.044295																452	0.00017264	0.008815
GO:0006414	translational elongation	Biological process	9	314																			16	0.00027974	0.017767
GO:0006399	tRNA metabolic process	Biological process	9	1169																									130	0.0011447	0.041401
GO:0006270	DNA replication initiation	Biological process	10	202				19	0.00036235	0.021204																30	0.00047841	0.023505	31	0.00018297	0.0090754
GO:0046129	purine ribonucleoside biosynthetic process	Biological process	10	555				25	0.0011137	0.047486
GO:0006541	glutamine metabolic process	Biological process	11	66																									14	0.0011379	0.041401
GO:0006804	peroxidase reaction	Biological process		219	12	4.1782e-05	0.014507				8	0.00010819	0.022537	11	4.3595e-06	0.002838	12	3.3355e-06	0.002514	15	3.9854e-05	0.0031448	15	0.00010051	0.0078128
GO:0009987	cellular process	Biological process	2	34066				1134	0.00018952	0.01254																2266	8.09e-05	0.0051382	2249	0.0001226	0.0069713
GO:0044085	cellular component biogenesis	Biological process	3	4526				186	2.1479e-17	1.598e-14										141	2.0966e-10	6.0662e-08	170	4.4119e-16	3.2824e-13	276	5.9914e-09	1.3567e-06	286	2.0062e-10	5.1502e-08
GO:0044237	cellular metabolic process	Biological process	3	25941				928	1.1248e-07	1.4287e-05										721	9.4803e-05	0.0066721	754	0.00047599	0.028825	1806	3.1361e-06	0.00039836	1797	1.5864e-06	0.00016861
GO:0044249	cellular biosynthetic process	Biological process	4	14824				574	3.1378e-10	7.428e-08													449	0.00014379	0.010258	1083	1.168e-09	3.4994e-07	1098	7.4662e-12	5.4179e-09
GO:0044262	cellular carbohydrate metabolic process	Biological process	4	1446													39	0.00016112	0.032274	76	4.0693e-06	0.00044151	69	0.00076073	0.041045
GO:0044248	cellular catabolic process	Biological process	4	2562																						236	0.00035271	0.017663	232	0.00052998	0.022811
GO:0006575	cellular amino acid derivative metabolic process	Biological process	5	734																						84	1.2935e-05	0.0011228	78	0.00022765	0.010978
GO:0032989	cellular component morphogenesis	Biological process	5
GO:0019725	cellular homeostasis	Biological process	5
GO:0044255	cellular lipid metabolic process	Biological process	5	1967																113	1.0673e-08	2.0587e-06	103	3.3002e-05	0.0033053	224	6.591e-05	0.004345	213	0.00068958	0.02784	81	2.2632e-05	0.0056127
GO:0044271	cellular nitrogen compound biosynthetic process	Biological process	5	7262				319	0.0001044	0.0073583																626	1.0586e-06	0.00014901	626	1.0022e-07	1.3736e-05
GO:0006457	protein folding	Biological process	6
GO:0044275	cellular carbohydrate catabolic process	Biological process	6
GO:0006073	cellular glucan metabolic process	Biological process	6	570													20	7.9694e-05	0.018045	36	6.7569e-06	0.00069	31	0.00093863	0.047004
GO:0034754	cellular hormone metabolic process	Biological process	6	208																												15	0.00014347	0.022643
GO:0034645	cellular macromolecule biosynthetic process	Biological process	6	11621				446	1.8673e-06	0.0001945													354	0.00059006	0.034145	836	3.407e-05	0.0024644	854	6.7325e-08	9.7397e-06
GO:0042398	cellular modified amino acid biosynthetic process	Biological process	6	535																						57	0.00048367	0.023542
GO:0044264	cellular polysaccharide metabolic process	Biological process	6	1042													32	0.00020704	0.03851	56	0.00029269	0.017725
GO:0044267	cellular protein metabolic process	Biological process	6
GO:0042401	cellular biogenic amine biosynthetic process	Biological process	7
GO:0034637	cellular carbohydrate biosynthetic process	Biological process	7
GO:0006520	cellular amino acid metabolic process	Biological process	8	3010				155	1.7558e-06	0.00018662																290	3.6894e-08	6.1983e-06	287	4.4118e-08	6.9626e-06
GO:0033692	cellular polysaccharide biosynthetic process	Biological process	8
GO:0008652	cellular amino acid biosynthetic process	Biological process	9	1158				58	0.0010368	0.045758																108	0.00020421	0.010976	113	1.745e-05	0.00142
GO:0071840	cellular component organization or biogenesis	Biological process	2	6189				252	3.5082e-14	2.0301e-11										198	2.4012e-10	6.5819e-08	234	2.7907e-16	2.4223e-13	394	7.3567e-06	0.00076628	411	1.6697e-08	2.8986e-06
GO:0048532	anatomical structure arrangement	Biological process	3
GO:0071554	cell wall organization or biogenesis	Biological process	3	400				29	0.00025384	0.015553				15	1.6722e-05	0.007367				39	3.3909e-12	1.6054e-09	36	8.1808e-10	2.5062e-07				49	8.2304e-05	0.0048162
GO:0009933	meristem structural organization	Biological process	4
GO:0022613	ribonucleoprotein complex biogenesis	Biological process	4	3216				136	1.4823e-22	3.8599e-19										99	1.1034e-11	3.8311e-09	121	4.6908e-17	5.0145e-14	178	1.7969e-10	1.1698e-07	185	1.4185e-11	6.7161e-09
GO:0045229	external encapsulating structure organization	Biological process	4	139																14	3.5311e-06	0.00039127	11	0.00060235	0.034473
GO:0071669	plant-type cell wall organization or biogenesis	Biological process	4	409
GO:0042254	ribosome biogenesis	Biological process	5	3198				136	3.8847e-23	2.0232e-19										99	5.5719e-12	2.2322e-09	121	1.9779e-17	5.0145e-14	176	1.6996e-10	1.1698e-07	183	1.3468e-11	6.7161e-09
GO:0071555	cell wall organization	Biological process	5	127																14	8.9734e-07	0.00011683	11	0.00023492	0.015686
GO:0009664	plant-type cell wall organization	Biological process	5	457
GO:0042545	cell wall modification	Biological process	6	71																9	8.1671e-05	0.0059075	9	0.00013443	0.0098847
GO:0034728	nucleosome organization	Biological process	7	102																8	0.00042382	0.024525	8	0.00078516	0.041045
GO:0006333	chromatin assembly or disassembly	Biological process	7	108																8	0.00064292	0.036301
GO:0031497	chromatin assembly	Biological process	8	102																8	0.00042382	0.024525	8	0.00078516	0.041045
GO:0006334	nucleosome assembly	Biological process	10	102																8	0.00042382	0.024525	8	0.00078516	0.041045
GO:0032502	developmental process	Biological process	2
GO:0048869	cellular developmental process	Biological process	3
GO:0044767	single-organism developmental process	Biological process	3
GO:0048856	anatomical structure development	Biological process	3
GO:0009790	embryo development	Biological process	5	57							5	8.0347e-05	0.019926
GO:0000902	cell morphogenesis	Biological process	6
GO:0065007	biological regulation	Biological process	2	9823																									791	0.00050805	0.02205
GO:0050789	regulation of biological process	Biological process	3	26392																									745	0.00049889	0.021834
GO:0065008	regulation of biological quality	Biological process	3
GO:0009889	regulation of biosynthetic process	Biological process	4	4477																									399	0.00013225	0.00725
GO:0050794	regulation of cellular process	Biological process	4	8822																						724	0.0009371	0.042002	728	0.00015229	0.0080111
GO:0010817	regulation of hormone levels	Biological process	4	219																												15	0.00017433	0.024539
GO:0019222	regulation of metabolic process	Biological process	4	5595																									484	0.0011109	0.040744
GO:0044092	negative regulation of molecular function	Biological process	4	99																15	6.2954e-07	8.6279e-05	15	1.0943e-06	0.00016283
GO:0043086	negative regulation of catalytic activity	Biological process	5	99																15	6.2954e-07	8.6279e-05	15	1.0943e-06	0.00016283
GO:0031323	regulation of cellular metabolic process	Biological process	5	5325																									466	0.0004047	0.018169
GO:0060255	regulation of macromolecule metabolic process	Biological process	5	5029																									435	0.00067775	0.027576
GO:0051171	regulation of nitrogen compound metabolic process	Biological process	5	4561							60	5.2868e-05	0.016257																416	0.00091161	0.034403
GO:0080090	regulation of primary metabolic process	Biological process	5	5166							62	0.00031203	0.047743																457	0.00039337	0.017814
GO:0031326	regulation of cellular biosynthetic process	Biological process	6	4473																									399	0.00012449	0.0069713
GO:0010468	regulation of gene expression	Biological process	6	4539																									398	0.00081588	0.03171
GO:0010556	regulation of macromolecule biosynthetic process	Biological process	6	4473																									399	0.00012449	0.0069713
GO:0019219	regulation of nucleobase-containing compound metabolic process	Biological process	6	4561							60	5.2868e-05	0.016257																416	0.00091161	0.034403
GO:0051246	regulation of protein metabolic process	Biological process	6	610				31	0.0011215	0.047486
GO:2000112	regulation of cellular macromolecule biosynthetic process	Biological process	7	4465																									398	0.00014258	0.0077349
GO:0051252	regulation of RNA metabolic process	Biological process	8	4287							58	2.8993e-05	0.010786																385	0.0011013	0.040677
GO:2001141	regulation of RNA biosynthetic process	Biological process	9	4009							54	6.899e-05	0.017965																365	0.00053446	0.022815
GO:0006355	regulation of transcription, DNA-dependent	Biological process	10	4001							54	6.6712e-05	0.017965																364	0.00060761	0.025316
GO:0050896	response to stimulus	Biological process	2
GO:0051606	detection of stimulus	Biological process	3
GO:0006950	response to stress	Biological process	3
GO:0009628	response to abiotic stimulus	Biological process	3	116							6	9.0816e-05	0.021499
GO:0009607	response to biotic stimulus	Biological process	3	415																			24	0.00093507	0.047004
GO:0042221	response to chemical stimulus	Biological process	3
GO:0009719	response to endogenous stimulus	Biological process	3
GO:0051707	response to other organism	Biological process	3
GO:0006952	defense response	Biological process	4
GO:0009581	detection of external stimulus	Biological process	4
GO:0042493	response to drug	Biological process	4
GO:0009620	response to fungus	Biological process	4
GO:0009725	response to hormone stimulus	Biological process	4
GO:0010035	response to inorganic substance	Biological process	4	111							6	6.1581e-05	0.017818
GO:0010033	response to organic substance	Biological process	4
GO:0006970	response to osmotic stress	Biological process	4
GO:0006979	response to oxidative stress	Biological process	4	256							8	0.00032739	0.047743	11	2.0381e-05	0.0081649	13	3.3791e-06	0.002514	16	7.8083e-05	0.0057276	17	6.0897e-05	0.0053755
GO:1901700	response to oxygen-containing compound	Biological process	4	64							6	2.5569e-06	0.0016779	6	1.2234e-05	0.0063714
GO:0009415	response to water stimulus	Biological process	4	33							5	1.7017e-06	0.0014771	5	6.9405e-06	0.0040162
GO:0050832	defense response to fungus	Biological process	5
GO:0010038	response to metalion	Biological process	5
GO:0009651	response to salt stress	Biological process	5
GO:0044699	single-organism process	Biological process	2	15295				609	0.001087	0.047306
GO:0044710	single-organism metabolic process	Biological process	3	13359				566	4.5853e-14	2.388e-11										451	1.3742e-11	4.4729e-09	436	9.3758e-06	0.0011626	1087	1.6681e-17	8.6872e-14	1058	1.5488e-14	6.5225e-11	366	2.2088e-12	5.7517e-09
GO:0044711	single-organism biosynthetic process	Biological process	4	2120																						191	4.2081e-05	0.0029221	190	4.0241e-05	0.0027943
GO:0044723	single-organism carbohydrate metabolic process	Biological process	5	2211													53	0.00012281	0.025585	103	4.6244e-06	0.00049151	96	0.00068513	0.038785							78	0.00010568	0.018542
GO:0051179	localization	Biological process	2	8790				391	2.6108e-05	0.0023489																753	5.5199e-06	0.00059891	727	0.00017489	0.0088429
GO:0006118	electron transport	Biological process	2
GO:0051234	establishment of localization	Biological process	3	8551				378	5.3109e-05	0.0042909																734	4.1822e-06	0.0004735	708	0.00015222	0.0080111
GO:0006810	transport	Biological process	4	8551				378	5.3109e-05	0.0042909																734	4.1822e-06	0.0004735	708	0.00015222	0.0080111
GO:0006811	ion transport	Biological process	4	3447				174	3.2635e-08	4.358e-06																304	2.8547e-06	0.00037168	299	6.9645e-06	0.00062536
GO:0006857	oligopeptide transport	Biological process	5
GO:0044765	single-organism transport	Biological process	5	6443				292	4.1706e-06	0.0004177																554	9.2196e-07	0.00013719	536	2.7372e-05	0.0020078
GO:0055085	transmembrane transport	Biological process	5	3380				167	4.6273e-07	5.1274e-05																305	9.6654e-07	0.00013983	289	8.0112e-05	0.0047412	111	2.041e-06	0.00081764
GO:0071705	nitrogen compound transport	Biological process	5	490				31	0.00037984	0.021518
GO:0006812	cation transport	Biological process	6	2783				139	3.6967e-07	4.2783e-05																244	8.0068e-06	0.00079348	238	3.3557e-05	0.0023756
GO:0006818	hydrogen transport	Biological process	6	1408				67	8.2702e-05	0.0061687
GO:0015833	peptide transport	Biological process	6
GO:0015893	drug transport	Biological process	6
GO:0034220	ion transmembrane transport	Biological process	6	1188				66	5.1004e-06	0.00050119																104	0.00060316	0.028819	105	0.00032729	0.015128
GO:0006855	drug transmembrane transport	Biological process	7
GO:0015672	monovalent inorganic cation transport	Biological process	7	1837				88	4.2713e-05	0.0036467
GO:0015992	proton transport	Biological process	8	1408				67	8.2702e-05	0.0061687
GO:0006605	protein targeting	Biological process	9
GO:0015985	energy coupled proton transport, down electrochemical gradient	Biological process	10	386				21	0.00056605	0.028902
GO:0015986	ATP synthesis coupled proton transport	Biological process	13	386				21	0.00056605	0.028902
GO:0005623	cell	cellular_component	2	18504				700	7.9186e-09	1.4221e-06																1336	3.2398e-08	5.6243e-06	1363	1.6857e-11	6.7531e-09
GO:0032991	macromolecular complex	cellular_component	2	11693				447	5.4083e-07	5.868e-05										339	0.00015929	0.010501	374	1.5161e-06	0.00021932	846	1.5994e-06	0.00021358	857	1.4338e-08	2.5749e-06
GO:0016020	membrane	cellular_component	2	12525				507	3.8712e-05	0.0033602																994	1.4313e-06	0.00019616	984	2.2113e-06	0.00023033
GO:0031974	membrane-enclosed lumen	cellular_component	2	3198				157	0.00035724	0.021142																300	4.651e-05	0.0031458	300	2.1368e-05	0.0016129
GO:0043226	organelle	cellular_component	2	13305				518	1.3929e-07	1.6871e-05													414	0.0001154	0.0087103	978	3.9802e-06	0.00047111	1004	9.899e-10	1.9828e-07
GO:0048046	apoplast	cellular_component	3	49																												7	5.8681e-05	0.012225
GO:0044464	cell part	cellular_component	3	18503				700	7.9151e-09	1.4221e-06																1336	3.237e-08	5.6243e-06	1363	1.6835e-11	6.7531e-09
GO:0044425	membrane part	cellular_component	3	7998				339	0.00011073	0.007689																651	3.6737e-05	0.0026193	642	7.0128e-05	0.0042575
GO:0032993	protein-DNA complex	cellular_component	3	84																9	3.854e-05	0.0031448	8	0.00041414	0.025375
GO:0071944	cell periphery	cellular_component	4	1192																54	8.7008e-05	0.0062073
GO:0031012	extracellular matrix	cellular_component	4
GO:0005622	intracellular	cellular_component	4	17648				671	2.6324e-08	3.8081e-06																1287	3.1533e-08	5.6243e-06	1318	5.8611e-12	5.4179e-09
GO:0031224	intrinsic to membrane	cellular_component	4	5974				261	0.00037148	0.021496																508	3.3614e-05	0.0024644	502	4.7094e-05	0.0032272
GO:0030312	external encapsulating structure	cellular_component	5	400																31	4.3687e-09	9.8923e-07	26	7.3456e-06	0.00093308
GO:0016021	integral to membrane	cellular_component	5	5929				259	0.00038838	0.021518																503	4.4917e-05	0.003078	497	6.3337e-05	0.0039269
GO:0044424	intracellular part	cellular_component	5	16755				632	4.4913e-07	5.0849e-05																1217	4.9425e-07	7.8002e-05	1247	7.964e-11	2.4398e-08
GO:0043228	non-membrane-bounded organelle	cellular_component	5	5959				239	2.3816e-08	3.5438e-06										170	0.00074593	0.039641	209	5.231e-09	1.4338e-06	410	0.00010594	0.0061991	426	7.5844e-07	8.7777e-05
GO:0043233	organelle lumen	cellular_component	5	3177				157	0.00028648	0.017149																300	3.1881e-05	0.0023719	299	1.9145e-05	0.0014882
GO:0005578	proteinaceous extracellular matrix	cellular_component	5	65
GO:0016469	proton-transporting two-sector ATPase complex	cellular_component	5	825				42	0.00071684	0.03425																			72	0.0012159	0.043672
GO:0005618	cell wall	cellular_component	6	255																25	5.8629e-10	1.5267e-07	18	4.652e-05	0.0043263
GO:0005737	cytoplasm	cellular_component	6	8682				342	2.2476e-12	9.0044e-10													249	0.00052958	0.031702	598	5.4215e-09	1.2834e-06	618	1.0969e-11	6.3472e-09
GO:0043229	intracellular organelle	cellular_component	6	13292				518	1.3314e-07	1.6509e-05													414	0.00010968	0.0084002	978	3.6122e-06	0.00044355	1004	9.0668e-10	1.9675e-07
GO:0000502	proteasome complex	cellular_component	6	187																						18	8.2666e-06	0.00079348	17	5.0885e-05	0.0033815
GO:0045259	proton-transporting ATP synthase complex	cellular_component	6	408				21	0.00097784	0.043682
GO:0030529	ribonucleoprotein complex	cellular_component	6	3714				152	1.1787e-19	1.0231e-16										109	1.2183e-09	3.0214e-07	136	1.1961e-15	7.7864e-13	220	3.3561e-11	3.4957e-08	232	1.9586e-13	2.5501e-10
GO:0009579	thylakoid	cellular_component	6	463	21	6.775e-06	0.0044105				14	6.0706e-06	0.0026346				17	4.4503e-05	0.011589													28	9.7245e-08	5.6272e-05
GO:0005667	transcription factor complex		6
GO:0044444	cytoplasmic part	cellular_component	7	7043				271	1.4781e-10	4.0516e-08										191	0.00019322	0.011979	211	1.369e-05	0.0015844	453	2.4825e-05	0.001989	467	1.4732e-07	1.9673e-05
GO:0043231	intracellular membrane-bounded organelle	cellular_component	7	9118																						760	7.7418e-05	0.0049777	773	9.9171e-07	0.00011228
GO:0043232	intracellular non-membrane-bounded organelle	cellular_component	7	5959				239	2.3816e-08	3.5438e-06										170	0.00074593	0.039641	209	5.231e-09	1.4338e-06	410	0.00010594	0.0061991	426	7.5844e-07	8.7777e-05
GO:0070013	intracellular organelle lumen	cellular_component	7	3177				157	0.00028648	0.017149																300	3.1881e-05	0.0023719	299	1.9145e-05	0.0014882
GO:0005839	proteasome core complex	cellular_component	7	155																						16	1.6383e-05	0.0013762	15	9.9557e-05	0.005761
GO:0044436	thylakoid part	cellular_component	7	457	20	1.8141e-05	0.008589				14	5.1968e-06	0.0024604				17	3.6659e-05	0.010481													27	2.444e-07	0.00012168
GO:0005811	lipid particle	cellular_component	8	15							3	0.00016676	0.031018
GO:0043227	membrane-bounded organelle	cellular_component	8	9132																						760	8.2522e-05	0.005178	773	1.0743e-06	0.00011904
GO:0005634	nucleus	cellular_component	8	6477				300	0.00063308	0.031105																582	9.77e-05	0.0060573	592	2.5694e-06	0.00026238
GO:0009341	beta-galactosidase complex	cellular_component	8	54																11	8.3795e-06	0.0008234	10	6.5217e-05	0.0055681
GO:0034357	photosynthetic membrane	cellular_component	8	398	18	2.3063e-05	0.010009				13	4.7391e-06	0.0024604				16	1.7877e-05	0.0066501													26	3.1564e-08	2.3484e-05
GO:0009536	plastid	cellular_component	8	447																												27	1.0164e-05	0.0033085
GO:0009507	chloroplast	cellular_component	9	413																												27	6.3033e-06	0.0021885
GO:0012511	monolayer-surrounded lipid storage body	cellular_component	9	15							3	0.00016676	0.031018
GO:0044428	nuclear part	cellular_component	9	3719																						339	0.0010487	0.045896	341	0.00032824	0.015128
GO:0009521	photosystem	cellular_component	9	348	17	1.6863e-05	0.008589				13	1.2066e-06	0.0012568				16	4.0098e-06	0.0026104													25	1.2167e-08	1.0561e-05
GO:0005840	ribosome	cellular_component	9	3297				131	2.8755e-21	4.9919e-18										100	4.272e-12	1.854e-09	125	1.2935e-18	6.7364e-15	172	9.9344e-10	3.4492e-07	182	2.0158e-11	7.4989e-09
GO:0022626	cytosolic ribosome	cellular_component	10	112				6	2.5129e-05	0.002337													6	0.00071166	0.039853
GO:0005835	fatty acid synthase complex	cellular_component	10	46																7	0.00070013	0.038382
GO:0031981	nuclear lumen	cellular_component	10	3102				153	0.00043188	0.023188																290	0.00011094	0.0064196	289	7.0304e-05	0.0042575
GO:0009522	photosystem I	cellular_component	10	68	9	6.0191e-07	0.0010449				7	4.7382e-07	0.0012338				7	1.3866e-05	0.006018													10	5.0723e-07	0.00022014
GO:0009523	photosystem II	cellular_component	10	277																												15	0.000233	0.02638
GO:0022625	cytosolic large ribosomal subunit	cellular_component	11	45				3	0.00065076	0.031674
GO:0030660	Golgi-associated vesicle membrane	cellular_component	11	77																			9	0.00093685	0.047004
GO:0005654	nucleoplasm	cellular_component	11
GO:0000786	nucleosome	cellular_component	11	84																9	3.854e-05	0.0031448	8	0.00041414	0.025375
GO:0009654	oxygen evolving complex	cellular_component	11	46							4	0.00033002	0.047743																			7	1.6756e-05	0.004848
GO:0009538	photosystem I reaction center	cellular_component	11	27	6	2.0099e-06	0.0020936				5	1.144e-06	0.0012568				5	1.2255e-05	0.0058022													5	0.00010965	0.018542
GO:0044451	nucleoplasm part	cellular_component	12
GO:0005488	binding	molecular_function	2
GO:0003824	catalytic activity	molecular_function	2	27719	482	7.2147e-05	0.023484										402	6.6693e-06	0.0034734	862	6.5196e-16	8.4886e-13	838	1.8621e-05	0.0020203	1962	1.0021e-05	0.00089986				671	4.2094e-13	2.1923e-09
GO:0045735	nutrient reservoir activity	molecular_function	2	65	9	8.6283e-07	0.0011234				8	3.8691e-08	0.0002015	8	3.9856e-07	0.0020757	7	1.6801e-05	0.0066501
GO:0005198	structural molecule activity	molecular_function	2	3995				160	2.691e-14	1.7519e-11										136	2.7635e-13	1.5992e-10	156	4.8142e-17	5.0145e-14	227	2.8216e-05	0.0022265	238	3.0928e-07	3.7459e-05
GO:0030246	carbohydrate binding	molecular_function	3	296																22	0.00015592	0.010411	21	0.00074179	0.041045							20	4.6381e-05	0.010238
GO:0048037	cofactor binding	molecular_function	3	2059				104	5.3554e-05	0.0042909													97	6.9199e-06	0.00090096	189	6.7738e-05	0.0044097	196	3.273e-06	0.00031566
GO:0016787	hydrolase activity	molecular_function	3	10024																363	7.098e-09	1.4787e-06	355	4.1837e-05	0.0041111
GO:0016301	kinase activity	molecular_function	3	2672																												99	0.00046844	0.046031
GO:0016829	lyase activity	molecular_function	3	1206																									107	0.00025389	0.012131
GO:0005199	structural constituent of cell wall	molecular_function	3
GO:0003735	structural constituent of ribosome	molecular_function	3	2840				109	4.0541e-20	5.2785e-17										89	1.7187e-13	1.2787e-10	105	3.3182e-17	5.0145e-14	141	7.5284e-10	3.016e-07	147	1.1574e-10	3.3487e-08
GO:0016830	carbon-carbon lyase activity	molecular_function	4	500																									53	0.00060202	0.025285
GO:0043169	cation binding	molecular_function	4
GO:0050662	coenzyme binding	molecular_function	4	1528																						142	0.00092176	0.041744	146	0.00017925	0.0089763
GO:0016788	hydrolase activity, acting on ester bonds	molecular_function	4
GO:0016798	hydrolase activity, acting on glycosyl bonds	molecular_function	4	1422																99	3.0886e-17	5.3619e-14	93	2.3582e-13	1.1165e-10							53	7.4366e-05	0.014896
GO:0042802	identical protein binding	molecular_function	4
GO:0016872	intramolecular lyase activity	molecular_function	4	51																7	2.1403e-05	0.0019555
GO:0043021	ribonucleoprotein complex binding	molecular_function	4	86				8	0.00094477	0.043161
GO:0017171	serine hydrolase activity	molecular_function	4	803																38	0.00078552	0.040505
GO:0046906	tetrapyrrole binding	molecular_function	4	1062																51	8.2327e-07	0.00010994	55	1.5826e-07	3.1701e-05							39	3.4946e-05	0.0082727
GO:0016746	transferase activity, transferring acyl groups	molecular_function	4	1031																52	4.6211e-05	0.003592				103	0.00055996	0.027002
GO:0016757	transferase activity, transferring glycosyl groups	molecular_function	4
GO:0052689	carboxylic ester hydrolase activity	molecular_function	5
GO:0030248	cellulose binding	molecular_function	5	34				7	8.2913e-05	0.0061687																9	0.0002845	0.01467	9	0.00027459	0.012883
GO:0020037	heme binding	molecular_function	5	1012																51	6.5701e-08	1.0693e-05	55	1.6401e-08	4.2709e-06							38	1.8041e-05	0.0049453
GO:0004553	hydrolase activity, hydrolyzing O-glycosyl compounds	molecular_function	5	1351																97	4.5109e-18	1.1746e-14	90	1.2075e-13	6.2887e-11	125	0.00075683	0.035192				53	1.5359e-05	0.0047052
GO:0046872	metal ion binding	molecular_function	5
GO:0016491	oxidoreductase activity	molecular_function	5	6409	146	1.1592e-08	6.0372e-05	250	1.3408e-08	2.2526e-06	77	9.312e-07	0.0012568				123	6.71e-09	3.4946e-05	220	2.4438e-09	5.7851e-07	227	2.1992e-08	5.206e-06	464	1.0253e-08	2.1358e-06	457	6.2412e-08	9.2869e-06	184	4.2187e-10	7.3236e-07
GO:0016747	transferase activity, transferring acyl groups other than amino-acyl groups	molecular_function	5	719																38	0.00021629	0.013252
GO:0016758	transferase activity, transferring hexosyl groups	molecular_function	5
GO:0005215	transporter activity	molecular_function	5	4339				223	2.8032e-11	9.1244e-09																380	2.3703e-08	4.7479e-06	367	1.1204e-06	0.00012156
GO:0005509	calcium ion binding	molecular_function	6
GO:0004568	chitinase activity	molecular_function	6	48										6	3.8842e-06	0.002838				9	1.7224e-06	0.00019933	10	2.6262e-07	4.559e-05				10	0.00074964	0.029354
GO:0051213	dioxygenase activity	molecular_function	6	294							10	0.00018114	0.032531				15	2.6011e-05	0.0079684
GO:0004857	enzyme inhibitor activity	molecular_function	6	366							10	0.00027189	0.045677				16	5.3869e-06	0.0031172	19	0.00074088	0.039641
GO:0004312	fatty acid synthase activity	molecular_function	6	46																7	0.00070013	0.038382
GO:0015925	galactosidase activity	molecular_function	6	55																11	8.9284e-06	0.00086109	10	6.9411e-05	0.0058306
GO:0033926	glycopeptide alpha-N-acetylgalactosaminidase activity	molecular_function	6
GO:0008171	O-methyltransferase activity	molecular_function	6
GO:0016614	oxidoreductase activity, acting on CH-OH group of donors	molecular_function	6	1144																			55	0.00013634	0.0098847
GO:0016705	oxidoreductase activity, acting on paired donors, with incorporation or reduction of molecular oxygen	molecular_function	6	1132													30	0.00025604	0.044448	52	0.00013339	0.0092628										45	4.718e-05	0.010238
GO:0016684	oxidoreductase activity, acting on peroxide as acceptor	molecular_function	6	219	12	4.1782e-05	0.014507				8	0.00010819	0.022537	11	4.3595e-06	0.002838	12	3.3355e-06	0.002514	15	3.9854e-05	0.0031448	15	0.00010051	0.0078128
GO:0016701	oxidoreductase activity, acting on single donors with incorporation of molecular oxygen	molecular_function	6	204																									25	0.00046649	0.020765
GO:0016627	oxidoreductase activity, acting on the CH-CH group of donors	molecular_function	6
GO:0030599	pectinesterase activity	molecular_function	6	111							6	0.00013676	0.027395				10	4.465e-07	0.00077513	10	0.00013756	0.0094265	12	1.0903e-05	0.0013205
GO:0004664	prephenate dehydratase activity	molecular_function	6
GO:0030170	pyridoxal phosphate binding	molecular_function	6	336				23	0.0011591	0.04791
GO:0043565	sequence-specific DNA binding	molecular_function	6	927				54	6.3552e-05	0.0050148										45	0.00018865	0.011837	50	2.6779e-05	0.0028462
GO:0022892	substrate-specific transporter activity	molecular_function	6	2951				159	1.219e-09	2.7602e-07																266	6.526e-07	9.9963e-05	265	2.8324e-07	3.5122e-05
GO:0022857	transmembrane transporter activity	molecular_function	6	3799				202	4.2398e-11	1.2989e-08																334	4.5831e-07	7.4591e-05	325	6.1393e-06	0.00056093
GO:0004315	3-oxoacyl-[acyl-carrier-protein] synthase activity	molecular_function	7
GO:0004565	beta-galactosidase activity	molecular_function	7	54																11	8.3795e-06	0.0008234	10	6.5217e-05	0.0055681
GO:0015036	disulfide oxidoreductase activity	molecular_function	7
GO:0090484	drug transporter activity	molecular_function	7
GO:0019001	guanyl nucleotide binding	molecular_function	7	1552				84	0.00109	0.047306
GO:0005506	iron ion binding	molecular_function	7	975																48	3.5068e-07	5.0732e-05	50	4.5562e-07	7.4152e-05							34	0.00018675	0.025586
GO:0016667	oxidoreductase activity, acting on a sulfur group of donors	molecular_function	7
GO:0016671	oxidoreductase activity, acting on a sulfur group of donors, disulfide as acceptor	molecular_function	7
GO:0016681	oxidoreductase activity, acting on diphenols and related substances as donors, cytochrome as acceptor	molecular_function	7	93				11	0.00024571	0.015234
GO:0016706	oxidoreductase activity, acting on paired donors, with incorporation or reduction of molecular oxygen, 2-oxoglutarate as one donor, and incorporation of one atom each of oxygen into both donors	molecular_function	7	179													12	3.8237e-05	0.010481													14	0.0002791	0.030283
GO:0016717	oxidoreductase activity, acting on paired donors, with oxidation of a pair of donors resulting in the reduction of molecular oxygen to two molecules of water	molecular_function	7
GO:0016703	oxidoreductase activity, acting on single donors with incorporation of molecular oxygen, incorporation of one atom of oxygen (internal monooxygenases or internal mixed function oxidases)	molecular_function	7
GO:0016642	oxidoreductase activity, acting on the CH-NH2 group of donors, disulfide as acceptor	molecular_function	7	22													4	0.00028033	0.045624
GO:0016616	oxidoreductase activity, acting on the CH-OH group of donors, NAD or NADP as acceptor	molecular_function	7	1008																			51	0.00014848	0.010449				93	0.0013745	0.048869
GO:0008233	peptidase activity	molecular_function	7	2396																												76	2.2057e-05	0.0056127
GO:0016229	steroid dehydrogenase activity	molecular_function	7	196																												14	0.00022108	0.025586
GO:0022891	substrate-specific transmembrane transporter activity	molecular_function	7	2777				150	5.7362e-09	1.149e-06																249	7.8462e-06	0.00079348	248	5.9583e-06	0.00055412
GO:0016762	xyloglucan:xyloglucosyl transferase activity	molecular_function	7	35																												6	0.0001031	0.018542
GO:0010309	acireductone dioxygenase [iron(II)-requiring] activity	molecular_function	8	22							4	2.069e-05	0.0082888
GO:0016209	antioxidant activity	molecular_function	8	409	19	2.7291e-06	0.0023689				13	3.5698e-06	0.0020658	14	1.6975e-05	0.007367	15	2.3072e-05	0.0079684				20	0.00058292	0.034111							17	0.0003383	0.035957
GO:0015238	drug transmembrane transporter activity	molecular_function	8
GO:0004375	glycine dehydrogenase (decarboxylating) activity	molecular_function	8	22													4	0.00028033	0.045624
GO:0003924	GTPase activity	molecular_function	8	1029				75	0.0001796	0.012148
GO:0032561	guanyl ribonucleotide binding	molecular_function	8	1528				84	0.00097276	0.043682
GO:0015075	ion transmembrane transporter activity	molecular_function	8	2658				145	8.6718e-09	1.5054e-06																242	6.116e-06	0.00065004	241	4.1471e-06	0.00039269
GO:0018580	nitronate monooxygenase activity		8	59																									11	0.0013953	0.049101
GO:0070011	peptidase activity, acting on L-amino acid peptides	molecular_function	8	2178																												67	0.00012723	0.020706
GO:0015035	protein disulfide oxidoreductase activity	molecular_function	8
GO:0033764	steroid dehydrogenase activity, acting on the CH-OH group of donors, NAD or NADP as acceptor	molecular_function	8	196																												14	0.00022108	0.025586
GO:0003854	3-beta-hydroxy-delta5-steroid dehydrogenase activity	molecular_function	9	196																												14	0.00022108	0.025586
GO:0015297	antiporter activity	molecular_function	9
GO:0008324	cation transmembrane transporter activity	molecular_function	9	2213				122	1.4991e-08	2.4397e-06																200	9.4286e-06	0.00086148	198	1.2019e-05	0.0010433
GO:0004175	endopeptidase activity	molecular_function	9	1519																												49	0.00021437	0.025586
GO:0005525	GTP binding	molecular_function	9	1514				83	0.0012	0.049211
GO:0001071	nucleic acid binding transcription factor activity	molecular_function	9	1790				102	0.00019985	0.012693																188	0.00010406	0.0061991	188	5.2592e-05	0.0033815
GO:0004601	peroxidase activity	molecular_function	9	219	12	4.1782e-05	0.014507				8	0.00010819	0.022537	11	4.3595e-06	0.002838	12	3.3355e-06	0.002514	15	3.9854e-05	0.0031448	15	0.00010051	0.0078128
GO:0004672	protein kinase activity	molecular_function	9
GO:0008236	serine-type peptidase activity	molecular_function	9	803																38	0.00078552	0.040505
GO:0070003	threonine-type peptidase activity	molecular_function	9	131																						15	8.3797e-06	0.00079348	14	5.7221e-05	0.0035905
GO:0004602	glutathione peroxidase activity	molecular_function	10	17							3	0.00029692	0.047673
GO:0022890	inorganic cation transmembrane transporter activity	molecular_function	10	1849				98	3.1167e-07	3.689e-05																156	0.00035235	0.017663	156	0.00026171	0.012391
GO:0004252	serine-type endopeptidase activity	molecular_function	10
GO:0004298	threonine-type endopeptidase activity	molecular_function	10	131																						15	8.3797e-06	0.00079348	14	5.7221e-05	0.0035905
GO:0046873	metal ion transmembrane transporter activity	molecular_function	11	854				51	0.00075357	0.035678
GO:0015077	monovalent inorganic cation transmembrane transporter activity	molecular_function	11	1425				71	2.6159e-05	0.0023489
GO:0003700	sequence-specific DNA binding transcription factor activity	molecular_function	11	1790				102	0.00019985	0.012693																188	0.00010406	0.0061991	188	5.2592e-05	0.0033815
GO:0015078	hydrogen ion transmembrane transporter activity	molecular_function	12	1184				61	1.7522e-05	0.0016899																			95	0.0013794	0.048869
GO:0008121	ubiquinol-cytochrome-c reductase activity	molecular_function	13	93				11	0.00024571	0.015234
GO:0000981	sequence-specific DNA binding RNA polymerase II transcription factor activity	molecular_function	14	352																						66	2.0657e-05	0.0016809	65	1.8756e-05	0.0014882
* since one GO ID can belong to several branches on GO tree and have differnet levels depending its parental node, No. of Term level adopted here mean the lowest
