# Supplementary material for: Comparative transcriptomic analysis reveals genes regulating the germination of morphophysiologically dormant Paris polyphylla seeds during a warm stratification
Source: PLoS One. 2019 Feb 21;14(2):e0212514. doi: 10.1371/journal.pone.0212514 (PMC6383930; doi:10.1371/journal.pone.0212514)
Supplement: S7 Table — (XLSX) [file pone.0212514.s013.xlsx]

## Sheet: Sheet1
S7 Table. Enriched KEGG pathways of differentially expressed unigenes among P. polyphylla tissues (Q-value ≤0.05).
Pathway me	Pathway ID	No. of Unigenes (Transcriptome)	Seed vs S_Str			S_Str vs S_Ger			Seed vs S_Ger			Seed vs StL			Seed vs Root			S_Ger vs Root			S_Ger vs StL			S_Str vs Root			S_Str vs StL			StL vs Root
			No. of DEGs	P-value	Q-value	No. of DEGs	P-value	Q-value	No. of DEGs	P-value	Q-value	No. of DEGs	P-value	Q-value	No. of DEGs	P-value	Q-value	No. of DEGs	P-value	Q-value	No. of DEGs	P-value	Q-value	No. of DEGs	P-value	Q-value	No. of DEGs	P-value	Q-value	No. of DEGs	P-value	Q-value
1. Metabolism
1.0 Global and overview maps
Metabolic pathways	ko01100	7199	760	7.71605e-14	2.26852e-11	418	8.99009e-11	2.46328e-08	359	2.22914e-08	1.9988e-06	270	4.996e-15	4.16334e-13	2.37459e-06	9.7358e-05		372	8.44855e-05	0.00387225	419	3.47689e-10	1.87057e-08	741	7.88944e-07	0.000232738	752	5.79536e-14	8.54816e-12	379	2.60345e-06	0.000140066
Biosynthesis of secondary metabolites	ko01110	3705	422	2.79949e-11	2.7435e-09	234	1.35741e-08	1.85965e-06	202	3.49256e-07	1.56583e-05	178	0	0	3.64422e-11	2.83142e-09		207	0.000104273	0.00409645	242	8.43621e-10	3.78223e-08				405	3.40668e-09	2.51243e-07	233	7.22946e-10	6.33322e-08
Microbial metabolism in diverse environments	ko01120	2087				125	0.000506683	0.0231385
Biosynthesis of antibiotics	ko01130	2352	244	0.000573095	0.0187211	135	0.00167594	0.0459207
Biosynthesis of amino acids	ko01230	1258				79	0.00140173	0.0435913
1.1 Carbohydrate Metabolism
Pentose and glucurote interconversions	ko00040	198							19	0.000127055	0.00310707	11	0.00540138	0.0482266	19	8.36505e-06	0.000257225	18	0.00134383	0.0410614
Galactose metabolism	ko00052	205													14	0.00315209	0.0352431
Starch and sucrose metabolism	ko00500	428	56	0.000599722	0.0176318	38	3.06141e-05	0.00209707	29	0.00197953	0.0253569	29	8.05291e-07	2.87604e-05							39	1.74206e-05	0.000585769							33	0.000638036	0.0122594
Amino sugar and nucleotide sugar metabolism	ko00520	448							31	0.00105082	0.0172047	25	0.000110196	0.00172181	25	0.00362089	0.0371141
1.2 Energy metabolism
Photosynthesis	ko00195	51	17	1.05078e-07	7.72321e-06				11	5.40704e-07	2.07785e-05	18	0	0	14	4.80532e-11	2.83142e-09				23	0	0				26	0	0	25	0	0
Photosynthesis - anten proteins	ko00196	22	15	3.72147e-13	5.47056e-11				11	6.37124e-12	8.56931e-10	7	4.27761e-08	1.78234e-06	11	6.52367e-13	1.60482e-10				15	0	0				15	3.04534e-13	2.99459e-11	13	2.0095e-14	2.70278e-12
Carbon fixation in photosynthetic organisms	ko00710	374							25	0.00425368	0.0440092				25	0.000271785	0.00419491	33	6.45219e-05	0.0035487										36	3.56392e-06	0.000159782
Nitrogen metabolism	ko00910	190													14	0.00150982	0.021848
Sulfur metabolism	ko00920	145				15	0.000924883	0.0362026
1.3 Lipid metabolism
Fatty acid elongation	ko00062	90										7	0.00224405	0.0233756
Glycerolipid metabolism	ko00561	228										14	0.000882154	0.0105018																19	0.00257341	0.036434
Glycerophospholipid metabolism	ko00564	242																									34	0.00128701	0.0292053
Sphingolipid metabolism	ko00600	141	23	0.000912421	0.0243865	19	5.99856e-06	0.000547868	21	3.92358e-08	2.63861e-06	13	1.72668e-05	0.000366444	11	0.00233105	0.0296276	20	1.09431e-06	0.000100312	28	8.1346e-12	7.29403e-10	25	0.000322134	0.0475147	30	6.63327e-07	3.26136e-05	14	0.00134057	0.0229812
Arachidonic acid metabolism	ko00590	53							7	0.00108728	0.0172047
alpha-Linolenic acid metabolism	ko00592	123							13	0.0003801	0.00730335	12	1.75893e-05	0.000366444																17	6.85116e-06	0.000204774
Linoleic acid metabolism	ko00591	27							6	6.72084e-05	0.00180791	6	4.10472e-06	0.00011402							5	0.00119104	0.022885
1.5 Amino acid metabolism									16	0.004005	0.0430938
Phenylalanine metabolism	ko00360	208							13	0.00357086	0.0400234
Phenylalanine, tyrosine and tryptophan biosynthesis	ko00400	155	26	0.000309565	0.0113765
1.6 Metabolism of other amino acids
Taurine and hypotaurine metabolism	ko00430	56																									11	0.00220539	0.0464706
Cyanoamino acid metabolism	ko00460	153							14	0.00115994	0.0173347	12	0.000170361	0.00250531							15	0.00182763	0.0327755				24	0.00110149	0.0270784	16	0.000399795	0.00827268
D-Glutamine and D-glutamate metabolism	ko00471	13										2	0.00400978	0.0371276
Glutathione metabolism	ko00480	223										14	0.000703197	0.00878996	18	0.000143236	0.00251685
1.7 Glycan biosynthesis and metabolism
Glycosaminoglycan biosynthesis - chondroitin sulfate / dermatan sulfate	ko00532	2							1	0.00157576	0.0223094										1	0.00210673	0.0354193
Glycosphingolipid biosynthesis - globo series	ko00603	26
Glycosphingolipid biosynthesis - ganglio series	ko00604	12	4	0.00220086	0.0497732							4	0.000467698	0.00615393
1.8 Metabolism of cofactors and vitamins
Porphyrin and chlorophyll metabolism	ko00860	163																									28	0.000103378	0.00435664
Ubiquinone and other terpenoid-quinone biosynthesis	ko00130	95										10	3.30642e-05	0.000635849	10	0.00027284	0.00419491													13	6.52473e-05	0.00159559
1.9 Metabolism of terpenoids and polyketides
Terpenoid backbone biosynthesis	ko00900	131	29	5.21404e-07	3.06585e-05				14	0.000222997	0.00461432				15	6.05222e-06	0.000212692										22	0.000624052	0.0184095
Brassinosteroid biosynthesis	ko00905	40													5	0.00178221	0.0243569
Carotenoid biosynthesis	ko00906	49										6	0.000243322	0.00337948							8	0.000342419	0.0076759				16	2.62143e-07	1.54664e-05	10	6.78976e-06	0.000204774
Zeatin biosynthesis	ko00908	31							6	0.000173264	0.003884	4	0.00108662	0.012348	6	5.14847e-05	0.00115139				6	0.000420283	0.00869662							5	0.00200106	0.0316638
1.10 Biosynthesis of other secondary metabolites
Phenylpropanoid biosynthesis	ko00940	312	45	0.000212357	0.00891899	29	9.46315e-05	0.0051858	45	1.36557e-14	3.67339e-12	36	9.88098e-15	6.17562e-13	37	3.1054e-12	3.81965e-10	40	4.94619e-10	1.3602e-07	43	3.30042e-11	2.21953e-09				45	0.000158404	0.00584115	29	4.97009e-05	0.00133695
Stilbenoid, diarylheptanoid and gingerol biosynthesis	ko00945	18							4	0.000543106	0.00973971				3	0.00240875	0.0296276				5	0.000106433	0.00260277
Flavonoid biosynthesis	ko00941	45							6	0.00184629	0.0248325	7	1.71216e-05	0.000366444	5	0.00329508	0.0352431				9	2.92537e-05	0.000874362
Novobiocin biosynthesis	ko00401	12										2	0.00314415	0.0302322																3	0.00136691	0.0229812
1.11 Xenobiotics biodegradation and metabolism
Metabolism of xenobiotics by cytochrome P450	ko00980	145													15	2.21515e-05	0.000544926
Drug metabolism - cytochrome P450	ko00982	143													15	1.86074e-05	0.000508601
2. Genetic Information Processing
3. Environmental Information Processing
3.2 Sigl transduction
MAPK signaling pathway - plant	ko04016	217										13	0.00155722	0.0169263	18	0.000100041	0.00189308	20	0.000690912	0.0237501
Hedgehog signaling pathway	ko04340	73							8	0.00234749	0.0287034
Plant hormone signal transduction	ko04075	297							31	3.27679e-07	1.56583e-05	34	6.42819e-14	3.2141e-12	34	5.75492e-11	2.83142e-09	37	4.53657e-09	6.23778e-07	36	3.62078e-08	1.39141e-06							38	9.41742e-10	6.33322e-08
3.3 Sigling molecules and interaction
4. Cellular Processes
4.2 Cell growth and death
Cell cycle - Caulobacter	ko04112	32	10	4.29229e-05	0.00210322																7	7.54012e-05	0.00202829				8	0.00103164	0.0270784	8	6.4539e-06	0.000204774
Ferroptosis	ko04216	119																												12	0.00215866	0.03226
4.4 Cellular community - prokaryotes
Biofilm formation - Escherichia coli	ko02026	38				6	0.00143183	0.0435913				6	4.56427e-05	0.000815048
5. Organismal Systems
5.1 Immune system
Antigen processing and presentation	ko04612	310													19	0.00317671	0.0352431
5.2 Endocrine system
Thyroid hormone synthesis	ko04918	116										8	0.00311074	0.0311074
Adipocytokine signaling pathway	ko04920	106																									19	0.000536382	0.0175814
5.10 Environmental adaptation									10	0.00326238	0.0381557
Circadian rhythm - fly	ko04711	14							5	8.80119e-06	0.000263058										3	0.00305592	0.0483555
Circadian rhythm - plant	ko04712	89										9	9.70095e-05	0.00161682
Plant-pathogen interaction	ko04626	323							32	7.27534e-07	2.44633e-05	24	1.13986e-06	3.56207e-05	24	6.68886e-05	0.00137122	32	7.80695e-06	0.000536728										29	9.35441e-05	0.00209695
