# Supplementary material for: Comparative transcriptomic analysis reveals genes regulating the germination of morphophysiologically dormant Paris polyphylla seeds during a warm stratification
Source: PLoS One. 2019 Feb 21;14(2):e0212514. doi: 10.1371/journal.pone.0212514 (PMC6383930; doi:10.1371/journal.pone.0212514)
Supplement: S8 Table — (XLSX) [file pone.0212514.s014.xlsx]

## Sheet: Sheet1
S8 Table. Enriched KEGG pathways of unigenes exhibiting up-regulated expression among P. polyphylla tissues (Q-value ≤0.05).
Pathway name	Pathway ID	No. of Unigenes(Transcriptome)	Seed vs S_Str			S_Str vs S_Ger			Seed vs S_Ger			Seed vs StL			Seed vs Root			S_Ger vs Root			S_Ger vs StL			S_Str vs Root			S_Str vs StL			StL vs Root
			No. of DEGs	P-value	Q-value	No. of DEGs	P-value	Q-value	No. of DEGs	P-value	Q-value	No. of DEGs	P-value	Q-value	No. of DEGs	P-value	Q-value	No. of DEGs	P-value	Q-value	No. of DEGs	P-value	Q-value	No. of DEGs	P-value	Q-value	No. of DEGs	P-value	Q-value	No. of DEGs	P-value	Q-value
1. Metabolism
1.0 Global and overview maps
Metabolic pathways	ko01100	7199	581	4.81462e-06	0.00138179	117	1.594e-08	7.97001e-07	279	8.36089e-05	0.00359518	186	2.91478e-12	3.352e-10							156	4.38538e-13	2.32425e-11				215	8.65974e-15	5.001e-13
Biosynthesis of secondary metabolites	ko01110	3705	307	0.000387407	0.0370619	69	6.5355e-07	2.45081e-05	155	0.00022433	0.00723466	116	5.17875e-12	3.97037e-10							101	1.94067e-13	1.37141e-11				138	0	0
Microbial metabolism in diverse environments	ko01120	2087																50	0.00135058	0.0270116
2-Oxocarboxylic acid metabolism	ko01210
Biosynthesis of amino acids	ko01230	1264
1.1 Carbohydrate Metabolism
Glycolysis / Gluconeogenesis	ko00010	664													26	0.00063914	0.0103632	23	0.000180146	0.00632598										31	0.00032103	0.0193421
Pentose and glucuronate interconversions	ko00040	198													11	0.000847713	0.0120269
Ascorbate and aldarate metabolism	ko00053	136																			6	0.00273971	0.0305694				8	0.0014954	0.0240449
Starch and sucrose metabolism	ko00500	428				22	2.84712e-10	4.27068e-08	25	0.00176213	0.0239278	16	0.00132007	0.0168676
Amino sugar and nucleotide sugar metabolism	ko00520	448				16	8.06671e-06	0.000151251	28	0.000359154	0.00926617
Glyoxylate and dicarboxylate metabolism	ko00630	383																			12	0.00253696	0.0298797
1.2 Energy metabolism
Photosynthesis	ko00195	51				3	0.00222684	0.0235494				18	0	0							23	0	0				25	0	0
Photosynthesis - antenna proteins	ko00196	22										7	1.88036e-09	1.08121e-07							15	0	0				15	0	0
Carbon fixation in photosynthetic organisms	ko00710	374													19	0.000103978	0.00295038	18	1.00629e-05	0.000737945				19	0.000919251	0.0323051	18	0.000167624	0.00322676	23	2.59097e-05	0.00312212
Nitrogen metabolism	ko00910	190													12	0.000161409	0.00407109	10	0.000248657	0.00683807
Sulfur metabolism	ko00920	145
1.3 Lipid metabolism
Fatty acid biosynthesis	ko00061	197				6	0.00569301	0.0497862
Fatty acid elongation	ko00062	90										6	0.000940919	0.0127301
Glycerolipid metabolism	ko00561	228										12	0.000176225	0.00311782							10	0.000324503	0.00573288
Glycerophospholipid metabolism	ko00564	242																			9	0.00193803	0.0241684
Ether lipid metabolism	ko00565	76																									5	0.00381885	0.0400979
Sphingolipid metabolism	ko00600	141	21	0.00032255	0.046286	9	3.1749e-06	9.5247e-05	19	3.09685e-08	3.99494e-06	8	0.000778633	0.0111928	8	0.00259312	0.030981
Arachidonic acid metabolism	ko00590	53																			4	0.000782148	0.0103635				5	0.00058479	0.0103913
Linoleic acid metabolism	ko00591	27							6	1.85422e-05	0.000956779	6	2.83177e-07	8.14134e-06	3	0.00212475	0.0267954				3	0.000472685	0.00715781				3	0.00180476	0.0249067
alpha-Linolenic acid metabolism	ko00592	123							11	0.000668465	0.0114976	12	2.1443e-07	7.04555e-06							8	5.04894e-05	0.00118931				7	0.00300626	0.0347223
1.5 Amino acid metabolism
Histidine metabolism	ko00340	131																						9	0.00140065	0.040943
Phenylalanine metabolism	ko00360	309
Phenylalanine, tyrosine and tryptophan biosynthesis	ko00400	155							12	0.00166467	0.0238603
1.6 Metabolism of other amino acids
Cyanoamino acid metabolism	ko00460	153				9	6.59205e-06	0.000141258	12	0.00148065	0.022471	9	0.000333734	0.00511726							8	0.000267753	0.00516033				13	2.06068e-06	6.80026e-05
Glutathione metabolism	ko00480	223																			8	0.00375834	0.0398384
1.7 Glycan biosynthesis and metabolism
Glycosaminoglycan biosynthesis - chondroitin sulfate / dermatan sulfate	ko00532	2							1	0.00105248	0.0169713
Peptidoglycan biosynthesis	ko00550	7				1	0.00235494	0.0235494
1.8 Metabolism of cofactors and vitamins
Vitamin B6 metabolism	ko00750	55
Porphyrin and chlorophyll metabolism	ko00860	163																			8	0.000426881	0.00696145				15	1.46923e-07	5.65654e-06
Ubiquinone and other terpenoid-quinone biosynthesis	ko00130	95										7	0.000239423	0.00393337													6	0.00269997	0.032826
1.9 Metabolism of terpenoids and polyketides
Terpenoid backbone biosynthesis	ko00900	131																			10	1.94828e-06	6.88394e-05				11	1.0918e-05	0.000252206
Carotenoid biosynthesis	ko00906	49										6	1.97724e-05	0.00037897							7	3.11879e-07	1.32237e-05				14	1.66533e-14	7.69385e-13
Zeatin biosynthesis	ko00908	31							5	0.000421082	0.00987629	3	0.00189849	0.0229818	4	0.00039202	0.00741572													4	0.000943725	0.0284297
Limonene and pinene degradation	ko00903	53																						5	0.00176519	0.0434236
1.10 Biosynthesis of other secondary metabolites
Phenylpropanoid biosynthesis	ko00940	312				17	9.03234e-09	6.77425e-07	35	4.50638e-11	1.16265e-08	22	5.80009e-09	2.66804e-07	18	2.73622e-05	0.00103521				14	2.87658e-05	0.000762293				19	4.10485e-06	0.000105358
Stilbenoid, diarylheptanoid and gingerol biosynthesis	ko00945	18				2	0.000900597	0.0112575	4	0.000214081	0.00723466	2	0.00343038	0.0394494	3	0.000428718	0.00748607
Flavonoid biosynthesis	ko00941	45				3	0.0013963	0.0161112	6	0.000570944	0.0114467	7	8.9672e-07	2.29162e-05	5	0.000301027	0.0062121										4	0.00183296	0.0249067
Flavone and flavonol biosynthesis	ko00944	15				2	0.000514326	0.00701353
Streptomycin biosynthesis	ko00521	67				3	0.00597435	0.0497862
1.11 Xenobiotics biodegradation and metabolism
Chloroalkane and chloroalkene degradation	ko00625	121													7	0.00356513	0.0385374	6	0.00330723	0.0454745
Atrazine degradation	ko00791	5													1	0.00404722	0.0417599	1	0.00245914	0.0386436
Metabolism of xenobiotics by cytochrome P450	ko00980	145													12	9.64983e-06	0.000438102
Drug metabolism - cytochrome P450	ko00982	143													12	8.29297e-06	0.000438102
2. Genetic Information Processing
2.1 Transcription
RNA polymerase	ko03020	129																						10	0.000321931	0.015839
Spliceosome	ko03040	678																20	0.00305136	0.0447532										31	0.000460152	0.0184828
2.2 Translation
RNA transport	ko03013	706																												32	0.000446122	0.0184828
2.3 Folding, sorting and degradation
Protein processing in endoplasmic reticulum	ko04141	865													35	5.1413e-05	0.00166725	35	1.5576e-07	1.71337e-05				39	8.40061e-05	0.0068885				39	0.000141213	0.0113441
2.4 Replication and repair
Non-homologous end-joining	ko03450	21																						3	0.00149792	0.040943
3. Environmental Information Processing
3.1 Membrane transport
Bacterial secretion system	ko03070	26																									3	0.00156136	0.0240449
3.2 Signal transduction
MAPK signaling pathway - plant	ko04016	217													16	2.74142e-06	0.000207434	11	0.000201281	0.00632598
ErbB signaling pathway	ko04012	111
Hedgehog signaling pathway	ko04340	73							8	0.00057677	0.0114467
Plant hormone signal transduction	ko04075	297				13	4.61087e-06	0.000115272	21	0.000299375	0.00858207	16	1.75036e-05	0.000365984	22	5.94541e-08	1.34961e-05	20	1.43534e-08	3.15775e-06	13	6.56075e-05	0.00139088	22	1.17992e-06	0.000145131	16	8.89857e-05	0.0018687	23	4.95639e-07	0.000119449
4. Cellular Processes
4.1 Transport and catabolism
Phagosome	ko04145	575
4.2 Cell growth and death
Cell cycle - Caulobacter	ko04112	32																			5	4.21718e-06	0.00012772				6	2.36986e-06	6.84298e-05
Necroptosis	ko04217	394													16	0.00344948	0.0385374
4.3 Cellular community - eukaryotes
Gap junction	ko04540	224				9	0.000169238	0.00253857
4.4 Cellular community - prokaryotes
Quorum sensing	ko02024	152																									8	0.00318918	0.035081
Biofilm formation - Escherichia coli	ko02026	38				4	5.27978e-05	0.000879963
5. Organismal Systems
5.1 Immune system
Antigen processing and presentation	ko04612	310													15	0.000735168	0.0111255	13	0.000490568	0.0107925
T cell receptor signaling pathway	ko04660	146
Th1 and Th2 cell differentiation	ko04658	62										4	0.00430544	0.0471549
Th17 cell differentiation	ko04659	138																7	0.00170181	0.0311998
IL-17 signaling pathway	ko04657	142																7	0.0020374	0.0344791				10	0.000727665	0.0298343
5.2 Endocrine system
Adipocytokine signaling pathway	ko04920	106							10	0.000660155	0.0114976
Estrogen signaling pathway	ko04915	332													17	0.00019294	0.00437973	14	0.000310034	0.00757861				19	0.000202568	0.0124579				18	0.000731553	0.0251863
5.4 Digestive system
Mineral absorption	ko04978	49																			4	0.000543383	0.00767981				4	0.00268352	0.032826
5.9 Aging
Longevity regulating pathway - multiple species	ko04213	295													14	0.0012371	0.016519	14	8.56813e-05	0.00376998				22	1.05017e-06	0.000145131
5.10 Environmental adaptation
Circadian rhythm - fly	ko04711	14							5	2.75063e-06	0.000177415
Circadian rhythm - plant	ko04712	89										9	3.12656e-06	7.19108e-05
Plant-pathogen interaction	ko04626	323							27	2.59211e-06	0.000177415	21	5.1699e-08	1.98179e-06	22	2.69852e-07	3.06282e-05	15	6.81233e-05	0.00374678
