# Supplementary material for: Comparative transcriptomic analysis reveals genes regulating the germination of morphophysiologically dormant Paris polyphylla seeds during a warm stratification
Source: PLoS One. 2019 Feb 21;14(2):e0212514. doi: 10.1371/journal.pone.0212514 (PMC6383930; doi:10.1371/journal.pone.0212514)
Supplement: S9 Table — (XLSX) [file pone.0212514.s015.xlsx]

## Sheet: Sheet1
S9 Table. Enriched KEGG pathways of unigenes exhibiting down-regulated expression among P. polyphylla tissues (Q-value ≤0.05).
Pathway name	Pathway ID	No. of Unigenes (Transcriptome)	Seed vs S_Str			S_Str vs S_Ger			Seed vs S_Ger			Seed vs StL			Seed vs Root			S_Ger vs Root			S_Ger vs StL			S_Str vs Root			S_Str vs StL			StL vs Root
			No. of DEGs	P-value	Q-value	No. of DEGs	P-value	Q-value	No. of DEGs	P-value	Q-value	No. of DEGs	P-value	Q-value	No. of DEGs	P-value	Q-value	No. of DEGs	P-value	Q-value	No. of DEGs	P-value	Q-value	No. of DEGs	P-value	Q-value	No. of DEGs	P-value	Q-value	No. of DEGs	P-value	Q-value
1. Metabolism
1.0 Global and overview maps
Metabolic pathways	ko01100	7199	179	2.74225e-14	1.02149e-12	301	1.55458e-05	0.000814659	80	8.0769e-07	2.56442e-05	84	0.00012299	0.00276766	145	1.5099e-14	5.05818e-13	261	3.27395e-07	2.79377e-05				557	2.45622e-07	7.17215e-05	537	2.42297e-05	0.00351331	219	0	0
Biosynthesis of secondary metabolites	ko01110	3705	115	1.76525e-14	8.76743e-13	165	0.000159458	0.0042788	47	1.88743e-05	0.000342435	62	9.20855e-09	7.78122e-07	99	0	0	141	6.37789e-05	0.00408185										141	0	0
Microbial metabolism in diverse environments	ko01120	2087				106	2.024e-05	0.000814659
Biosynthesis of antibiotics	ko01130	2352				106	2.024e-05	0.000814659							46	0.000396506	0.00483016
Carbon metabolism	ko01200	1375				69	0.00075187	0.0134501
2-Oxocarboxylic acid metabolism	ko01210	327				25	7.77572e-05	0.00250378
Biosynthesis of amino acids	ko01230	1258				74	2.79679e-06	0.000450284																			108	0.00126437	0.0916669
1.1 Carbohydrate Metabolism
Citrate cycle (TCA cycle)	ko00020	399				24	0.0032966	0.0353835										22	0.00113442	0.0363015
Pentose and glucuronate interconversions	ko00040	198							6	0.000614123	0.00628163	6	0.00155463	0.0218943	8	0.00073348	0.00756049
Fructose and mannose metabolism	ko00051	270										7	0.00222976	0.0289869	8	0.00594965	0.0318901
Galactose metabolism	ko00052	205													9	0.00021405	0.00286827													10	0.00183636	0.0192818
Starch and sucrose metabolism	ko00500	428	20	5.32162e-06	9.91152e-05							13	1.84779e-05	0.000624552	16	2.08234e-05	0.00039862				28	0.000147168	0.00637729							17	0.00137224	0.0158494
Pyruvate metabolism	ko00620	523				30	0.00269109	0.0333281
Amino sugar and nucleotide sugar metabolism	ko00520	442										12	0.000124199	0.00276766	14	0.000408758	0.00456447
Glyoxylate and dicarboxylate metabolism	ko00630	383																												15	0.00265744	0.0240386
1.2 Energy metabolism
Photosynthesis	ko00195	51	17	0	0				11	0	0				13	0	0													24	0	0
Photosynthesis - antenna proteins	ko00196	22	15	0	0				11	0	0				11	0	0													13	0	0
Carbon fixation in photosynthetic organisms	ko00710	374																												7	0.00632066	0.0481872
Sulfur metabolism	ko00920	145				12	0.00160908	0.0235511
1.3 Lipid metabolism
Fatty acid elongation	ko00062	90																												5	0.00713053	0.0499137
Cutin, suberine and wax biosynthesis	ko00073	41	4	0.00113872	0.0131766				3	0.000218319	0.00277266	3	0.000400002	0.00751114	3	0.00151559	0.0101545
Glycerolipid metabolism	ko00561	228													8	0.00195807	0.0119265													14	3.02706e-05	0.000874063
Glycerophospholipid metabolism	ko00564	242																						30	0.000272509	0.0265242				12	0.000724377	0.0104582
Steroid biosynthesis	ko00100	174	8	0.00188624	0.0147921
Sphingolipid metabolism	ko00600	141										5	0.00131789	0.0209032				18	1.93929e-08	2.48229e-06	24	3.43525e-12	8.93166e-10				23	1.33229e-05	0.00351331
Linoleic acid metabolism	ko00591	27																												3	0.00155001	0.0170501
alpha-Linolenic acid metabolism	ko00592	123																10	0.000772767	0.0320753				21	0.000127856	0.018667				16	1.6294e-10	7.52784e-09
Arachidonic acid metabolism	ko00590	53	4	0.00149555	0.013108				4	4.06332e-05	0.000645052
1.5 Amino acid metabolism
Alanine, aspartate and glutamate metabolism	ko00250	398				27	0.000330393	0.00759904
Cysteine and methionine metabolism	ko00270	446
Arginine biosynthesis	ko00220	209	8	0.00631323	0.0408987
Phenylalanine metabolism	ko00360	309
Phenylalanine, tyrosine and tryptophan biosynthesis	ko00400	155
1.6 Metabolism of other amino acids
Taurine and hypotaurine metabolism	ko00430	56
Phosphonate and phosphinate metabolism	ko00440	15							1	0.00515721	0.039204
Selenocompound metabolism	ko00450	99													5	0.00132541	0.00973798													6	0.00270565	0.0240386
Cyanoamino acid metabolism	ko00460	153	8	0.000767416	0.00714656										8	0.000109124	0.00162473	11	0.00144179	0.0392519										11	3.45271e-05	0.000886195
Glutathione metabolism	ko00480	223													8	0.0016833	0.010741													11	0.00113043	0.0145072
1.7 Glycan biosynthesis and metabolism
Glycosaminoglycan biosynthesis - chondroitin sulfate / dermatan sulfate	ko00532	2				1	0.00119669	0.0192666										1	0.000805986	0.0320753	1	0.00103632	0.0269443
Glycosphingolipid biosynthesis - globo and isoglobo series	ko00603	26	3	0.000704171	0.00699476				2	0.00085998	0.00780125	2	0.00136057	0.0209032	2	0.00375187	0.020948
Glycosphingolipid biosynthesis - ganglio series	ko00604	12													1	0.00896327	0.0428957
Peptidoglycan biosynthesis	ko00550	7	1	0.00499444	0.033826																									1	0.00699679	0.0499137
1.8 Metabolism of cofactors and vitamins
Thiamine metabolism	ko00730	82							3	0.00299788	0.0237957
Vitamin B6 metabolism	ko00750	55
Porphyrin and chlorophyll metabolism	ko00860	163	9	0.000283441	0.00351939										7	0.000876416	0.00774183													11	6.41427e-05	0.001347
Ubiquinone and other terpenoid-quinone biosynthesis	ko00130	95	5	0.00404723	0.0287161				4	0.000643002	0.00628163				5	0.00107014	0.00843519													7	0.000433209	0.00667142
1.9 Metabolism of terpenoids and polyketides
Terpenoid backbone biosynthesis	ko00900	131	16	3.03102e-11	9.03244e-10				13	6.99552e-13	2.96143e-11	6	0.000131014	0.00276766	14	6.62935e-11	1.77667e-09													9	0.000192783	0.00318091
Diterpenoid biosynthesis	ko00904	36													3	0.000924398	0.00774183													3	0.0045541	0.0389628
Carotenoid biosynthesis	ko00906	49	5	0.00011948	0.00178026				3	0.000436706	0.00504197				3	0.00293968	0.0171268													9	2.15809e-08	8.30865e-07
Brassinosteroid biosynthesis	ko00905	40													3	0.00138076	0.00973798
Zeatin biosynthesis	ko00908	31				5	0.000591386	0.0119016							2	0.00620365	0.0319727				5	0.000404105	0.0131334
1.10 Biosynthesis of other secondary metabolites
Phenylpropanoid biosynthesis	ko00940	312	17	2.76319e-06	5.88165e-05				10	1.77655e-05	0.000376037	14	7.48186e-08	4.21478e-06	19	1.65106e-09	3.68736e-08	29	6.43304e-09	1.64686e-06	29	1.05434e-07	1.37065e-05							16	9.79126e-05	0.00188482
Stilbenoid, diarylheptanoid and gingerol biosynthesis	ko00945	18																			5	1.45592e-05	0.0012618
Flavonoid biosynthesis	ko00941	45																5	0.00162795	0.0392519	7	8.34605e-05	0.00433995
Flavone and flavonol biosynthesis	ko00944	15	2	0.00156022	0.0129151
Indole alkaloid biosynthesis	ko00901	4													1	0.000868885	0.00774183													1	0.00207564	0.0208467
Tropane, piperidine and pyridine alkaloid biosynthesis	ko00960	88																												5	0.00640301	0.0481872
Caffeine metabolism	ko00232	18							1	0.00740863	0.039204
Betalain biosynthesis	ko00965	9																2	0.00168661	0.0392519
Novobiocin biosynthesis	ko00401	12																												2	0.00128994	0.015683
Phenazine biosynthesis	ko00405	8	1	0.00658974	0.0409113
1.11 Xenobiotics biodegradation and metabolism
Metabolism of xenobiotics by cytochrome P450	ko00980	145				11	0.00460978	0.0436574
Drug metabolism - cytochrome P450	ko00982	143				11	0.00412395	0.0414972
2. Genetic Information Processing
2.2 Translation
Ribosome biogenesis in eukaryotes	ko03008	526				30	0.00293107	0.0337073
2.4 Replication and repair
Homologous recombination	ko03440	111							3	0.00873908	0.0443945
3. Environmental Information Processing
3.2 Signal transduction
Plant hormone signal transduction	ko04075	297	16	5.81235e-06	9.62267e-05				10	1.12297e-05	0.000285235	18	9.57801e-12	1.61868e-09	12	7.50873e-05	0.00125771	17	0.00220471	0.0470337	23	3.70813e-05	0.00241028							15	0.000177668	0.00315703
4. Cellular Processes
4.1 Transport and catabolism
Peroxisome	ko04146	374																												14	0.00517568	0.0426994
4.2 Cell growth and death
Cell cycle - Caulobacter	ko04112	32	8	1.1528e-09	2.86279e-08				2	0.00158924	0.0134556				2	0.00678477	0.0336725													7	1.05229e-07	3.47256e-06
4.3 Cellular community - eukaryotes
Gap junction	ko04540	224																			17	0.00036111	0.0131334
4.4 Cellular community - prokaryotes
Quorum sensing	ko02024	152																												8	0.00241983	0.0232909
Biofilm formation - Vibrio cholerae	ko05111	8				2	0.00203034	0.0272404																3	0.00104083	0.0607844	3	0.00101404	0.0916669
Biofilm formation - Escherichia coli	ko02026	38	3	0.00299501	0.0223129							5	7.62918e-07	3.22333e-05							5	0.00125177	0.0295872
5. Organismal Systems
5.2 Endocrine system
Adipocytokine signaling pathway	ko04920	106																9	0.00087706	0.0320753				16	0.000519134	0.0378968				7	0.000898864	0.012214
Thyroid hormone synthesis	ko04918	116	7	0.000528175	0.00562129				5	0.000202393	0.00277266																			6	0.00646668	0.0481872
5.4 Digestive system
Mineral absorption	ko04978	49	3	0.0075046	0.0447274
5.9 Aging
Longevity regulating pathway - worm	ko04212	259	12	0.000268721	0.00363995
5.10 Environmental adaptation
Circadian rhythm - fly	ko04711	14																			3	0.000825365	0.0238439
Plant-pathogen interaction	ko04626	351																												17	4.59452e-05	0.00106133
