# Supplementary material for: Comparative transcriptomic analysis reveals genes regulating the germination of morphophysiologically dormant Paris polyphylla seeds during a warm stratification
Source: PLoS One. 2019 Feb 21;14(2):e0212514. doi: 10.1371/journal.pone.0212514 (PMC6383930; doi:10.1371/journal.pone.0212514)
Supplement: S10 Table — (XLSX) [file pone.0212514.s016.xlsx]

## Sheet: Sheet1
S10 Table List of P. polyphylla hormone metabolism genes identified by a BLASTx search of an Arabidopsis thaliana protein database.
Unigene ID	DEG	At ID.	% identity	alignment length	mismatches	gap opens	q. start	q. end	s. start	s. end	evalue	bit score	Gene name	Reaction id	Enzymatic activity	Hormone metabolism pathway
c138815_g1	c138815_g1	AT2G21860.1	63.71	485	155	4	1741	308	44	514	0	644	AT2G21860.1		violaxanthin de-epoxidase/violaxanthin de-epoxidase	zeaxanthin, antheraxanthin and violaxanthin interconversion	abscisic acid biosynthesis
c145711_g1	c145711_g1	AT1G08550.3	71.79	397	93	2	473	1660	84	462	0	528	NPQ1		antheraxanthin deepoxidase/violaxanthin deepoxidase	zeaxanthin, antheraxanthin and violaxanthin interconversion	abscisic acid biosynthesis
c134287_g1	c134287_g1	AT2G21530.1	62.6	123	45	1	603	235	79	200	4e-45	155	AT2G21530.1		zeaxanthin epoxidase/antheraxanthin epoxidase	zeaxanthin, antheraxanthin and violaxanthin interconversion	abscisic acid biosynthesis
c146089_g1	c146089_g1	AT5G67030.1	71.53	569	158	2	672	2369	100	667	0	842	ABA1		zeaxanthin epoxidase/antheraxanthin epoxidase	zeaxanthin, antheraxanthin and violaxanthin interconversion	abscisic acid biosynthesis
c134229_g1		AT5G67030.1	25.76	229	143	8	64	708	215	430	2e-10	63.2	ABA1		zeaxanthin epoxidase/antheraxanthin epoxidase	zeaxanthin, antheraxanthin and violaxanthin interconversion	abscisic acid biosynthesis
c189561_g1		AT5G67030.2	29.58	71	50	0	215	3	321	391	3e-06	44.7	ABA1		zeaxanthin epoxidase/antheraxanthin epoxidase	zeaxanthin, antheraxanthin and violaxanthin interconversion	abscisic acid biosynthesis
c229769_g1		AT5G67030.1	28.45	239	144	6	890	189	212	428	2e-16	82.4	ABA1		zeaxanthin epoxidase/antheraxanthin epoxidase	zeaxanthin, antheraxanthin and violaxanthin interconversion	abscisic acid biosynthesis
c7185_g1		AT5G67030.1	29.84	124	77	3	233	580	314	435	2e-08	55.8	ABA1		zeaxanthin epoxidase/antheraxanthin epoxidase	zeaxanthin, antheraxanthin and violaxanthin interconversion	abscisic acid biosynthesis
c96342_g1		AT5G67030.2	34.69	98	63	1	12	302	303	400	2e-10	60.1	ABA1		zeaxanthin epoxidase/antheraxanthin epoxidase	zeaxanthin, antheraxanthin and violaxanthin interconversion	abscisic acid biosynthesis
c86959_g1		AT5G67030.2	24.03	233	151	10	469	1146	189	402	6e-10	62.4	ABA1		zeaxanthin epoxidase/antheraxanthin epoxidase	zeaxanthin, antheraxanthin and violaxanthin interconversion	abscisic acid biosynthesis
c103017_g1		AT2G27150.5	62.71	295	110	0	885	1	461	755	2e-133	408	AAO3	1.2.3.14	abscisic aldehyde oxidase	Abscisic acid Biosynthesis	abscisic acid biosynthesis
c111394_g1		AT2G27150.2	60.29	136	53	1	2	406	1030	1165	8e-52	179	AAO3	1.2.3.14	abscisic aldehyde oxidase	Abscisic acid Biosynthesis	abscisic acid biosynthesis
c124055_g1		AT2G27150.5	43.24	148	61	5	2	439	54	180	1e-25	104	AAO3	1.2.3.14	abscisic aldehyde oxidase	Abscisic acid Biosynthesis	abscisic acid biosynthesis
c243109_g1		AT2G27150.5	48.05	77	40	0	231	1	479	555	7e-19	82	AAO3	1.2.3.14	abscisic aldehyde oxidase	Abscisic acid Biosynthesis	abscisic acid biosynthesis
c60816_g1		AT2G27150.5	59.44	180	73	0	1	540	741	920	7e-71	233	AAO3	1.2.3.14	abscisic aldehyde oxidase	Abscisic acid Biosynthesis	abscisic acid biosynthesis
c139345_g1	c139345_g1	AT1G52340.1	51.85	270	119	2	1093	317	16	285	9e-78	247	ABA2;;SDR1	1.1.1.288	xanthoxin dehydrogenase	Abscisic acid Biosynthesis	abscisic acid biosynthesis
c140928_g2	c140928_g2	AT1G52340.1	49.5	200	92	2	2	574	85	284	6e-43	150	ABA2;;SDR1	1.1.1.288	xanthoxin dehydrogenase	Abscisic acid Biosynthesis	abscisic acid biosynthesis
c144287_g1	c144287_g1	AT1G52340.1	62.08	269	99	1	1208	411	16	284	1e-106	321	ABA2;;SDR1	1.1.1.288	xanthoxin dehydrogenase	Abscisic acid Biosynthesis	abscisic acid biosynthesis
c209725_g1		AT1G52340.1	36.76	68	42	1	15	215	73	140	7e-08	48.5	ABA2;;SDR1	1.1.1.288	xanthoxin dehydrogenase	Abscisic acid Biosynthesis	abscisic acid biosynthesis
c218975_g1		AT1G52340.1	50	48	24	0	49	192	172	219	2e-06	44.7	ABA2;;SDR1	1.1.1.288	xanthoxin dehydrogenase	Abscisic acid Biosynthesis	abscisic acid biosynthesis
c233444_g1		AT1G52340.1	45.28	53	27	1	37	195	172	222	3e-06	44.3	ABA2;;SDR1	1.1.1.288	xanthoxin dehydrogenase	Abscisic acid Biosynthesis	abscisic acid biosynthesis
c155036_g1	c155036_g1	AT3G26760.1	26.73	217	139	5	1367	717	28	224	2e-14	74.7	AT3G26760.1	1.1.1.288	xanthoxin dehydrogenase	Abscisic acid Biosynthesis	abscisic acid biosynthesis
c190878_g1		AT3G26760.1	31.75	211	123	7	1	621	35	228	5e-24	99.8	AT3G26760.1	1.1.1.288	xanthoxin dehydrogenase	Abscisic acid Biosynthesis	abscisic acid biosynthesis
c251942_g1		AT3G26760.1	33.33	108	66	2	2	307	40	147	1e-12	63.5	AT3G26760.1	1.1.1.288	xanthoxin dehydrogenase	Abscisic acid Biosynthesis	abscisic acid biosynthesis
c76347_g1		AT3G26760.1	30.24	248	150	9	845	135	36	271	3e-17	80.5	AT3G26760.1	1.1.1.288	xanthoxin dehydrogenase	Abscisic acid Biosynthesis	abscisic acid biosynthesis
c255110_g1		AT3G26770.1	35.23	88	53	2	258	1	63	148	2e-12	62	AT3G26770.1	1.1.1.288	xanthoxin dehydrogenase	Abscisic acid Biosynthesis	abscisic acid biosynthesis
c216704_g1		AT3G42960.1	41.67	72	40	2	225	13	59	129	8e-09	52	AT3G42960.1	1.1.1.288	xanthoxin dehydrogenase	Abscisic acid Biosynthesis	abscisic acid biosynthesis
c7385_g1		AT3G42960.1	34.59	133	81	4	352	735	8	139	2e-13	68.9	AT3G42960.1	1.1.1.288	xanthoxin dehydrogenase	Abscisic acid Biosynthesis	abscisic acid biosynthesis
c117478_g1		AT3G51680.1	27.45	306	175	7	893	54	9	293	4e-25	103	SDR2	1.1.1.288	xanthoxin dehydrogenase	Abscisic acid Biosynthesis	abscisic acid biosynthesis
c141040_g1	c141040_g1	AT3G51680.1	54.97	322	118	6	1081	140	1	303	2e-97	296	SDR2	1.1.1.288	xanthoxin dehydrogenase	Abscisic acid Biosynthesis	abscisic acid biosynthesis
c157460_g1		AT3G51680.1	57.14	42	18	0	132	7	29	70	2e-07	48.9	SDR2	1.1.1.288	xanthoxin dehydrogenase	Abscisic acid Biosynthesis	abscisic acid biosynthesis
c167058_g1		AT3G51680.1	48.08	52	27	0	53	208	169	220	6e-10	54.7	SDR2	1.1.1.288	xanthoxin dehydrogenase	Abscisic acid Biosynthesis	abscisic acid biosynthesis
c175019_g1		AT3G51680.1	37.5	120	73	1	419	66	32	151	2e-17	79	SDR2	1.1.1.288	xanthoxin dehydrogenase	Abscisic acid Biosynthesis	abscisic acid biosynthesis
c1802_g1		AT3G51680.1	31.72	268	161	6	765	1	37	295	2e-26	107	SDR2	1.1.1.288	xanthoxin dehydrogenase	Abscisic acid Biosynthesis	abscisic acid biosynthesis
c192484_g1		AT3G51680.1	50.88	57	28	0	3	173	172	228	3e-13	63.9	SDR2	1.1.1.288	xanthoxin dehydrogenase	Abscisic acid Biosynthesis	abscisic acid biosynthesis
c193211_g1		AT3G51680.1	38.41	164	92	2	2	466	34	197	2e-22	92.4	SDR2	1.1.1.288	xanthoxin dehydrogenase	Abscisic acid Biosynthesis	abscisic acid biosynthesis
c228094_g1		AT3G51680.1	35.47	265	145	6	148	876	31	291	5e-30	118	SDR2	1.1.1.288	xanthoxin dehydrogenase	Abscisic acid Biosynthesis	abscisic acid biosynthesis
c230375_g1		AT3G51680.1	38.07	197	113	4	773	201	39	232	2e-26	106	SDR2	1.1.1.288	xanthoxin dehydrogenase	Abscisic acid Biosynthesis	abscisic acid biosynthesis
c238463_g1		AT3G51680.1	39.55	134	73	2	4	396	99	227	1e-19	84	SDR2	1.1.1.288	xanthoxin dehydrogenase	Abscisic acid Biosynthesis	abscisic acid biosynthesis
c26391_g1		AT3G51680.1	58.43	89	32	2	10	267	141	227	2e-21	88.2	SDR2	1.1.1.288	xanthoxin dehydrogenase	Abscisic acid Biosynthesis	abscisic acid biosynthesis
c75211_g1		AT3G51680.1	35	280	148	8	942	160	31	295	4e-32	124	SDR2	1.1.1.288	xanthoxin dehydrogenase	Abscisic acid Biosynthesis	abscisic acid biosynthesis
c85609_g1		AT3G51680.1	37.78	135	81	2	1	399	32	165	9e-22	89.7	SDR2	1.1.1.288	xanthoxin dehydrogenase	Abscisic acid Biosynthesis	abscisic acid biosynthesis
c92743_g1		AT3G51680.1	33.96	268	160	7	106	867	31	295	4e-36	135	SDR2	1.1.1.288	xanthoxin dehydrogenase	Abscisic acid Biosynthesis	abscisic acid biosynthesis
c140877_g1	c140877_g1	AT4G19170.1	63.8	511	174	7	315	1829	88	593	0	605	NCED4	1.13.11.51	9-cis-epoxycarotenoid dioxygenase	Abscisic acid Biosynthesis	abscisic acid biosynthesis
c151570_g1	c151570_g1	AT3G14440.1	68.31	527	162	3	1854	277	77	599	0	737	NCED3	1.13.11.51	9-cis-epoxycarotenoid dioxygenase	Abscisic acid Biosynthesis	abscisic acid biosynthesis
c8843_g1		AT3G14440.1	27.18	504	312	12	117	1553	122	595	6e-49	180	NCED3	1.13.11.51	9-cis-epoxycarotenoid dioxygenase	Abscisic acid Biosynthesis	abscisic acid biosynthesis
c144038_g1		AT3G24220.1	61.99	513	190	3	182	1714	66	575	0	639	NCED6	1.13.11.51	9-cis-epoxycarotenoid dioxygenase	Abscisic acid Biosynthesis	abscisic acid biosynthesis
c143397_g1		AT1G19630.1	53.93	445	197	3	110	1420	30	474	8e-166	484	CYP722A1	1.14.13.93	(+)-abscisic acid 8'-hydroxylase	Abscisic acid derivative Biosynthesis/ABA degradation	phaseic acid biosynthesis
c154575_g1		AT1G19630.3	47.06	34	18	0	292	393	38	71	2e-06	37.4	CYP722A1	1.14.13.93	(+)-abscisic acid 8'-hydroxylase	Abscisic acid derivative Biosynthesis/ABA degradation	phaseic acid biosynthesis
c161411_g1		AT1G19630.1	53.23	124	58	0	2	373	347	470	5e-44	154	CYP722A1	1.14.13.93	(+)-abscisic acid 8'-hydroxylase	Abscisic acid derivative Biosynthesis/ABA degradation	phaseic acid biosynthesis
c203648_g1		AT1G19630.2	47.69	65	27	2	6	185	240	302	1e-10	57.8	CYP722A1	1.14.13.93	(+)-abscisic acid 8'-hydroxylase	Abscisic acid derivative Biosynthesis/ABA degradation	phaseic acid biosynthesis
c128611_g1	c128611_g1	AT3G21790.1	42.67	75	40	1	14	229	240	314	3e-16	74.3	UGT71B7	2.4.1.263	abscisate beta-glucosyltransferase	Abscisic acid derivative Biosynthesis/ABA degradation	abscisic acid glucose ester metabolism
c142433_g1	c142433_g1	AT4G15550.1	39.06	384	185	14	1056	1	1	367	2e-78	252	UGT75D1;IAGLU	2.4.1.263	abscisate beta-glucosyltransferase;indole-3-acetate conjugate biosynthesis	Abscisic acid derivative Biosynthesis/ABA degradation;indole-3-acetate conjugate biosynthesis	abscisic acid glucose ester metabolism;indole-3-acetate conjugate biosynthesis
c36952_g1		AT4G15550.1	38.64	88	51	2	1	264	159	243	5e-13	65.1	UGT75D1;IAGLU	2.4.1.263	abscisate beta-glucosyltransferase;indole-3-acetate conjugate biosynthesis	Abscisic acid derivative Biosynthesis/ABA degradation;indole-3-acetate conjugate biosynthesis	abscisic acid glucose ester metabolism;indole-3-acetate conjugate biosynthesis
c139767_g1	c139767_g1	AT4G19230.2	72.62	409	107	2	2165	939	30	433	0	648	CYP707A1	1.14.13.-	abscisic acid 9'-hydroxylase;abscisic acid 8'-hydroxylase	Abscisic acid derivative Biosynthesis/ABA degradation	neophaseic acid biosynthesis
c240150_g1		AT4G19230.1	60	85	24	3	242	3	1	80	1e-26	102	CYP707A1	1.14.13.-	abscisic acid 9'-hydroxylase;abscisic acid 8'-hydroxylase	Abscisic acid derivative Biosynthesis/ABA degradation	neophaseic acid biosynthesis
c148601_g4		AT2G29090.4	58.82	85	26	2	495	241	67	142	4e-25	100	CYP707A2	1.14.13.-	abscisic acid 9'-hydroxylase;abscisic acid 8'-hydroxylase	Abscisic acid derivative Biosynthesis/ABA degradation	neophaseic acid biosynthesis
c186877_g1		AT5G45340.1	85.71	63	9	0	218	30	397	459	4e-33	119	CYP707A3	1.14.13.-	abscisic acid 9'-hydroxylase;abscisic acid 8'-hydroxylase	Abscisic acid derivative Biosynthesis/ABA degradation	neophaseic acid biosynthesis
c109809_g1		AT3G19270.1	91.3	23	2	0	145	213	401	423	8e-09	52	CYP707A4	1.14.13.-	abscisic acid 9'-hydroxylase;abscisic acid 8'-hydroxylase	Abscisic acid derivative Biosynthesis/ABA degradation	neophaseic acid biosynthesis
c148601_g2	c148601_g2	AT3G19270.2	65.99	441	142	2	1760	459	26	465	0	618	CYP707A4	1.14.13.-	abscisic acid 9'-hydroxylase;abscisic acid 8'-hydroxylase	Abscisic acid derivative Biosynthesis/ABA degradation	neophaseic acid biosynthesis
c127850_g2		AT4G34138.1	36.09	133	70	3	391	38	37	169	1e-21	91.3	UGT73B1	2.4.1.263	abscisic acid glucosyltransferase	Abscisic acid derivative Biosynthesis/ABA degradation	abscisic acid glucose ester metabolism
c127850_g3		AT4G34138.1	35.45	110	56	4	298	11	37	145	5e-14	68.2	UGT73B1	2.4.1.263	abscisic acid glucosyltransferase	Abscisic acid derivative Biosynthesis/ABA degradation	abscisic acid glucose ester metabolism
c128551_g1		AT4G34138.1	38.28	128	60	3	393	67	40	167	4e-21	89.4	UGT73B1	2.4.1.263	abscisic acid glucosyltransferase	Abscisic acid derivative Biosynthesis/ABA degradation	abscisic acid glucose ester metabolism
c142851_g1		AT4G34138.1	42.71	96	50	1	3	290	388	478	4e-08	52.4	UGT73B1	2.4.1.263	abscisic acid glucosyltransferase	Abscisic acid derivative Biosynthesis/ABA degradation	abscisic acid glucose ester metabolism
c147305_g2		AT2G23260.1	49.51	103	44	2	3	287	351	453	2e-17	80.5	UGT84B1	2.4.1.263	abscisic acid glucosyltransferase	Abscisic acid derivative Biosynthesis/ABA degradation	abscisic acid glucose ester metabolism
c128909_g1		AT4G02780.1	50.88	735	318	13	2233	74	96	802	0	714	CPS	5.5.1.13	ent-copalyl diphosphate synthase	Gibberellins and Gibberellin Precursors Biosynthesis	ent-kaurene biosynthesis I
c133092_g1		AT4G02780.1	60.73	410	161	0	1487	258	186	595	0	537	CPS	5.5.1.13	ent-copalyl diphosphate synthase	Gibberellins and Gibberellin Precursors Biosynthesis	ent-kaurene biosynthesis I
c31237_g1		AT4G02780.1	58.11	74	29	1	2	223	117	188	8e-27	104	CPS	5.5.1.13	ent-copalyl diphosphate synthase	Gibberellins and Gibberellin Precursors Biosynthesis	ent-kaurene biosynthesis I
c108344_g1		AT1G79460.1	55.56	36	16	0	108	215	51	86	1e-08	52	KS1	4.2.3.19	ent-kaurene synthase	Gibberellins and Gibberellin Precursors Biosynthesis	ent-kaurene biosynthesis I
c152785_g1	c152785_g1	AT1G79460.1	50	770	378	5	280	2577	13	779	0	716	KS1	4.2.3.19	ent-kaurene synthase	Gibberellins and Gibberellin Precursors Biosynthesis	ent-kaurene biosynthesis I
c122613_g1		AT5G25900.1	65.38	104	35	1	493	185	404	507	2e-41	148	KO1;GA3; CYP701A3		ent-kaurene oxidase	Gibberellins and Gibberellin Precursors Biosynthesis	GA12 biosynthesis
c136087_g1		AT5G25900.1	61.49	348	134	0	1045	2	54	401	5e-158	457	KO1;GA3; CYP701A3		ent-kaurene oxidase	Gibberellins and Gibberellin Precursors Biosynthesis	GA12 biosynthesis
c146560_g1		AT5G25900.1	61.12	463	179	1	176	1561	45	507	0	608	KO1;GA3; CYP701A3		ent-kaurene oxidase	Gibberellins and Gibberellin Precursors Biosynthesis	GA12 biosynthesis
c112970_g1	c112970_g1	AT1G05160.2	22.42	388	244	13	326	1342	99	478	6e-10	62	KAO1; CYP88A3		ent-kaurenoate oxidase	Gibberellins and Gibberellin Precursors Biosynthesis	GA12 biosynthesis
c123937_g1	c123937_g1	AT1G05160.2	23.01	352	217	9	196	1116	97	439	1e-09	61.2	KAO1; CYP88A3		ent-kaurenoate oxidase	Gibberellins and Gibberellin Precursors Biosynthesis	GA12 biosynthesis
c131659_g2		AT1G05160.2	25.94	239	138	7	947	339	215	450	5e-08	55.5	KAO1; CYP88A3		ent-kaurenoate oxidase	Gibberellins and Gibberellin Precursors Biosynthesis	GA12 biosynthesis
c137129_g1	c137129_g1	AT1G05160.2	22.83	403	249	14	1260	199	61	450	2e-08	57.4	KAO1; CYP88A3		ent-kaurenoate oxidase	Gibberellins and Gibberellin Precursors Biosynthesis	GA12 biosynthesis
c139830_g1		AT1G05160.2	38	421	248	7	133	1371	45	460	2e-98	311	KAO1; CYP88A3		ent-kaurenoate oxidase	Gibberellins and Gibberellin Precursors Biosynthesis	GA12 biosynthesis
c145534_g1	c145534_g1	AT1G05160.2	22.65	362	227	11	1379	426	97	449	3e-08	56.6	KAO1; CYP88A3		ent-kaurenoate oxidase	Gibberellins and Gibberellin Precursors Biosynthesis	GA12 biosynthesis
c127322_g1	c127322_g1	AT2G32440.2	36.69	477	286	6	198	1607	21	488	1e-103	328	KAO2		ent-kaurenoate oxidase	Gibberellins and Gibberellin Precursors Biosynthesis	GA12 biosynthesis
c145974_g1	c145974_g1	AT2G32440.2	66.36	437	146	1	189	1499	54	489	0	629	KAO2		ent-kaurenoate oxidase	Gibberellins and Gibberellin Precursors Biosynthesis	GA12 biosynthesis
c195920_g1		AT3G19010.2	48.28	58	24	2	158	3	1	58	6e-09	51.6	AT3G19010.1	1.14.11.-	(gibberellin-12), 2-oxoglutarate:oxygen oxidoreductase	Gibberellins and Gibberellin Precursors Biosynthesis	gibberellin biosynthesis I (non C-3, non C-13 hydroxylation)
c103061_g1		AT4G25420.1	78.38	148	32	0	2	445	226	373	1e-80	249	GA20ox1	1.14.11.-	gibberellin 20-oxidase	Gibberellins and Gibberellin Precursors Biosynthesis	gibberellin biosynthesis I (non C-3, non C-13 hydroxylation)
c157977_g1		AT4G25420.2	39.84	128	76	1	386	3	11	137	6e-19	81.6	GA20ox1	1.14.11.-	gibberellin 20-oxidase	Gibberellins and Gibberellin Precursors Biosynthesis	gibberellin biosynthesis I (non C-3, non C-13 hydroxylation)
c163214_g1		AT4G25420.2	58.82	68	28	0	208	5	184	251	6e-26	98.6	GA20ox1	1.14.11.-	gibberellin 20-oxidase	Gibberellins and Gibberellin Precursors Biosynthesis	gibberellin biosynthesis I (non C-3, non C-13 hydroxylation)
c98377_g1		AT4G25420.2	57.55	212	88	2	637	2	22	231	5e-78	242	GA20ox1	1.14.11.-	gibberellin 20-oxidase	Gibberellins and Gibberellin Precursors Biosynthesis	gibberellin biosynthesis I (non C-3, non C-13 hydroxylation)
c133101_g1	c133101_g1	AT5G51810.1	55.62	356	147	5	1318	266	22	371	4e-130	386	GA20ox2	1.14.11.-	gibberellin 20-oxidase	Gibberellins and Gibberellin Precursors Biosynthesis	gibberellin biosynthesis I (non C-3, non C-13 hydroxylation)
c137729_g1	c137729_g1	AT5G51810.1	59.38	384	133	6	1249	149	1	378	7e-161	466	GA20ox2	1.14.11.-	gibberellin 20-oxidase	Gibberellins and Gibberellin Precursors Biosynthesis	gibberellin biosynthesis I (non C-3, non C-13 hydroxylation)
c252913_g1		AT1G60980.1	61.54	39	15	0	3	119	330	368	7e-10	54.7	GA20ox4	1.14.11.-	gibberellin 20-oxidase	Gibberellins and Gibberellin Precursors Biosynthesis	gibberellin biosynthesis I (non C-3, non C-13 hydroxylation)
c132515_g1		AT1G15550.1	45.88	340	163	6	129	1097	23	358	2e-95	295	GA3ox1	1.14.11.-	gibberellin 3-oxidase	Gibberellins and Gibberellin Precursors Biosynthesis	gibberellin biosynthesis I (non C-3, non C-13 hydroxylation)
c133934_g1		AT1G15550.1	52.5	360	141	7	43	1056	1	352	7e-117	350	GA3ox1	1.14.11.-	gibberellin 3-oxidase	Gibberellins and Gibberellin Precursors Biosynthesis	gibberellin biosynthesis I (non C-3, non C-13 hydroxylation)
c147004_g1		AT5G51310.1	55.21	96	35	1	267	4	113	208	4e-30	111	AT5G51310.1	1.14.11.15	gibberellin 3 beta-dioxygenase	Gibberellins and Gibberellin Precursors Biosynthesis	gibberellin biosynthesis III (early C-13 hydroxylation)
c151913_g2		AT1G78440.1	52.42	330	144	6	1171	197	1	322	3e-109	330	GA2ox1	1.14.11.-	gibberellin 2-oxidase	Gibberellins Degradation	gibberellin inactivation I (2β-hydroxylation)
c61469_g1		AT1G78440.1	50.82	61	21	2	171	353	1	52	2e-10	57.4	GA2ox1	1.14.11.-	gibberellin 2-oxidase	Gibberellins Degradation	gibberellin inactivation I (2β-hydroxylation)
c111184_g1	c111184_g1	AT1G30040.1	55.11	274	121	2	1203	382	60	331	1e-104	317	GA2ox2	1.14.11.-	gibberellin 2-oxidase	Gibberellins Degradation	gibberellin inactivation I (2β-hydroxylation)
c123261_g1	c123261_g1	AT1G30040.1	47.63	380	143	7	1201	83	1	331	3e-109	329	GA2ox2	1.14.11.-	gibberellin 2-oxidase	Gibberellins Degradation	gibberellin inactivation I (2β-hydroxylation)
c230102_g1		AT1G47990.1	55.67	97	35	2	45	320	148	241	3e-28	106	GA2ox4	1.14.11.-	gibberellin 2-oxidase	Gibberellins Degradation	gibberellin inactivation I (2β-hydroxylation)
c127526_g1		AT1G02400.1	53.72	309	135	5	142	1062	24	326	2e-106	322	GA2ox6	1.14.11.-	gibberellin 2-oxidase	Gibberellins Degradation	gibberellin inactivation I (2β-hydroxylation)
c227424_g1		AT1G02400.2	56.99	93	39	1	59	334	22	114	2e-29	109	GA2ox6	1.14.11.-	gibberellin 2-oxidase	Gibberellins Degradation	gibberellin inactivation I (2β-hydroxylation)
c86430_g1		AT1G02400.1	62.2	82	30	1	638	396	247	328	8e-28	110	GA2ox6	1.14.11.-	gibberellin 2-oxidase	Gibberellins Degradation	gibberellin inactivation I (2β-hydroxylation)
c147409_g1	c147409_g1	AT2G38500.1	29.15	271	177	7	1423	635	28	291	4e-13	71.2	AT2G38500.1	1.14.11.13	gibberellin 2-oxidase	Gibberellins Degradation	gibberellin inactivation I (2β-hydroxylation)
c137690_g1		AT5G58660.1	44.48	344	161	7	170	1111	6	349	5e-86	270	AT5G58660.1	1.14.11.13	gibberellin 2-oxidase	Gibberellins Degradation	gibberellin inactivation I (2β-hydroxylation)
c107718_g1		AT4G21200.1	69.42	121	36	1	501	139	215	334	2e-59	191	GA2ox8	1.14.11.13	gibberellin 2-oxidase	Gibberellins Degradation	gibberellin inactivation I (2β-hydroxylation)
c120953_g1		AT4G21200.1	48.89	225	90	6	619	2	2	220	2e-62	205	GA2ox8	1.14.11.13	gibberellin 2-oxidase	Gibberellins Degradation	gibberellin inactivation I (2β-hydroxylation)
c134079_g1	c134079_g1	AT4G21200.1	56.58	304	124	4	123	1019	34	334	3e-114	345	GA2ox8	1.14.11.13	gibberellin 2-oxidase	Gibberellins Degradation	gibberellin inactivation I (2β-hydroxylation)
c154444_g1		AT4G21200.1	65.74	108	37	0	3231	2908	155	262	7e-70	157	GA2ox8	1.14.11.13	gibberellin 2-oxidase	Gibberellins Degradation	gibberellin inactivation I (2β-hydroxylation)
c190929_g1		AT4G21200.1	42.42	66	32	2	14	211	238	297	7e-09	53.5	GA2ox8	1.14.11.13	gibberellin 2-oxidase	Gibberellins Degradation	gibberellin inactivation I (2β-hydroxylation)
c143307_g1	c143307_g1	AT5G56300.1	57.85	382	154	4	1462	329	8	386	4e-162	471	GAMT2	2.1.1.275	GA9 carboxyl methyltransferase	Gibberellins Degradation	gibberellin inactivation II (methylation)
c87251_g1		AT5G24900.2	42.11	38	22	0	291	178	346	383	2e-06	45.8	CYP714A2; ELA2	1.14.11.-	homologs of the rice cytochrome P450 monooxygenase gene	Gibberellins Degradation	GA 13-hydroxylation;12α-oxidase of GA12-7-aldehydeand GA12
c232413_g1		AT5G24910.1	33.33	96	57	2	332	45	339	427	2e-08	52.4	CYP714A1; ELA1	1.14.11.-	homologs of the rice cytochrome P450 monooxygenase gene ;GA 16α,17-epoxidase	Gibberellins Degradation	oxidation of non-13-hydroxy Gas
c146658_g1		AT4G05530.1	77.17	254	57	1	987	229	1	254	1e-122	357	IBR1	1.1.-.-	3-hydroxy-indole-3-butyryl 3-hydroxyacyl-CoA dehydrogenase	Auxins Biosynthesis	IAA biosynthesis VII
c200435_g1		AT4G05530.1	35.42	96	58	2	1	276	154	249	1e-09	55.5	IBR1	1.1.-.-	3-hydroxy-indole-3-butyryl 3-hydroxyacyl-CoA dehydrogenase	Auxins Biosynthesis	IAA biosynthesis VII
c69850_g1		AT4G05530.1	44.94	89	45	2	412	158	162	250	5e-12	66.2	IBR1	1.1.-.-	3-hydroxy-indole-3-butyryl 3-hydroxyacyl-CoA dehydrogenase	Auxins Biosynthesis	IAA biosynthesis VII
c126204_g1		AT3G06810.1	48.46	454	199	9	1454	177	378	824	8e-133	409	IBR3	1.3.-.-	IBA-CoA oxidase	Auxins Biosynthesis	IAA biosynthesis VII
c143774_g1		AT3G06810.1	69.75	833	236	5	102	2588	1	821	0	1184	IBR3	1.3.-.-	IBA-CoA oxidase	Auxins Biosynthesis	IAA biosynthesis VII
c15039_g1		AT3G06810.1	50.35	425	180	6	1437	241	404	823	3e-134	414	IBR3	1.3.-.-	IBA-CoA oxidase	Auxins Biosynthesis	IAA biosynthesis VII
c162344_g1		AT3G06810.1	63.64	66	24	0	6	203	545	610	6e-25	98.6	IBR3	1.3.-.-	IBA-CoA oxidase	Auxins Biosynthesis	IAA biosynthesis VII
c177239_g1		AT3G06810.1	62.35	85	31	1	256	2	597	680	1e-30	115	IBR3	1.3.-.-	IBA-CoA oxidase	Auxins Biosynthesis	IAA biosynthesis VII
c181744_g1		AT3G06810.1	39.19	74	43	1	1	222	680	751	2e-11	60.1	IBR3	1.3.-.-	IBA-CoA oxidase	Auxins Biosynthesis	IAA biosynthesis VII
c182326_g1		AT3G06810.1	55.36	56	25	0	244	77	764	819	4e-08	50.8	IBR3	1.3.-.-	IBA-CoA oxidase	Auxins Biosynthesis	IAA biosynthesis VII
c186141_g1		AT3G06810.1	36.27	102	41	3	238	2	430	530	3e-13	65.9	IBR3	1.3.-.-	IBA-CoA oxidase	Auxins Biosynthesis	IAA biosynthesis VII
c1975_g1		AT3G06810.1	48.39	93	48	0	280	2	706	798	1e-20	88.2	IBR3	1.3.-.-	IBA-CoA oxidase	Auxins Biosynthesis	IAA biosynthesis VII
c202649_g1		AT3G06810.1	55.79	95	42	0	3	287	723	817	1e-25	102	IBR3	1.3.-.-	IBA-CoA oxidase	Auxins Biosynthesis	IAA biosynthesis VII
c203687_g1		AT3G06810.1	70.37	27	8	0	232	152	791	817	4e-06	44.7	IBR3	1.3.-.-	IBA-CoA oxidase	Auxins Biosynthesis	IAA biosynthesis VII
c216764_g1		AT3G06810.1	67.86	112	35	1	6	341	545	655	2e-48	166	IBR3	1.3.-.-	IBA-CoA oxidase	Auxins Biosynthesis	IAA biosynthesis VII
c240067_g1		AT3G06810.1	58.9	73	25	3	1	207	45	116	3e-22	91.3	IBR3	1.3.-.-	IBA-CoA oxidase	Auxins Biosynthesis	IAA biosynthesis VII
c245774_g1		AT3G06810.1	46.67	120	64	0	465	106	705	824	1e-28	113	IBR3	1.3.-.-	IBA-CoA oxidase	Auxins Biosynthesis	IAA biosynthesis VII
c251070_g1		AT3G06810.1	38.36	365	197	13	126	1169	19	372	7e-66	228	IBR3	1.3.-.-	IBA-CoA oxidase	Auxins Biosynthesis	IAA biosynthesis VII
c251159_g1		AT3G06810.1	53.99	263	96	3	732	13	437	697	4e-91	290	IBR3	1.3.-.-	IBA-CoA oxidase	Auxins Biosynthesis	IAA biosynthesis VII
c256343_g1		AT3G06810.1	44.62	65	29	2	78	257	202	264	9e-13	65.5	IBR3	1.3.-.-	IBA-CoA oxidase	Auxins Biosynthesis	IAA biosynthesis VII
c147530_g1		AT5G54140.1	62.96	378	140	0	1439	306	40	417	6e-168	489	ILL3	3.5.1.-	indole-3-acetyl-ala hydrolase	Auxins Biosynthesis	indole-3-acetate activation I
c156855_g1		AT5G54140.1	37.14	105	45	3	347	90	96	198	9e-08	50.4	ILL3	3.5.1.-	indole-3-acetyl-ala hydrolase	Auxins Biosynthesis	indole-3-acetate activation I
c141974_g1	c141974_g1	AT1G51760.1	68.8	407	126	1	336	1556	35	440	0	550	iar3	3.5.1.-	indole-3-acetyl-ala hydrolase;amidohydrolase	Auxins Biosynthesis;Jasmonates Biosynthesis	indole-3-acetate activation I;JA-Ile hormone turnover
c192256_g1	c192256_g1	AT1G51760.1	25.96	389	203	17	2518	1499	51	403	5e-12	70.1	iar3	3.5.1.-	indole-3-acetyl-ala hydrolase;amidohydrolase	Auxins Biosynthesis;Jasmonates Biosynthesis	indole-3-acetate activation I;JA-Ile hormone turnover
c229941_g1		AT5G56660.1	42.65	68	39	0	4	207	229	296	1e-10	57.4	ill2	3.5.1.-	indole-3-acetyl-ala hydrolase	Auxins Biosynthesis	indole-3-acetate activation I
c142995_g1		AT3G02875.1	60.25	395	154	2	1431	253	37	430	2e-168	491	ilr1	3.5.1.-	indole-3-acetyl-leu hydrolase	Auxins Biosynthesis	indole-3-acetate activation I
c146333_g1		AT3G02875.1	58.36	317	132	0	2	952	114	430	3e-125	382	ilr1	3.5.1.-	indole-3-acetyl-leu hydrolase	Auxins Biosynthesis	indole-3-acetate activation I
c149068_g1		AT4G24670.2	61.16	363	135	5	1312	230	76	434	6e-145	433	TAR2	2.6.1.99	L-tryptophan--pyruvate aminotransferase	Auxins Biosynthesis	indole-3-acetate biosynthesis I
c190332_g1		AT4G24670.2	58.54	41	16	1	120	1	185	225	9e-08	49.3	TAR2	2.6.1.99	L-tryptophan--pyruvate aminotransferase	Auxins Biosynthesis	indole-3-acetate biosynthesis I
c100529_g1		AT4G32540.1	27.22	158	108	3	688	218	46	197	3e-12	66.6	YUC1	1.14.13.168	indole-3-pyruvate monooxygenase	Auxins Biosynthesis	indole-3-acetate biosynthesis I
c2821_g1		AT4G32540.1	24.39	164	117	3	1562	1074	17	174	8e-07	52	YUC1	1.14.13.168	indole-3-pyruvate monooxygenase	Auxins Biosynthesis	indole-3-acetate biosynthesis I
c104057_g1	c104057_g1	AT1G48910.1	30.57	350	205	12	1363	323	2	316	8e-34	135	YUC10	1.14.13.168	indole-3-pyruvate monooxygenase	Auxins Biosynthesis	indole-3-acetate biosynthesis I
c118603_g1		AT1G48910.1	20.31	261	167	5	1209	448	88	314	2e-08	57	YUC10	1.14.13.168	indole-3-pyruvate monooxygenase	Auxins Biosynthesis	indole-3-acetate biosynthesis I
c128776_g1		AT1G48910.1	44.69	179	97	2	657	124	196	373	1e-47	164	YUC10	1.14.13.168	indole-3-pyruvate monooxygenase	Auxins Biosynthesis	indole-3-acetate biosynthesis I
c137055_g1		AT1G48910.1	43.94	132	73	1	1	393	230	361	5e-33	124	YUC10	1.14.13.168	indole-3-pyruvate monooxygenase	Auxins Biosynthesis	indole-3-acetate biosynthesis I
c147047_g1	c147047_g1	AT1G48910.1	47.98	371	192	1	42	1151	7	377	4e-127	378	YUC10	1.14.13.168	indole-3-pyruvate monooxygenase	Auxins Biosynthesis	indole-3-acetate biosynthesis I
c210669_g1		AT1G48910.1	22.02	327	215	11	1660	698	23	315	9e-12	67.8	YUC10	1.14.13.168	indole-3-pyruvate monooxygenase	Auxins Biosynthesis	indole-3-acetate biosynthesis I
c228755_g1		AT1G48910.1	33.75	80	53	0	242	3	94	173	8e-09	52.4	YUC10	1.14.13.168	indole-3-pyruvate monooxygenase	Auxins Biosynthesis	indole-3-acetate biosynthesis I
c255559_g1		AT1G48910.1	28.16	174	87	7	614	120	62	206	2e-08	53.9	YUC10	1.14.13.168	indole-3-pyruvate monooxygenase	Auxins Biosynthesis	indole-3-acetate biosynthesis I
c3020_g1		AT1G48910.1	20.24	252	165	4	1212	472	95	315	2e-08	57.4	YUC10	1.14.13.168	indole-3-pyruvate monooxygenase	Auxins Biosynthesis	indole-3-acetate biosynthesis I
c8087_g1		AT1G48910.1	33.9	59	39	0	48	224	127	185	3e-06	44.7	YUC10	1.14.13.168	indole-3-pyruvate monooxygenase	Auxins Biosynthesis	indole-3-acetate biosynthesis I
c112219_g1		AT1G21430.1	50	76	38	0	241	14	36	111	1e-24	95.9	YUC11	1.14.13.168	indole-3-pyruvate monooxygenase	Auxins Biosynthesis	indole-3-acetate biosynthesis I
c116647_g1		AT1G21430.1	56.79	81	34	1	388	149	113	193	2e-23	94.7	YUC11	1.14.13.168	indole-3-pyruvate monooxygenase	Auxins Biosynthesis	indole-3-acetate biosynthesis I
c22981_g1	c22981_g1	AT1G21430.1	25.89	336	210	11	991	1992	28	326	4e-21	97.1	YUC11	1.14.13.168	indole-3-pyruvate monooxygenase	Auxins Biosynthesis	indole-3-acetate biosynthesis I
c46556_g1		AT1G21430.1	21.64	171	107	4	618	106	173	316	1e-06	38.5	YUC11	1.14.13.168	indole-3-pyruvate monooxygenase	Auxins Biosynthesis	indole-3-acetate biosynthesis I
c8320_g1		AT4G13260.2	63.04	92	32	1	279	4	125	214	1e-32	117	YUC2	1.14.13.168	tryptamine monooxygenase	Auxins Biosynthesis	indole-3-acetate biosynthesis I
c140359_g1		AT1G04610.1	68.89	405	120	2	1449	253	28	432	0	578	YUC3	1.14.13.168	indole-3-pyruvate monooxygenase	Auxins Biosynthesis	indole-3-acetate biosynthesis I
c1789_g1		AT1G04610.1	27.3	392	222	15	75	1178	23	375	4e-29	121	YUC3	1.14.13.168	indole-3-pyruvate monooxygenase	Auxins Biosynthesis	indole-3-acetate biosynthesis I
c56433_g1		AT1G04610.1	25.67	187	132	3	127	684	40	220	5e-10	62.8	YUC3	1.14.13.168	indole-3-pyruvate monooxygenase	Auxins Biosynthesis	indole-3-acetate biosynthesis I
c10273_g1	c10273_g1	AT5G11320.2	25	344	224	9	2200	1169	18	327	3e-14	75.9	YUC4	1.14.13.168	indole-3-pyruvate monooxygenase	Auxins Biosynthesis	indole-3-acetate biosynthesis I
c154920_g1		AT5G11320.2	25.73	171	114	5	1578	1075	18	178	3e-09	59.7	YUC4	1.14.13.168	indole-3-pyruvate monooxygenase	Auxins Biosynthesis	indole-3-acetate biosynthesis I
c156668_g1	c156668_g1	AT5G11320.2	27.17	184	123	6	1703	1158	18	192	4e-15	77.8	YUC4	1.14.13.168	indole-3-pyruvate monooxygenase	Auxins Biosynthesis	indole-3-acetate biosynthesis I
c173609_g1		AT5G11320.2	67.74	93	30	0	1	279	224	316	2e-39	136	YUC4	1.14.13.168	indole-3-pyruvate monooxygenase	Auxins Biosynthesis	indole-3-acetate biosynthesis I
c196153_g1		AT5G11320.1	65.43	81	24	1	3	245	310	386	6e-31	115	YUC4	1.14.13.168	indole-3-pyruvate monooxygenase	Auxins Biosynthesis	indole-3-acetate biosynthesis I
c100838_g1		AT5G25620.2	55.45	110	49	0	16	345	33	142	1e-37	134	YUC6	1.14.13.168	indole-3-pyruvate monooxygenase	Auxins Biosynthesis	indole-3-acetate biosynthesis I
c138914_g1		AT5G25620.1	61.13	391	145	3	1277	126	20	410	1e-161	471	YUC6	1.14.13.168	indole-3-pyruvate monooxygenase	Auxins Biosynthesis	indole-3-acetate biosynthesis I
c8339_g1		AT5G25620.1	72.37	152	42	0	1	456	239	390	3e-69	218	YUC6	1.14.13.168	indole-3-pyruvate monooxygenase	Auxins Biosynthesis	indole-3-acetate biosynthesis I
c10742_g1		AT4G28720.1	67.33	101	33	0	1	303	226	326	2e-41	144	YUC8	1.14.13.168	indole-3-pyruvate monooxygenase	Auxins Biosynthesis	indole-3-acetate biosynthesis I
c117379_g1		AT4G28720.1	66.04	424	132	3	1458	223	1	424	0	589	YUC8	1.14.13.168	indole-3-pyruvate monooxygenase	Auxins Biosynthesis	indole-3-acetate biosynthesis I
c198343_g1		AT4G28720.1	64.58	48	17	0	147	4	40	87	4e-19	80.9	YUC8	1.14.13.168	indole-3-pyruvate monooxygenase	Auxins Biosynthesis	indole-3-acetate biosynthesis I
c245046_g1		AT4G28720.1	27.67	206	138	4	893	288	26	224	3e-15	77	YUC8	1.14.13.168	indole-3-pyruvate monooxygenase	Auxins Biosynthesis	indole-3-acetate biosynthesis I
c31638_g1		AT4G28720.1	29.73	148	101	3	471	28	66	210	2e-12	65.1	YUC8	1.14.13.168	indole-3-pyruvate monooxygenase	Auxins Biosynthesis	indole-3-acetate biosynthesis I
c67006_g1		AT4G28720.1	27.38	168	119	2	15	515	66	231	1e-13	69.3	YUC8	1.14.13.168	indole-3-pyruvate monooxygenase	Auxins Biosynthesis	indole-3-acetate biosynthesis I
c229401_g1		AT1G04180.1	26.34	262	157	8	182	958	2	230	5e-10	62.8	YUC9	1.14.13.168	indole-3-pyruvate monooxygenase	Auxins Biosynthesis	indole-3-acetate biosynthesis I
c141734_g1		AT1G08980.1	60.19	417	162	2	1365	127	5	421	7e-152	444	TOC64-I, AMI1	3.5.1.4	indole-3-acetamide amidohydrolase	Auxins Biosynthesis	indole-3-acetate biosynthesis II
c213318_g1		AT1G08980.1	47.17	53	28	0	6	164	126	178	5e-11	58.2	TOC64-I, AMI1	3.5.1.4	indole-3-acetamide amidohydrolase	Auxins Biosynthesis	indole-3-acetate biosynthesis II
c218179_g1		AT1G08980.1	37.01	154	94	3	193	654	28	178	7e-13	67.8	TOC64-I, AMI1	3.5.1.4	indole-3-acetamide amidohydrolase	Auxins Biosynthesis	indole-3-acetate biosynthesis II
c149136_g2	c149136_g2	AT3G17970.1	64.2	567	202	1	91	1791	23	588	0	669	Toc64-III	3.5.1.4	indole-3-acetamide amidase	Auxins Biosynthesis	indole-3-acetate biosynthesis II
c6713_g1		AT3G17970.1	43.9	82	45	1	243	1	470	551	1e-11	62.8	Toc64-III	3.5.1.4	indole-3-acetamide amidase	Auxins Biosynthesis	indole-3-acetate biosynthesis II
c10153_g1		AT3G48270.1	36.59	82	52	0	247	2	262	343	2e-12	63.2	CYP71A26	4.99.1.6	indoleacetaldoxime dehydratase	Auxins Biosynthesis	indole-3-acetate biosynthesis II
c140721_g2	c140721_g2	AT3G48270.1	46.76	340	166	7	1288	290	146	477	3e-98	306	CYP71A26	4.99.1.6	indoleacetaldoxime dehydratase	Auxins Biosynthesis	indole-3-acetate biosynthesis II
c143632_g1	c143632_g1	AT3G48270.1	52.97	455	199	6	1534	185	41	485	5e-164	481	CYP71A26	4.99.1.6	indoleacetaldoxime dehydratase	Auxins Biosynthesis	indole-3-acetate biosynthesis II
c148707_g2	c148707_g2	AT3G48270.1	41.06	207	112	5	2	619	121	318	3e-44	156	CYP71A26	4.99.1.6	indoleacetaldoxime dehydratase	Auxins Biosynthesis	indole-3-acetate biosynthesis II
c107808_g1		AT3G48280.1	58.23	79	32	1	1	237	105	182	1e-26	102	CYP71A25	4.99.1.6	indoleacetaldoxime dehydratase	Auxins Biosynthesis	indole-3-acetate biosynthesis II
c138153_g3		AT3G48280.1	51.32	76	37	0	229	2	280	355	7e-23	92	CYP71A25	4.99.1.6	indoleacetaldoxime dehydratase	Auxins Biosynthesis	indole-3-acetate biosynthesis II
c140721_g3		AT3G48280.1	53.66	123	52	2	355	2	286	408	3e-38	137	CYP71A25	4.99.1.6	indoleacetaldoxime dehydratase	Auxins Biosynthesis	indole-3-acetate biosynthesis II
c150384_g1		AT3G48280.1	45.42	240	124	3	904	191	39	273	2e-59	204	CYP71A25	4.99.1.6	indoleacetaldoxime dehydratase	Auxins Biosynthesis	indole-3-acetate biosynthesis II
c152621_g1	c152621_g1	AT3G48280.1	46.5	471	244	4	200	1609	26	489	7e-137	412	CYP71A25	4.99.1.6	indoleacetaldoxime dehydratase	Auxins Biosynthesis	indole-3-acetate biosynthesis II
c98322_g1		AT3G48280.1	49.45	91	44	2	3	272	132	221	4e-22	86.3	CYP71A25	4.99.1.6	indoleacetaldoxime dehydratase	Auxins Biosynthesis	indole-3-acetate biosynthesis II
c116883_g1		AT3G48290.1	42.11	57	33	0	171	1	168	224	7e-12	60.8	CYP71A24	4.99.1.6	indoleacetaldoxime dehydratase	Auxins Biosynthesis	indole-3-acetate biosynthesis II
c148707_g1	c148707_g1	AT3G48290.1	44.4	259	137	2	116	892	25	276	2e-74	240	CYP71A24	4.99.1.6	indoleacetaldoxime dehydratase	Auxins Biosynthesis	indole-3-acetate biosynthesis II
c135580_g1	c135580_g1	AT3G48300.1	41.61	149	78	2	3	449	128	267	5e-22	92.8	CYP71A23	4.99.1.6	indole-3-acetaldoxime dehydratase	Auxins Biosynthesis	indole-3-acetate biosynthesis II
c235548_g1		AT3G48300.1	41.11	90	47	4	269	6	373	458	2e-11	60.5	CYP71A23	4.99.1.6	indole-3-acetaldoxime dehydratase	Auxins Biosynthesis	indole-3-acetate biosynthesis II
c138153_g2	c138153_g2	AT3G48310.1	44.59	296	157	3	888	1	71	359	4e-79	252	CYP71A22	4.99.1.6	indoleacetaldoxime dehydratase	Auxins Biosynthesis	indole-3-acetate biosynthesis II
c141339_g1	c141339_g1	AT3G48310.1	45.43	460	238	6	169	1539	24	473	1e-130	395	CYP71A22	4.99.1.6	indoleacetaldoxime dehydratase	Auxins Biosynthesis	indole-3-acetate biosynthesis II
c146330_g2		AT3G48310.1	50.75	67	33	0	2	202	284	350	2e-18	79.7	CYP71A22	4.99.1.6	indoleacetaldoxime dehydratase	Auxins Biosynthesis	indole-3-acetate biosynthesis II
c146330_g3		AT3G48310.1	39.66	295	170	2	2	886	67	353	5e-61	204	CYP71A22	4.99.1.6	indoleacetaldoxime dehydratase	Auxins Biosynthesis	indole-3-acetate biosynthesis II
c63146_g1		AT3G48310.1	28.43	102	65	1	1	306	175	268	1e-07	49.7	CYP71A22	4.99.1.6	indoleacetaldoxime dehydratase	Auxins Biosynthesis	indole-3-acetate biosynthesis II
c113609_g1		AT3G48320.1	48.86	88	35	3	258	1	185	264	4e-19	82	CYP71A21	4.99.1.6	indoleacetaldoxime dehydratase	Auxins Biosynthesis	indole-3-acetate biosynthesis II
c131621_g1		AT3G48320.1	66.33	98	33	0	299	6	42	139	6e-39	142	CYP71A21	4.99.1.6	indoleacetaldoxime dehydratase	Auxins Biosynthesis	indole-3-acetate biosynthesis II
c87770_g1		AT4G39950.1	33.33	147	89	3	434	3	281	421	4e-16	76.6	CYP79B2		L-tryptophan N-monooxygenase	Auxins Biosynthesis	indole-3-acetate biosynthesis II
c123864_g2		AT5G09420.1	32.2	118	76	2	30	383	119	232	3e-07	53.9	TOC64-V	3.5.1.4	indole-3-acetamide amidase	Auxins Biosynthesis	indole-3-acetate biosynthesis II
c151111_g1		AT5G09420.1	61.47	545	209	1	2261	630	45	589	0	684	TOC64-V	3.5.1.4	indole-3-acetamide amidase	Auxins Biosynthesis	indole-3-acetate biosynthesis II
c16968_g1		AT2G30770.1	46.97	66	28	2	3	188	268	330	1e-12	63.2	CYP71A13	4.99.1.6	indole-3-acetaldoxime dehydratase	Auxins Biosynthesis	indole-3-acetate biosynthesis II
c181327_g1		AT2G30770.1	28.99	138	87	2	412	5	282	410	1e-14	71.2	CYP71A13	4.99.1.6	indole-3-acetaldoxime dehydratase	Auxins Biosynthesis	indole-3-acetate biosynthesis II
c196776_g1		AT2G30770.1	33.72	86	55	2	271	17	344	428	1e-07	49.3	CYP71A13	4.99.1.6	indole-3-acetaldoxime dehydratase	Auxins Biosynthesis	indole-3-acetate biosynthesis II
c66870_g1		AT5G24960.2	50	64	32	0	2	193	267	330	4e-14	66.6	CYP71A14	4.99.1.6	indoleacetaldoxime dehydratase	Auxins Biosynthesis	indole-3-acetate biosynthesis II
c261138_g1		AT5G24950.1	42.73	110	61	1	339	16	89	198	4e-22	91.7	CYP71A15	4.99.1.6	indoleacetaldoxime dehydratase	Auxins Biosynthesis	indole-3-acetate biosynthesis II
c78877_g1	c78877_g1	AT5G24950.1	20.98	286	200	11	211	1011	56	334	1e-06	50.4	CYP71A15	4.99.1.6	indoleacetaldoxime dehydratase	Auxins Biosynthesis	indole-3-acetate biosynthesis II
c61982_g1		AT4G13290.1	27.66	329	183	10	954	22	164	455	5e-21	96.7	CYP71A19	4.99.1.6	indoleacetaldoxime dehydratase	Auxins Biosynthesis	indole-3-acetate biosynthesis II
c111863_g1	c111863_g1	AT4G13310.1	23.88	356	240	8	421	1458	132	466	4e-19	91.3	CYP71A20	4.99.1.6	indoleacetaldoxime dehydratase	Auxins Biosynthesis	indole-3-acetate biosynthesis II
c145001_g1		AT4G13310.2	37.72	289	163	5	1552	689	62	334	2e-57	199	CYP71A20	4.99.1.6	indoleacetaldoxime dehydratase	Auxins Biosynthesis	indole-3-acetate biosynthesis II
c190359_g1		AT4G13310.1	26.21	351	232	11	1234	203	145	475	4e-19	91.3	CYP71A20	4.99.1.6	indoleacetaldoxime dehydratase	Auxins Biosynthesis	indole-3-acetate biosynthesis II
c248535_g1		AT4G13310.1	36.73	98	59	3	294	1	320	414	1e-11	61.2	CYP71A20	4.99.1.6	indoleacetaldoxime dehydratase	Auxins Biosynthesis	indole-3-acetate biosynthesis II
c110936_g1	c110936_g1	AT3G44310.3	35.31	371	155	9	2458	1349	37	323	2e-56	199	NIT1	4.2.1.84	indole-3-acetonitrile nitrile hydratase	Auxins Biosynthesis	indole-3-acetate biosynthesis II
c221375_g1		AT3G44310.4	44.26	61	33	1	266	84	143	202	7e-10	54.3	NIT1	4.2.1.84	indole-3-acetonitrile nitrile hydratase	Auxins Biosynthesis	indole-3-acetate biosynthesis II
c248683_g1		AT3G44310.3	45.39	141	73	1	20	442	110	246	7e-38	137	NIT1	4.2.1.84	indole-3-acetonitrile nitrile hydratase	Auxins Biosynthesis	indole-3-acetate biosynthesis II
c77512_g1		AT3G44310.3	42.36	229	100	3	66	752	39	235	7e-51	177	NIT1	4.2.1.84	indole-3-acetonitrile nitrile hydratase	Auxins Biosynthesis	indole-3-acetate biosynthesis II
c190547_g1	c190547_g1	AT3G44300.1	30.06	346	183	12	288	1256	15	324	2e-33	130	NIT2	4.2.1.84	indole-3-acetonitrile nitrile hydratase	Auxins Biosynthesis	indole-3-acetate biosynthesis II
c121940_g1		AT3G44320.1	28.96	335	201	9	1033	65	22	331	4e-32	125	NIT3	4.2.1.84	indole-3-acetonitrile nitrile hydratase	Auxins Biosynthesis	indole-3-acetate biosynthesis II
c35351_g1		AT3G44320.1	37.1	62	38	1	330	145	267	327	1e-08	53.9	NIT3	4.2.1.84	indole-3-acetonitrile nitrile hydratase	Auxins Biosynthesis	indole-3-acetate biosynthesis II
c140182_g1	c140182_g1	AT5G22300.1	72.91	347	92	1	278	1318	10	354	0	531	NIT4	3.5.5.1	indole-3-acetonitrile nitrilase	Auxins Biosynthesis	indole-3-acetate biosynthesis II
c230690_g1		AT5G22300.1	34.46	148	89	3	470	42	41	185	2e-19	85.1	NIT4	3.5.5.1	indole-3-acetonitrile nitrilase	Auxins Biosynthesis	indole-3-acetate biosynthesis II
c217174_g1		AT2G23600.3	37.78	90	48	3	52	300	15	103	3e-09	53.5	ACL,ME8	3.1.1.1	acetone-cyanohydrin lyase,ARABIDOPSIS METHYL ESTERASE 8	Auxins Biosynthesis	methyl indole-3-acetate interconversion
c152836_g1	c152836_g1	AT2G23610.1	52.51	259	118	3	1112	348	6	263	7e-89	278	MES3	3.1.1.1	methyl indole-3-acetate methylesterase	Auxins Biosynthesis	methyl indole-3-acetate interconversion
c152065_g1		AT3G10870.1	43.36	256	128	4	73	789	20	275	8e-65	209	MES17	3.1.1.1	methyl indole-3-acetate methylesterase	Auxins Biosynthesis	methyl indole-3-acetate interconversion
c40882_g1		AT3G10870.1	52.69	186	85	1	43	591	88	273	2e-63	202	MES17	3.1.1.1	methyl indole-3-acetate methylesterase	Auxins Biosynthesis	methyl indole-3-acetate interconversion
c139273_g3		AT3G29770.1	72.22	36	10	0	500	607	129	164	5e-12	64.7	MES11	3.1.1.1	methyl indole-3-acetate methylesterase	Auxins Biosynthesis	methyl indole-3-acetate interconversion
c145581_g1	c145581_g1	AT3G29770.1	68.36	335	103	2	1296	301	54	388	9e-141	417	MES11	3.1.1.1	methyl indole-3-acetate methylesterase	Auxins Biosynthesis	methyl indole-3-acetate interconversion
c117506_g1		AT4G37150.1	50.67	75	37	0	106	330	163	237	2e-21	87	MES9	3.1.1.1	methyl indole-3-acetate methylesterase	Auxins Biosynthesis	methyl indole-3-acetate interconversion
c256796_g1		AT5G58310.1	46.48	71	38	0	219	7	8	78	5e-23	90.1	MES18	3.1.1.1	methyl indole-3-acetate methylesterase	Auxins Biosynthesis	methyl indole-3-acetate interconversion
c13475_g1		AT1G28130.1	72.58	62	17	0	3	188	543	604	6e-26	102	GH3.17	6.3.-.-	indole-3-acetyl-aspartate synthetase	Auxins Degradation	indole-3-acetate degradation IV
c164123_g1		AT1G28130.2	70	140	42	0	6	425	71	210	5e-65	208	GH3.17	6.3.-.-	indole-3-acetyl-aspartate synthetase	Auxins Degradation	indole-3-acetate degradation IV
c227974_g1		AT1G28130.1	65.59	93	30	1	274	2	49	141	2e-37	134	GH3.17	6.3.-.-	indole-3-acetyl-aspartate synthetase	Auxins Degradation	indole-3-acetate degradation IV
c39283_g1		AT1G28130.2	72.36	123	32	1	1	363	251	373	2e-53	177	GH3.17	6.3.-.-	indole-3-acetyl-aspartate synthetase	Auxins Degradation	indole-3-acetate degradation IV
c119278_g1		AT2G14960.1	76.7	103	24	0	309	1	8	110	8e-48	164	GH3.1	6.3.-.-	Auxin-responsive GH3 family protein	Auxins Degradation	indole-3-acetate degradation IV
c120267_g1		AT2G14960.1	78.05	82	18	0	635	390	72	153	2e-34	130	GH3.1	6.3.-.-	Auxin-responsive GH3 family protein	Auxins Degradation	indole-3-acetate degradation IV
c123812_g1		AT2G14960.1	81.82	22	4	0	68	3	140	161	9e-06	44.3	GH3.1	6.3.-.-	Auxin-responsive GH3 family protein	Auxins Degradation	indole-3-acetate degradation IV
c136582_g1		AT2G14960.1	70.18	57	17	0	172	2	21	77	2e-19	84.7	GH3.1	6.3.-.-	Auxin-responsive GH3 family protein	Auxins Degradation	indole-3-acetate degradation IV
c136858_g2		AT2G14960.1	64.91	57	20	0	203	373	277	333	4e-18	83.2	GH3.1	6.3.-.-	Auxin-responsive GH3 family protein	Auxins Degradation	indole-3-acetate degradation IV
c142848_g1	c142848_g1	AT2G14960.1	71.46	445	113	3	91	1410	8	443	0	596	GH3.1	6.3.-.-	Auxin-responsive GH3 family protein	Auxins Degradation	indole-3-acetate degradation IV
c153937_g1	c153937_g1	AT2G14960.1	76.88	597	128	4	44	1831	1	588	0	954	GH3.1	6.3.-.-	Auxin-responsive GH3 family protein	Auxins Degradation	indole-3-acetate degradation IV
c77345_g1		AT2G14960.1	62.65	83	30	1	43	288	8	90	6e-26	102	GH3.1	6.3.-.-	Auxin-responsive GH3 family protein	Auxins Degradation	indole-3-acetate degradation IV
c119194_g1		AT2G23170.1	88.68	53	6	0	2	160	542	594	8e-26	102	GH3.3	6.3.-.-	indole-3-acetyl-aspartate synthetase	Auxins Degradation	indole-3-acetate degradation IV
c142848_g2	c142848_g2	AT2G23170.1	71.52	158	45	0	3	476	434	591	6e-71	237	GH3.3	6.3.-.-	indole-3-acetyl-aspartate synthetase	Auxins Degradation	indole-3-acetate degradation IV
c237799_g1		AT2G23170.1	60	40	16	0	118	237	428	467	4e-06	44.7	GH3.3	6.3.-.-	indole-3-acetyl-aspartate synthetase	Auxins Degradation	indole-3-acetate degradation IV
c36158_g1		AT2G23170.1	53.62	69	27	1	2	193	514	582	8e-15	69.7	GH3.3	6.3.-.-	indole-3-acetyl-aspartate synthetase	Auxins Degradation	indole-3-acetate degradation IV
c135418_g1		AT4G37390.1	83.33	66	11	0	520	323	537	602	1e-30	118	AUR3;BRU6;GH3.2;YDK1	6.3.-.-	indole-3-acetyl-asparate synthetase	Auxins Degradation	indole-3-acetate degradation IV
c140324_g1		AT4G37390.1	59.68	62	19	2	2002	2172	519	579	7e-11	66.2	AUR3;BRU6;GH3.2;YDK1	6.3.-.-	indole-3-acetyl-asparate synthetase	Auxins Degradation	indole-3-acetate degradation IV
c221363_g1		AT4G37390.1	52.38	63	30	0	280	92	271	333	3e-13	65.9	AUR3;BRU6;GH3.2;YDK1	6.3.-.-	indole-3-acetyl-asparate synthetase	Auxins Degradation	indole-3-acetate degradation IV
c238534_g1		AT4G37390.1	62.86	35	13	0	226	122	384	418	9e-06	43.5	AUR3;BRU6;GH3.2;YDK1	6.3.-.-	indole-3-acetyl-asparate synthetase	Auxins Degradation	indole-3-acetate degradation IV
c261690_g1		AT4G37390.1	71.7	53	15	0	54	212	522	574	1e-18	80.5	AUR3;BRU6;GH3.2;YDK1	6.3.-.-	indole-3-acetyl-asparate synthetase	Auxins Degradation	indole-3-acetate degradation IV
c47132_g1		AT4G37390.1	67.21	61	20	0	334	152	522	582	4e-20	87	AUR3;BRU6;GH3.2;YDK1	6.3.-.-	indole-3-acetyl-asparate synthetase	Auxins Degradation	indole-3-acetate degradation IV
c131532_g1	c131532_g1	AT5G54510.1	67.5	240	66	2	967	284	366	605	1e-106	328	DFL1;GH 3.6	6.3.-.-	indole-3-acetyl-aspartate synthetase	Auxins Degradation	indole-3-acetate degradation IV
c137573_g1	c137573_g1	AT5G54510.1	73.93	257	67	0	773	3	116	372	1e-143	410	DFL1;GH 3.6	6.3.-.-	indole-3-acetyl-aspartate synthetase	Auxins Degradation	indole-3-acetate degradation IV
c148016_g1	c148016_g1	AT1G05680.1	46.37	358	175	5	18	1064	5	354	1e-102	314	UGT74E2		Uridine diphosphate glycosyltransferase 74E2	Auxins Degradation	IBA metabolism
c144592_g2		AT5G14400.4	57.89	38	16	0	124	11	162	199	4e-07	51.2	CYP724A1	1.14.13.-	brassinosteroid C-22 hydroxylase	Brassinosteroids Biosynthesis	brassinosteroid biosynthesis I
c998_g1		AT5G38970.3	69.23	39	12	0	98	214	359	397	3e-16	73.2	CYP85A1	1.14.13.-	3-dehydro-6-deoxoteasterone 6-oxidase	Brassinosteroids Biosynthesis	brassinosteroid biosynthesis I
c112020_g1	c112020_g1	AT5G38970.4	63.1	168	62	0	2	505	217	384	8e-76	236	CYP85A1	1.14.13.-	3-dehydro-6-deoxoteasterone 6-oxidase	Brassinosteroids Biosynthesis	brassinosteroid biosynthesis I
c144496_g1		AT5G38970.4	63.83	47	13	1	803	943	321	363	2e-10	62.8	CYP85A1	1.14.13.-	3-dehydro-6-deoxoteasterone 6-oxidase	Brassinosteroids Biosynthesis	brassinosteroid biosynthesis I
c144496_g2	c144496_g2	AT5G38970.3	63.97	272	96	2	2	814	33	303	6e-125	367	CYP85A1	1.14.13.-	3-dehydro-6-deoxoteasterone 6-oxidase	Brassinosteroids Biosynthesis	brassinosteroid biosynthesis I
c145462_g1	c145462_g1	AT5G38970.1	59.64	446	178	2	1848	514	18	462	0	567	CYP85A1	1.14.13.-	3-dehydro-6-deoxoteasterone 6-oxidase	Brassinosteroids Biosynthesis	brassinosteroid biosynthesis I
c3895_g1		AT5G38970.4	59.74	77	30	1	236	9	67	143	4e-24	94.4	CYP85A1	1.14.13.-	3-dehydro-6-deoxoteasterone 6-oxidase	Brassinosteroids Biosynthesis	brassinosteroid biosynthesis I
c68804_g1		AT5G38970.4	38.46	91	55	1	289	17	140	229	5e-08	50.4	CYP85A1	1.14.13.-	3-dehydro-6-deoxoteasterone 6-oxidase	Brassinosteroids Biosynthesis	brassinosteroid biosynthesis I
c85478_g1		AT5G38970.1	56.67	30	13	0	2	91	436	465	2e-06	46.6	CYP85A1	1.14.13.-	3-dehydro-6-deoxoteasterone 6-oxidase	Brassinosteroids Biosynthesis	brassinosteroid biosynthesis I
c87670_g1		AT5G38970.1	52.78	72	33	1	6	221	222	292	2e-17	76.6	CYP85A1	1.14.13.-	3-dehydro-6-deoxoteasterone 6-oxidase	Brassinosteroids Biosynthesis	brassinosteroid biosynthesis I
c144496_g3		AT3G30180.1	84.85	33	5	0	129	227	23	55	1e-14	68.6	CYP85A2	1.14.13.-	3-dehydro-6-oxoteasterone 6-oxidase	Brassinosteroids Biosynthesis	brassinosteroid biosynthesis I
c50341_g1		AT3G30180.1	54.55	44	20	0	142	273	396	439	7e-13	65.5	CYP85A2	1.14.13.-	3-dehydro-6-oxoteasterone 6-oxidase	Brassinosteroids Biosynthesis	brassinosteroid biosynthesis I
c73966_g1		AT3G30180.1	70.13	77	23	0	1	231	79	155	3e-31	115	CYP85A2	1.14.13.-	3-dehydro-6-oxoteasterone 6-oxidase	Brassinosteroids Biosynthesis	brassinosteroid biosynthesis I
c125780_g1		AT5G05690.2	48.57	70	35	1	285	76	310	378	1e-13	67	CYP90A1	1.14.99.-	6-deoxocathasterone hydroxylase	Brassinosteroids Biosynthesis	brassinosteroid biosynthesis I
c128868_g1		AT5G05690.3	68.09	47	15	0	2	142	304	350	2e-12	64.3	CYP90A1	1.14.99.-	6-deoxocathasterone hydroxylase	Brassinosteroids Biosynthesis	brassinosteroid biosynthesis I
c140712_g1		AT5G05690.3	57.28	103	43	1	4	312	229	330	1e-30	119	CYP90A1	1.14.99.-	6-deoxocathasterone hydroxylase	Brassinosteroids Biosynthesis	brassinosteroid biosynthesis I
c150438_g2		AT5G05690.1	43.8	121	37	3	474	830	305	396	1e-29	99.8	CYP90A1	1.14.99.-	6-deoxocathasterone hydroxylase	Brassinosteroids Biosynthesis	brassinosteroid biosynthesis I
c154676_g1		AT5G05690.2	55.63	311	126	9	932	3	32	331	1e-90	301	CYP90A1	1.14.99.-	6-deoxocathasterone hydroxylase	Brassinosteroids Biosynthesis	brassinosteroid biosynthesis I
c49453_g1		AT5G05690.2	53.7	54	24	1	47	208	306	358	4e-11	58.2	CYP90A1	1.14.99.-	6-deoxocathasterone hydroxylase	Brassinosteroids Biosynthesis	brassinosteroid biosynthesis I
c130614_g1	c130614_g1	AT3G50660.1	55.09	481	185	4	317	1669	33	512	9e-178	520	CYP90B1;DWF4; CLM; PSC1; SAV1;SNP2	1.14.13.-	campestanol 22alpha-hydroxylase	Brassinosteroids Biosynthesis	brassinosteroid biosynthesis I
c137741_g6		AT3G50660.1	58.9	146	49	2	2	406	367	512	1e-51	180	CYP90B1;DWF4; CLM; PSC1; SAV1;SNP2	1.14.13.-	campestanol 22alpha-hydroxylase	Brassinosteroids Biosynthesis	brassinosteroid biosynthesis I
c139072_g1	c139072_g1	AT3G50660.1	58.69	472	164	3	157	1482	39	509	0	580	CYP90B1;DWF4; CLM; PSC1; SAV1;SNP2	1.14.13.-	campestanol 22alpha-hydroxylase	Brassinosteroids Biosynthesis	brassinosteroid biosynthesis I
c139395_g1		AT3G50660.2	55.38	65	29	0	297	491	370	434	3e-22	75.5	CYP90B1	1.14.13.-	campestanol 22alpha-hydroxylase	Brassinosteroids Biosynthesis	brassinosteroid biosynthesis I
c148986_g1		AT3G50660.1	66.05	483	131	4	140	1489	30	512	0	647	CYP90B1	1.14.13.-	campestanol 22alpha-hydroxylase	Brassinosteroids Biosynthesis	brassinosteroid biosynthesis I
c150356_g1		AT3G50660.2	41.1	309	151	3	102	938	30	337	2e-79	252	CYP90B1	1.14.13.-	campestanol 22alpha-hydroxylase	Brassinosteroids Biosynthesis	brassinosteroid biosynthesis I
c17910_g1		AT3G50660.2	41.43	70	41	0	272	63	180	249	1e-12	67	CYP90B1	1.14.13.-	campestanol 22alpha-hydroxylase	Brassinosteroids Biosynthesis	brassinosteroid biosynthesis I
c225269_g1		AT3G50660.2	49.46	93	46	1	21	296	338	430	5e-24	95.9	CYP90B1	1.14.13.-	campestanol 22alpha-hydroxylase	Brassinosteroids Biosynthesis	brassinosteroid biosynthesis I
c38842_g1		AT3G50660.1	52.22	203	87	1	17	595	281	483	1e-59	197	CYP90B1	1.14.13.-	campestanol 22alpha-hydroxylase	Brassinosteroids Biosynthesis	brassinosteroid biosynthesis I
c122163_g1		AT4G36380.1	66.25	80	25	1	25	258	405	484	4e-36	129	CYP90C1	1.14.99.-	6-deoxotyphasterol C-23 hydroxylase	Brassinosteroids Biosynthesis	brassinosteroid biosynthesis I
c146992_g2		AT4G36380.2	55.26	76	34	0	38	265	119	194	8e-19	84.7	CYP90C1	1.14.99.-	6-deoxotyphasterol C-23 hydroxylase	Brassinosteroids Biosynthesis	brassinosteroid biosynthesis I
c150279_g1		AT3G13730.1	57.78	450	164	3	2246	909	50	477	3e-178	526	CYP90D1	1.14.99.-	6-deoxotyphasterol C-23 hydroxylase	Brassinosteroids Biosynthesis	brassinosteroid biosynthesis I
c213141_g1		AT3G13730.1	33.33	78	50	1	42	275	347	422	4e-08	50.8	CYP90D1	1.14.99.-	6-deoxotyphasterol C-23 hydroxylase	Brassinosteroids Biosynthesis	brassinosteroid biosynthesis I
c127480_g1		AT2G38050.1	46.81	141	71	2	470	57	1	140	2e-34	124	DET2	1.3.1.-	campest-4-en-3-one,NADPH:steroid 5alpha-reductase	Brassinosteroids Biosynthesis	brassinosteroid biosynthesis I
c133374_g1		AT2G38050.1	48	150	73	2	596	159	114	262	4e-28	110	DET2	1.3.1.-	campest-4-en-3-one,NADPH:steroid 5alpha-reductase	Brassinosteroids Biosynthesis	brassinosteroid biosynthesis I
c146760_g1		AT2G38050.1	54.86	257	112	3	32	799	9	262	9e-73	229	DET2	1.3.1.-	campest-4-en-3-one,NADPH:steroid 5alpha-reductase	Brassinosteroids Biosynthesis	brassinosteroid biosynthesis I
c176948_g1		AT2G38050.1	24.59	244	144	7	261	968	51	262	2e-08	55.8	DET2	1.3.1.-	campest-4-en-3-one,NADPH:steroid 5alpha-reductase	Brassinosteroids Biosynthesis	brassinosteroid biosynthesis I
c124584_g2		AT1G75130.1	33.16	187	120	3	817	257	293	474	2e-23	100	CYP721A1		AT1G75130	brassinosteroids inactivation	brassinosteroids inactivation
c147766_g1		AT1G75130.1	50	488	237	4	130	1584	20	503	3e-172	503	CYP721A1		AT1G75130	brassinosteroids inactivation	brassinosteroids inactivation
c244968_g1		AT1G75130.1	28.57	189	111	3	1057	491	315	479	3e-13	71.2	CYP721A1		AT1G75130	brassinosteroids inactivation	brassinosteroids inactivation
c84434_g1		AT1G75130.1	32.53	166	106	3	146	637	293	454	1e-19	87.8	CYP721A1		AT1G75130	brassinosteroids inactivation	brassinosteroids inactivation
c151079_g1	c151079_g1	AT2G46950.2	47.32	317	161	2	265	1215	86	396	1e-110	336	CYP709B2		AT2G46950	brassinosteroids inactivation	brassinosteroids inactivation
c151079_g2	c151079_g2	AT2G46950.1	60.77	181	70	1	799	260	390	570	1e-63	212	CYP709B2		AT2G46950	brassinosteroids inactivation	brassinosteroids inactivation
c161631_g1		AT2G46950.1	30	80	50	1	2	241	466	539	3e-08	50.8	CYP709B2		AT2G46950	brassinosteroids inactivation	brassinosteroids inactivation
c170118_g1		AT2G46960.1	45.07	71	37	1	1	207	26	96	6e-18	77.4	CYP709B1		AT2G46960	brassinosteroids inactivation	brassinosteroids inactivation
c40626_g1		AT2G46960.1	35.11	94	60	1	368	90	192	285	1e-12	64.3	CYP709B1		AT2G46960	brassinosteroids inactivation	brassinosteroids inactivation
c208347_g1		AT4G27710.1	39.71	68	27	1	208	5	385	438	3e-10	56.6	CYP709B3		AT4G27710	brassinosteroids inactivation	brassinosteroids inactivation
c208535_g1		AT4G27710.1	41.94	62	33	1	417	232	428	486	1e-08	53.5	CYP709B3		AT4G27710	brassinosteroids inactivation	brassinosteroids inactivation
c147309_g1	c147309_g1	AT3G53150.1	44.89	372	195	4	153	1238	18	389	7e-112	342	UGT73D1	2.4.1.-	brassinolide 23-O-glucosyltransferase	brassinosteroids inactivation	brassinosteroids inactivation
c148437_g1		AT3G53150.1	39.08	412	214	10	74	1204	18	427	2e-84	276	UGT73D1	2.4.1.-	brassinolide 23-O-glucosyltransferase	brassinosteroids inactivation	brassinosteroids inactivation
c83869_g1		AT3G53150.1	41.94	62	33	2	192	10	182	241	3e-06	44.7	UGT73D1	2.4.1.-	brassinolide 23-O-glucosyltransferase	brassinosteroids inactivation	brassinosteroids inactivation
c10329_g1		AT2G26710.1	26.76	213	120	9	923	297	310	490	2e-09	61.6	CYP734A1;CYP72B1;BAS1;PHYB ACTIVATION TAGGED SUPPRESSOR 1		brassinolide C-26 hydroxylase	brassinosteroids inactivation	brassinosteroids inactivation
c116562_g1		AT2G26710.1	54.35	46	21	0	380	243	332	377	1e-10	59.3	CYP734A1;CYP72B1;BAS1;PHYB ACTIVATION TAGGED SUPPRESSOR 1		brassinolide C-26 hydroxylase	brassinosteroids inactivation	brassinosteroids inactivation
c127994_g1		AT2G26710.1	58.11	74	28	1	109	330	20	90	2e-24	97.8	CYP734A1;CYP72B1;BAS1;PHYB ACTIVATION TAGGED SUPPRESSOR 1		brassinolide C-26 hydroxylase	brassinosteroids inactivation	brassinosteroids inactivation
c127994_g2		AT2G26710.1	62.93	348	117	4	370	1377	169	516	4e-159	467	CYP734A1;CYP72B1;BAS1;PHYB ACTIVATION TAGGED SUPPRESSOR 1		brassinolide C-26 hydroxylase	brassinosteroids inactivation	brassinosteroids inactivation
c135325_g1	c135325_g1	AT2G26710.1	24.24	458	272	9	555	1898	114	506	2e-31	130	CYP734A1;CYP72B1;BAS1;PHYB ACTIVATION TAGGED SUPPRESSOR 1		brassinolide C-26 hydroxylase	brassinosteroids inactivation	brassinosteroids inactivation
c136104_g1		AT2G26710.1	56.06	66	28	1	215	21	186	251	4e-14	71.6	CYP734A1;CYP72B1;BAS1;PHYB ACTIVATION TAGGED SUPPRESSOR 1		brassinolide C-26 hydroxylase	brassinosteroids inactivation	brassinosteroids inactivation
c145326_g1	c145326_g1	AT2G26710.1	64.72	513	156	4	1899	373	25	516	0	717	CYP734A1;CYP72B1;BAS1;PHYB ACTIVATION TAGGED SUPPRESSOR 1		brassinolide C-26 hydroxylase	brassinosteroids inactivation	brassinosteroids inactivation
c228795_g1		AT2G26710.1	45.1	51	25	1	326	174	207	254	3e-07	48.9	CYP734A1;CYP72B1;BAS1;PHYB ACTIVATION TAGGED SUPPRESSOR 1		brassinolide C-26 hydroxylase	brassinosteroids inactivation	brassinosteroids inactivation
c244638_g1		AT2G26710.1	24.14	435	293	12	1434	175	103	515	2e-23	104	CYP734A1;CYP72B1;BAS1;PHYB ACTIVATION TAGGED SUPPRESSOR 1		brassinolide C-26 hydroxylase	brassinosteroids inactivation	brassinosteroids inactivation
c91259_g1		AT1G17060.1	45.68	81	44	0	243	1	30	110	2e-20	84.7	SOB7;SHK1;CYP72C1;CHI2		inactivation of brassinolide precursors	brassinosteroids inactivation	brassinosteroids inactivation
c120019_g1		AT5G52400.1	55.56	27	12	0	258	338	131	157	5e-08	43.1	CYP715A1		N6-(dimethylallyl)adenosine 5'-phosphate-hydroxylase	Cytokinins Biosynthesis	trans-zeatin biosynthesis
c120019_g2		AT5G52400.1	57.14	28	12	0	253	336	131	158	1e-06	42.4	CYP715A1		N6-(dimethylallyl)adenosine 5'-phosphate-hydroxylase	Cytokinins Biosynthesis	trans-zeatin biosynthesis
c128546_g1		AT5G52400.1	38.46	65	32	1	81	251	33	97	1e-10	57.8	CYP715A1		N6-(dimethylallyl)adenosine 5'-phosphate-hydroxylase	Cytokinins Biosynthesis	trans-zeatin biosynthesis
c134212_g1		AT5G52400.1	68.97	58	18	0	368	195	462	519	7e-22	91.3	CYP715A1		N6-(dimethylallyl)adenosine 5'-phosphate-hydroxylase	Cytokinins Biosynthesis	trans-zeatin biosynthesis
c153068_g1	c153068_g1	AT5G52400.1	56.34	355	149	2	825	1889	171	519	7e-118	367	CYP715A1		N6-(dimethylallyl)adenosine 5'-phosphate-hydroxylase	Cytokinins Biosynthesis	trans-zeatin biosynthesis
c17594_g1		AT5G52400.1	36.36	55	30	1	245	96	456	510	2e-06	45.4	CYP715A1		N6-(dimethylallyl)adenosine 5'-phosphate-hydroxylase	Cytokinins Biosynthesis	trans-zeatin biosynthesis
c228277_g1		AT5G52400.1	38.35	133	76	2	414	25	288	417	3e-20	87.4	CYP715A1		N6-(dimethylallyl)adenosine 5'-phosphate-hydroxylase	Cytokinins Biosynthesis	trans-zeatin biosynthesis
c150704_g1		AT5G38450.2	61.29	62	23	1	189	7	315	376	2e-08	55.8	CYP735A1		cytokinin trans-hydroxylase	Cytokinins Biosynthesis	trans-zeatin biosynthesis
c150704_g3		AT5G38450.1	58.62	58	20	1	661	500	431	488	4e-11	53.5	CYP735A1		cytokinin trans-hydroxylase	Cytokinins Biosynthesis	trans-zeatin biosynthesis
c157062_g1		AT5G38450.1	33.65	104	66	3	1	312	388	488	3e-11	61.6	CYP735A1		cytokinin trans-hydroxylase	Cytokinins Biosynthesis	trans-zeatin biosynthesis
c173432_g1		AT5G38450.1	35.85	53	34	0	174	16	453	505	6e-06	43.5	CYP735A1		cytokinin trans-hydroxylase	Cytokinins Biosynthesis	trans-zeatin biosynthesis
c180111_g1		AT5G38450.1	45.45	55	28	1	226	62	438	490	4e-07	47.4	CYP735A1		cytokinin trans-hydroxylase	Cytokinins Biosynthesis	trans-zeatin biosynthesis
c236726_g1		AT5G38450.1	41.18	85	46	2	1	249	424	506	1e-15	73.6	CYP735A1		cytokinin trans-hydroxylase	Cytokinins Biosynthesis	trans-zeatin biosynthesis
c238528_g1		AT5G38450.1	55.56	36	16	0	218	111	450	485	4e-07	47.4	CYP735A1		cytokinin trans-hydroxylase	Cytokinins Biosynthesis	trans-zeatin biosynthesis
c150704_g2		AT1G67110.1	63.64	473	165	4	1417	2	25	491	0	590	CYP735A2		cytokinin trans-hydroxylase	Cytokinins Biosynthesis	trans-zeatin biosynthesis
c151861_g1		AT1G67110.1	58.33	36	15	0	429	322	424	459	9e-10	52.8	CYP735A2		cytokinin trans-hydroxylase	Cytokinins Biosynthesis	trans-zeatin biosynthesis
c261861_g1		AT1G67110.1	50	34	17	0	129	28	406	439	3e-07	47.4	CYP735A2		cytokinin trans-hydroxylase	Cytokinins Biosynthesis	trans-zeatin biosynthesis
c147885_g1		AT2G27760.1	50.6	415	167	9	68	1267	5	396	3e-114	353	IPT2	2.5.1.75	tRNA isopentenyltransferase	Cytokinins Biosynthesis	cis-zeatin biosynthesis
c192994_g1		AT2G27760.1	42.55	94	52	1	293	18	25	118	1e-17	79	IPT2	2.5.1.75	tRNA isopentenyltransferase	Cytokinins Biosynthesis	cis-zeatin biosynthesis
c226324_g1		AT2G27760.1	30.7	443	256	12	1349	123	25	450	2e-39	150	IPT2	2.5.1.75	tRNA isopentenyltransferase	Cytokinins Biosynthesis	cis-zeatin biosynthesis
c148739_g1		AT5G20040.1	60.82	416	150	2	1417	209	32	447	2e-179	519	IPT9	2.5.1.75	tRNA dimethylallyltransferase	Cytokinins Biosynthesis	cis-zeatin biosynthesis
c48816_g1		AT3G63110.1	61.11	72	28	0	15	230	119	190	2e-26	100	IPT3	2.5.1.112	adenylate dimethylallyltransferase	Cytokinins Biosynthesis	trans-zeatin biosynthesis
c140303_g1	c140303_g1	AT5G19040.3	57.59	290	106	7	1163	339	31	318	5e-98	301	IPT5	2.5.1.112	DMAPP:ATP/ADP isopentenyltransferase	Cytokinins Biosynthesis	trans-zeatin biosynthesis
c200562_g1		AT5G19040.3	76.56	64	15	0	197	6	31	94	2e-27	103	IPT5	2.5.1.112	DMAPP:ATP/ADP isopentenyltransferase	Cytokinins Biosynthesis	trans-zeatin biosynthesis
c225693_g1		AT5G19040.3	67.27	55	18	0	72	236	30	84	1e-20	84.3	IPT5	2.5.1.112	DMAPP:ATP/ADP isopentenyltransferase	Cytokinins Biosynthesis	trans-zeatin biosynthesis
c50120_g1		AT5G19040.3	44.44	81	44	1	3	242	185	265	1e-11	60.1	IPT5	2.5.1.112	DMAPP:ATP/ADP isopentenyltransferase	Cytokinins Biosynthesis	trans-zeatin biosynthesis
c117079_g1		AT2G28305.3	57.41	162	37	1	2	487	55	184	3e-58	190	LOG1	3.2.2.-	N6-(delta2-isopentenyl)-adenosine 5'-monophosphate phosphoribohydrolase	Cytokinins Biosynthesis	trans-zeatin biosynthesis
c128988_g1	c128988_g1	AT2G28305.1	80.38	209	41	0	1025	399	5	213	3e-120	357	LOG1	3.2.2.-	N6-(delta2-isopentenyl)-adenosine 5'-monophosphate phosphoribohydrolase	Cytokinins Biosynthesis	trans-zeatin biosynthesis
c39108_g1		AT2G28305.1	41.43	70	41	0	59	268	116	185	4e-17	75.9	LOG1	3.2.2.-	N6-(delta2-isopentenyl)-adenosine 5'-monophosphate phosphoribohydrolase	Cytokinins Biosynthesis	trans-zeatin biosynthesis
c117079_g2		AT2G35990.1	66.67	42	14	0	239	114	1	42	3e-14	66.6	LOG2	3.2.2.-	N6-(delta2-isopentenyl)-adenosine 5'-monophosphate phosphoribohydrolase	Cytokinins Biosynthesis	trans-zeatin biosynthesis
c239384_g1		AT2G35990.3	53.03	66	31	0	298	101	67	132	2e-16	72	LOG2	3.2.2.-	N6-(delta2-isopentenyl)-adenosine 5'-monophosphate phosphoribohydrolase	Cytokinins Biosynthesis	trans-zeatin biosynthesis
c108876_g1		AT2G37210.2	64.29	28	10	0	198	115	166	193	8e-09	39.3	LOG3	3.2.2.-	N6-(delta2-isopentenyl)-adenosine 5'-monophosphate phosphoribohydrolase	Cytokinins Biosynthesis	trans-zeatin biosynthesis
c133677_g1		AT2G37210.1	86.14	202	28	0	52	657	13	214	7e-129	370	LOG3	3.2.2.-	N6-(delta2-isopentenyl)-adenosine 5'-monophosphate phosphoribohydrolase	Cytokinins Biosynthesis	trans-zeatin biosynthesis
c180986_g1		AT2G37210.1	41.67	48	28	0	341	198	144	191	5e-09	52.4	LOG3	3.2.2.-	N6-(delta2-isopentenyl)-adenosine 5'-monophosphate phosphoribohydrolase	Cytokinins Biosynthesis	trans-zeatin biosynthesis
c139998_g1		AT4G35190.1	75.63	197	47	1	82	672	5	200	4e-96	288	LOG5	3.2.2.-	N6-(delta2-isopentenyl)-adenosine 5'-monophosphate phosphoribohydrolase	Cytokinins Biosynthesis	trans-zeatin biosynthesis
c135555_g1	c135555_g1	AT5G06300.1	78.95	209	44	0	1034	408	1	209	2e-118	346	LOG7	3.2.2.-	N6-(delta2-isopentenyl)-adenosine 5'-monophosphate phosphoribohydrolase	Cytokinins Biosynthesis	trans-zeatin biosynthesis
c130628_g1		AT5G11950.3	67.54	114	37	0	1038	697	1	114	5e-80	169	LOG8	3.2.2.-	N6-(delta2-isopentenyl)-adenosine 5'-monophosphate phosphoribohydrolase	Cytokinins Biosynthesis	trans-zeatin biosynthesis
c191564_g1		AT5G11950.4	46.73	107	51	1	191	511	34	134	7e-28	105	LOG8	3.2.2.-	N6-(delta2-isopentenyl)-adenosine 5'-monophosphate phosphoribohydrolase	Cytokinins Biosynthesis	trans-zeatin biosynthesis
c139436_g1	c139436_g1	AT2G36770.1	46.84	348	181	4	3	1037	31	377	1e-108	330	AT2G36770.1	2.4.1.215	cis-zeatin O-beta-D-glucosyltransferase	Cytokinins conjugation ;brassinosteroids inactivation	cytokinin-O-glucosides biosynthesis;brassinosteroids inactivation
c134367_g1		AT2G36780.1	40.2	204	103	3	371	925	123	326	4e-38	143	AT2G36780.1	2.4.1.215	cis-zeatin O-beta-D-glucosyltransferase	Cytokinins conjugation ;brassinosteroids inactivation	cytokinin-O-glucosides biosynthesis;brassinosteroids inactivation
c134778_g1		AT2G36780.1	41.53	236	121	7	675	10	133	365	8e-52	177	AT2G36780.1	2.4.1.215	cis-zeatin O-beta-D-glucosyltransferase	Cytokinins conjugation ;brassinosteroids inactivation	cytokinin-O-glucosides biosynthesis;brassinosteroids inactivation
c136084_g1	c136084_g1	AT2G36780.1	43.47	398	197	11	1664	531	25	414	8e-94	299	AT2G36780.1	2.4.1.215	cis-zeatin O-beta-D-glucosyltransferase	Cytokinins conjugation ;brassinosteroids inactivation	cytokinin-O-glucosides biosynthesis;brassinosteroids inactivation
c141642_g1		AT2G36780.1	48.85	436	218	4	1375	77	14	447	6e-142	420	AT2G36780.1	2.4.1.215	cis-zeatin O-beta-D-glucosyltransferase	Cytokinins conjugation ;brassinosteroids inactivation	cytokinin-O-glucosides biosynthesis;brassinosteroids inactivation
c146109_g1	c146109_g1	AT2G36780.1	47.49	478	244	5	1727	303	17	490	4e-140	420	AT2G36780.1	2.4.1.215	cis-zeatin O-beta-D-glucosyltransferase	Cytokinins conjugation ;brassinosteroids inactivation	cytokinin-O-glucosides biosynthesis;brassinosteroids inactivation
c151142_g1	c151142_g1	AT2G36780.1	49.48	481	234	5	55	1479	14	491	3e-142	426	AT2G36780.1	2.4.1.215	cis-zeatin O-beta-D-glucosyltransferase	Cytokinins conjugation ;brassinosteroids inactivation	cytokinin-O-glucosides biosynthesis;brassinosteroids inactivation
c62938_g1		AT2G36760.1	48.6	107	48	3	343	41	223	328	1e-20	87.4	UGT73C2	2.4.1.215	cis-zeatin O-beta-D-glucosyltransferase	Cytokinins conjugation ;brassinosteroids inactivation	cytokinin-O-glucosides biosynthesis;brassinosteroids inactivation
c206514_g1		AT2G36970.1	71.01	69	20	0	6	212	331	399	3e-35	125	AT2G36970.1	2.4.1.-	dihydrozeatin-9-N-glucoside O-beta-D-glucosyltransferase	Cytokinins conjugation	cytokinin-O-glucosides biosynthesis
c128201_g1		AT2G36750.1	34.86	109	68	2	1	318	376	484	4e-13	68.2	UGT73C1	2.4.1.-	UDP glycosyltransferase	Cytokinins conjugation ;brassinosteroids inactivation	cytokinin-O-glucosides biosynthesis;brassinosteroids inactivation
c143984_g2	c143984_g2	AT2G36750.1	40.38	104	58	2	303	4	24	127	1e-11	61.6	UGT73C1	2.4.1.-	UDP glycosyltransferase	Cytokinins conjugation ;brassinosteroids inactivation	cytokinin-O-glucosides biosynthesis;brassinosteroids inactivation
c39500_g1		AT2G36750.1	62.96	27	10	0	170	250	1	27	3e-06	44.7	UGT73C1	2.4.1.-	UDP glycosyltransferase	Cytokinins conjugation ;brassinosteroids inactivation	cytokinin-O-glucosides biosynthesis;brassinosteroids inactivation
c87605_g1		AT2G36750.1	67.86	28	9	0	509	426	371	398	1e-06	47.8	UGT73C1	2.4.1.-	UDP glycosyltransferase	Cytokinins conjugation ;brassinosteroids inactivation	cytokinin-O-glucosides biosynthesis;brassinosteroids inactivation
c112723_g1		AT2G36800.1	37.5	120	69	3	7	357	15	131	2e-15	72.8	DOGT1;UGT73C5	2.4.1.-	UDP glycosyltransferase	Cytokinins conjugation ;brassinosteroids inactivation	cytokinin-O-glucosides biosynthesis;brassinosteroids inactivation
c121134_g1		AT2G36800.1	59.38	32	13	0	333	428	6	37	1e-07	50.4	DOGT1;UGT73C5	2.4.1.-	UDP glycosyltransferase	Cytokinins conjugation ;brassinosteroids inactivation	cytokinin-O-glucosides biosynthesis;brassinosteroids inactivation
c128201_g2		AT2G36800.1	40.48	126	64	2	1	357	371	492	1e-23	98.2	DOGT1;UGT73C5	2.4.1.-	UDP glycosyltransferase	Cytokinins conjugation ;brassinosteroids inactivation	cytokinin-O-glucosides biosynthesis;brassinosteroids inactivation
c138207_g2	c138207_g2	AT2G36800.1	38.46	104	55	3	2	286	384	487	6e-12	65.1	DOGT1;UGT73C5	2.4.1.-	UDP glycosyltransferase	Cytokinins conjugation ;brassinosteroids inactivation	cytokinin-O-glucosides biosynthesis;brassinosteroids inactivation
c143984_g4	c143984_g4	AT2G36800.1	46.84	380	196	3	1122	1	26	405	2e-121	364	DOGT1;UGT73C5	2.4.1.-	UDP glycosyltransferase	Cytokinins conjugation ;brassinosteroids inactivation	cytokinin-O-glucosides biosynthesis;brassinosteroids inactivation
c143984_g5	c143984_g5	AT2G36800.1	53.07	179	79	3	560	33	319	495	4e-55	185	DOGT1;UGT73C5	2.4.1.-	UDP glycosyltransferase	Cytokinins conjugation ;brassinosteroids inactivation	cytokinin-O-glucosides biosynthesis;brassinosteroids inactivation
c147689_g1	c147689_g1	AT2G36800.1	37.84	473	255	13	1	1329	24	487	2e-94	301	DOGT1;UGT73C5	2.4.1.-	UDP glycosyltransferase	Cytokinins conjugation ;brassinosteroids inactivation	cytokinin-O-glucosides biosynthesis;brassinosteroids inactivation
c150218_g1	c150218_g1	AT2G36800.1	38.51	496	288	9	60	1514	6	495	1e-114	355	DOGT1;UGT73C5	2.4.1.-	UDP glycosyltransferase	Cytokinins conjugation ;brassinosteroids inactivation	cytokinin-O-glucosides biosynthesis;brassinosteroids inactivation
c152465_g1	c152465_g1	AT2G36800.1	47.28	478	249	3	40	1467	12	488	8e-155	459	DOGT1;UGT73C5	2.4.1.-	UDP glycosyltransferase	Cytokinins conjugation ;brassinosteroids inactivation	cytokinin-O-glucosides biosynthesis;brassinosteroids inactivation
c120605_g1		AT2G36790.1	46.55	58	31	0	175	2	175	232	2e-08	51.2	UGT73C6	2.4.1.215	UDP-glucose:flavonol-3-O-glycoside-7-O-glucosyltransferase	Cytokinins conjugation ;brassinosteroids inactivation	cytokinin-O-glucosides biosynthesis;brassinosteroids inactivation
c125193_g1		AT2G36790.1	45.71	105	54	2	2	307	386	490	8e-21	90.5	UGT73C6	2.4.1.215	UDP-glucose:flavonol-3-O-glycoside-7-O-glucosyltransferase	Cytokinins conjugation ;brassinosteroids inactivation	cytokinin-O-glucosides biosynthesis;brassinosteroids inactivation
c125950_g1		AT2G36790.1	50	124	59	2	2	364	372	495	7e-19	84.7	UGT73C6	2.4.1.215	UDP-glucose:flavonol-3-O-glycoside-7-O-glucosyltransferase	Cytokinins conjugation ;brassinosteroids inactivation	cytokinin-O-glucosides biosynthesis;brassinosteroids inactivation
c147375_g1		AT2G36790.1	45.3	117	61	2	1	342	371	487	7e-14	70.5	UGT73C6	2.4.1.215	UDP-glucose:flavonol-3-O-glycoside-7-O-glucosyltransferase	Cytokinins conjugation ;brassinosteroids inactivation	cytokinin-O-glucosides biosynthesis;brassinosteroids inactivation
c97987_g1		AT2G36790.1	55.26	38	17	0	224	337	1	38	5e-09	53.9	UGT73C6	2.4.1.215	UDP-glucose:flavonol-3-O-glycoside-7-O-glucosyltransferase	Cytokinins conjugation ;brassinosteroids inactivation	cytokinin-O-glucosides biosynthesis;brassinosteroids inactivation
c130148_g1		AT3G53160.1	50.49	103	49	1	1	303	221	323	3e-28	108	UGT73C7	2.4.1.-	dihydrozeatin-9-N-glucoside O-beta-D-glucosyltransferase	Cytokinins conjugation	cytokinin-O-glucosides biosynthesis
c72094_g1		AT3G53160.1	47.83	46	24	0	433	570	276	321	6e-06	46.6	UGT73C7	2.4.1.-	dihydrozeatin-9-N-glucoside O-beta-D-glucosyltransferase	Cytokinins conjugation	cytokinin-O-glucosides biosynthesis
c146189_g1		AT1G22400.1	51.27	472	220	4	58	1452	10	478	3e-178	515	UGT85A1	2.4.1.-	UDP glycosyltransferase	Cytokinins conjugation	cytokinin-O-glucosides biosynthesis
c150519_g1	c150519_g1	AT1G22400.1	39.75	322	181	7	1106	162	163	478	3e-61	207	UGT85A1	2.4.1.-	UDP glycosyltransferase	Cytokinins conjugation	cytokinin-O-glucosides biosynthesis
c53326_g1		AT1G22400.1	52.05	73	34	1	1	216	416	488	1e-17	77.4	UGT85A1	2.4.1.-	UDP glycosyltransferase	Cytokinins conjugation	cytokinin-O-glucosides biosynthesis
c107092_g1		AT1G22360.1	62.73	110	40	1	1	330	37	145	6e-44	151	UGT85A2	2.4.1.-	dihydrozeatin-9-N-glucoside O-beta-D-glucosyltransferase	Cytokinins conjugation	cytokinin-O-glucosides biosynthesis
c107597_g1		AT1G22360.2	64.94	77	20	1	3	212	315	391	7e-28	105	UGT85A2	2.4.1.-	dihydrozeatin-9-N-glucoside O-beta-D-glucosyltransferase	Cytokinins conjugation	cytokinin-O-glucosides biosynthesis
c130168_g1		AT1G22360.1	56.29	286	122	2	851	3	133	418	4e-119	354	UGT85A2	2.4.1.-	dihydrozeatin-9-N-glucoside O-beta-D-glucosyltransferase	Cytokinins conjugation	cytokinin-O-glucosides biosynthesis
c132800_g1		AT1G22360.1	62.5	96	32	2	2	277	376	471	2e-32	121	UGT85A2	2.4.1.-	dihydrozeatin-9-N-glucoside O-beta-D-glucosyltransferase	Cytokinins conjugation	cytokinin-O-glucosides biosynthesis
c143206_g1	c143206_g1	AT1G22360.1	57.48	381	156	2	18	1142	1	381	5e-162	468	UGT85A2	2.4.1.-	dihydrozeatin-9-N-glucoside O-beta-D-glucosyltransferase	Cytokinins conjugation	cytokinin-O-glucosides biosynthesis
c151796_g1	c151796_g1	AT1G22360.1	56.36	472	202	3	170	1576	10	480	0	534	UGT85A2	2.4.1.-	dihydrozeatin-9-N-glucoside O-beta-D-glucosyltransferase	Cytokinins conjugation	cytokinin-O-glucosides biosynthesis
c153261_g1	c153261_g1	AT1G22360.1	61.76	476	178	3	1704	286	7	481	0	592	UGT85A2	2.4.1.-	dihydrozeatin-9-N-glucoside O-beta-D-glucosyltransferase	Cytokinins conjugation	cytokinin-O-glucosides biosynthesis
c16549_g1		AT1G22360.1	39.22	102	61	1	13	315	235	336	4e-19	82.8	UGT85A2	2.4.1.-	dihydrozeatin-9-N-glucoside O-beta-D-glucosyltransferase	Cytokinins conjugation	cytokinin-O-glucosides biosynthesis
c103512_g1		AT1G22380.1	62.2	82	31	0	5	250	27	108	2e-29	109	UGT85A3	2.4.1.-	dihydrozeatin-9-N-glucoside O-beta-D-glucosyltransferase	Cytokinins conjugation	cytokinin-O-glucosides biosynthesis
c29704_g1		AT1G22380.1	45.08	122	65	1	365	6	159	280	8e-33	121	UGT85A3	2.4.1.-	dihydrozeatin-9-N-glucoside O-beta-D-glucosyltransferase	Cytokinins conjugation	cytokinin-O-glucosides biosynthesis
c151034_g1		AT1G78270.1	63.83	47	17	0	141	1	9	55	3e-15	70.5	UGT85A4	2.4.1.-	dihydrozeatin-9-N-glucoside O-beta-D-glucosyltransferase	Cytokinins conjugation	cytokinin-O-glucosides biosynthesis
c12914_g1		AT1G22370.1	67.78	90	29	0	1	270	124	213	5e-37	129	UGT85A5	2.4.1.-	dihydrozeatin-9-N-glucoside O-beta-D-glucosyltransferase	Cytokinins conjugation	cytokinin-O-glucosides biosynthesis
c142470_g1		AT1G22370.2	44.1	161	87	3	559	80	13	171	3e-32	124	UGT85A5	2.4.1.-	dihydrozeatin-9-N-glucoside O-beta-D-glucosyltransferase	Cytokinins conjugation	cytokinin-O-glucosides biosynthesis
c55988_g1		AT1G22340.1	48.59	389	191	6	17	1174	9	391	1e-136	404	UGT85A7	2.4.1.-	dihydrozeatin-9-N-glucoside O-beta-D-glucosyltransferase	Cytokinins conjugation	cytokinin-O-glucosides biosynthesis
c99563_g1		AT1G22340.1	46.07	89	47	1	2	265	389	477	2e-24	98.2	UGT85A7	2.4.1.-	dihydrozeatin-9-N-glucoside O-beta-D-glucosyltransferase	Cytokinins conjugation	cytokinin-O-glucosides biosynthesis
c102763_g1		AT2G41510.1	46.56	436	220	5	1379	81	117	542	2e-131	401	CKX1	1.5.99.-	trans-zeatin riboside:FAD oxidoreductase	Cytokinins Degradation	cytokinins degradation
c114183_g1	c114183_g1	AT2G41510.3	61.52	434	145	3	53	1297	10	440	0	553	CKX1	1.5.99.-	trans-zeatin riboside:FAD oxidoreductase	Cytokinins Degradation	cytokinins degradation
c147606_g1	c147606_g1	AT2G41510.1	43.22	472	227	10	1447	137	75	540	2e-119	368	CKX1	1.5.99.-	trans-zeatin riboside:FAD oxidoreductase	Cytokinins Degradation	cytokinins degradation
c100492_g1	c100492_g1	AT2G19500.1	25.15	171	123	4	1547	1044	55	223	1e-06	52	CKX2	1.5.99.-	trans-zeatin:FAD oxidoreductase	Cytokinins Degradation	cytokinins degradation
c51337_g1		AT5G56970.1	28	175	118	3	77	577	61	235	1e-06	52	CKX3	1.5.99.-	trans-zeatin:FAD oxidoreductase	Cytokinins Degradation	cytokinins degradation
c83626_g1	c83626_g1	AT5G56970.2	28.8	184	123	5	1550	1020	62	244	2e-13	73.6	CKX3	1.5.99.-	trans-zeatin:FAD oxidoreductase	Cytokinins Degradation	cytokinins degradation
c99449_g1		AT1G75450.1	68.99	503	144	8	1892	399	26	521	0	694	CKX5	1.5.99.-	cytokinin oxidase	Cytokinins Degradation	cytokinins degradation
c125734_g1		AT1G02500.2	94.05	84	5	0	2	253	17	100	1e-49	164	MAT1;SAM1	2.5.1.6	methionine adenosyltransferase	Ethylene Biosynthesis	ethylene biosynthesis I
c129911_g4		AT1G02500.2	62.76	145	25	2	3	350	184	328	4e-44	151	MAT1;SAM1	2.5.1.6	methionine adenosyltransferase	Ethylene Biosynthesis	ethylene biosynthesis I
c131291_g1		AT1G02500.2	83.33	66	11	0	198	1	125	190	2e-30	116	MAT1;SAM1	2.5.1.6	methionine adenosyltransferase	Ethylene Biosynthesis	ethylene biosynthesis I
c145999_g3		AT1G02500.2	89.41	85	9	0	2	256	144	228	2e-47	158	MAT1;SAM1	2.5.1.6	methionine adenosyltransferase	Ethylene Biosynthesis	ethylene biosynthesis I
c145999_g5		AT1G02500.2	93.64	393	25	0	50	1228	1	393	0	734	MAT1;SAM1	2.5.1.6	methionine adenosyltransferase	Ethylene Biosynthesis	ethylene biosynthesis I
c175536_g1		AT1G02500.2	67.82	87	28	0	15	275	270	356	4e-34	123	MAT1;SAM1	2.5.1.6	methionine adenosyltransferase	Ethylene Biosynthesis	ethylene biosynthesis I
c179201_g1		AT1G02500.2	97.53	81	2	0	3	245	119	199	2e-51	168	MAT1;SAM1	2.5.1.6	methionine adenosyltransferase	Ethylene Biosynthesis	ethylene biosynthesis I
c220091_g1		AT1G02500.2	60.44	91	36	0	273	1	116	206	4e-27	103	MAT1;SAM1	2.5.1.6	methionine adenosyltransferase	Ethylene Biosynthesis	ethylene biosynthesis I
c221374_g1		AT1G02500.2	93.1	29	2	0	239	153	363	391	2e-12	62.4	MAT1;SAM1	2.5.1.6	methionine adenosyltransferase	Ethylene Biosynthesis	ethylene biosynthesis I
c126493_g1	c126493_g1	AT4G01850.2	88.62	123	14	0	1	369	271	393	2e-73	232	MAT2,SAM-2	2.5.1.6	methionine adenosyltransferase	Ethylene Biosynthesis	ethylene biosynthesis I
c166704_g1		AT4G01850.2	52.13	94	42	3	278	3	136	228	3e-26	101	MAT2,SAM-2	2.5.1.6	methionine adenosyltransferase	Ethylene Biosynthesis	ethylene biosynthesis I
c171723_g1		AT4G01850.2	80.95	63	12	0	19	207	4	66	3e-30	110	MAT2,SAM-2	2.5.1.6	methionine adenosyltransferase	Ethylene Biosynthesis	ethylene biosynthesis I
c193657_g1		AT4G01850.2	79.69	64	13	0	194	3	3	66	7e-31	113	MAT2,SAM-2	2.5.1.6	methionine adenosyltransferase	Ethylene Biosynthesis	ethylene biosynthesis I
c211483_g1		AT4G01850.2	54.05	74	26	1	228	7	43	108	5e-16	72.4	MAT2,SAM-2	2.5.1.6	methionine adenosyltransferase	Ethylene Biosynthesis	ethylene biosynthesis I
c222925_g1		AT4G01850.2	71.21	66	19	0	1	198	9	74	1e-29	109	MAT2,SAM-2	2.5.1.6	methionine adenosyltransferase	Ethylene Biosynthesis	ethylene biosynthesis I
c23849_g1		AT4G01850.2	83.64	55	9	0	38	202	2	56	1e-27	103	MAT2,SAM-2	2.5.1.6	methionine adenosyltransferase	Ethylene Biosynthesis	ethylene biosynthesis I
c240506_g1		AT4G01850.2	63.08	65	24	0	9	203	116	180	3e-25	97.1	MAT2,SAM-2	2.5.1.6	methionine adenosyltransferase	Ethylene Biosynthesis	ethylene biosynthesis I
c3468_g1		AT4G01850.2	67.67	133	40	1	2	391	254	386	2e-43	149	MAT2,SAM-2	2.5.1.6	methionine adenosyltransferase	Ethylene Biosynthesis	ethylene biosynthesis I
c35080_g1		AT4G01850.2	95.45	110	5	0	332	3	96	205	7e-73	225	MAT2,SAM-2	2.5.1.6	methionine adenosyltransferase	Ethylene Biosynthesis	ethylene biosynthesis I
c64317_g1		AT4G01850.2	74.81	135	34	0	2	406	127	261	2e-66	210	MAT2,SAM-2	2.5.1.6	methionine adenosyltransferase	Ethylene Biosynthesis	ethylene biosynthesis I
c76698_g1		AT4G01850.2	71.08	83	24	0	38	286	2	84	2e-36	129	MAT2,SAM-2	2.5.1.6	methionine adenosyltransferase	Ethylene Biosynthesis	ethylene biosynthesis I
c8232_g1		AT4G01850.2	55.17	87	34	2	2	253	304	388	2e-23	93.6	MAT2,SAM-2	2.5.1.6	methionine adenosyltransferase	Ethylene Biosynthesis	ethylene biosynthesis I
c92197_g1		AT4G01850.2	91.25	80	7	0	2	241	18	97	5e-47	157	MAT2,SAM-2	2.5.1.6	methionine adenosyltransferase	Ethylene Biosynthesis	ethylene biosynthesis I
c129911_g1		AT2G36880.2	72.52	131	36	0	423	31	129	259	2e-62	199	MAT3	2.5.1.6	methionine adenosyltransferase	Ethylene Biosynthesis	ethylene biosynthesis I
c129911_g3		AT2G36880.2	66.18	207	68	1	632	18	53	259	6e-99	296	MAT3	2.5.1.6	methionine adenosyltransferase	Ethylene Biosynthesis	ethylene biosynthesis I
c129987_g1		AT2G36880.2	94.12	51	3	0	647	799	1	51	8e-27	108	MAT3	2.5.1.6	methionine adenosyltransferase	Ethylene Biosynthesis	ethylene biosynthesis I
c139676_g1		AT2G36880.2	92.04	113	9	0	2	340	275	387	2e-69	220	MAT3	2.5.1.6	methionine adenosyltransferase	Ethylene Biosynthesis	ethylene biosynthesis I
c149386_g2		AT2G36880.2	95.24	21	1	0	63	1	2	22	1e-06	47.8	MAT3	2.5.1.6	methionine adenosyltransferase	Ethylene Biosynthesis	ethylene biosynthesis I
c176714_g1		AT2G36880.2	80.95	63	12	0	192	4	4	66	7e-31	115	MAT3	2.5.1.6	methionine adenosyltransferase	Ethylene Biosynthesis	ethylene biosynthesis I
c180864_g1		AT2G36880.2	72.06	68	19	0	205	2	121	188	4e-31	113	MAT3	2.5.1.6	methionine adenosyltransferase	Ethylene Biosynthesis	ethylene biosynthesis I
c212795_g1		AT2G36880.2	63.26	215	77	1	328	966	2	216	5e-91	281	MAT3	2.5.1.6	methionine adenosyltransferase	Ethylene Biosynthesis	ethylene biosynthesis I
c215495_g1		AT2G36880.2	60.56	142	52	2	1	420	63	202	8e-48	161	MAT3	2.5.1.6	methionine adenosyltransferase	Ethylene Biosynthesis	ethylene biosynthesis I
c239669_g1		AT2G36880.2	68.22	107	34	0	4	324	151	257	2e-47	159	MAT3	2.5.1.6	methionine adenosyltransferase	Ethylene Biosynthesis	ethylene biosynthesis I
c41746_g2		AT2G36880.2	60.56	71	28	0	214	2	29	99	3e-22	89	MAT3	2.5.1.6	methionine adenosyltransferase	Ethylene Biosynthesis	ethylene biosynthesis I
c119804_g1		AT3G17390.1	60.06	323	119	4	1181	240	66	387	2e-114	344	MAT4;SAMS3	2.5.1.6	methionine adenosyltransferase	Ethylene Biosynthesis	ethylene biosynthesis I
c121164_g1		AT3G17390.1	94.95	198	10	0	783	190	193	390	2e-119	351	MAT4;SAMS3	2.5.1.6	methionine adenosyltransferase	Ethylene Biosynthesis	ethylene biosynthesis I
c129911_g2		AT3G17390.1	74.85	171	41	1	507	1	3	173	5e-92	277	MAT4;SAMS3	2.5.1.6	methionine adenosyltransferase	Ethylene Biosynthesis	ethylene biosynthesis I
c182290_g1		AT3G17390.1	44.59	74	29	2	188	3	116	189	4e-11	59.7	MAT4;SAMS3	2.5.1.6	methionine adenosyltransferase	Ethylene Biosynthesis	ethylene biosynthesis I
c195063_g1		AT3G17390.1	66.67	99	33	0	14	310	3	101	3e-42	145	MAT4;SAMS3	2.5.1.6	methionine adenosyltransferase	Ethylene Biosynthesis	ethylene biosynthesis I
c196753_g1		AT3G17390.1	64.22	109	39	0	329	3	256	364	1e-30	114	MAT4;SAMS3	2.5.1.6	methionine adenosyltransferase	Ethylene Biosynthesis	ethylene biosynthesis I
c231125_g1		AT3G17390.1	60.8	176	64	2	1054	542	211	386	2e-54	186	MAT4;SAMS3	2.5.1.6	methionine adenosyltransferase	Ethylene Biosynthesis	ethylene biosynthesis I
c236967_g1		AT3G17390.1	54.55	66	30	0	4	201	290	355	2e-18	78.6	MAT4;SAMS3	2.5.1.6	methionine adenosyltransferase	Ethylene Biosynthesis	ethylene biosynthesis I
c238630_g1		AT3G17390.1	52.86	70	28	2	2	202	306	373	2e-16	73.6	MAT4;SAMS3	2.5.1.6	methionine adenosyltransferase	Ethylene Biosynthesis	ethylene biosynthesis I
c239890_g1		AT3G17390.1	62.67	75	26	1	5	229	270	342	3e-25	97.4	MAT4;SAMS3	2.5.1.6	methionine adenosyltransferase	Ethylene Biosynthesis	ethylene biosynthesis I
c256059_g1		AT3G17390.1	63.46	104	34	2	2	310	256	356	2e-25	99.4	MAT4;SAMS3	2.5.1.6	methionine adenosyltransferase	Ethylene Biosynthesis	ethylene biosynthesis I
c257364_g1		AT3G17390.1	48.65	74	33	2	2	208	308	381	1e-15	70.9	MAT4;SAMS3	2.5.1.6	methionine adenosyltransferase	Ethylene Biosynthesis	ethylene biosynthesis I
c261727_g1		AT3G17390.1	63.89	72	26	0	217	2	282	353	2e-25	97.4	MAT4;SAMS3	2.5.1.6	methionine adenosyltransferase	Ethylene Biosynthesis	ethylene biosynthesis I
c41746_g1		AT3G17390.1	85.19	27	4	0	83	3	4	30	6e-09	53.5	MAT4;SAMS3	2.5.1.6	methionine adenosyltransferase	Ethylene Biosynthesis	ethylene biosynthesis I
c52168_g1		AT3G17390.1	93.71	143	8	1	2	427	238	380	4e-79	243	MAT4;SAMS3	2.5.1.6	methionine adenosyltransferase	Ethylene Biosynthesis	ethylene biosynthesis I
c78411_g1	c78411_g1	AT3G17390.1	60.52	385	146	3	262	1398	3	387	3e-144	432	MAT4;SAMS3	2.5.1.6	methionine adenosyltransferase	Ethylene Biosynthesis	ethylene biosynthesis I
c143140_g1	c143140_g1	AT3G61510.1	60.33	484	178	4	1778	357	9	488	0	604	ACS1	4.4.1.14	1-aminocyclopropane-1-carboxylate synthase	Ethylene Biosynthesis	ethylene biosynthesis I
c158852_g1		AT1G01480.2	66.67	69	23	0	207	1	201	269	3e-27	102	ACS2	4.4.1.14	1-aminocyclopropane-1-carboxylate synthase	Ethylene Biosynthesis	ethylene biosynthesis I
c186723_g1		AT4G26200.1	50	48	24	0	220	77	206	253	3e-09	53.1	ACS7	4.4.1.14	1-aminocyclopropane-1-carboxylate synthase	Ethylene Biosynthesis	ethylene biosynthesis I
c66103_g1		AT4G26200.1	74.16	89	23	0	306	40	138	226	3e-36	129	ACS7	4.4.1.14	1-aminocyclopropane-1-carboxylate synthase	Ethylene Biosynthesis	ethylene biosynthesis I
c80241_g1		AT4G26200.1	73.21	168	45	0	3	506	278	445	4e-79	248	ACS7	4.4.1.14	1-aminocyclopropane-1-carboxylate synthase	Ethylene Biosynthesis	ethylene biosynthesis I
c132716_g1		AT4G37770.1	66.06	330	103	2	1219	257	138	467	6e-149	442	ACS8	4.4.1.14	1-aminocyclopropane-1-carboxylate synthase	Ethylene Biosynthesis	ethylene biosynthesis I
c82572_g1	c82572_g1	AT4G37770.1	29.55	440	281	12	2647	1388	1	431	2e-46	175	ACS8	4.4.1.14	1-aminocyclopropane-1-carboxylate synthase	Ethylene Biosynthesis	ethylene biosynthesis I
c122634_g1	c122634_g1	AT1G12010.1	30.59	170	103	5	425	907	96	259	3e-10	62	ACO	1.14.17.4	1-aminocyclopropane-1-carboxylate oxidase	Ethylene Biosynthesis	ethylene biosynthesis I
c149676_g1	c149676_g1	AT1G05010.1	67.49	323	100	3	691	1644	1	323	4e-148	437	ACO4	1.14.17.4	1-aminocyclopropane-1-carboxylate oxidase	Ethylene Biosynthesis	ethylene biosynthesis I
c190993_g1		AT1G05010.1	68.97	58	18	0	40	213	1	58	2e-23	92	ACO4	1.14.17.4	1-aminocyclopropane-1-carboxylate oxidase	Ethylene Biosynthesis	ethylene biosynthesis I
c245875_g1		AT1G05010.1	92.73	55	4	0	165	1	140	194	1e-31	114	ACO4	1.14.17.4	1-aminocyclopropane-1-carboxylate oxidase	Ethylene Biosynthesis	ethylene biosynthesis I
c114852_g1		AT1G77330.1	71.93	57	16	0	31	201	1	57	1e-23	92	ACO5	1.14.17.4	1-aminocyclopropane-1-carboxylate oxidase	Ethylene Biosynthesis	ethylene biosynthesis I
c126173_g1		AT1G77330.1	55	60	21	2	202	23	254	307	4e-13	63.2	ACO5	1.14.17.4	1-aminocyclopropane-1-carboxylate oxidase	Ethylene Biosynthesis	ethylene biosynthesis I
c153768_g1	c153768_g1	AT1G77330.1	53.68	136	53	3	387	1	34	166	4e-33	128	ACO5	1.14.17.4	1-aminocyclopropane-1-carboxylate oxidase	Ethylene Biosynthesis	ethylene biosynthesis I
c153768_g2	c153768_g2	AT1G77330.1	72.08	154	37	1	1	462	160	307	4e-74	232	ACO5	1.14.17.4	1-aminocyclopropane-1-carboxylate oxidase	Ethylene Biosynthesis	ethylene biosynthesis I
c110068_g1	c110068_g1	AT3G46500.5	30	310	154	12	2680	3573	16	274	6e-22	100	AT3G46500.5	1.14.17.4	1-aminocyclopropane-1-carboxylate oxidase	Ethylene Biosynthesis	ethylene biosynthesis I
c202048_g1		AT3G46500.5	34.31	102	54	3	4	285	34	130	6e-14	67	AT3G46500.5	1.14.17.4	1-aminocyclopropane-1-carboxylate oxidase	Ethylene Biosynthesis	ethylene biosynthesis I
c239641_g1		AT3G46500.4	38.3	94	46	3	324	43	69	150	9e-12	59.7	AT3G46500.5	1.14.17.4	1-aminocyclopropane-1-carboxylate oxidase	Ethylene Biosynthesis	ethylene biosynthesis I
c122111_g1		AT1G35190.1	33.94	277	148	10	254	1042	36	291	7e-32	124	AT1G35190.1	1.14.17.4	aminocyclopropanecarboxylate oxidase	Ethylene Biosynthesis	ethylene biosynthesis I
c146448_g1		AT1G35190.1	64.53	327	109	1	100	1080	6	325	4e-161	462	AT1G35190.1	1.14.17.4	aminocyclopropanecarboxylate oxidase	Ethylene Biosynthesis	ethylene biosynthesis I
c195094_g1		AT3G46490.1	32.72	327	199	9	256	1203	5	321	1e-41	154	AT3G46490.1	1.14.17.4	aminocyclopropanecarboxylate oxidase	Ethylene Biosynthesis	ethylene biosynthesis I
c79071_g1		AT3G46490.1	28.7	324	188	11	227	1150	31	327	2e-22	100	AT3G46490.1	1.14.17.4	aminocyclopropanecarboxylate oxidase	Ethylene Biosynthesis	ethylene biosynthesis I
c119075_g1	c119075_g1	AT3G49620.1	31.87	320	183	10	3447	4358	18	318	1e-32	134	DIN11	1.14.17.4	aminocyclopropanecarboxylate oxidase	Ethylene Biosynthesis	ethylene biosynthesis I
c170276_g1		AT3G49620.1	30.39	102	64	2	3	308	97	191	3e-07	48.5	DIN11	1.14.17.4	aminocyclopropanecarboxylate oxidase	Ethylene Biosynthesis	ethylene biosynthesis I
c178807_g1		AT3G49620.1	33.62	116	67	3	602	261	212	319	5e-14	70.5	DIN11	1.14.17.4	aminocyclopropanecarboxylate oxidase	Ethylene Biosynthesis	ethylene biosynthesis I
c133429_g1	c133429_g1	AT3G50210.4	64.48	335	109	4	1218	235	1	332	1e-145	423	AT3G50210.1	1.14.17.4	aminocyclopropanecarboxylate oxidase	Ethylene Biosynthesis	ethylene biosynthesis I
c14944_g1		AT3G50210.4	31.82	286	169	9	870	82	2	284	5e-34	130	AT3G50210.1	1.14.17.4	aminocyclopropanecarboxylate oxidase	Ethylene Biosynthesis	ethylene biosynthesis I
c181176_g1		AT3G50210.2	52	125	45	2	180	542	101	214	1e-33	122	AT3G50210.1	1.14.17.4	aminocyclopropanecarboxylate oxidase	Ethylene Biosynthesis	ethylene biosynthesis I
c247758_g1		AT3G50210.4	39.62	106	60	2	52	360	33	137	1e-17	78.2	AT3G50210.1	1.14.17.4	aminocyclopropanecarboxylate oxidase	Ethylene Biosynthesis	ethylene biosynthesis I
c52583_g1		AT3G50210.2	40.87	115	65	2	336	1	103	217	2e-22	90.5	AT3G50210.1	1.14.17.4	aminocyclopropanecarboxylate oxidase	Ethylene Biosynthesis	ethylene biosynthesis I
c94875_g1		AT3G50210.2	31.18	186	107	4	3	551	48	215	1e-17	81.6	AT3G50210.1	1.14.17.4	aminocyclopropanecarboxylate oxidase	Ethylene Biosynthesis	ethylene biosynthesis I
c137279_g1		AT4G16765.5	66.67	27	9	0	630	550	171	197	3e-06	47	AT4G16765.1	1.14.17.4	aminocyclopropanecarboxylate oxidase	Ethylene Biosynthesis	ethylene biosynthesis I
c163933_g1		AT4G16765.6	33.17	202	107	7	641	60	63	244	7e-23	94.7	AT4G16765.1	1.14.17.4	aminocyclopropanecarboxylate oxidase	Ethylene Biosynthesis	ethylene biosynthesis I
c232648_g1		AT4G16765.3	30.94	223	140	11	887	240	6	221	2e-18	84.7	AT4G16765.1	1.14.17.4	aminocyclopropanecarboxylate oxidase	Ethylene Biosynthesis	ethylene biosynthesis I
c141132_g1		AT4G16770.1	56.25	64	27	1	263	72	44	106	1e-15	70.1	AT4G16770.1	1.14.17.4	aminocyclopropanecarboxylate oxidase	Ethylene Biosynthesis	ethylene biosynthesis I
c147750_g3		AT4G16770.1	52.34	235	111	1	1404	700	16	249	1e-74	239	AT4G16770.1	1.14.17.4	aminocyclopropanecarboxylate oxidase	Ethylene Biosynthesis	ethylene biosynthesis I
c142590_g1		AT1G48420.3	72.8	375	102	0	158	1282	27	401	0	538	ACD1;DCD	3.5.99.7	1-AMINOCYCLOPROPANE-1-CARBOXYLIC ACID DEAMINASE 1;D-cysteine desulfhydrase		ACC degradation
c176837_g1		AT1G48420.3	34.38	192	96	9	23	553	49	225	9e-16	75.5	ACD1;DCD	3.5.99.7	1-AMINOCYCLOPROPANE-1-CARBOXYLIC ACID DEAMINASE 1;D-cysteine desulfhydrase		ACC degradation
c210404_g1		AT1G48420.3	31.9	348	204	14	39	1037	39	368	3e-28	115	ACD1;DCD	3.5.99.7	1-AMINOCYCLOPROPANE-1-CARBOXYLIC ACID DEAMINASE 1;D-cysteine desulfhydrase		ACC degradation
c216312_g1		AT1G48420.3	39.34	61	35	1	187	11	304	364	2e-07	48.1	ACD1;DCD	3.5.99.7	1-AMINOCYCLOPROPANE-1-CARBOXYLIC ACID DEAMINASE 1;D-cysteine desulfhydrase		ACC degradation
c148108_g1	c148108_g1	AT3G45140.1	56.81	859	357	7	178	2739	47	896	0	960	LOX2	1.13.11.12	linolenate 13S-lipoxygenase	Jasmonates Biosynthesis	jasmonic acid biosynthesis
c130003_g1		AT1G17420.1	27.94	340	209	15	555	1490	476	807	4e-20	95.9	LOX3	1.13.11.12	linolenate 13S-lipoxygenase	Jasmonates Biosynthesis	jasmonic acid biosynthesis
c152832_g1	c152832_g1	AT1G17420.1	74.17	480	122	1	1508	2947	442	919	0	751	LOX3	1.13.11.12	linolenate 13S-lipoxygenase	Jasmonates Biosynthesis	jasmonic acid biosynthesis
c154152_g1	c154152_g1	AT1G17420.1	66.2	926	288	8	20	2743	1	919	0	1158	LOX3	1.13.11.12	linolenate 13S-lipoxygenase	Jasmonates Biosynthesis	jasmonic acid biosynthesis
c151651_g1	c151651_g1	AT1G67560.1	61.2	830	313	7	2706	232	92	917	0	1066	LOX6	1.13.11.12	linolenate 13S-lipoxygenase	Jasmonates Biosynthesis	jasmonic acid biosynthesis
c108877_g1		AT5G42650.1	64.13	92	32	1	277	2	72	162	3e-36	129	AOS; DDE2;CYP74A1	4.2.1.92	allene oxide synthase	Jasmonates Biosynthesis	jasmonic acid biosynthesis
c132897_g1	c132897_g1	AT5G42650.1	52.22	473	218	4	24	1430	49	517	4e-179	520	AOS; DDE2;CYP74A1	4.2.1.92	allene oxide synthase	Jasmonates Biosynthesis	jasmonic acid biosynthesis
c133921_g1		AT5G42650.1	60.51	195	77	0	778	194	323	517	4e-81	256	AOS; DDE2;CYP74A1	4.2.1.92	allene oxide synthase	Jasmonates Biosynthesis	jasmonic acid biosynthesis
c152946_g2	c152946_g2	AT5G42650.1	64.08	451	160	2	260	1612	70	518	0	530	AOS; DDE2;CYP74A1	4.2.1.92	allene oxide synthase	Jasmonates Biosynthesis	jasmonic acid biosynthesis
c167848_g1		AT5G42650.1	77.01	87	20	0	1	261	385	471	6e-45	153	AOS; DDE2;CYP74A1	4.2.1.92	allene oxide synthase	Jasmonates Biosynthesis	jasmonic acid biosynthesis
c220470_g1		AT5G42650.1	63.89	72	26	0	3	218	71	142	1e-26	102	AOS; DDE2;CYP74A1	4.2.1.92	allene oxide synthase	Jasmonates Biosynthesis	jasmonic acid biosynthesis
c257314_g1		AT5G42650.1	58.95	95	38	1	1	282	423	517	1e-22	94	AOS; DDE2;CYP74A1	4.2.1.92	allene oxide synthase	Jasmonates Biosynthesis	jasmonic acid biosynthesis
c95703_g1		AT5G42650.1	42.67	75	41	1	233	9	156	228	5e-07	47	AOS; DDE2;CYP74A1	4.2.1.92	allene oxide synthase	Jasmonates Biosynthesis	jasmonic acid biosynthesis
c254252_g1		AT3G25770.1	59.09	66	26	1	196	2	178	243	4e-17	73.6	AOC2	5.3.99.6	allene oxide cyclase	Jasmonates Biosynthesis	jasmonic acid biosynthesis
c110408_g1		AT3G25780.1	55.26	38	16	1	111	1	80	117	2e-06	45.1	AOC3	5.3.99.6	allene-oxide cyclase	Jasmonates Biosynthesis	jasmonic acid biosynthesis
c134300_g1	c134300_g1	AT3G25780.1	62.05	195	71	3	1020	445	64	258	2e-80	253	AOC3	5.3.99.6	allene-oxide cyclase	Jasmonates Biosynthesis	jasmonic acid biosynthesis
c142729_g1		AT1G76690.1	70.81	185	51	2	34	582	11	194	3e-92	278	OPR2	1.3.1.42	12-oxophytodienoate reductase	Jasmonates Biosynthesis	jasmonic acid biosynthesis
c148807_g1	c148807_g1	AT1G76690.1	75.96	104	25	0	23	334	6	109	2e-55	179	OPR2	1.3.1.42	12-oxophytodienoate reductase	Jasmonates Biosynthesis	jasmonic acid biosynthesis
c148807_g2	c148807_g2	AT1G76690.1	71.13	284	81	1	875	27	85	368	2e-151	433	OPR2	1.3.1.42	12-oxophytodienoate reductase	Jasmonates Biosynthesis	jasmonic acid biosynthesis
c149410_g1	c149410_g1	AT1G76690.1	76.03	363	87	0	1309	221	8	370	0	597	OPR2	1.3.1.42	12-oxophytodienoate reductase	Jasmonates Biosynthesis	jasmonic acid biosynthesis
c190407_g1		AT1G76690.1	31.8	283	159	10	279	1103	88	344	1e-21	96.7	OPR2	1.3.1.42	12-oxophytodienoate reductase	Jasmonates Biosynthesis	jasmonic acid biosynthesis
c202047_g1		AT1G76690.1	57.45	47	19	1	1	138	328	374	6e-09	52.4	OPR2	1.3.1.42	12-oxophytodienoate reductase	Jasmonates Biosynthesis	jasmonic acid biosynthesis
c205727_g1		AT1G76690.1	42.86	77	44	0	161	391	146	222	3e-16	74.7	OPR2	1.3.1.42	12-oxophytodienoate reductase	Jasmonates Biosynthesis	jasmonic acid biosynthesis
c28161_g1		AT1G76690.1	41.3	247	116	5	857	117	151	368	8e-52	177	OPR2	1.3.1.42	12-oxophytodienoate reductase	Jasmonates Biosynthesis	jasmonic acid biosynthesis
c42035_g1		AT1G76690.1	40.37	270	137	6	113	877	14	274	1e-56	190	OPR2	1.3.1.42	12-oxophytodienoate reductase	Jasmonates Biosynthesis	jasmonic acid biosynthesis
c90601_g1		AT1G76690.1	52.27	44	10	1	105	7	179	222	7e-06	43.5	OPR2	1.3.1.42	12-oxophytodienoate reductase	Jasmonates Biosynthesis	jasmonic acid biosynthesis
c135002_g1		AT2G06050.3	29.64	253	163	7	1234	485	12	252	3e-24	103	OPR3;DDE3	1.3.1.42	12-oxophytodienoate reductase	Jasmonates Biosynthesis	jasmonic acid biosynthesis
c140733_g1	c140733_g1	AT2G06050.3	68.62	392	121	2	217	1389	1	391	0	544	OPR3;DDE3	1.3.1.42	12-oxophytodienoate reductase	Jasmonates Biosynthesis	jasmonic acid biosynthesis
c229404_g1		AT2G06050.3	30.48	315	187	10	45	947	57	353	5e-28	114	OPR3;DDE3	1.3.1.42	12-oxophytodienoate reductase	Jasmonates Biosynthesis	jasmonic acid biosynthesis
c57915_g1		AT2G06050.3	43.09	188	104	2	161	715	40	227	4e-48	166	OPR3;DDE3	1.3.1.42	12-oxophytodienoate reductase	Jasmonates Biosynthesis	jasmonic acid biosynthesis
c107907_g1		AT1G18020.1	68.18	44	14	0	135	4	214	257	9e-16	73.2	OPR5	1.3.1.42	12-oxophytodienoate reductase	Jasmonates Biosynthesis	jasmonic acid biosynthesis
c155547_g1		AT1G18020.1	47.17	212	105	3	91	726	9	213	8e-59	191	OPR5	1.3.1.42	12-oxophytodienoate reductase	Jasmonates Biosynthesis	jasmonic acid biosynthesis
c120690_g1		AT1G09400.1	28.96	335	213	8	237	1235	1	312	2e-31	124	OPR6	1.3.1.42	12-oxophytodienoate reductase	Jasmonates Biosynthesis	jasmonic acid biosynthesis
c180749_g1		AT1G09400.2	58.43	89	37	0	11	277	66	154	4e-31	112	OPR6	1.3.1.42	12-oxophytodienoate reductase	Jasmonates Biosynthesis	jasmonic acid biosynthesis
c234860_g1		AT1G09400.2	43.84	73	40	1	1	219	74	145	9e-16	70.5	OPR6	1.3.1.42	12-oxophytodienoate reductase	Jasmonates Biosynthesis	jasmonic acid biosynthesis
c50817_g1	c50817_g1	AT1G09400.2	36.49	148	88	3	1101	667	9	153	2e-24	103	OPR6	1.3.1.42	12-oxophytodienoate reductase	Jasmonates Biosynthesis	jasmonic acid biosynthesis
c8825_g1		AT1G09400.2	45.38	119	55	5	10	348	58	172	9e-23	91.7	OPR6	1.3.1.42	12-oxophytodienoate reductase	Jasmonates Biosynthesis	jasmonic acid biosynthesis
c138223_g1		AT1G20510.1	61.4	57	22	0	208	38	451	507	7e-16	73.9	OPCL1	6.2.1.-	3-oxo-2-(2'-[Z]-pentenyl)cyclopentane-1-octanoate CoA ligase	Jasmonates Biosynthesis	jasmonic acid biosynthesis
c143451_g2		AT1G20510.1	40.25	569	281	8	40	1692	9	536	5e-139	423	OPCL1	6.2.1.-	3-oxo-2-(2'-[Z]-pentenyl)cyclopentane-1-octanoate CoA ligase	Jasmonates Biosynthesis	jasmonic acid biosynthesis
c149675_g2		AT1G20510.3	68.18	44	14	0	218	349	403	446	1e-16	76.3	OPCL1	6.2.1.-	3-oxo-2-(2'-[Z]-pentenyl)cyclopentane-1-octanoate CoA ligase	Jasmonates Biosynthesis	jasmonic acid biosynthesis
c154941_g1		AT1G20510.1	33.19	461	280	7	2	1357	95	536	4e-68	231	OPCL1	6.2.1.-	3-oxo-2-(2'-[Z]-pentenyl)cyclopentane-1-octanoate CoA ligase	Jasmonates Biosynthesis	jasmonic acid biosynthesis
c192912_g1		AT1G20510.1	57.61	92	37	2	3	275	439	529	2e-24	99.8	OPCL1	6.2.1.-	3-oxo-2-(2'-[Z]-pentenyl)cyclopentane-1-octanoate CoA ligase	Jasmonates Biosynthesis	jasmonic acid biosynthesis
c146505_g1	c146505_g1	AT1G20510.1	65.21	549	172	8	233	1849	4	543	0	701	OPCL1	6.2.1.-	3-oxo-2-(2'-[Z]-pentenyl)cyclopentane-1-octanoate CoA ligase	Jasmonates Biosynthesis	jasmonic acid biosynthesis
c65624_g1	c65624_g1	AT1G20510.1	21.6	486	337	14	351	1730	33	500	8e-21	98.6	OPCL1	6.2.1.-	3-oxo-2-(2'-[Z]-pentenyl)cyclopentane-1-octanoate CoA ligase	Jasmonates Biosynthesis	jasmonic acid biosynthesis
c173047_g1	c173047_g1	AT1G20480.1	22.98	409	249	18	2720	1587	192	565	2e-07	55.5	AT1G20480.1	6.2.1.-	3-oxo-2-(2'-[Z]-pentenyl)cyclopentane-1-octanoate CoA ligase	Jasmonates Biosynthesis	jasmonic acid biosynthesis
c184556_g1		AT1G20480.1	44.69	179	90	5	536	6	351	522	6e-40	144	AT1G20480.1	6.2.1.-	3-oxo-2-(2'-[Z]-pentenyl)cyclopentane-1-octanoate CoA ligase	Jasmonates Biosynthesis	jasmonic acid biosynthesis
c211028_g1		AT1G20480.1	37.5	360	195	10	214	1275	215	550	4e-60	210	AT1G20480.1	6.2.1.-	3-oxo-2-(2'-[Z]-pentenyl)cyclopentane-1-octanoate CoA ligase	Jasmonates Biosynthesis	jasmonic acid biosynthesis
c127245_g1		AT1G20490.2	44.88	127	64	3	600	220	11	131	2e-20	90.9	AT1G20490.1	6.2.1.-	3-oxo-2-(2'-[Z]-pentenyl)cyclopentane-1-octanoate CoA ligase	Jasmonates Biosynthesis	jasmonic acid biosynthesis
c10692_g1	c10692_g1	AT1G20500.1	28.7	345	216	12	1007	2014	227	550	1e-34	132	AT1G20500.1	6.2.1.-	3-oxo-2-(2'-[Z]-pentenyl)cyclopentane-1-octanoate CoA ligase	Jasmonates Biosynthesis	jasmonic acid biosynthesis
c153794_g1		AT1G20500.1	30.15	199	110	7	4448	3858	376	547	3e-11	68.9	AT1G20500.1	6.2.1.-	3-oxo-2-(2'-[Z]-pentenyl)cyclopentane-1-octanoate CoA ligase	Jasmonates Biosynthesis	jasmonic acid biosynthesis
c15762_g1		AT1G20500.1	29.77	561	346	11	164	1834	33	549	2e-61	217	AT1G20500.1	6.2.1.-	3-oxo-2-(2'-[Z]-pentenyl)cyclopentane-1-octanoate CoA ligase	Jasmonates Biosynthesis	jasmonic acid biosynthesis
c185250_g1		AT1G20500.1	32.14	56	38	0	226	59	238	293	7e-06	43.9	AT1G20500.1	6.2.1.-	3-oxo-2-(2'-[Z]-pentenyl)cyclopentane-1-octanoate CoA ligase	Jasmonates Biosynthesis	jasmonic acid biosynthesis
c223824_g1		AT1G20500.1	55.79	95	41	1	1	285	402	495	4e-29	110	AT1G20500.1	6.2.1.-	3-oxo-2-(2'-[Z]-pentenyl)cyclopentane-1-octanoate CoA ligase	Jasmonates Biosynthesis	jasmonic acid biosynthesis
c138185_g1	c138185_g1	AT4G05160.1	60.95	548	198	3	1915	308	1	544	0	666	AT4G05160.1	6.2.1.-	3-oxo-2-(2'-[Z]-pentenyl)cyclopentane-1-octanoate CoA ligase	Jasmonates Biosynthesis	jasmonic acid biosynthesis
c155841_g1		AT4G05160.1	49.34	152	72	3	9	464	390	536	2e-41	148	AT4G05160.1	6.2.1.-	3-oxo-2-(2'-[Z]-pentenyl)cyclopentane-1-octanoate CoA ligase	Jasmonates Biosynthesis	jasmonic acid biosynthesis
c191954_g1		AT4G05160.1	47.93	121	54	4	3	365	420	531	1e-23	98.2	AT4G05160.1	6.2.1.-	3-oxo-2-(2'-[Z]-pentenyl)cyclopentane-1-octanoate CoA ligase	Jasmonates Biosynthesis	jasmonic acid biosynthesis
c209053_g1		AT4G05160.1	34.85	132	61	4	50	439	336	444	6e-12	63.5	AT4G05160.1	6.2.1.-	3-oxo-2-(2'-[Z]-pentenyl)cyclopentane-1-octanoate CoA ligase	Jasmonates Biosynthesis	jasmonic acid biosynthesis
c229743_g1		AT4G05160.1	34.8	500	272	13	1947	496	75	536	4e-72	248	AT4G05160.1	6.2.1.-	3-oxo-2-(2'-[Z]-pentenyl)cyclopentane-1-octanoate CoA ligase	Jasmonates Biosynthesis	jasmonic acid biosynthesis
c247720_g1		AT4G05160.1	32.29	96	58	3	75	359	25	114	1e-06	47	AT4G05160.1	6.2.1.-	3-oxo-2-(2'-[Z]-pentenyl)cyclopentane-1-octanoate CoA ligase	Jasmonates Biosynthesis	jasmonic acid biosynthesis
c37744_g1		AT4G05160.1	32.26	561	298	20	1799	141	48	534	1e-59	213	AT4G05160.1	6.2.1.-	3-oxo-2-(2'-[Z]-pentenyl)cyclopentane-1-octanoate CoA ligase	Jasmonates Biosynthesis	jasmonic acid biosynthesis
c76053_g1		AT4G05160.1	48.72	78	40	0	99	332	1	78	2e-18	81.6	AT4G05160.1	6.2.1.-	3-oxo-2-(2'-[Z]-pentenyl)cyclopentane-1-octanoate CoA ligase	Jasmonates Biosynthesis	jasmonic acid biosynthesis
c147049_g1	c147049_g1	AT4G19010.1	58.95	531	214	3	1740	160	22	552	0	613	AT4G19010.1	6.2.1.-	3-oxo-2-(2'-[Z]-pentenyl)cyclopentane-1-octanoate CoA ligase	Jasmonates Biosynthesis	jasmonic acid biosynthesis
c192786_g1		AT4G19010.1	51.58	95	38	4	14	277	203	296	6e-20	86.3	AT4G19010.1	6.2.1.-	3-oxo-2-(2'-[Z]-pentenyl)cyclopentane-1-octanoate CoA ligase	Jasmonates Biosynthesis	jasmonic acid biosynthesis
c226186_g1		AT4G19010.1	22.95	414	273	11	1491	337	94	490	2e-18	91.3	AT4G19010.1	6.2.1.-	3-oxo-2-(2'-[Z]-pentenyl)cyclopentane-1-octanoate CoA ligase	Jasmonates Biosynthesis	jasmonic acid biosynthesis
c249350_g1		AT4G19010.1	30.94	181	102	9	857	318	332	490	1e-10	62.4	AT4G19010.1	6.2.1.-	3-oxo-2-(2'-[Z]-pentenyl)cyclopentane-1-octanoate CoA ligase	Jasmonates Biosynthesis	jasmonic acid biosynthesis
c125615_g1		AT5G38120.4	24.22	479	294	16	1529	132	32	454	1e-19	92.4	AT5G38120.1	6.2.1.-	3-oxo-2-(2'-[Z]-pentenyl)cyclopentane-1-octanoate CoA ligase	Jasmonates Biosynthesis	jasmonic acid biosynthesis
c146877_g1		AT5G63380.1	48.07	493	239	6	1651	224	70	562	1e-160	477	AT5G63380.1	6.2.1.-	3-oxo-2-(2'-[Z]-pentenyl)cyclopentane-1-octanoate CoA ligase	Jasmonates Biosynthesis	jasmonic acid biosynthesis
c149675_g3	c149675_g3	AT5G63380.1	55.72	551	223	6	206	1801	14	562	0	590	AT5G63380.1	6.2.1.-	3-oxo-2-(2'-[Z]-pentenyl)cyclopentane-1-octanoate CoA ligase	Jasmonates Biosynthesis	jasmonic acid biosynthesis
c152146_g1		AT5G63380.1	45.18	363	180	5	1	1053	132	487	1e-107	313	AT5G63380.1	6.2.1.-	3-oxo-2-(2'-[Z]-pentenyl)cyclopentane-1-octanoate CoA ligase	Jasmonates Biosynthesis	jasmonic acid biosynthesis
c228381_g1		AT5G63380.1	47.78	90	47	0	270	1	395	484	6e-23	93.6	AT5G63380.1	6.2.1.-	3-oxo-2-(2'-[Z]-pentenyl)cyclopentane-1-octanoate CoA ligase	Jasmonates Biosynthesis	jasmonic acid biosynthesis
c136585_g2	c136585_g2	AT4G16760.2	74.45	274	69	1	1042	224	378	651	4e-148	437	ACX1	1.3.3.6	OPC8 acyl-CoA oxidase	Jasmonates Biosynthesis	jasmonic acid biosynthesis
c149626_g1		AT4G16760.1	79.95	364	73	0	249	1340	1	364	0	623	ACX1	1.3.3.6	OPC8 acyl-CoA oxidase	Jasmonates Biosynthesis	jasmonic acid biosynthesis
c149626_g2		AT4G16760.2	76.77	310	70	1	1122	193	344	651	7e-173	501	ACX1	1.3.3.6	OPC8 acyl-CoA oxidase	Jasmonates Biosynthesis	jasmonic acid biosynthesis
c159645_g1		AT4G16760.1	66.97	109	36	0	28	354	517	625	9e-41	146	ACX1	1.3.3.6	OPC8 acyl-CoA oxidase	Jasmonates Biosynthesis	jasmonic acid biosynthesis
c23151_g1		AT4G16760.1	55.56	45	20	0	135	1	515	559	1e-09	54.7	ACX1	1.3.3.6	OPC8 acyl-CoA oxidase	Jasmonates Biosynthesis	jasmonic acid biosynthesis
c244989_g1		AT4G16760.1	38.46	676	377	13	2122	128	2	649	2e-135	419	ACX1	1.3.3.6	OPC8 acyl-CoA oxidase	Jasmonates Biosynthesis	jasmonic acid biosynthesis
c246385_g1		AT4G16760.1	27.59	203	134	6	1	591	448	643	6e-14	71.2	ACX1	1.3.3.6	OPC8 acyl-CoA oxidase	Jasmonates Biosynthesis	jasmonic acid biosynthesis
c28738_g1		AT4G16760.1	36.76	68	42	1	3	206	554	620	9e-08	49.3	ACX1	1.3.3.6	OPC8 acyl-CoA oxidase	Jasmonates Biosynthesis	jasmonic acid biosynthesis
c141917_g1		AT2G35690.1	79.17	24	5	0	126	55	624	647	6e-07	48.5	ACX5	1.3.3.6	OPC8 acyl-CoA oxidase	Jasmonates Biosynthesis	jasmonic acid biosynthesis
c207911_g1		AT2G35690.1	42.65	68	38	1	206	3	558	624	1e-09	54.7	ACX5	1.3.3.6	OPC8 acyl-CoA oxidase	Jasmonates Biosynthesis	jasmonic acid biosynthesis
c254716_g1		AT2G35690.1	80	75	15	0	1	225	582	656	8e-40	139	ACX5	1.3.3.6	OPC8 acyl-CoA oxidase	Jasmonates Biosynthesis	jasmonic acid biosynthesis
c149259_g1		AT4G29010.1	68.88	723	220	1	2397	229	4	721	0	974	AIM1	4.2.1.17	OPC8-trans-2-enoyl-CoA hydratase	Jasmonates Biosynthesis	jasmonic acid biosynthesis
c144518_g1	c144518_g1	AT3G06860.1	73.89	720	188	0	29	2188	6	725	0	1097	MFP2		peroxisomal fatty acid beta oxidation	Jasmonates Biosynthesis	jasmonic acid biosynthesis
c102086_g1		AT2G33150.1	60.66	122	47	1	379	17	50	171	6e-37	134	KAT2; PED1; PKT3	2.3.1.16	OPC8-3-ketoacyl-CoA thiolase	Jasmonates Biosynthesis	jasmonic acid biosynthesis
c102086_g2		AT2G33150.1	47	100	49	2	299	3	35	131	7e-12	63.5	KAT2; PED1; PKT3	2.3.1.16	OPC8-3-ketoacyl-CoA thiolase	Jasmonates Biosynthesis	jasmonic acid biosynthesis
c102412_g1		AT2G33150.1	76.74	129	27	1	380	3	1	129	2e-61	199	KAT2; PED1; PKT3	2.3.1.16	OPC8-3-ketoacyl-CoA thiolase	Jasmonates Biosynthesis	jasmonic acid biosynthesis
c118351_g1		AT2G33150.1	52.73	110	52	0	15	344	232	341	1e-29	111	KAT2; PED1; PKT3	2.3.1.16	OPC8-3-ketoacyl-CoA thiolase	Jasmonates Biosynthesis	jasmonic acid biosynthesis
c118351_g2		AT2G33150.1	52.7	222	101	3	1	660	103	322	5e-65	211	KAT2; PED1; PKT3	2.3.1.16	OPC8-3-ketoacyl-CoA thiolase	Jasmonates Biosynthesis	jasmonic acid biosynthesis
c127297_g1		AT2G33150.1	80.77	52	9	1	3	158	411	461	2e-20	89	KAT2; PED1; PKT3	2.3.1.16	OPC8-3-ketoacyl-CoA thiolase	Jasmonates Biosynthesis	jasmonic acid biosynthesis
c141067_g1	c141067_g1	AT2G33150.1	79.83	461	93	0	21	1403	1	461	0	709	KAT2; PED1; PKT3	2.3.1.16	OPC8-3-ketoacyl-CoA thiolase	Jasmonates Biosynthesis	jasmonic acid biosynthesis
c162265_g1		AT2G33150.1	47.5	80	40	1	29	268	256	333	2e-10	57	KAT2; PED1; PKT3	2.3.1.16	OPC8-3-ketoacyl-CoA thiolase	Jasmonates Biosynthesis	jasmonic acid biosynthesis
c168530_g1		AT2G33150.1	50.67	75	27	2	1	216	136	203	2e-13	65.5	KAT2; PED1; PKT3	2.3.1.16	OPC8-3-ketoacyl-CoA thiolase	Jasmonates Biosynthesis	jasmonic acid biosynthesis
c169356_g1		AT2G33150.1	58.73	63	25	1	192	4	256	317	2e-15	71.2	KAT2; PED1; PKT3	2.3.1.16	OPC8-3-ketoacyl-CoA thiolase	Jasmonates Biosynthesis	jasmonic acid biosynthesis
c198586_g1		AT2G33150.1	60.61	99	37	1	2	292	330	428	1e-33	122	KAT2; PED1; PKT3	2.3.1.16	OPC8-3-ketoacyl-CoA thiolase	Jasmonates Biosynthesis	jasmonic acid biosynthesis
c245177_g1		AT2G33150.1	54.77	199	87	2	594	4	236	433	6e-62	202	KAT2; PED1; PKT3	2.3.1.16	OPC8-3-ketoacyl-CoA thiolase	Jasmonates Biosynthesis	jasmonic acid biosynthesis
c262142_g1		AT2G33150.1	43.84	73	36	2	211	2	91	161	8e-11	57.8	KAT2; PED1; PKT3	2.3.1.16	OPC8-3-ketoacyl-CoA thiolase	Jasmonates Biosynthesis	jasmonic acid biosynthesis
c77305_g1		AT2G33150.1	51.98	404	172	10	177	1370	51	438	2e-123	373	KAT2; PED1; PKT3	2.3.1.16	OPC8-3-ketoacyl-CoA thiolase	Jasmonates Biosynthesis	jasmonic acid biosynthesis
c84757_g1	c84757_g1	AT2G33150.1	53.98	389	172	5	1265	114	50	436	4e-129	389	KAT2; PED1; PKT3	2.3.1.16	OPC8-3-ketoacyl-CoA thiolase	Jasmonates Biosynthesis	jasmonic acid biosynthesis
c94583_g1	c94583_g1	AT2G33150.1	48.84	389	192	5	1378	227	50	436	8e-112	344	KAT2; PED1; PKT3	2.3.1.16	OPC8-3-ketoacyl-CoA thiolase	Jasmonates Biosynthesis	jasmonic acid biosynthesis
c95822_g1		AT2G33150.1	55.1	98	43	1	3	293	59	156	2e-24	97.1	KAT2; PED1; PKT3	2.3.1.16	OPC8-3-ketoacyl-CoA thiolase	Jasmonates Biosynthesis	jasmonic acid biosynthesis
c127297_g2	c127297_g2	AT1G04710.1	75.38	264	65	0	1	792	143	406	5e-129	377	KAT1; PKT4	2.3.1.16	peroxisomal 3-ketoacyl-CoA thiolase	Jasmonates Biosynthesis	jasmonic acid biosynthesis
c46584_g1		AT1G04710.1	69.89	93	26	1	1	273	338	430	4e-37	131	KAT1; PKT4	2.3.1.16	peroxisomal 3-ketoacyl-CoA thiolase	Jasmonates Biosynthesis	jasmonic acid biosynthesis
c213216_g1		AT5G48880.1	74.24	66	17	0	200	3	292	357	2e-27	103	KAT5; PKT1;PKT2	2.3.1.16	peroxisomal 3-ketoacyl-CoA thiolase	Jasmonates Biosynthesis	jasmonic acid biosynthesis
c200205_g1		AT5G48880.1	67.82	87	28	0	3	263	247	333	2e-32	118	KAT5; PKT1;PKT2	2.3.1.16	peroxisomal 3-ketoacyl-CoA thiolase	Jasmonates Biosynthesis	jasmonic acid biosynthesis
c136849_g1		AT2G46370.4	52.99	134	61	2	138	533	12	145	6e-35	131	JAR1	6.3.-.-	jasmonyl-isoleucine synthetase	Jasmonates Biosynthesis	jasmonoyl-amino acid conjugates biosynthesis I
c163427_g1		AT2G46370.3	67.53	77	25	0	2	232	419	495	8e-30	110	JAR1	6.3.-.-	jasmonyl-isoleucine synthetase	Jasmonates Biosynthesis	jasmonoyl-amino acid conjugates biosynthesis I
c138905_g1	c138905_g1	AT2G46370.4	62.33	576	201	4	1979	261	24	586	0	760	JAR1	6.3.-.-	jasmonyl-isoleucine synthetase	Jasmonates Biosynthesis	jasmonoyl-amino acid conjugates biosynthesis I
c125154_g1		AT4G03400.2	62.33	592	206	9	42	1799	10	590	0	740	DFL2	6.3.-.-	DWARF IN LIGHT 2;GH3-related gene	Jasmonates Biosynthesis	jasmonoyl-amino acid conjugates biosynthesis I
c200145_g1		AT4G03400.2	54.84	31	14	0	97	189	560	590	1e-07	40.8	DFL2	6.3.-.-	DWARF IN LIGHT 2;GH3-related gene	Jasmonates Biosynthesis	jasmonoyl-amino acid conjugates biosynthesis I
c141974_g1	c141974_g1	AT1G51760.1	68.8	407	126	1	336	1556	35	440	0	550	iar3	3.5.1.-	indole-3-acetyl-ala hydrolase;amidohydrolase	Auxins Biosynthesis;Jasmonates Biosynthesis	indole-3-acetate activation I;JA-Ile hormone turnover
c192256_g1	c192256_g1	AT1G51760.1	25.96	389	203	17	2518	1499	51	403	5e-12	70.1	iar3	3.5.1.-	indole-3-acetyl-ala hydrolase;amidohydrolase	Auxins Biosynthesis;Jasmonates Biosynthesis	indole-3-acetate activation I;JA-Ile hormone turnover
c126054_g2		AT1G19640.1	42.56	195	106	1	774	208	191	385	3e-44	156	JMT		jasmonic acid carboxyl methyltransferase	Jasmonates Biosynthesis	formation of methyljasmonate from jasmonic acid
c128197_g1		AT1G19640.1	36	150	90	1	2	433	240	389	2e-24	100	JMT		jasmonic acid carboxyl methyltransferase	Jasmonates Biosynthesis	formation of methyljasmonate from jasmonic acid
c149226_g1		AT5G07010.1	40.18	336	182	5	1216	242	30	357	1e-87	275	ST2A	2.8.2.-	12-hydroxyjasmonate sulfotransferase	Jasmonates Biosynthesis	hydroxyjasmonate sulfate biosynthesis
c124661_g1		AT2G27690.1	61.29	62	24	0	186	1	31	92	1e-13	68.2	CYP94C1		jasmonoyl-L-isoleucine-12-hydroxylase	JA-Ile inactivation	JA-Ile oxidation
c148009_g1		AT2G27690.1	68.47	111	35	0	343	11	31	141	3e-50	171	CYP94C1		jasmonoyl-L-isoleucine-12-hydroxylase	JA-Ile inactivation	JA-Ile oxidation
c148009_g2		AT2G27690.1	58.79	165	63	2	1	480	137	301	1e-52	177	CYP94C1		jasmonoyl-L-isoleucine-12-hydroxylase	JA-Ile inactivation	JA-Ile oxidation
c148009_g3	c148009_g3	AT2G27690.1	51.1	182	84	3	797	267	313	494	1e-51	179	CYP94C1		jasmonoyl-L-isoleucine-12-hydroxylase	JA-Ile inactivation	JA-Ile oxidation
c149231_g2		AT2G27690.1	62.16	370	133	5	1418	330	78	447	6e-150	441	CYP94C1		jasmonoyl-L-isoleucine-12-hydroxylase	JA-Ile inactivation	JA-Ile oxidation
c211058_g1		AT3G48520.1	70.97	31	9	0	93	1	36	66	5e-08	50.8	CYP94B3		jasmonoyl-L-isoleucine-12-hydroxylase	JA-Ile inactivation	JA-Ile oxidation
c61593_g1		AT3G48520.1	62.16	37	14	0	201	91	465	501	5e-08	49.7	CYP94B3		jasmonoyl-L-isoleucine-12-hydroxylase	JA-Ile inactivation	JA-Ile oxidation
c2130_g1		AT5G63450.2	53.41	88	41	0	272	9	181	268	1e-25	100	CYP94B1		jasmonoyl-L-isoleucine-12-hydroxylase	JA-Ile inactivation	JA-Ile oxidation
c138857_g1		AT1G18870.1	55.22	527	216	8	1861	323	35	555	0	558	ICS2	5.4.4.2	isochorismate synthase	SA biosynthesis	salicylate biosynthesis I
c148907_g1	c148907_g1	AT2G37040.1	80.38	693	134	1	2294	216	34	724	0	1159	PAL1	4.3.1.24/4.3.1.25	phenylalanine ammonia-lyase	SA biosynthesis	phenylpropanoid biosynthesis, initial reactions
c231052_g1		AT2G37040.1	42.69	253	127	5	1404	679	321	566	3e-52	189	PAL1	4.3.1.24/4.3.1.25	phenylalanine ammonia-lyase	SA biosynthesis	phenylpropanoid biosynthesis, initial reactions
c232201_g1		AT2G37040.1	92.41	158	12	0	1	474	327	484	3e-103	315	PAL1	4.3.1.24/4.3.1.25	phenylalanine ammonia-lyase	SA biosynthesis	phenylpropanoid biosynthesis, initial reactions
c96521_g1		AT2G37040.1	76.36	110	26	0	1	330	615	724	1e-55	187	PAL1	4.3.1.24/4.3.1.25	phenylalanine ammonia-lyase	SA biosynthesis	phenylpropanoid biosynthesis, initial reactions
c126693_g1		AT3G53260.1	45.63	160	78	3	3	467	535	690	2e-38	140	PAL2	4.3.1.24/4.3.1.25	phenylalanine ammonia-lyase	SA biosynthesis	phenylpropanoid biosynthesis, initial reactions
c126693_g2		AT3G53260.1	77.94	68	15	0	209	6	472	539	2e-32	119	PAL2	4.3.1.24/4.3.1.25	phenylalanine ammonia-lyase	SA biosynthesis	phenylpropanoid biosynthesis, initial reactions
c131500_g1		AT3G53260.1	66.15	65	19	1	500	306	135	196	3e-18	85.5	PAL2	4.3.1.24/4.3.1.25	phenylalanine ammonia-lyase	SA biosynthesis	phenylpropanoid biosynthesis, initial reactions
c137079_g1	c137079_g1	AT3G53260.1	52.3	239	109	2	981	280	478	716	2e-76	251	PAL2	4.3.1.24/4.3.1.25	phenylalanine ammonia-lyase	SA biosynthesis	phenylpropanoid biosynthesis, initial reactions
c139820_g1		AT3G53260.1	73.28	232	61	1	1	696	486	716	6e-121	368	PAL2	4.3.1.24/4.3.1.25	phenylalanine ammonia-lyase	SA biosynthesis	phenylpropanoid biosynthesis, initial reactions
c256422_g1		AT3G53260.1	82.89	76	13	0	3	230	216	291	6e-36	129	PAL2	4.3.1.24/4.3.1.25	phenylalanine ammonia-lyase	SA biosynthesis	phenylpropanoid biosynthesis, initial reactions
c73087_g1		AT3G53260.1	79.84	124	25	0	1	372	491	614	6e-67	218	PAL2	4.3.1.24/4.3.1.25	phenylalanine ammonia-lyase	SA biosynthesis	phenylpropanoid biosynthesis, initial reactions
c87961_g1		AT3G53260.1	80.6	67	13	0	203	3	409	475	9e-33	120	PAL2	4.3.1.24/4.3.1.25	phenylalanine ammonia-lyase	SA biosynthesis	phenylpropanoid biosynthesis, initial reactions
c118107_g1		AT5G04230.1	36.78	87	55	0	597	337	584	670	1e-06	50.8	PAL3	4.3.1.24/4.3.1.25	phenylalanine ammonia-lyase	SA biosynthesis	phenylpropanoid biosynthesis, initial reactions
c243946_g1		AT5G04230.1	60.81	74	29	0	5	226	12	85	2e-21	88.6	PAL3	4.3.1.24/4.3.1.25	phenylalanine ammonia-lyase	SA biosynthesis	phenylpropanoid biosynthesis, initial reactions
c134830_g1		AT3G10340.1	71.57	102	26	1	306	1	282	380	2e-40	143	PAL4	4.3.1.24/4.3.1.25	phenylalanine ammonia-lyase	SA biosynthesis	phenylpropanoid biosynthesis, initial reactions		phenylalanine ammonia lyase
c134830_g2		AT3G10340.1	68.18	66	21	0	200	3	223	288	1e-12	63.5	PAL4	4.3.1.24/4.3.1.25	phenylalanine ammonia-lyase	SA biosynthesis	phenylpropanoid biosynthesis, initial reactions
c136813_g1		AT3G10340.1	60.14	286	107	3	844	2	16	299	2e-100	314	PAL4	4.3.1.24/4.3.1.25	phenylalanine ammonia-lyase	SA biosynthesis	phenylpropanoid biosynthesis, initial reactions
c144751_g1	c144751_g1	AT3G10340.1	69.47	475	132	4	224	1630	12	479	0	583	PAL4	4.3.1.24/4.3.1.25	phenylalanine ammonia-lyase	SA biosynthesis	phenylpropanoid biosynthesis, initial reactions
c230915_g1		AT3G10340.1	38.53	231	130	4	690	1	44	263	2e-36	140	PAL4	4.3.1.24/4.3.1.25	phenylalanine ammonia-lyase	SA biosynthesis	phenylpropanoid biosynthesis, initial reactions
c241123_g1		AT3G10340.1	84.44	90	13	1	272	3	203	291	4e-43	150	PAL4	4.3.1.24/4.3.1.25	phenylalanine ammonia-lyase	SA biosynthesis	phenylpropanoid biosynthesis, initial reactions
c250042_g1		AT3G10340.1	41.3	46	26	1	14	148	639	684	6e-06	44.7	PAL4	4.3.1.24/4.3.1.25	phenylalanine ammonia-lyase	SA biosynthesis	phenylpropanoid biosynthesis, initial reactions
c65223_g1		AT3G10340.1	92.42	66	5	0	200	3	416	481	8e-37	131	PAL4	4.3.1.24/4.3.1.25	phenylalanine ammonia-lyase	SA biosynthesis	phenylpropanoid biosynthesis, initial reactions
c71112_g1		AT3G10340.1	63.04	46	17	0	115	252	143	188	6e-11	60.5	PAL4	4.3.1.24/4.3.1.25	phenylalanine ammonia-lyase	SA biosynthesis	phenylpropanoid biosynthesis, initial reactions
c88331_g1		AT3G10340.1	78.26	69	15	0	2	208	155	223	5e-31	115	PAL4	4.3.1.24/4.3.1.25	phenylalanine ammonia-lyase	SA biosynthesis	phenylpropanoid biosynthesis, initial reactions
c102097_g1		AT1G51210.1	46.75	77	37	2	2	232	358	430	1e-14	68.6		2.4.1.-	UDP-Glycosyltransferase superfamily protein	SA biosynthesis	salicylate glucosides biosynthesis II
c147995_g1		AT1G51210.1	41.14	350	182	9	1012	2	20	358	5e-68	224		2.4.1.-	UDP-Glycosyltransferase superfamily protein	SA biosynthesis	salicylate glucosides biosynthesis II
c130545_g1		AT1G73880.1	57.14	105	45	0	1	315	364	468	4e-34	128	UGT89B1	2.4.1.-	2,5-DHBA UDP-glucosyltransferase	SA biosynthesis	salicylate glucosides biosynthesis II
c135076_g1		AT1G73880.1	56.14	114	50	0	506	165	356	469	5e-32	120	UGT89B1	2.4.1.-	2,5-DHBA UDP-glucosyltransferase	SA biosynthesis	salicylate glucosides biosynthesis II
c142964_g1		AT1G73880.1	46.02	289	147	4	854	3	2	286	4e-76	245	UGT89B1	2.4.1.-	2,5-DHBA UDP-glucosyltransferase	SA biosynthesis	salicylate glucosides biosynthesis II
c143175_g1	c143175_g1	AT1G73880.1	46.58	380	175	9	1095	1	4	370	2e-105	322	UGT89B1	2.4.1.-	2,5-DHBA UDP-glucosyltransferase	SA biosynthesis	salicylate glucosides biosynthesis II
c213032_g1		AT1G73880.1	46.81	47	21	1	5	145	120	162	5e-06	43.9	UGT89B1	2.4.1.-	2,5-DHBA UDP-glucosyltransferase	SA biosynthesis	salicylate glucosides biosynthesis II
c26516_g1		AT1G73880.1	46.48	71	35	1	3	215	219	286	2e-13	65.5	UGT89B1	2.4.1.-	2,5-DHBA UDP-glucosyltransferase	SA biosynthesis	salicylate glucosides biosynthesis II
c126327_g1		AT2G43820.1	47.83	92	47	1	276	1	6	96	6e-24	96.3	UGT74F2	2.4.1.-	salicylate glucosyltransferase (ester-forming)	SA biosynthesis	salicylate glucosides biosynthesis III
c150363_g1	c150363_g1	AT2G43820.1	46.27	456	229	8	63	1418	2	445	3e-141	421	UGT74F2	2.4.1.-	salicylate glucosyltransferase (ester-forming)	SA biosynthesis	salicylate glucosides biosynthesis III
c48898_g1		AT2G43820.1	44.9	196	94	4	2	565	17	206	8e-49	168	UGT74F2	2.4.1.-	salicylate glucosyltransferase (ester-forming)	SA biosynthesis	salicylate glucosides biosynthesis III
c131908_g1		AT1G03055.1	47.93	217	107	4	836	198	48	262	5e-69	220	AtD27; DWARF27	5.2.1.14	beta-carotene isomerase		5-deoxystrigol biosynthesis
c142381_g1	c142381_g1	AT1G03055.1	45.71	210	108	4	175	792	55	262	7e-64	209	AtD27; DWARF27	5.2.1.14	beta-carotene isomerase		5-deoxystrigol biosynthesis
c139630_g1	c139630_g1	AT1G64680.1	69.48	249	73	1	1129	392	2	250	3e-111	332	AT1G64680.1	5.2.1.14	beta-carotene isomerase		5-deoxystrigol biosynthesis
c138240_g1		AT4G01995.1	57.21	222	85	4	56	709	5	220	8e-76	239	AT4G01995.1	5.2.1.14	beta-carotene isomerase		5-deoxystrigol biosynthesis
c152087_g1	c152087_g1	AT2G44990.3	59.96	567	213	5	453	2138	62	619	0	682	CCD7;MAX3	1.13.11.68	9-cis-beta-carotene 9',10'-cleavage dioxygenase		5-deoxystrigol biosynthesis
c2102_g1		AT4G32810.1	75.17	145	36	0	1	435	424	568	7e-78	248	CCD8;MAX4	1.13.11.69	9-cis-10'-apo-beta-carotenal cleavage dioxygenase		5-deoxystrigol biosynthesis
c216935_g1		AT4G32810.1	69.23	78	23	1	232	2	274	351	5e-33	120	CCD8;MAX4	1.13.11.69	9-cis-10'-apo-beta-carotenal cleavage dioxygenase		5-deoxystrigol biosynthesis
red indicated tissue-differentially expressed
