# Supplementary material for: Comparative transcriptomic analysis reveals genes regulating the germination of morphophysiologically dormant Paris polyphylla seeds during a warm stratification
Source: PLoS One. 2019 Feb 21;14(2):e0212514. doi: 10.1371/journal.pone.0212514 (PMC6383930; doi:10.1371/journal.pone.0212514)
Supplement: S11 Table — (XLSX) [file pone.0212514.s017.xlsx]

## Sheet: Sheet1
S11 Table Differential expression of P. polyphylla unigenes involved in hormone metabolism in different tissues.
Unigene ID	DEG under seed stratification	At homolog ID	At homolog name	Enzyme activity	Hormone metabolism pathway		fpkm(Seed)	fpkm(S_Str)	fpkm(S_Ger)	fpkm(StL)	fpkm(Root)	% max.FPKM (Seed)	% max.FPKM (S-Str)	% max.FPKM (S-Ger)	% max.FPKM (StL)	% max.FPKM (Root)	UP_DOWN_REGULATION(Seed vs S_Str)	log2ratio(Seed vs S_Str)	q value(Seed vs S_Str)	UP_DOWN_REGULATION(S_Str vs S_Ger)	log2ratio(S_Str vs S_Ger)	q value(S_Str vs S_Ger)	UP_DOWN_REGULATION(Seed vs S_Ger)	log2ratio(Seed vs S_Ger)	q value(Seed vs S_Ger)	UP_DOWN_REGULATION(Seed vs StL)	log2ratio(Seed vs StL)	q value(Seed vs StL)	UP_DOWN_REGULATION(S_Ger vs Root)	log2ratio(S_Ger vs Root)	q value(S_Ger vs Root)	UP_DOWN_REGULATION(S_Ger vs StL)	log2ratio(S_Ger vs StL)	q value(S_Ger vs StL)	UP_DOWN_REGULATION(S_Str vs StL)	log2ratio(S_Str vs StL)	q value(S_Str vs StL)	UP_DOWN_REGULATION(StL vs Root)	log2ratio(StL vs Root)	q value(StL vs Root)	UP_DOWN_REGULATION(S_Str vs Root)	log2ratio(S_Str vs Root)	q value(S_Str vs Root)	UP_DOWN_REGULATION(Seed vs Root)	log2ratio(Seed vs Roo)	q value(Seed vs Root)
c138815_g1	c138815_g1	AT2G21860.1	AT2G21860.1	violaxanthin de-epoxidase/antheraxanthin de-epoxidase	zeaxanthin, antheraxanthin and violaxanthin interconversion	abscisic acid biosynthesis	42.58	0.23	0.29	1.7	0.8	100	0.54016	0.681071	3.99248	1.87882	DOWN	-7.2641	2.3662e-14		0.27193	0.99565	DOWN	-7.1404	2.3453e-14	DOWN	-4.6312	1.3127e-14		1.481	0.9957		2.5044	0.99781		2.6589	0.68469		-1.1504	0.9993		1.6408	0.99448	DOWN	-5.8697	3.0783e-15
c145711_g1		AT1G08550.3	NPQ1	antheraxanthin deepoxidase/violaxanthin deepoxidase	zeaxanthin, antheraxanthin and violaxanthin interconversion	abscisic acid biosynthesis	14.24	3.97	6	29.46	3.4	48.3367	13.4759	20.3666	100	11.5411		-1.5459	0.25479		0.52129	0.99565		-1.1729	0.91787		1.0811	0.55166		-0.77469	0.9957		2.2491	0.013667	UP	2.653	0.0016432	DOWN	-3.1508	0.0018524		-0.36545	0.99448		-2.1578	0.27268
c134287_g1		AT2G21530.1	AT2G21530.1	zeaxanthin epoxidase/antheraxanthin epoxidase	zeaxanthin, antheraxanthin and violaxanthin interconversion	abscisic acid biosynthesis	6.29	0.85	2.84	10.95	2.35	57.4429	7.76256	25.9361	100	21.4612		-2.6	0.039353		1.6676	0.97327		-1.0807	0.91351		0.83622	0.98704		-0.23947	0.9957		1.9121	0.041742	UP	3.4622	0.00044515		-2.2785	0.020846		1.316	0.86812		-1.5304	0.53959
c146089_g1		AT5G67030.1	ABA1	zeaxanthin epoxidase/antheraxanthin epoxidase	zeaxanthin, antheraxanthin and violaxanthin interconversion	abscisic acid biosynthesis	4.85	0.81	3.22	15.51	3.35	31.2701	5.22244	20.7608	100	21.599		-2.2928	0.033889		1.9196	0.39991		-0.5214	0.99601	UP	1.7131	0.0022908		0.087021	0.9957	UP	2.2297	5.5113e-05	UP	4.0319	6.0201e-09	DOWN	-2.2696	7.7767e-05		1.8946	0.19477		-0.64462	0.99601
c139345_g1	c139345_g1	AT1G52340.1	ABA2;;SDR1	xanthoxin dehydrogenase	Abscisic acid Biosynthesis	abscisic acid biosynthesis	123.82	589.49	370.22	207.82	166.8	21.0046	100	62.8034	56.1342	28.2956	UP	2.5423	2.4444e-79		-0.74335	4.7829e-12	UP	1.6507	2.0249e-30		0.78778	2.8441e-05	DOWN	-1.1125	2.806e-18		-0.86773	7.2571e-11	DOWN	-1.7285	1.5166e-45		-0.37171	0.25597	DOWN	-1.9679	2.4005e-59		0.32798	0.072868
c140928_g2	c140928_g2	AT1G52340.1	ABA2;;SDR1	xanthoxin dehydrogenase	Abscisic acid Biosynthesis	abscisic acid biosynthesis	13.26	2.21	29.56	2.32	1.71	44.8579	7.47632	100	7.84844	5.78484		-2.1449	0.26318	UP	3.6112	0.0041269		1.3181	0.4632		-2.9141	0.31375	DOWN	-4.0144	0.0023722	DOWN	-4.237	0.0019659		-0.74317	0.99643		0.095578	0.9993		-0.51527	0.99448		-2.9066	0.27883
c144287_g1	c144287_g1	AT1G52340.1	ABA2;;SDR1	xanthoxin dehydrogenase	Abscisic acid Biosynthesis	abscisic acid biosynthesis	16.19	1.57	9.65	4.7	9.82	100	9.69734	59.6047	29.0303	60.6547	DOWN	-3.0318	0.0028103		2.5056	0.14762		-0.67451	0.99601		-1.8585	0.11156		0.019594	0.9957		-1.1888	0.86524		1.1993	0.92318		1.0814	0.9023		2.4131	0.080821		-0.86515	0.99601
c155036_g1	c155036_g1	AT3G26760.1	AT3G26760.1	xanthoxin dehydrogenase	Abscisic acid Biosynthesis	abscisic acid biosynthesis	0.08	32.75	10.17	0	0.08	0.244275	100	31.0534	0	0.244275	UP	8.9238	6.4365e-08	DOWN	-1.7596	0.0024834		7.016	0.0076954					-7.0008	0.0066345		-4.6292	0.0067554	DOWN	-6.4138	1.8206e-09				DOWN	-8.8725	7.7032e-08		-0.1951	0.99601
c141040_g1	c141040_g1	AT3G51680.1	SDR2	xanthoxin dehydrogenase	Abscisic acid Biosynthesis	abscisic acid biosynthesis	5.62	45.39	43.04	17.22	30	12.3816	100	94.8226	40.0093	66.0939	UP	3.3072	5.5371e-07		-0.15032	0.99565	UP	3.0086	4.0905e-06		1.6587	0.23284		-0.47998	0.76284		-1.3547	0.022898		-1.6224	0.0060507		0.74778	0.52985		-0.74235	0.42631	UP	2.3184	0.0011975
c151570_g1		AT3G14440.1	NCED3	9-cis-epoxycarotenoid dioxygenase	Abscisic acid Biosynthesis	abscisic acid biosynthesis	4.22	3.15	6.25	14.72	12.14	28.6685	21.3995	42.4592	100	82.4728		-0.13451	0.99842		0.91691	0.92576		0.63412	0.99601		1.839	0.01008		0.99152	0.33668		1.2001	0.091606	UP	1.9996	0.0007433		-0.33554	0.9993		1.7964	0.0075972		1.4154	0.06158
c140877_g1		AT4G19170.1	NCED4	9-cis-epoxycarotenoid dioxygenase	Abscisic acid Biosynthesis	abscisic acid biosynthesis	0.72	0.59	5.46	55.08	5.93	1.30719	1.07117	9.91285	100	10.7662		0.0081542	0.99842		3.1371	0.05867		2.997	0.083598	UP	6.2991	1.0019e-23		0.15199	0.9957	UP	3.2973	1.5506e-18	UP	6.317	8.9619e-24	DOWN	-3.2723	5.3891e-18		3.1771	0.018186		2.9388	0.045726
c128611_g1	c128611_g1	AT3G21790.1	UGT71B7	abscisate beta-glucosyltransferase	Abscisic acid derivative Biosynthesis/ABA degradation	abscisic acid glucose ester metabolism	45.46	1165.39	513.38	45.56	2101.2	2.16353	55.4631	24.4327	2.16828	100	UP	5.1995	1.2595e-22	DOWN	-1.4065	1.0158e-05	UP	3.6447	1.9909e-07		0.013542	0.99721	UP	2.3207	2.5905e-23	DOWN	-3.636	1.5413e-07	DOWN	-5.1599	1.1657e-22	UP	5.8298	1.4052e-44		0.80216	8.665e-07	UP	5.7552	1.4745e-44
c142433_g1		AT4G15550.1	UGT75D1;IAGLU	abscisate beta-glucosyltransferase	Abscisic acid derivative Biosynthesis/ABA degradation	abscisic acid glucose ester metabolism	4.42	5.59	5.83	33.17	0.9	13.3253	16.8526	17.5761	100	2.7133		0.63292	0.99842		-0.011859	0.99565		0.47278	0.99601	UP	2.9511	0.00010209		-2.6556	0.39614	UP	2.4736	0.00040707	UP	2.3443	0.000175	DOWN	-5.2561	8.3931e-07		-2.7795	0.32611		-2.393	0.83155
c139767_g1	c139767_g1	AT4G19230.2	CYP707A1	abscisic acid 9'-hydroxylase;abscisic acid 8'-hydroxylase	Abscisic acid derivative Biosynthesis/ABA degradation	neophaseic acid biosynthesis	0.87	15.64	34.51	37.26	39.3	2.21374	39.7964	87.8117	94.8092	100	UP	4.4691	3.4655e-07	UP	1.0739	0.0025331	UP	5.3947	2.1288e-16	UP	5.4756	6.2992e-18		0.22199	0.9957		0.076066	0.99781	UP	1.0326	0.00017228		0.018967	0.9993	UP	1.1839	4.0549e-05	UP	5.4065	5.5046e-19
c148601_g2	c148601_g2	AT3G19270.2	CYP707A4	abscisic acid 9'-hydroxylase;abscisic acid 8'-hydroxylase	Abscisic acid derivative Biosynthesis/ABA degradation	neophaseic acid biosynthesis	2.5	21.05	1.73	0.6	1.72	11.8765	100	8.21853	34.6821	8.17102	UP	3.3597	4.2884e-06	DOWN	-3.679	1.5068e-06		-0.46758	0.99601		-2.0158	0.99721		0.032062	0.99721		-1.553	0.99781	DOWN	-5.3494	3.397e-08		1.4581	0.9993	DOWN	-3.759	6.8798e-07		-0.64576	0.99601
c152785_g1	c152785_g1	AT1G79460.1	KS1	ent-kaurene synthase	Gibberellins and Gibberellin Precursors Biosynthesis	ent-kaurene biosynthesis I	8.36	0.73	1.03	2	1.35	100	8.73206	12.3206	23.9234	16.1483	DOWN	-3.2385	0.00021323		0.43055	0.99565	DOWN	-2.9562	0.0013766		-2.0273	0.021383		0.42926	0.9957		0.92406	0.99781		1.2372	0.80074		-0.62176	0.9993		0.74776	0.99448	DOWN	-2.7372	0.0034726
c112970_g1	c112970_g1	AT1G05160.2	KAO1; CYP88A3	ent-kaurenoate oxidase	Gibberellins and Gibberellin Precursors Biosynthesis	GA12 biosynthesis	0	22.12	4.5	0	2.67	0	100	20.3436	0	12.0705	UP	5.936	8.6661e-07	DOWN	-2.3677	0.0017019		3.5279	0.27991					-0.71631	0.9957		-3.5146	0.23027	DOWN	-5.9073	7.9249e-07				DOWN	-3.1961	5.4326e-05
c137129_g1		AT1G05160.2	KAO1; CYP88A3	ent-kaurenoate oxidase	Gibberellins and Gibberellin Precursors Biosynthesis	GA12 biosynthesis	0	0.21	0.07	0	25.64	0	0.819033	0.273011	0	100					-1.5646	0.99565							UP	8.4797	3.6581e-06							UP	5.9292	2.5355e-07	UP	6.803	2.7636e-07	UP	5.9009	2.9135e-07
c123937_g1		AT1G05160.2	KAO1; CYP88A3	ent-kaurenoate oxidase	Gibberellins and Gibberellin Precursors Biosynthesis	GA12 biosynthesis	0	0	0	0	29.38	0	0	0	0	100													UP	6.3102	4.6389e-09							UP	6.2663	3.8649e-09	UP	6.2204	2.5196e-09	UP	6.2379	4.4692e-09
c145534_g1		AT1G05160.2	KAO1; CYP88A3	ent-kaurenoate oxidase	Gibberellins and Gibberellin Precursors Biosynthesis	GA12 biosynthesis	0	0	0	0	46.36	0	0	0	0	100													UP	6.9424	1.3233e-13							UP	6.8986	1.044e-13	UP	6.8527	7.5602e-14	UP	6.8702	1.2517e-13
c127322_g1		AT2G32440.2	KAO2	ent-kaurenoate oxidase	Gibberellins and Gibberellin Precursors Biosynthesis	GA12 biosynthesis	41.54	24.31	32.71	32.23	9.13	100	58.5219	78.7434	77.5879	21.9788		-0.47733	0.040524		0.35339	0.88725		-0.27222	0.99601		-0.33059	0.99721	DOWN	-1.813	2.0296e-05		-0.063178	0.99781		0.1728	0.6912	DOWN	-1.8768	2.669e-05	DOWN	-1.5717	0.0034507	DOWN	-2.2955	1.8129e-08
c145974_g1		AT2G32440.2	KAO2	ent-kaurenoate oxidase	Gibberellins and Gibberellin Precursors Biosynthesis	GA12 biosynthesis	19.67	13.87	21.64	25.32	47.37	41.5242	29.2801	45.6829	53.4516	100		-0.23224	0.72648		0.65534	0.39151		0.27482	0.99601		0.49487	0.99721	UP	1.0954	0.0011612		0.21525	0.99781		0.75318	0.034496		0.75323	0.019295	UP	1.6387	5.3474e-08	UP	1.16	8.9837e-05
c137729_g1	c137729_g1	AT5G51810.1	GA20ox2	gibberellin 20-oxidase	Gibberellins and Gibberellin Precursors Biosynthesis	gibberellin biosynthesis I (non C-3, non C-13 hydroxylation)	8.91	0.27	0.1	0	0	100	3.0303	1.12233	0	0	DOWN	-4.7778	0.0042958		-1.465	0.99565		-6.3911	0.0086162		-4.5324	0.010813																	-4.6075	0.0097899
c133101_g1		AT5G51810.1	GA20ox2	gibberellin 20-oxidase	Gibberellins and Gibberellin Precursors Biosynthesis	gibberellin biosynthesis I (non C-3, non C-13 hydroxylation)	1.93	9.91	3	2.46	0.13	19.4753	100	30.2725	82	1.31181		2.638	0.064169		-1.7968	0.30538		0.69291	0.99601		0.38585	0.99721		-4.6164	0.37026		-0.31186	0.99781		-2.2261	0.11162		-4.4315	0.59472	DOWN	-6.5253	0.0041064		-4.1337	0.82722
c111184_g1		AT1G30040.1	GA2ox2	gibberellin 2-oxidase	Gibberellins Degradation	gibberellin inactivation I (2β-hydroxylation)	2.13	4	5.37	22.62	0.88	9.41645	17.6835	23.7401	100	3.89036		1.1993	0.99842		0.3543	0.99565		1.4053	0.99601	UP	3.4502	0.0002974		-2.5685	0.38727		2.0401	0.011545	UP	2.277	0.0016291	DOWN	-4.7355	3.4557e-05		-2.3262	0.56868		-1.3734	0.99601
c123261_g1	c123261_g1	AT1G30040.1	GA2ox2	gibberellin 2-oxidase	Gibberellins Degradation	gibberellin inactivation I (2β-hydroxylation)	28.1	21.95	60.96	95.11	4.93	29.5447	23.0785	64.0942	100	5.18347		-0.082767	0.99842	UP	1.4149	0.00082631		1.1839	0.015417	UP	1.8102	9.9698e-08	DOWN	-3.6073	1.2901e-10		0.62151	0.080128	UP	1.919	3.636e-10	DOWN	-4.3558	8.7684e-19		-2.3044	0.010858	DOWN	-2.6337	0.0013365
c134079_g1	c134079_g1	AT4G21200.1	GA2ox8	gibberellin 2 beta-dioxygenase	Gibberellins Degradation	gibberellin inactivation I (2β-hydroxylation)	24.14	243.18	87.08	0	0	9.9268	100	35.8089	0	0	UP	3.6225	1.019e-55	DOWN	-1.5532	1.3309e-20	UP	1.9209	4.1165e-10	DOWN	-5.8964	4.8852e-07	DOWN	-7.7544	8.0297e-23	DOWN	-7.7869	5.4873e-23	DOWN	-9.3651	8.7504e-56				DOWN	-9.3299	2.0865e-55	DOWN	-5.9714	4.8354e-07
c147409_g1		AT2G38500.1	AT2G38500.1	gibberellin 2 beta-dioxygenase	Gibberellins Degradation	gibberellin inactivation I (2β-hydroxylation)	9.3	27.12	16.54	20.89	33.19	28.0205	81.7114	49.8343	62.9406	100		1.8341	0.0056249		-0.78508	0.51412		0.90077	0.76037		1.2076	0.18767		1.0413	0.068809		0.30204	0.99781		-0.60045	0.99643		0.61231	0.4077		0.14419	0.99448	UP	1.7318	0.0003895
c143307_g1	c143307_g1	AT5G56300.1	GAMT2	GA9 carboxyl methyltransferase	Gibberellins Degradation	gibberellin inactivation II (methylation)	12.74	0.25	1.64	73.56	1.48	17.3192	0.339859	2.22947	100	2.01196	DOWN	-5.4165	0.00013002		2.6779	0.99565	DOWN	-2.8869	0.0049055	UP	2.5591	2.032e-14		-0.13362	0.9957	UP	5.4411	2.4483e-24	UP	8.0017	1.7686e-21	DOWN	-5.7017	1.7917e-24		2.4323	0.81915	DOWN	-3.2307	0.0030566
c141974_g1	c141974_g1	AT1G51760.1	iar3	indole-3-acetyl-ala hydrolase;amidohydrolase	Auxins Biosynthesis;Jasmonates Biosynthesis	indole-3-acetate activation I;JA-Ile hormone turnover	64.85	27.86	29.16	46.94	39.96	100	42.9607	44.9653	72.3824	61.6191		-0.93073	2.4893e-05		-0.0047351	0.99565	DOWN	-1.0837	0.00013265		-0.42828	0.39833		0.48872	0.5521		0.65066	0.11211		0.52852	0.042367		-0.2889	0.9993		0.37194	0.30168		-0.80527	0.04051
c192256_g1	c192256_g1	AT1G51760.1	iar3	indole-3-acetyl-ala hydrolase;amidohydrolase	Auxins Biosynthesis;Jasmonates Biosynthesis	indole-3-acetate activation I;JA-Ile hormone turnover	0	7.39	1.69	0	0.13	0	100	22.8687	0	1.75913	UP	5.4034	8.8818e-05		-2.1945	0.026602								-3.7196	0.30866				DOWN	-5.3747	8.118e-05				DOWN	-6.0261	7.6939e-05
c10273_g1	c10273_g1	AT5G11320.2	YUC4	indole-3-pyruvate monooxygenase	Auxins Biosynthesis	indole-3-acetate biosynthesis I	0	38.01	3.39	0	0.04	0	100	8.91871	0	0.105235	UP	7.5978	1.7229e-19	DOWN	-3.5588	2.4714e-16		3.9986	0.090286					-6.357	0.047401		-3.9854	0.074427	DOWN	-7.5692	1.797e-19				DOWN	-10.028	1.1746e-14
c156668_g1	c156668_g1	AT5G11320.2	YUC4	indole-3-pyruvate monooxygenase	Auxins Biosynthesis	indole-3-acetate biosynthesis I	0.12	64.39	11.12	0	0.08	0.186364	100	17.2698	0	0.124243	UP	9.3764	5.6815e-20	DOWN	-2.6046	9.4235e-15	UP	6.6235	0.0002674				DOWN	-7.0234	0.00029661	DOWN	-5.2367	0.00020645	DOWN	-7.8663	2.6643e-23				DOWN	-9.7401	1.1504e-18		-0.61014	0.99601
c104057_g1	c104057_g1	AT1G48910.1	YUC10	indole-3-pyruvate monooxygenase	Auxins Biosynthesis	indole-3-acetate biosynthesis I	0.19	23.99	4.77	0	0.04	0.791997	100	19.8833	0	0.166736	UP	7.2766	1.5512e-11	DOWN	-2.4018	2.7819e-06		4.7265	0.023432					-6.7113	0.017594		-4.3397	0.022957	DOWN	-6.7665	7.7652e-12				DOWN	-9.2252	1.7101e-09		-2.1951	0.99601
c147047_g1	c147047_g1	AT1G48910.1	YUC10	indole-3-pyruvate monooxygenase	Auxins Biosynthesis	indole-3-acetate biosynthesis I	21.19	3.13	21.97	322.75	16.33	6.56545	0.969791	6.80713	100	5.05964	DOWN	-2.4695	0.00042832	UP	2.74	0.00054294		0.12222	0.99601	UP	3.969	1.6303e-77		-0.3905	0.9957	UP	3.842	1.1321e-76	UP	6.4645	1.604e-86	DOWN	-4.3594	1.6336e-81		2.2374	0.0064545		-0.47852	0.99601
c22981_g1		AT1G21430.1	YUC11	indole-3-pyruvate monooxygenase	Auxins Biosynthesis	indole-3-acetate biosynthesis I	0	0	0	0	5.76	0	0	0	0	100													UP	4.7608	0.0035523							UP	4.7169	0.0033696	UP	4.6711	0.0018564	UP	4.6886	0.0035454
c135580_g1	c135580_g1	AT3G48300.1	CYP71A23	indole-3-acetaldoxime dehydratase	Auxins Biosynthesis	indole-3-acetate biosynthesis II	7.27	47.47	134.71	364.9	100.63	1.99233	13.009	36.917	100	27.5774		3.0069	0.024817		1.4411	0.011835	UP	4.2997	1.0512e-07	UP	5.7079	6.6717e-23		-0.34356	0.9957	UP	1.4034	1.7004e-06	UP	2.7271	3.3509e-16	DOWN	-1.8739	5.6457e-09		0.98549	0.092553	UP	3.7459	9.9616e-06
c149136_g2		AT3G17970.1	Toc64-III	indole-3-acetamide amidase	Auxins Biosynthesis	indole-3-acetate biosynthesis II	55.53	40.01	43.93	43.6	89.68	61.9202	44.6142	48.9853	48.6173	100		-0.1858	0.17554		0.064695	0.99565		-0.26938	0.79752		-0.3123	0.8042	UP	1.062	8.9019e-07		-0.047717	0.99781		-0.10043	0.99643		0.98278	6.0063e-07	UP	1.0147	1.7122e-08		0.5824	0.001322
c110936_g1		AT3G44310.3	NIT1	indole-3-acetonitrile nitrile hydratase	Auxins Biosynthesis	indole-3-acetate biosynthesis II	0.02	5.05	1.74	0	0.28	0.39604	100	34.4554	0	5.54455		8.1863	0.0069156		-1.6017	0.40777		6.4363	0.35097					-2.6138	0.54653				DOWN	-4.6762	0.0049575					-4.3275	0.0060371		3.6123	0.99601
c190547_g1	c190547_g1	AT3G44300.1	NIT2	indole-3-acetonitrile nitrile hydratase	Auxins Biosynthesis	indole-3-acetate biosynthesis II	0.04	179.06	46.03	0	0.23	0.0223389	100	25.7065	0	0.128449	UP	12.401	3.0455e-25	DOWN	-2.0317	5.8975e-22	UP	10.221	7.8742e-09				DOWN	-7.6209	6.3135e-12	DOWN	-6.8343	1.0002e-12	DOWN	-8.8909	1.4714e-42				DOWN	-9.7646	1.1693e-37		2.3899	0.99601
c140182_g1	c140182_g1	AT5G22300.1	NIT4	indole-3-acetonitrile nitrilase	Auxins Biosynthesis	indole-3-acetate biosynthesis II	239.21	171.07	394.18	162.03	593.36	40.3145	28.8307	66.4318	27.3072	100		-0.19476	0.00093046	UP	1.1331	3.1675e-27		0.79007	1.0515e-11		-0.52339	0.00017006		0.62517	1.089e-12	DOWN	-1.3183	2.7964e-30		-0.30257	0.99643	UP	1.8165	7.6026e-81	UP	1.6462	2.5216e-76	UP	1.205	1.3269e-48
c78877_g1	c78877_g1	AT5G24950.1	CYP71A15	indoleacetaldoxime dehydratase	Auxins Biosynthesis	indole-3-acetate biosynthesis II	0	14.42	1.61	0	0	0	100	11.165	0	0	UP	4.7231	0.0049048		-3.2366	0.031034													DOWN	-4.6944	0.0045564				DOWN	-4.6593	0.0045272
c111863_g1	c111863_g1	AT4G13310.1	CYP71A20	indoleacetaldoxime dehydratase	Auxins Biosynthesis	indole-3-acetate biosynthesis II	0	10.9	3.53	0	0	0	100	32.3853	0	0	UP	5.0984	0.00067096		-1.6986	0.19123		3.3594	0.38335								-3.3461	0.31393	DOWN	-5.0697	0.00061708				DOWN	-5.0345	0.00062714
c138153_g2		AT3G48310.1	CYP71A22	indoleacetaldoxime dehydratase	Auxins Biosynthesis	indole-3-acetate biosynthesis II	8.27	9.98	35.85	395.47	55.85	2.09118	2.52358	9.06516	100	14.1224		0.48494	0.99842		1.8772	0.014224		2.2139	0.0071289	UP	5.323	3.8039e-50		0.55689	0.75014	UP	3.1043	3.7413e-37	UP	4.8641	5.6659e-50	DOWN	-2.6744	6.3197e-31	UP	2.322	4.0901e-05	UP	2.5605	2.9245e-05
c141339_g1	c141339_g1	AT3G48310.1	CYP71A22	indoleacetaldoxime dehydratase	Auxins Biosynthesis	indole-3-acetate biosynthesis II	34.21	0.03	0.09	0.83	0.06	100	0.0876937	0.263081	2.42619	0.175387	DOWN	-9.7257	1.3022e-08		1.3423	0.99565	DOWN	-8.5316	6.1156e-10	DOWN	-5.325	6.2195e-12		-0.48251	0.9957		3.2018	0.99781		4.4268	0.91221		-3.8113	0.9993		0.74776	0.99448	DOWN	-9.2244	2.029e-09
c148707_g1		AT3G48290.1	CYP71A24	indoleacetaldoxime dehydratase	Auxins Biosynthesis	indole-3-acetate biosynthesis II	32.91	62.32	76.18	324.64	73.39	10.1374	19.1966	23.466	100	22.6066		0.15582	0.99842		0.53005	0.99565		0.53759	0.99601	UP	1.8517	4.5282e-06		0.034399	0.9957	UP	1.3093	0.00048414	UP	1.722	5.7834e-07	DOWN	-1.4019	0.0005274		0.4524	0.64741		0.36175	0.99601
c152621_g1	c152621_g1	AT3G48280.1	CYP71A25	indoleacetaldoxime dehydratase	Auxins Biosynthesis	indole-3-acetate biosynthesis II	137.57	217.55	141.49	1455.57	695.71	9.45128	14.946	9.72059	100	47.7964	UP	1.1796	3.2526e-10		-0.86791	4.214e-08		0.16345	0.99601	UP	2.9308	1.1172e-208	UP	2.2672	6.8976e-106	UP	2.7625	2.3896e-201	UP	1.7772	5.8916e-136		-0.62229	1.8717e-17	UP	1.2872	7.9227e-58	UP	2.2204	9.2835e-112
c140721_g2		AT3G48270.1	CYP71A26	indoleacetaldoxime dehydratase	Auxins Biosynthesis	indole-3-acetate biosynthesis II	0.05	2.39	0.2	11.43	0.09	0.437445	20.9099	1.74978	100	0.787402		6.004	0.45552		-3.6212	0.82694		2.2346	0.99601		8.0101	0.011053		-1.2195	0.9957	UP	5.7707	0.0044596		2.0321	0.057596		-7.1171	0.0058925		-4.9527	0.42527		0.8049	0.99601
c143632_g1	c143632_g1	AT3G48270.1	CYP71A26	indoleacetaldoxime dehydratase	Auxins Biosynthesis	indole-3-acetate biosynthesis II	22.1	121.86	68.65	725.21	26.55	3.04739	16.8034	9.46622	100	3.66101	UP	2.7411	2.4697e-25		-0.89647	5.0771e-05	UP	1.6964	3.1374e-08	UP	5.0411	1.8216e-253	DOWN	-1.3251	2.8325e-06	UP	3.34	1.2247e-202	UP	2.3261	2.8263e-154	DOWN	-4.7921	6.934e-249	DOWN	-2.3337	7.144e-22		0.16098	0.99601
c148707_g2	c148707_g2	AT3G48270.1	CYP71A26	indoleacetaldoxime dehydratase	Auxins Biosynthesis	indole-3-acetate biosynthesis II	0	9.7	56.49	7.69	10.6	0	17.1712	100	13.613	18.7644				UP	2.4619	0.0026028	UP	5.5836	1.8607e-05				DOWN	-2.357	0.0035926	DOWN	-2.904	0.00078812		-0.55946	0.99643		0.42001	0.9993		-0.0071229	0.99448
c152836_g1		AT2G23610.1	MES3	methyl indole-3-acetate methylesterase	Auxins Biosynthesis	methyl indole-3-acetate interconversion	50.72	73.29	76.28	90.63	24.62	55.9638	80.8673	84.1664	100	27.1654		0.69339	0.38839		-0.010982	0.99565		0.53413	0.3883		0.56912	0.22529	DOWN	-1.864	7.7385e-09		0.030189	0.99781		-0.098204	0.99643	DOWN	-2.0212	8.1202e-10	DOWN	-1.987	1.8618e-08	DOWN	-1.5401	0.00023201
c145581_g1		AT3G29770.1	MES11	methyl indole-3-acetate methylesterase	Auxins Biosynthesis	methyl indole-3-acetate interconversion	35.83	45.36	48.96	8.27	16.75	73.1822	92.6471	100	16.8913	34.2116		0.62875	0.78409		0.039356	0.99565		0.51983	0.63386	DOWN	-2.0777	6.5186e-06	DOWN	-1.5128	2.8179e-05	DOWN	-2.6023	3.584e-10	DOWN	-2.6803	2.5511e-09		0.96258	0.2958	DOWN	-1.5854	9.8616e-05		-1.2032	0.021272
c142848_g1	c142848_g1	AT2G14960.1	GH3.1	AT2G14960.1	Auxins Degradation	indole-3-acetate degradation IV	9.21	11.39	63.63	57.93	3.4	14.4743	17.9004	100	91.042	5.34339		0.64523	0.99842	UP	2.3774	7.3175e-12	UP	2.8743	7.7478e-14	UP	2.731	2.1181e-12	DOWN	-4.1647	4.272e-19		-0.14816	0.99781	UP	2.1118	7.6153e-11	DOWN	-4.1435	1.347e-17		-1.8994	0.064727		-1.5006	0.42447
c153937_g1	c153937_g1	AT2G14960.1	GH3.1	AT2G14960.1	Auxins Degradation	indole-3-acetate degradation IV	27.08	83.4	14.31	54.59	75.35	32.47	100	17.1583	65.4556	90.3477	UP	2.3838	7.7342e-14	DOWN	-2.4551	1.0063e-15		-0.21962	0.99601	UP	1.618	1.6562e-06	UP	2.1669	1.2128e-11	UP	1.8329	3.2712e-08		-0.73966	0.069251		0.20706	0.9993		-0.40027	0.71887	UP	1.737	1.0054e-09
c142848_g2	c142848_g2	AT2G23170.1	GH3.3	indole-3-acetyl-aspartate synthetase	Auxins Degradation	indole-3-acetate degradation IV	4.29	4.62	29.31	27.36	3.3	14.6366	15.7625	100	93.347	11.259		0.39773	0.99842	UP	2.5926	0.00020941	UP	2.8421	0.00013052	UP	2.7133	0.00033883	DOWN	-3.1129	3.2026e-05		-0.13363	0.99781	UP	2.3416	0.00023824	DOWN	-3.1062	8.0033e-05		-0.63227	0.99448		-0.48101	0.99601
c137573_g1		AT5G54510.1	DFL1;GH 3.6	indole-3-acetyl-aspartate synthetase	Auxins Degradation	indole-3-acetate degradation IV	10.12	1.53	0.99	14.73	0.43	68.7033	10.387	6.72098	100	2.91921		-2.4261	0.066909		-0.6901	0.99565		-3.2645	0.062233		0.59472	0.99721		-1.1871	0.9957	UP	3.8544	0.003995		3.0469	0.0050351	DOWN	-5.1684	0.0017206		-1.9892	0.99448		-4.6618	0.023607
c131532_g1		AT5G54510.1	DFL1;GH 3.6	indole-3-acetyl-aspartate synthetase	Auxins Degradation	indole-3-acetate degradation IV	11.38	1.9	1.4	19.12	0.73	59.5188	9.93724	7.32218	100	3.81799		-2.2896	0.11698		-0.51566	0.99565		-2.9536	0.1286		0.79397	0.99721		-0.89755	0.9957	UP	3.7427	0.0042628	UP	3.1097	0.0043294	DOWN	-4.7672	0.0019155		-1.5253	0.99448		-4.0613	0.055198
c148016_g1	c148016_g1	AT1G05680.1	UGT74E2	Uridine diphosphate glycosyltransferase 74E2	Auxins Degradation	IBA metabolism	28.34	190.07	103.73	29.28	54.39	14.9103	100	54.5746	28.2271	28.6158	UP	3.052	2.0645e-23	DOWN	-1.0822	1.0748e-05	UP	1.8215	1.578e-06		0.16016	0.99721		-0.8665	0.017134	DOWN	-1.6661	5.8249e-06	DOWN	-2.8658	2.8157e-22		0.67268	0.34662	DOWN	-2.0608	5.2007e-15		0.74475	0.19559
c112020_g1		AT5G38970.4	CYP85A1	3-dehydro-6-deoxoteasterone 6-oxidase	Brassinosteroids Biosynthesis	brassinosteroid biosynthesis I	0.39	2.05	0.8	0.27	37.34	1.04446	5.49009	2.14247	0.723085	100		2.7186	0.99842		-1.4353	0.99565		1.1351	0.99601		-0.46563	0.99721	UP	5.5989	0.0014073		-1.6055	0.99781		-3.1582	0.99643	UP	7.0774	0.0019182	UP	4.0515	0.0014428	UP	6.5237	0.0016624
c144496_g2		AT5G38970.3	CYP85A1	3-dehydro-6-deoxoteasterone 6-oxidase	Brassinosteroids Biosynthesis	brassinosteroid biosynthesis I	0.73	1.47	2.11	0.17	27.1	2.69373	5.42435	7.78598	0.627306	100		1.3036	0.99842		0.44542	0.99565		1.6007	0.99601		-2.0506	0.99721	UP	3.7323	0.0019156		-3.6561	0.99781		-3.3281	0.99643	UP	7.2615	0.00078948	UP	4.0657	0.0005515	UP	5.1228	0.0005458
c145462_g1	c145462_g1	AT5G38970.1	CYP85A1	3-dehydro-6-deoxoteasterone 6-oxidase	Brassinosteroids Biosynthesis	brassinosteroid biosynthesis I	27.09	91.53	20.75	25.33	5.97	29.5969	100	22.6702	27.674	6.52245	UP	2.0428	1.3885e-18	DOWN	-2.2111	1.3836e-23		-0.31659	0.99601		-0.06065	0.99721	DOWN	-1.7667	0.00023562		0.25114	0.99781	DOWN	-2.0773	6.2374e-20	DOWN	-2.1448	1.9267e-06	DOWN	-4.0898	2.6605e-43	DOWN	-2.2935	3.5591e-07
c130614_g1	c130614_g1	AT3G50660.1	CYP90B1;DWF4; CLM; PSC1; SAV1;SNP2	campestanol 22alpha-hydroxylase	Brassinosteroids Biosynthesis	brassinosteroid biosynthesis I	151.77	6.61	101.89	61.69	34.1	100	4.35527	67.1345	40.647	22.4682	DOWN	-4.2341	1.4809e-58	UP	3.8762	3.8865e-36		-0.50613	0.0010221	DOWN	-1.2615	1.5801e-14	DOWN	-1.5456	4.9388e-13		-0.76015	0.00073821	UP	2.9986	3.6269e-19		-0.91241	0.0036059	UP	2.2186	6.4564e-08	DOWN	-2.262	9.1066e-30
c139072_g1	c139072_g1	AT3G50660.1	CYP90B1;DWF4; CLM; PSC1; SAV1;SNP2	campestanol 22alpha-hydroxylase	Brassinosteroids Biosynthesis	brassinosteroid biosynthesis I	28.84	0.73	57.53	30.19	9.54	50.1304	1.2689	100	52.477	16.5827	DOWN	-5.0078	3.9144e-11	UP	6.2216	1.5416e-21	UP	1.0655	0.0016668		0.10361	0.99721	DOWN	-2.5587	3.7039e-13		-0.96672	0.0033331	UP	5.1374	9.3991e-12	DOWN	-1.7189	0.00043133	UP	3.5508	0.001681	DOWN	-1.7034	0.0012002
c151079_g1	c151079_g1	AT2G46950.2	CYP709B2	AT2G46950	brassinosteroids inactivation	brassinosteroids inactivation	16.61	84.96	22.56	129.1	115.14	12.866	65.8095	17.4748	100	89.1867	UP	2.6483	2.7224e-11	DOWN	-1.9855	2.1784e-08		0.51453	0.99601	UP	3.0003	2.2786e-21	UP	2.3847	8.3636e-15	UP	2.481	5.8002e-18		0.37814	0.01885		-0.22328	0.9993		0.28718	0.1607	UP	2.689	4.72e-18
c151079_g2	c151079_g2	AT2G46950.1	CYP709B2	AT2G46950	brassinosteroids inactivation	brassinosteroids inactivation	18.35	85.05	23.98	202.77	115.97	9.04966	41.9441	11.8262	100	57.1929	UP	2.5129	9.1501e-06	DOWN	-1.8841	0.00034615		0.48046	0.99601	UP	3.6084	3.4314e-22	UP	2.306	1.1449e-07	UP	3.1232	5.5104e-20	UP	1.1216	3.6117e-07		-0.94409	0.0013605		0.30985	0.41766	UP	2.5762	2.725e-09
c147309_g1	c147309_g1	AT3G53150.1	UGT73D1	brassinolide 23-O-glucosyltransferase	brassinosteroids inactivation	brassinosteroids inactivation	0.67	26.28	19.92	14.33	4.71	2.54947	100	75.7991	71.9378	17.9224	UP	5.5837	1.2385e-06		-0.47212	0.99565	UP	4.9633	0.00010566	UP	4.4583	0.0024824		-2.0413	0.019448		-0.50978	0.99781		-1.0993	0.27738		-1.6585	0.2077	DOWN	-2.6255	0.00046937		2.7118	0.44852
c135325_g1	c135325_g1	AT2G26710.1	CYP734A1;CYP72B1;BAS1;PHYB ACTIVATION TAGGED SUPPRESSOR 1	brassinolide C-26 hydroxylase	brassinosteroids inactivation	brassinosteroids inactivation	0.09	71.17	25.63	0	0.13	0.126458	100	36.0124	0	0.182661	UP	9.9707	1.0447e-34	DOWN	-1.8566	5.976e-18	UP	7.9658	3.3134e-12				DOWN	-7.6876	2.0319e-12	DOWN	-6.901	2.835e-13	DOWN	-8.7826	5.5253e-40				DOWN	-9.6563	1.8288e-35		0.067935	0.99601
c145326_g1		AT2G26710.1	CYP734A1;CYP72B1;BAS1;PHYB ACTIVATION TAGGED SUPPRESSOR 1	brassinolide C-26 hydroxylase	brassinosteroids inactivation	brassinosteroids inactivation	15.34	24.87	17.48	18.76	5.32	61.6807	100	70.2855	75.4322	21.3912		1.133	0.43882		-0.42883	0.99565		0.55586	0.99601		0.21388	0.99721		-2.4037	0.016884		-0.34678	0.99781		-0.89302	0.6837		-2.1839	0.081624	DOWN	-2.9446	0.00078925		-2.0581	0.1699
c140303_g1	c140303_g1	AT5G19040.3	IPT5	DMAPP:ATP/ADP isopentenyltransferase	Cytokinins Biosynthesis	trans-zeatin biosynthesis	0	26.38	0.57	0.38	2.46	0	100	2.16073	66.6667	9.32525	UP	5.9846	5.2489e-07	DOWN	-6.0831	1.2404e-06								2.481	0.92014		-0.89769	0.99781	DOWN	-7.0982	7.7674e-07		3.2517	0.89129	DOWN	-3.7142	8.1661e-06
c128988_g1	c128988_g1	AT2G28305.1	LOG1	N6-(delta2-isopentenyl)-adenosine 5'-monophosphate phosphoribohydrolase	Cytokinins Biosynthesis	trans-zeatin biosynthesis	13.64	3.3	35.44	140.81	1.81	9.68681	2.34358	25.1687	100	1.28542		-1.7591	0.021274	UP	3.3543	7.5639e-09	UP	1.4469	0.0048665	UP	3.4063	3.2463e-35	DOWN	-4.2584	2.4731e-10	UP	1.9546	9.1758e-20	UP	5.1915	6.1066e-45	DOWN	-6.34	1.2873e-44		-1.0162	0.99448	DOWN	-3.0218	0.004201
c135555_g1		AT5G06300.1	LOG7	N6-(delta2-isopentenyl)-adenosine 5'-monophosphate phosphoribohydrolase	Cytokinins Biosynthesis	trans-zeatin biosynthesis	11.93	14.22	30.13	9.69	2.47	39.5951	47.1955	100	32.1606	8.19781		0.54723	0.99842		1.0098	0.2439		1.4088	0.099047		-0.25691	0.99721	DOWN	-3.567	3.6886e-05		-1.6705	0.02714		-0.77808	0.99643		-2.0234	0.35923		-2.6692	0.034134		-2.3684	0.16118
c153068_g1	c153068_g1	AT5G52400.1	CYP715A1	N6-(dimethylallyl)adenosine 5'-phosphate-hydroxylase	Cytokinins Biosynthesis	trans-zeatin biosynthesis	1.13	20.78	23.88	1.95	7.29	4.73199	87.0184	100	8.16583	30.5276	UP	4.5151	7.7054e-08		0.098829	0.99565	UP	4.4657	1.4214e-08		0.88636	0.99721	DOWN	-1.6163	0.002822	DOWN	-3.5841	1.3964e-07	DOWN	-3.6027	8.1313e-07		1.8408	0.16735		-1.6295	0.0079413		2.6391	0.040305
c139436_g1	c139436_g1	AT2G36770.1	AT2G36770.1	cis-zeatin O-beta-D-glucosyltransferase	Cytokinins conjugation ;brassinosteroids inactivation	cytokinin-O-glucosides biosynthesis;brassinosteroids inactivation	14.46	65.95	44.55	51.13	22.77	21.9257	100	67.5512	77.5284	34.5262	UP	2.5607	7.815e-07		-0.6933	0.38763		1.7191	0.007398	UP	1.7419	0.0042192		-0.89385	0.19636		0.017977	0.99781		-0.79273	0.3215		-1.0388	0.15435	DOWN	-1.6992	0.00029712		0.61503	0.96039
c136084_g1	c136084_g1	AT2G36780.1	AT2G36780.1	cis-zeatin O-beta-D-glucosyltransferase	Cytokinins conjugation ;brassinosteroids inactivation	cytokinin-O-glucosides biosynthesis;brassinosteroids inactivation	10.64	10.03	39.74	6.31	27.12	26.774	25.2391	100	15.8782	68.2436		0.20375	0.99842	UP	1.9146	6.6744e-06	UP	1.9701	1.2725e-05		-0.71585	0.99721		-0.51658	0.41115	DOWN	-2.6908	1.884e-08		-0.89353	0.93225	UP	2.0472	0.00015325		1.286	0.0050058		1.2433	0.014789
c146109_g1	c146109_g1	AT2G36780.1	AT2G36780.1	cis-zeatin O-beta-D-glucosyltransferase	Cytokinins conjugation ;brassinosteroids inactivation	cytokinin-O-glucosides biosynthesis;brassinosteroids inactivation	0.13	10.37	1.54	281.75	2.47	0.0461402	3.68057	0.546584	100	0.876664	UP	6.6074	0.00048527		-2.8185	0.015941		3.6406	0.98756	UP	11.121	1.0244e-58		0.71438	0.9957	UP	7.4758	4.1213e-93	UP	4.5399	1.5472e-97	DOWN	-6.8884	1.1915e-97		-2.2162	0.035408		4.1448	0.40405
c151142_g1	c151142_g1	AT2G36780.1	AT2G36780.1	cis-zeatin O-beta-D-glucosyltransferase	Cytokinins conjugation ;brassinosteroids inactivation	cytokinin-O-glucosides biosynthesis;brassinosteroids inactivation	32.91	456.16	84.01	505.58	292.86	6.50936	90.2251	16.6166	100	57.9256	UP	4.0813	9.8807e-142	DOWN	-2.5118	7.5192e-93	UP	1.4212	1.2619e-07	UP	3.9793	2.5015e-160	UP	1.8359	8.6669e-41	UP	2.5533	2.3392e-110		-0.075879	0.25212		-0.84432	8.7537e-19		-0.78788	6.0937e-12	UP	3.0469	1.6355e-78
c143206_g1		AT1G22360.1	UGT85A2	dihydrozeatin-9-N-glucoside O-beta-D-glucosyltransferase	Cytokinins conjugation	cytokinin-O-glucosides biosynthesis	4.72	1.34	15.43	4.46	33.08	14.2684	4.05079	46.6445	13.4825	100		-1.3915	0.98334		3.3594	0.029661		1.8196	0.32484		-0.077355	0.99721		1.0447	0.3123		-1.9017	0.22644		1.3402	0.99643	UP	2.8195	0.00089395	UP	4.2921	2.2737e-05	UP	2.6541	0.0013033
c151796_g1		AT1G22360.1	UGT85A2	dihydrozeatin-9-N-glucoside O-beta-D-glucosyltransferase	Cytokinins conjugation	cytokinin-O-glucosides biosynthesis	2	0.17	2.17	7.21	5.84	27.7393	2.35784	30.0971	100	80.9986		-3.2814	0.3867		3.6153	0.489		0.18571	0.99601		1.8841	0.22803		1.4604	0.45896		1.6936	0.21391	UP	5.1915	0.0020694		-0.36012	0.9993		4.9637	0.0076517		1.4359	0.45077
c153261_g1	c153261_g1	AT1G22360.1	UGT85A2	dihydrozeatin-9-N-glucoside O-beta-D-glucosyltransferase	Cytokinins conjugation	cytokinin-O-glucosides biosynthesis	1.78	18.71	20.5	55.02	17.91	3.23519	34.0058	37.2592	100	32.5518	UP	3.716	2.1399e-05		0.038875	0.99565	UP	3.6066	1.4391e-05	UP	5.0356	2.0153e-18		-0.16058	0.9957	UP	1.4242	1.7567e-05	UP	1.3457	2.4397e-06	DOWN	-1.7118	1.6636e-06		-0.23376	0.99448	UP	3.2358	9.1743e-05
c150519_g1	c150519_g1	AT1G22400.1	UGT85A1	UDP glycosyltransferase	Cytokinins conjugation	cytokinin-O-glucosides biosynthesis	11.67	44.16	42.95	58.33	63.92	18.2572	69.0864	67.1934	91.2547	100	UP	2.3321	0.00017714		-0.16394	0.99565	UP	2.0199	0.0011462	UP	2.2582	3.4408e-05		0.42652	0.88624		0.23355	0.99781		-0.047804	0.99643		0.066005	0.9993		0.15052	0.99448	UP	2.2362	4.6119e-06
c143984_g2	c143984_g2	AT2G36750.1	UGT73C1	UDP glycosyltransferase	Cytokinins conjugation ;brassinosteroids inactivation	cytokinin-O-glucosides biosynthesis;brassinosteroids inactivation	54.18	376.91	162.17	695.07	363.85	7.7949	54.2262	23.3315	100	52.3472	UP	3.1763	1.2691e-06		-1.331	0.0287		1.697	0.17249	UP	3.8067	1.66e-14		1.3098	0.020572	UP	2.1049	2.7331e-08		0.65651	0.013167		-0.92209	0.027783		-0.13325	0.99448	UP	2.7965	1.8029e-06
c138207_g2	c138207_g2	AT2G36800.1	DOGT1;UGT73C5	UDP glycosyltransferase	Cytokinins conjugation ;brassinosteroids inactivation	cytokinin-O-glucosides biosynthesis;brassinosteroids inactivation	10.76	383.06	111.26	0.07	818.44	1.3147	46.8037	13.5942	0.00855286	100	UP	5.4569	3.8305e-45	DOWN	-1.8615	3.408e-17	UP	3.4471	3.4861e-10		-7.2338	0.23455	UP	2.9309	5.7633e-67	DOWN	-10.686	3.0242e-08	DOWN	-12.665	4.1613e-21	UP	13.49	1.8924e-36		0.95735	2.0652e-18	UP	6.1678	1.5398e-97
c143984_g4	c143984_g4	AT2G36800.1	DOGT1;UGT73C5	UDP glycosyltransferase	Cytokinins conjugation ;brassinosteroids inactivation	cytokinin-O-glucosides biosynthesis;brassinosteroids inactivation	8.46	37.17	14.62	119.96	67.31	7.05235	30.9853	12.1874	100	56.1104	UP	2.4289	0.00028886		-1.4194	0.034149		0.86124	0.99601	UP	3.8687	2.8424e-22	UP	2.243	2.2925e-07	UP	3.0026	2.0908e-18	UP	1.4658	1.9971e-09		-0.88658	0.0042429		0.71151	0.029088	UP	2.894	2.5463e-10
c143984_g5	c143984_g5	AT2G36800.1	DOGT1;UGT73C5	UDP glycosyltransferase	Cytokinins conjugation ;brassinosteroids inactivation	cytokinin-O-glucosides biosynthesis;brassinosteroids inactivation	16.49	186.83	34.46	46.86	53.45	8.82621	100	18.4446	25.0816	28.6089	UP	3.8133	5.1596e-13	DOWN	-2.5208	7.2568e-09		1.1442	0.87828		1.567	0.22278		0.69591	0.85993		0.41805	0.99781	DOWN	-2.2202	2.6771e-07		0.1509	0.9993	DOWN	-1.937	2.722e-06		1.6298	0.065535
c147689_g1	c147689_g1	AT2G36800.1	DOGT1;UGT73C5	UDP glycosyltransferase	Cytokinins conjugation ;brassinosteroids inactivation	cytokinin-O-glucosides biosynthesis;brassinosteroids inactivation	40.09	110.04	101.15	58.04	28.99	36.4322	100	91.9211	57.3801	26.345		1.1454	0.0050186		0.25496	0.74585	UP	1.2521	1.6447e-05		0.53579	0.53595	DOWN	-1.8637	7.3111e-11		-0.72113	0.022229		-0.58358	0.50701	DOWN	-1.2695	0.0011126	DOWN	-1.7208	4.934e-07		-0.82184	0.27048
c150218_g1	c150218_g1	AT2G36800.1	DOGT1;UGT73C5	UDP glycosyltransferase	Cytokinins conjugation ;brassinosteroids inactivation	cytokinin-O-glucosides biosynthesis;brassinosteroids inactivation	17.59	5.96	21.34	0.43	0.78	82.4274	27.9288	100	2.015	3.65511		-1.2682	0.021769	UP	1.7691	0.0038886		0.35257	0.99601	DOWN	-5.3131	2.7732e-06	DOWN	-4.7324	2.0937e-07	DOWN	-5.6705	1.0228e-07		-4.0188	0.026748		0.81112	0.9993		-3.0754	0.05836	DOWN	-4.5901	5.7038e-06
c152465_g1	c152465_g1	AT2G36800.1	DOGT1;UGT73C5	UDP glycosyltransferase	Cytokinins conjugation ;brassinosteroids inactivation	cytokinin-O-glucosides biosynthesis;brassinosteroids inactivation	35.84	396.21	86.3	1023.56	384.73	3.5015	38.709	8.43136	100	37.5874	UP	3.685	9.5245e-89	DOWN	-2.1723	1.3743e-52	UP	1.3645	3.6712e-06	UP	5.1944	0	UP	2.4074	1.9533e-74	UP	3.8252	0	UP	1.5355	6.8478e-142	DOWN	-1.5448	1.5309e-110		0.12306	0.015305	UP	3.5616	8.3854e-114
c114183_g1		AT2G41510.3	CKX1	trans-zeatin riboside:FAD oxidoreductase	Cytokinins Degradation	cytokinins degradation	1.39	1.02	1.13	57	0.35	2.4386	1.78947	1.98246	100	0.614035		-0.15582	0.99842		0.079289	0.99565		-0.22481	0.99601	UP	5.3974	9.9714e-21		-1.6345	0.9957	UP	5.6174	8.6305e-21	UP	5.5793	4.1159e-21	DOWN	-7.3789	1.2095e-19		-1.6673	0.99448		-2.0696	0.99601
c147606_g1	c147606_g1	AT2G41510.1	CKX1	trans-zeatin riboside:FAD oxidoreductase	Cytokinins Degradation	cytokinins degradation	140.09	6.07	31.49	12.74	4.66	100	4.33293	22.4784	9.09415	3.32643	DOWN	-4.765	1.1027e-41		1.6258	0.11575	DOWN	-3.2875	1.1782e-32	DOWN	-3.7594	4.5264e-36		-1.9048	0.053541		-0.47671	0.99781		1.0317	0.35783		-1.5551	0.33474		-0.39106	0.99448	DOWN	-5.4026	8.5662e-42
c100492_g1	c100492_g1	AT2G19500.1	CKX2	trans-zeatin:FAD oxidoreductase	Cytokinins Degradation	cytokinins degradation	0.03	52.78	9.63	0	0.06	0.0568397	100	18.2455	0	0.113679	UP	11.083	8.0781e-13	DOWN	-2.5257	1.3272e-11	UP	8.4085	0.0028271				DOWN	-7.3934	0.0012815	DOWN	-5.0218	0.00083514	DOWN	-7.5724	1.6419e-19				DOWN	-10.031	1.106e-14		0.8049	0.99601
c83626_g1	c83626_g1	AT5G56970.2	CKX3	trans-zeatin:FAD oxidoreductase	Cytokinins Degradation	cytokinins degradation	0	51.08	15.23	0	0.11	0	100	29.816	0	0.215348	UP	7.533	9.9185e-19	DOWN	-1.8165	3.4557e-07	UP	5.6762	8.2179e-06				DOWN	-7.0345	1.2869e-05	DOWN	-5.6629	6.6721e-06	DOWN	-7.5043	1.0202e-18				DOWN	-8.963	4.2522e-16
c126493_g1	c126493_g1	AT4G01850.2	MAT2,SAM-2	methionine adenosyltransferase	Ethylene Biosynthesis	ethylene biosynthesis I	204.65	405.42	330.1	211.84	236.23	50.4785	100	81.4217	64.1745	58.268	UP	1.2336	8.298e-06		-0.21003	0.99565		0.87527	0.00080743		0.31269	0.99721		-0.36419	0.23563		-0.56739	0.052622		-0.89483	0.0020126		0.07624	0.9993		-0.68626	0.019382		0.30084	0.3493
c78411_g1	c78411_g1	AT3G17390.1	MAT4;SAMS3	methionine adenosyltransferase	Ethylene Biosynthesis	ethylene biosynthesis I	0.03	91.36	30.26	0.02	1.2	0.0328371	100	33.1217	0.0660939	1.31349	UP	12.098	1.2684e-21	DOWN	-1.6642	2.4138e-13	UP	10.286	3.834e-09		-0.46563	0.99721	DOWN	-4.6266	4.954e-13	DOWN	-10.756	1.4869e-08	DOWN	-12.538	8.2118e-20		6.0025	0.71591	DOWN	-6.4028	2.1888e-41		5.4488	0.71114
c82572_g1		AT4G37770.1	ACS8	1-aminocyclopropane-1-carboxylate synthase	Ethylene Biosynthesis	ethylene biosynthesis I	0	4.61	0.92	0	0.16	0	100	19.9566	0	3.47072		4.6988	0.0054938		-2.3912	0.11258								-2.4555	0.93248					-4.6701	0.0050961				DOWN	-4.9588	0.0043191
c143140_g1	c143140_g1	AT3G61510.1	ACS1	1-aminocyclopropane-1-carboxylate synthase	Ethylene Biosynthesis	ethylene biosynthesis I	1.37	43.96	37.54	2.01	18.4	3.11647	100	85.3958	5.35429	41.8562	UP	5.2877	8.3208e-20		-0.2977	0.99565	UP	4.8417	2.6011e-16		0.58684	0.99721		-0.99646	0.0061119	DOWN	-4.2596	1.5602e-15	DOWN	-4.6748	5.156e-19	UP	3.1362	2.2913e-06	DOWN	-1.4062	7.228e-05	UP	3.635	3.72e-07
c122634_g1	c122634_g1	AT1G12010.1	ACO	1-aminocyclopropane-1-carboxylate oxidase	Ethylene Biosynthesis	ethylene biosynthesis I	0.05	19.27	8.96	0	0	0.259471	100	46.4971	0	0	UP	8.8232	0.0005594		-1.1773	0.44916		7.4977	0.052853					-4.0784	0.048588		-4.1109	0.050803	DOWN	-5.3132	0.0001267				DOWN	-5.278	0.00013136
c149676_g1	c149676_g1	AT1G05010.1	ACO4	1-aminocyclopropane-1-carboxylate oxidase	Ethylene Biosynthesis	ethylene biosynthesis I	357.18	497.55	750.85	1209.48	132.62	29.5317	41.1375	62.0804	100	10.965		0.76559	2.0291e-09		0.52325	1.4256e-19	UP	1.1406	2.9823e-55	UP	1.7968	1.1289e-190	DOWN	-2.468	9.318e-183		0.65139	4.1862e-42	UP	1.0572	5.1106e-119	DOWN	-3.2464	0	DOWN	-2.0568	9.5922e-87	DOWN	-1.5377	1.2227e-40
c153768_g1	c153768_g1	AT1G77330.1	ACO5	1-aminocyclopropane-1-carboxylate oxidase	Ethylene Biosynthesis	ethylene biosynthesis I	21.29	3.88	11.85	5.21	18.34	100	18.2245	55.6599	24.4716	86.1437	DOWN	-2.3157	0.0011571		1.5207	0.39523		-0.94336	0.41972		-2.0661	0.012241		0.67619	0.93773		-1.1276	0.78783		0.27569	0.99643		1.6768	0.087127		2.0848	0.013457		-0.47742	0.99601
c153768_g2	c153768_g2	AT1G77330.1	ACO5	1-aminocyclopropane-1-carboxylate oxidase	Ethylene Biosynthesis	ethylene biosynthesis I	65.2	7.79	17.7	2.27	31.69	100	11.9479	27.1472	3.4816	48.6043	DOWN	-2.8228	1.2705e-06		1.0658	0.95074	DOWN	-1.9053	0.00081141	DOWN	-4.7704	2.2222e-08		0.92998	0.59363		-2.8699	0.098005		-1.9215	0.77139	UP	3.6729	0.0011952		1.8837	0.024353		-1.1855	0.095729
c110068_g1		AT3G46500.5	AT3G46500.5	1-aminocyclopropane-1-carboxylate oxidase	Ethylene Biosynthesis	ethylene biosynthesis I	0.01	3.21	1.19	0	0.08	0.311526	100	37.0717	0	2.49221		8.1491	0.0078367		-1.5032	0.49762		6.4977	0.32449					-3.8975	0.30859					-4.639	0.005887				DOWN	-5.5128	0.0042009		2.3899	0.99601
c119075_g1	c119075_g1	AT3G49620.1	DIN11	aminocyclopropanecarboxylate oxidase	Ethylene Biosynthesis	ethylene biosynthesis I	0	12.44	2.88	0	0.14	0	100	23.1511	0	1.1254	UP	7.11	2.1037e-14	DOWN	-2.1816	6.6677e-07	UP	4.8879	0.0024114				DOWN	-4.3394	0.0027252	DOWN	-4.8747	0.0019726	DOWN	-7.0813	2.0579e-14				DOWN	-6.6331	1.3479e-14
c133429_g1		AT3G50210.4	AT3G50210.1	aminocyclopropanecarboxylate oxidase	Ethylene Biosynthesis	ethylene biosynthesis I	23.08	12.85	18.97	35.53	15.6	64.9592	36.1666	53.3915	100	43.9066		-0.55385	0.37401		0.4903	0.99565		-0.21183	0.99601		0.66302	0.6917		-0.24465	0.9957		0.87005	0.15854	UP	1.2429	0.0042404		-1.2417	0.040158		0.1336	0.99448		-0.66672	0.99601
c148108_g1		AT3G45140.1	LOX2	linolenate 13S-lipoxygenase	Jasmonates Biosynthesis	jasmonic acid biosynthesis	1.67	0	0.58	25.38	0.16	6.57998	0	2.28526	100	0.630418								-1.5467	0.99601	UP	3.9946	6.6226e-14		-1.7276	0.9957	UP	5.5365	1.0056e-15	UP	6.97	3.0486e-15	DOWN	-7.3911	7.4399e-15					-3.4846	0.42321
c152832_g1	c152832_g1	AT1G17420.1	LOX3	linolenate 13S-lipoxygenase	Jasmonates Biosynthesis	jasmonic acid biosynthesis	6.32	77.23	62	44.66	30.14	8.18335	100	80.2797	72.0323	39.0263	UP	3.8964	2.6619e-43		-0.38421	0.27708	UP	3.3639	7.2758e-32	UP	2.8449	1.1331e-19	DOWN	-1.0112	6.1301e-07		-0.52382	0.045253	DOWN	-1.0254	5.7179e-06		-0.61438	0.066528	DOWN	-1.5075	2.117e-13	UP	2.1424	1.6822e-10
c154152_g1	c154152_g1	AT1G17420.1	LOX3	linolenate 13S-lipoxygenase	Jasmonates Biosynthesis	jasmonic acid biosynthesis	10.06	173.19	42.89	34.3	118.56	5.80865	100	24.7647	79.972	68.4566	UP	4.3908	2.0249e-96	DOWN	-2.0833	2.5659e-47	UP	2.1592	3.0915e-12	UP	1.8046	6.0534e-08	UP	1.4979	7.8639e-21		-0.35941	0.7027	DOWN	-2.5601	1.8537e-57	UP	1.7303	7.2205e-28		-0.69747	4.3417e-06	UP	3.4468	8.9208e-60
c151651_g1	c151651_g1	AT1G67560.1	LOX6	linolenate 13S-lipoxygenase	Jasmonates Biosynthesis	jasmonic acid biosynthesis	31.52	39.25	74.36	288.72	59.43	10.9172	13.5945	25.7551	100	20.584		0.60181	0.55238		0.85248	1.3569e-06	UP	1.306	1.0252e-10	UP	3.2305	2.4428e-142		-0.29288	0.24843	UP	1.9197	8.6119e-82	UP	2.6547	3.876e-129	DOWN	-2.3395	3.3875e-99		0.44755	0.005609		0.80288	2.0953e-05
c132897_g1		AT5G42650.1	AOS; DDE2;CYP74A1	allene oxide synthase	Jasmonates Biosynthesis	jasmonic acid biosynthesis	0.03	0.25	1.62	102.86	0.79	0.0291659	0.243049	1.57496	100	0.768034		3.111	0.99842		2.6504	0.99565		5.6131	0.82767	UP	11.568	1.8129e-18		-1.013	0.9957	UP	5.9499	4.774e-34	UP	8.4829	2.4509e-28	DOWN	-7.0898	8.2713e-33		1.5254	0.99448		4.3899	0.99601
c152946_g2	c152946_g2	AT5G42650.1	AOS; DDE2;CYP74A1	allene oxide synthase	Jasmonates Biosynthesis	jasmonic acid biosynthesis	38.44	71.39	66.65	73.4	26.28	52.3706	97.2616	90.8038	100	35.8038	UP	1.1825	0.00019663		-0.17478	0.99565		0.8594	0.0040571		0.95656	0.00022614	DOWN	-1.3161	3.5777e-07		0.092354	0.99781		-0.19984	0.99643	DOWN	-1.5354	4.1301e-09	DOWN	-1.6029	6.0503e-09		-0.66691	0.32906
c134300_g1		AT3G25780.1	AOC3	allene-oxide cyclase	Jasmonates Biosynthesis	jasmonic acid biosynthesis	101.34	51.75	61.25	101.89	16.98	99.4602	50.7901	60.1138	100	16.665		-0.67901	0.00020333		0.17117	0.99565		-0.65613	0.013568		0.047824	0.99721	DOWN	-1.8135	1.2189e-06		0.69915	0.0084309		0.7529	0.00013037	DOWN	-2.6396	7.7779e-17	DOWN	-1.7544	5.4978e-05	DOWN	-2.6799	1.7912e-16
c148807_g1	c148807_g1	AT1G76690.1	OPR2	12-oxophytodienoate reductase	Jasmonates Biosynthesis	jasmonic acid biosynthesis	161.7	991.57	584.81	286.41	70.58	16.3075	100	58.9782	48.9749	7.118	UP	2.9768	8.2817e-20		-0.86795	0.0020834	UP	1.9606	2.6495e-07		0.9328	0.23834	DOWN	-2.9281	3.0177e-12		-1.0326	0.0061353	DOWN	-2.0179	3.8774e-12	DOWN	-2.0225	0.00053986	DOWN	-3.9081	1.8248e-26		-1.1778	0.39562
c148807_g2	c148807_g2	AT1G76690.1	OPR2	12-oxophytodienoate reductase	Jasmonates Biosynthesis	jasmonic acid biosynthesis	189.98	895.25	626.74	373.22	108.54	21.2209	100	70.0073	59.5494	12.124	UP	2.7946	6.9751e-80		-0.61943	1.7601e-07	UP	2.0269	1.0566e-39		0.96007	2.8165e-06	DOWN	-2.614	5.0841e-57	DOWN	-1.0717	3.3846e-15	DOWN	-1.8085	1.0434e-43	DOWN	-1.6693	8.2771e-15	DOWN	-3.3455	1.8195e-101		-0.79735	0.040959
c149410_g1	c149410_g1	AT1G76690.1	OPR2	12-oxophytodienoate reductase	Jasmonates Biosynthesis	jasmonic acid biosynthesis	52.66	7.65	11.78	79.48	7.04	66.2557	9.62506	14.8213	100	8.85757	DOWN	-2.561	3.9258e-11		0.59208	0.99565	DOWN	-2.1172	5.0439e-08		0.57465	0.18957		-0.71013	0.90488	UP	2.6871	3.836e-15	UP	3.1617	6.8926e-19	DOWN	-3.5242	5.5514e-19		-0.2301	0.99448	DOWN	-3.0376	3.7565e-11
c140733_g1		AT2G06050.3	OPR3;DDE3	12-oxophytodienoate reductase	Jasmonates Biosynthesis	jasmonic acid biosynthesis	81.61	88.19	81.31	163.03	63.76	50.0583	54.0943	49.8743	100	39.1094		0.40021	0.99842		-0.18815	0.99565		0.063781	0.99749	UP	1.0363	3.1244e-09		-0.31636	0.46503		0.96772	2.825e-09		0.66216	8.0317e-08	DOWN	-1.411	8.9102e-15		-0.61656	0.090793		-0.46282	0.53855
c50817_g1	c50817_g1	AT1G09400.2	OPR6	12-oxophytodienoate reductase	Jasmonates Biosynthesis	jasmonic acid biosynthesis	0	10.17	1.79	0	0	0	100	17.6008	0	0	UP	4.8612	0.0024939		-2.5811	0.055621													DOWN	-4.8325	0.0023063				DOWN	-4.7973	0.0023063
c173047_g1	c173047_g1	AT1G20480.1	AT1G20480.1	3-oxo-2-(2'-[Z]-pentenyl)cyclopentane-1-octanoate CoA ligase	Jasmonates Biosynthesis	jasmonic acid biosynthesis	0.02	22.48	1.38	0	0	0.088968	100	6.13879	0	0	UP	10.742	9.6833e-11	DOWN	-4.0965	2.715e-14		6.4977	0.32449										DOWN	-7.2323	7.8917e-16				DOWN	-7.1972	1.0015e-15
c10692_g1	c10692_g1	AT1G20500.1	AT1G20500.1	3-oxo-2-(2'-[Z]-pentenyl)cyclopentane-1-octanoate CoA ligase	Jasmonates Biosynthesis	jasmonic acid biosynthesis	0	16.81	1.94	0	0.04	0	100	11.5407	0	0.237954	UP	6.2443	2.6985e-08	DOWN	-3.189	7.5984e-06								-5.3733	0.28154				DOWN	-6.2156	2.4514e-08				DOWN	-8.6743	4.905e-07
c138185_g1	c138185_g1	AT4G05160.1	AT4G05160.1	3-oxo-2-(2'-[Z]-pentenyl)cyclopentane-1-octanoate CoA ligase	Jasmonates Biosynthesis	jasmonic acid biosynthesis	17.23	47.59	38.71	59.42	18.46	28.997	80.0909	65.1464	100	31.067	UP	1.752	5.3985e-07		-0.36791	0.96213	UP	1.2358	0.00072697	UP	1.8222	4.6687e-11	DOWN	-1.0365	0.0021016		0.58155	0.032065		0.096236	0.45006	DOWN	-1.745	3.3996e-10	DOWN	-1.5164	2.8217e-06		-0.010913	0.99601
c147049_g1	c147049_g1	AT4G19010.1	AT4G19010.1	3-oxo-2-(2'-[Z]-pentenyl)cyclopentane-1-octanoate CoA ligase	Jasmonates Biosynthesis	jasmonic acid biosynthesis	14.18	1.11	1.71	1.45	0.87	100	7.82793	12.0592	10.2257	6.1354	DOWN	-3.388	4.3451e-05		0.55383	0.99565	DOWN	-2.9825	0.00042868	DOWN	-3.2555	0.00021817		-0.94194	0.9957		-0.27777	0.99781		0.15865	0.99643		-0.79113	0.9993		-0.50016	0.99448	DOWN	-4.1347	4.2467e-05
c149675_g3		AT5G63380.1	AT5G63380.1	3-oxo-2-(2'-[Z]-pentenyl)cyclopentane-1-octanoate CoA ligase	Jasmonates Biosynthesis	jasmonic acid biosynthesis	63.41	34.96	39.57	92.72	36.08	68.3887	37.7049	42.6769	100	38.9129		-0.57397	0.00079567		0.11277	0.99565		-0.60949	0.021207		0.57918	0.021067		-0.10632	0.9957	UP	1.1839	4.6417e-09	UP	1.1792	1.8292e-11	DOWN	-1.4171	1.2318e-10		-0.1056	0.99448		-0.92605	0.0030047
c146505_g1	c146505_g1	AT1G20510.1	OPCL1	3-oxo-2-(2'-[Z]-pentenyl)cyclopentane-1-octanoate CoA ligase	Jasmonates Biosynthesis	jasmonic acid biosynthesis	43.33	77.29	57.94	51.94	18.39	56.0616	100	74.9644	89.6445	23.7935	UP	1.1221	0.00021903		-0.48602	0.21757		0.48778	0.4023		0.29817	0.99721	DOWN	-1.6225	1.0816e-08		-0.19441	0.99781		-0.79785	0.016825	DOWN	-1.5551	7.2534e-07	DOWN	-2.2206	4.8929e-16	DOWN	-1.345	0.00028814
c65624_g1	c65624_g1	AT1G20510.1	OPCL1	3-oxo-2-(2'-[Z]-pentenyl)cyclopentane-1-octanoate CoA ligase	Jasmonates Biosynthesis	jasmonic acid biosynthesis	0.02	5.12	0.57	0	0.03	0.390625	100	11.1328	0	0.585938	UP	8.6165	0.0013901		-3.2336	0.0071911		5.2346	0.99601					-4.2195	0.82708				DOWN	-5.1064	0.00049485				DOWN	-7.5651	0.00071165		0.8049	0.99601
c136585_g2	c136585_g2	AT4G16760.2	ACX1	OPC8 acyl-CoA oxidase	Jasmonates Biosynthesis	jasmonic acid biosynthesis	49.7	109.63	75.09	60.37	47.74	45.3343	100	68.494	80.3969	43.5465	UP	1.4355	0.00012411		-0.61982	0.19555		0.66739	0.34084		0.32422	0.99721		-0.61165	0.21237		-0.34797	0.99781	DOWN	-1.0852	0.0045658		-0.39064	0.9993	DOWN	-1.3435	7.6181e-05		-0.1545	0.99601
c144518_g1	c144518_g1	AT3G06860.1	MFP2	peroxisomal fatty acid beta oxidation	Jasmonates Biosynthesis	jasmonic acid biosynthesis	205.53	412.36	288.87	311.34	268.07	49.8424	100	70.0529	75.502	65.0087	UP	1.2905	2.0892e-36		-0.58318	4.5718e-11		0.55905	3.4433e-07		0.63482	3.2815e-11		-0.076421	0.8664		0.070969	0.85432		-0.62962	1.5381e-07		-0.27435	0.077841		-0.77165	1.0656e-15		0.27239	0.00017888
c127297_g2	c127297_g2	AT1G04710.1	KAT1; PKT4	peroxisomal 3-ketoacyl-CoA thiolase	Jasmonates Biosynthesis	jasmonic acid biosynthesis	54.91	17.09	12.74	51.72	28.25	100	31.1237	23.2016	94.1905	51.4478		-1.3847	0.0052806		-0.49997	0.99565	DOWN	-2.0329	0.0013449		-0.037352	0.99721		1.1974	0.35764	UP	1.9908	0.0021703		1.3734	0.0090769		-0.92032	0.35727		0.58541	0.69857		-1.0458	0.25453
c141067_g1	c141067_g1	AT2G33150.1	KAT2; PED1; PKT3	OPC8-3-ketoacyl-CoA thiolase	Jasmonates Biosynthesis	jasmonic acid biosynthesis	357.26	666.77	891.31	948.78	429.86	37.6547	70.2766	93.9427	100	45.3066	UP	1.1891	8.4287e-34		0.34677	6.4081e-11	UP	1.3876	3.5406e-82	UP	1.454	8.6063e-99	DOWN	-1.0115	9.8955e-56		0.061607	0.41065		0.29097	6.2003e-18	DOWN	-1.2001	1.0021e-69		-0.77681	1.3205e-17		0.16582	0.0081664
c84757_g1	c84757_g1	AT2G33150.1	KAT2; PED1; PKT3	OPC8-3-ketoacyl-CoA thiolase	Jasmonates Biosynthesis	jasmonic acid biosynthesis	0.1	10.73	4.39	0	0.53	0.931966	100	40.9133	0	4.93942	UP	6.9666	0.00073327		-1.3613	0.41081		5.457	0.1254					-3.0268	0.22146		-3.6552	0.1725	DOWN	-5.0415	0.00072793				DOWN	-4.5002	0.0010379		2.2199	0.99601
c94583_g1	c94583_g1	AT2G33150.1	KAT2; PED1; PKT3	OPC8-3-ketoacyl-CoA thiolase	Jasmonates Biosynthesis	jasmonic acid biosynthesis	0.11	8.31	3.67	0	0.17	1.32371	100	44.1637	0	2.04573	UP	6.5452	0.0047765		-1.249	0.75072		5.1479	0.22912					-4.3958	0.19865		-3.3461	0.31393		-4.6201	0.0064004				DOWN	-5.7569	0.004423		0.54187	0.99601
c138905_g1	c138905_g1	AT2G46370.4	JAR1	jasmonyl-isoleucine synthetase	Jasmonates Biosynthesis	jasmonoyl-amino acid conjugates biosynthesis I	41.27	88.97	81.43	154.95	71.12	26.6344	57.4185	52.5524	100	45.8987	UP	1.3955	1.3269e-07		-0.19798	0.99565	UP	1.0492	1.903e-05	UP	1.9456	1.9195e-28		-0.16251	0.9957		0.89156	1.7922e-09		0.57616	1.1605e-07	DOWN	-1.181	7.7163e-13		-0.47254	0.26911		0.67644	0.0018341
c148009_g3		AT2G27690.1	CYP94C1	jasmonoyl-L-isoleucine-12-hydroxylase	JA-Ile inactivation	JA-Ile oxidation	30.91	33.94	27.92	14.57	4.96	91.0725	100	82.2628	52.1848	14.614		0.4331	0.99842		-0.35756	0.99565		-0.072736	0.99601		-1.0378	0.52729		-2.4467	0.01416		-0.9699	0.64659		-1.4449	0.14398		-1.6038	0.54899	DOWN	-2.9163	0.0011037		-2.7297	0.0063177
c148907_g1	c148907_g1	AT2G37040.1	PAL1	phenylalanine ammonia-lyase	SA biosynthesis	phenylpropanoid biosynthesis, initial reactions	6.5	402.86	265.99	57.84	138.47	1.61346	100	66.0254	21.7452	34.3717	UP	6.2403	1.5512e-198		-0.66891	1.1089e-12	UP	5.4231	1.9346e-129	UP	3.1897	6.994e-21		-0.90968	4.5823e-18	DOWN	-2.2382	5.9255e-65	DOWN	-3.0245	1.1953e-130	UP	1.2015	1.5946e-15	DOWN	-1.6906	9.5188e-61	UP	4.3032	1.0345e-63
c137079_g1	c137079_g1	AT3G53260.1	PAL2	phenylalanine ammonia-lyase	SA biosynthesis	phenylpropanoid biosynthesis, initial reactions	31.68	189.83	243.95	58.73	35.68	12.9863	77.8151	100	24.0746	14.6259	UP	2.8779	2.9907e-21		0.28769	0.24514	UP	3.0173	1.4819e-30		0.93482	0.14295	DOWN	-2.7304	1.6537e-28	DOWN	-2.0873	3.6044e-20	DOWN	-1.917	1.6571e-12		-0.77012	0.31059	DOWN	-2.5548	2.106e-19		0.076618	0.99601
c144751_g1	c144751_g1	AT3G10340.1	PAL4	phenylalanine ammonia-lyase	SA biosynthesis	phenylpropanoid biosynthesis, initial reactions	19.54	128.18	163.28	34.26	25.64	11.9672	78.5032	100	20.9824	15.7031	UP	3.0027	1.4187e-27		0.27804	0.16874	UP	3.1324	5.6857e-39		0.84859	0.19418	DOWN	-2.6359	9.2387e-34	DOWN	-2.2886	7.4308e-28	DOWN	-2.128	5.2311e-18		-0.47421	0.9993	DOWN	-2.4699	6.2498e-23		0.2863	0.99601
c150363_g1	c150363_g1	AT2G43820.1	UGT74F2	salicylate glucosyltransferase (ester-forming)	SA biosynthesis	salicylate glucosides biosynthesis III	22.29	2777.14	174.17	66.42	693.94	0.802624	100	6.27156	38.1352	24.9876	UP	7.2491	0	DOWN	-4.066	0	UP	3.0349	1.6698e-43	UP	1.6129	1.1222e-07	UP	2.0288	1.4603e-111	DOWN	-1.4268	1.9418e-16	DOWN	-5.6102	0	UP	3.3286	3.6416e-198	DOWN	-2.1493	0	UP	4.8534	1.2559e-246
c143175_g1		AT1G73880.1	UGT89B1	2,5-DHBA UDP-glucosyltransferase	SA biosynthesis	salicylate glucosides biosynthesis II	45.73	41.41	63.03	16.03	28.76	72.5528	65.6989	100	25.4323	45.6291		0.15005	0.99842		0.53285	0.40451		0.53462	0.819		-1.4691	0.0066707		-1.0913	0.011728	DOWN	-2.0086	8.9258e-06		-1.5931	0.011119		0.79027	0.48807		-0.67053	0.61252		-0.76696	0.50867
c139630_g1		AT1G64680.1	AT1G64680.1	beta-carotene isomerase		5-deoxystrigol biosynthesis	6.01	3.61	2.37	19.92	5.11	30.1707	18.1225	11.8976	100	25.6526		-1.5444	0.87386		-0.041005	0.99646		-1.7337	0.99601		2.116	0.086705		0.82682	0.9957	UP	3.8449	0.0031559	UP	3.6864	0.0016731		-3.145	0.0098844		0.67376	0.99448		-1.1171	0.99601
c142381_g1	c142381_g1	AT1G03055.1	AtD27; DWARF27	beta-carotene isomerase		5-deoxystrigol biosynthesis	10.76	42.52	34.5	144.97	22.34	7.42223	29.3302	23.798	100	15.4101	UP	2.295	0.00010355		-0.36959	0.99565		1.7771	0.0063988	UP	3.7692	3.2871e-27		-0.61443	0.56454	UP	1.9873	1.9307e-14	UP	1.5003	6.3051e-12	DOWN	-2.7287	4.3294e-20		-1.0961	0.07254		0.95241	0.34622
c152087_g1	c152087_g1	AT2G44990.3	CCD7;MAX3	9-cis-beta-carotene 9',10'-cleavage dioxygenase		5-deoxystrigol biosynthesis	3.23	17.19	13.52	0.42	7.94	18.79	100	78.6504	3.10651	46.1896	UP	2.7001	6.431e-05		-0.42377	0.99565		2.128	0.0051433		-2.9251	0.30595		-0.7866	0.43708	DOWN	-5.0579	2.6633e-06	DOWN	-5.5991	2.0549e-08	UP	4.1443	0.0018564		-1.3224	0.040824		1.1312	0.40516
