# Supplementary material for: Comparative transcriptomic analysis reveals genes regulating the germination of morphophysiologically dormant Paris polyphylla seeds during a warm stratification
Source: PLoS One. 2019 Feb 21;14(2):e0212514. doi: 10.1371/journal.pone.0212514 (PMC6383930; doi:10.1371/journal.pone.0212514)
Supplement: S12 Table — (XLSX) [file pone.0212514.s018.xlsx]

## Sheet: Sheet1
S12 Table. List of P. polyphylla hormone signaling genes identified by a BLASTx search of an Arabidopsis thaliana protein database.
KO IDa	KO name/description	Arabidopsis gene name	Involved hormone	Unigene ID	Arabidopsis homolog	% identity	alignment length	mismatches	gap opens	q. start	q. end	s. start	s. end	evalue	bit score
K14496	PYL; abscisic acid receptor PYR/PYL family	PYR1; RCAR11	ABA	c135043_g1	AT4G17870.1	76.19	42	10	0	364	239	136	177	6e-15	69.3
K14496	PYL; abscisic acid receptor PYR/PYL family	PYR1; RCAR11	ABA	c134152_g1	AT4G17870.1	60.22	186	71	1	161	718	1	183	3e-76	238
K14496	PYL; abscisic acid receptor PYR/PYL family	PYL1; RCAR8	ABA	c127932_g1	AT5G05440.1	81.25	32	6	0	2	97	166	197	7e-11	60.5
K14496	PYL; abscisic acid receptor PYR/PYL family	PYL2; RCAR14	ABA	c124907_g1	AT2G26040.1	66.67	90	29	1	49	318	9	97	7e-37	126
K14496	PYL; abscisic acid receptor PYR/PYL family	PYL2; RCAR14	ABA	c47237_g1	AT2G26040.1	67.57	37	12	0	367	257	142	178	5e-10	55.5
K14496	PYL; abscisic acid receptor PYR/PYL family	PYL4; RCAR10	ABA	c126034_g1	AT2G38310.1	70.19	161	45	2	1002	523	41	199	2e-56	187
K14496	PYL; abscisic acid receptor PYR/PYL family	PYL4; RCAR10	ABA	c101787_g1	AT2G38310.1	51.28	78	30	3	298	77	63	136	6e-13	63.5
K14496	PYL; abscisic acid receptor PYR/PYL family	PYL4; RCAR10	ABA	c130116_g1	AT2G38310.1	55	60	26	1	190	14	74	133	2e-12	62.8
K14496	PYL; abscisic acid receptor PYR/PYL family	PYL4; RCAR10	ABA	c133427_g1	AT2G38310.1	58.77	114	46	1	180	518	36	149	1e-42	145
K14496	PYL; abscisic acid receptor PYR/PYL family	PYL6; RCAR9	ABA	c130116_g3	AT2G40330.1	56	75	30	1	294	79	123	197	4e-19	80.5
K14496	PYL; abscisic acid receptor PYR/PYL family	PYL8; RCAR3	ABA	c138003_g1	AT5G53160.2	77.98	168	37	0	1473	970	15	182	2e-93	287
K14496	PYL; abscisic acid receptor PYR/PYL family	PYL9; RCAR1	ABA	c138003_g2	AT1G01360.1	82.56	172	29	1	1003	491	14	185	9e-89	273
K14496	PYL; abscisic acid receptor PYR/PYL family		ABA	c95398_g1	AT2G31390.1	72.97	37	10	0	388	278	44	80	1e-10	51.2
K14497	PP2C; protein phosphatase 2C [EC:3.1.3.16]	HAB1	ABA	c142214_g1	AT1G72770.4	49.72	543	222	13	2060	489	1	511	2e-143	442
K14497	PP2C; protein phosphatase 2C [EC:3.1.3.16]	HAI1; SAG113	ABA	c143278_g1	AT5G59220.1	53.26	261	98	4	1175	429	112	360	3e-61	209
K14497	PP2C; protein phosphatase 2C [EC:3.1.3.16]	HAI2; AIP1; HON	ABA	c123891_g2	AT1G07430.1	68.42	114	36	0	2	343	249	362	5e-50	172
K14497	PP2C; protein phosphatase 2C [EC:3.1.3.16]	HAI3	ABA	c117481_g1	AT2G29380.1	37.68	69	27	3	211	402	78	135	1e-07	50.1
K14497	PP2C; protein phosphatase 2C [EC:3.1.3.16]	HAI3	ABA	c123891_g1	AT2G29380.1	39.36	94	45	2	165	428	78	165	8e-14	69.3
K14497	PP2C; protein phosphatase 2C [EC:3.1.3.16]	AHG1	ABA	c133969_g1	AT5G51760.2	49.24	331	147	5	272	1207	54	382	1e-86	278
K14497	PP2C; protein phosphatase 2C [EC:3.1.3.16]	AHG3; PP2CA	ABA	c146828_g1	AT3G11410.1	60.3	267	70	5	56	814	103	347	2e-98	302
K14497	PP2C; protein phosphatase 2C [EC:3.1.3.16]	AHG3;PP2CA	ABA	c149313_g1	AT3G11410.1	64.11	248	78	2	493	1212	103	347	6e-101	314
K14498	SNRK2; serine/threonine-protein kinase SRK2 [EC:2.7.11.1]	SNRK2.4; ASK1; SRK2A	ABA	c129440_g1	AT1G10940.1	85.53	311	43	1	348	1280	1	309	0	566
K14498	SNRK2; serine/threonine-protein kinase SRK2 [EC:2.7.11.1]	SNRK2.4; ASK1; SRK2A	ABA	c116071_g1	AT1G10940.1	74.32	74	19	0	224	3	1	74	2e-31	116
K14498	SNRK2; serine/threonine-protein kinase SRK2 [EC:2.7.11.1]	SNRK2.4; ASK1; SRK2A	ABA	c125476_g2	AT1G10940.1	69.35	62	19	0	263	78	40	101	3e-22	92.4
K14498	SNRK2; serine/threonine-protein kinase SRK2 [EC:2.7.11.1]	SNRK2.4; ASK1; SRK2A	ABA	c140117_g2	AT1G10940.1	73.71	194	49	1	2	583	112	303	2e-101	307
K14498	SNRK2; serine/threonine-protein kinase SRK2 [EC:2.7.11.1]	SNRK2.4; ASK1; SRK2A	ABA	c102036_g1	AT1G10940.2	62.9	62	23	0	541	356	38	99	9e-23	82.8
K14498	SNRK2; serine/threonine-protein kinase SRK2 [EC:2.7.11.1]	SNRK2.5; MBK5.13; SRK2H	ABA	c141271_g1	AT5G63650.1	78.14	215	45	1	982	338	100	312	4e-121	357
K14498	SNRK2; serine/threonine-protein kinase SRK2 [EC:2.7.11.1]	SNRK2.5; MBK5.13; SRK2H	ABA	c129187_g1	AT5G63650.1	75.24	105	25	1	299	610	1	105	3e-49	167
K14498	SNRK2; serine/threonine-protein kinase SRK2 [EC:2.7.11.1]	SNRK2.6; SRK2E; OST1	ABA	c132320_g1	AT4G33950.2	75.08	309	77	0	1369	443	19	327	4e-178	509
K14498	SNRK2; serine/threonine-protein kinase SRK2 [EC:2.7.11.1]	SNRK2.6; SRK2E; OST1	ABA	c145938_g2	AT4G33950.1	84.89	364	53	2	1300	209	1	362	0	617
K14498	SNRK2; serine/threonine-protein kinase SRK2 [EC:2.7.11.1]	SNRK2.7; SRK2F	ABA	c223751_g1	AT4G40010.1	38.27	81	47	1	265	23	58	135	6e-13	63.9
K14498	SNRK2; serine/threonine-protein kinase SRK2 [EC:2.7.11.1]	SNRK2.8; SRK2C	ABA	c142421_g1	AT1G78290.3	80.79	302	51	3	242	1144	1	296	4e-178	510
K14432	ABF; ABA responsive element binding factor	ABF2	ABA	c138582_g1	AT1G45249.1	46.37	386	141	11	1616	615	21	392	5e-73	243
K14432	ABF; ABA responsive element binding factor	ABF3; DPBF5	ABA	c136566_g2	AT4G34000.4	68.82	93	28	1	468	193	362	454	3e-24	99
K14432	ABF; ABA responsive element binding factor	ABF4; AREB2	ABA	c127151_g1	AT3G19290.4	57.84	102	38	1	376	666	33	134	3e-28	112
K14432	ABF; ABA responsive element binding factor	ABI5	ABA	c144660_g1	AT2G36270.2	38.5	426	132	13	153	1100	1	406	8e-45	165
K14432	ABF; ABA responsive element binding factor	ABI5	ABA	c131803_g1	AT2G36270.3	44.12	102	44	2	26	295	338	438	3e-15	73.2
K14432	ABF; ABA responsive element binding factor	AREB3	ABA	c151879_g1	AT3G56850.1	33.2	247	141	7	194	880	20	260	8e-22	95.1
K14432	ABF; ABA responsive element binding factor	AREB3	ABA	c144664_g1	AT3G56850.1	29.61	304	132	7	745	5	19	297	6e-16	77
K14432	ABF; ABA responsive element binding factor	AREB3	ABA	c140327_g2	AT3G56850.1	35.29	136	56	5	99	425	9	139	1e-10	59.3
K14432	ABF; ABA responsive element binding factor	AREB3	ABA	c123034_g1	AT3G56850.1	36.17	188	81	8	6	506	88	257	5e-13	66.6
K14432	ABF; ABA responsive element binding factor	AREB3	ABA	c137812_g1	AT3G56850.1	52.03	271	104	8	833	1570	23	292	5e-56	194
K14432	ABF; ABA responsive element binding factor	AREB3	ABA	c144935_g1	AT3G56850.1	50.97	310	113	13	175	1068	6	288	1e-67	224
K14432	ABF; ABA responsive element binding factor	GBF4	ABA	c138461_g1	AT1G03970.1	46.76	139	57	3	741	376	113	251	2e-17	81.6
K14432	ABF; ABA responsive element binding factor	GBF4	ABA	c127501_g1	AT1G03970.1	57.89	76	31	1	2	226	192	267	4e-19	83.6
K14493	GID1; gibberellin receptor GID1 [EC:3.-.-.-]	GID1B	gibberellic acid	c235192_g1	AT3G63010.1	73.91	69	18	0	207	1	265	333	8e-34	120
K14493	GID1; gibberellin receptor GID1 [EC:3.-.-.-]	GID1C	gibberellic acid	c144250_g1	AT5G27320.1	71.84	348	88	2	318	1346	1	343	2e-178	512
K14495	GID2; F-box protein GID2	SLY1	gibberellic acid	c152084_g1	AT4G24210.1	53.15	143	55	2	995	576	10	143	2e-36	133
K14494	DELLA; DELLA protein	GAI;RGA2	gibberellic acid	c143401_g1	AT1G14920.1	55.73	384	150	7	464	1600	161	529	1e-128	397
K14494	DELLA; DELLA protein	GAI;RGA2	gibberellic acid	c140865_g2	AT1G14920.1	71.43	112	31	1	2	337	423	533	2e-51	174
K14494	DELLA; DELLA protein	GAI;RGA2	gibberellic acid	c141357_g2	AT1G14920.1	82.35	34	6	0	822	923	25	58	1e-09	59.7
K14494	DELLA; DELLA protein	GAI;RGA2	gibberellic acid	c79565_g1	AT1G14920.1	49.21	63	27	2	387	575	35	92	9e-09	56.2
K14494	DELLA; DELLA protein	HB22; MEE68; ZHD2	gibberellic acid	c9671_g1	AT4G24660.1	53.33	45	19	2	283	411	156	200	9e-07	48.1
K14494	DELLA; DELLA protein	RGA1	gibberellic acid	c232551_g1	AT2G01570.1	70.83	72	13	1	218	3	455	518	6e-20	84.3
K14494	DELLA; DELLA protein	RGL1	gibberellic acid	c24415_g1	AT1G66350.1	44.87	78	39	3	8	235	332	407	4e-13	65.1
K14494	DELLA; DELLA protein	RGL2	gibberellic acid	c141357_g1	AT3G03450.1	66.32	380	116	4	528	1649	172	545	4e-174	536
K14494	DELLA; DELLA protein	RGL2	gibberellic acid	c145309_g1	AT3G03450.1	65.31	49	17	0	1083	1229	396	444	2e-13	73.2
K14494	DELLA; DELLA protein	RGL3	gibberellic acid	c202062_g1	AT5G17490.1	50.79	63	31	0	189	1	344	406	8e-15	69.7
K14494	DELLA; DELLA protein		gibberellic acid	c147340_g1	AT1G25682.2	57.89	38	8	1	2	115	14	43	3e-06	49.7
K16189	PIF4; phytochrome-interacting factor 4	PIF1; PIL5	gibberellic acid	c152411_g1	AT2G20180.7	80.25	81	16	0	1361	1603	216	296	1e-27	117
K16189	PIF4; phytochrome-interacting factor 4	PIF1; PIL5	gibberellic acid	c144461_g1	AT2G20180.6	34.63	410	195	14	1822	674	1	364	1e-36	144
K12126	PIF3; phytochrome-interacting factor 3	PIF3; PAP3; POC1	gibberellic acid	c137683_g1	AT1G09530.6	34.85	528	234	21	179	1684	1	444	1e-49	184
	PIN-FORMED 1;auxin efflux carrier	PIN1	auxin	c142174_g1	AT1G73590.1	62.9	504	131	13	2	1432	139	613	0	544
	PIN-FORMED 1;auxin efflux carrier	PIN1	auxin	c145121_g1	AT1G73590.1	53.23	464	127	11	1884	691	179	618	9e-134	410
	PIN-FORMED 1;auxin efflux carrier	PIN1	auxin	c173005_g1	AT1G73590.1	89.09	55	6	0	145	309	1	55	9e-28	107
	PIN-FORMED 1;auxin efflux carrier	PIN1	auxin	c212843_g1	AT1G73590.1	66.67	84	21	2	245	3	164	243	1e-28	108
	auxin efflux carrier	PIN2; AGR; AGR1;EIR1; MM31; MUL3.3; MUL3_3;WAV6;	auxin	c137621_g1	AT5G57090.2	60.63	221	66	3	97	696	280	500	2e-82	232
	auxin efflux carrier	PIN2; AGR; AGR1;EIR1; MM31; MUL3.3; MUL3_3;WAV6;	auxin	c151043_g1	AT5G57090.2	70.45	88	26	0	563	300	416	503	8e-31	125
	auxin efflux carrier	PIN2; AGR; AGR1;EIR1; MM31; MUL3.3; MUL3_3;WAV6;	auxin	c56025_g1	AT5G57090.1	69.78	225	48	4	650	18	56	274	4e-93	289
	auxin efflux carrier	PIN4;AUXIN TRANSPORTER SPLICE VARIANT B	auxin	c113457_g1	AT2G01420.1	54.35	46	21	0	1	138	519	564	3e-09	54.7
	auxin efflux carrier	PIN4;AUXIN TRANSPORTER SPLICE VARIANT B	auxin	c206236_g1	AT2G01420.3	67.12	73	22	1	213	1	16	88	4e-27	104
	auxin efflux carrier	PIN4;AUXIN TRANSPORTER SPLICE VARIANT B	auxin	c225387_g1	AT2G01420.3	61.9	63	24	0	42	230	426	488	8e-17	75.9
	auxin efflux carrier	PIN4;AUXIN TRANSPORTER SPLICE VARIANT B	auxin	c91338_g1	AT2G01420.2	56.52	46	19	1	140	3	178	222	4e-11	56.6
	auxin efflux carrier	PIN5	auxin	c136892_g1	AT5G16530.2	63.41	41	15	0	344	222	221	261	1e-17	57
	auxin efflux carrier	PIN5	auxin	c139506_g1	AT5G16530.2	42.45	106	45	3	158	469	221	312	1e-15	77.4
	auxin efflux carrier	PIN5	auxin	c141744_g1	AT5G16530.2	58.97	39	15	1	862	749	221	259	4e-08	46.2
	auxin efflux carrier	PIN5	auxin	c153183_g2	AT5G16530.2	60	55	19	1	744	899	248	302	1e-18	73.6
	auxin efflux carrier	PIN5	auxin	c40792_g1	AT5G16530.2	55	60	27	0	241	62	198	257	1e-16	75.9
	auxin efflux carrier	PIN5	auxin	c47241_g1	AT5G16530.2	72.28	101	28	0	3	305	10	110	4e-37	130
	auxin efflux carrier	PIN5	auxin	c87432_g1	AT5G16530.2	44.44	63	28	1	258	91	239	301	1e-08	52.4
	auxin efflux carrier	PIN6	auxin	c162031_g1	AT1G77110.2	56.72	67	29	0	62	262	144	210	2e-22	83.6
	auxin efflux carrier	PIN6	auxin	c251902_g1	AT1G77110.2	61.64	73	28	0	257	39	138	210	9e-28	106
	auxin efflux carrier	PIN7	auxin	c151672_g1	AT1G23080.2	62.62	519	125	12	2541	1096	1	487	0	553
K13946	AUX1; auxin influx carrier (AUX1 LAX family)	AUX1; PIR1; WAV5	auxin	c143837_g1	AT2G38120.1	83.06	301	51	0	1249	347	167	467	2e-170	491
K13946	AUX1; auxin influx carrier (AUX1 LAX family)	AUX1; PIR1; WAV5	auxin	c15574_g1	AT2G38120.2	70	50	15	0	77	226	359	408	8e-19	73.2
K13946	AUX1; auxin influx carrier (AUX1 LAX family)	LAX1	auxin	c151234_g2	AT5G01240.1	82.88	473	75	2	2129	729	1	473	0	787
K13946	AUX1; auxin influx carrier (AUX1 LAX family)	LAX1	auxin	c143837_g2	AT5G01240.1	73.03	178	42	2	82	597	2	179	6e-85	263
K13946	AUX1; auxin influx carrier (AUX1 LAX family)	LAX1	auxin	c151234_g1	AT5G01240.2	86.49	37	5	0	553	443	143	179	3e-13	68.2
K13946	AUX1; auxin influx carrier (AUX1 LAX family)	LAX2	auxin	c112045_g1	AT2G21050.1	83.78	111	18	0	334	2	254	364	3e-58	189
K13946	AUX1; auxin influx carrier (AUX1 LAX family)	LAX2	auxin	c112045_g2	AT2G21050.1	96.61	118	4	0	2	355	135	252	7e-77	238
K13946	AUX1; auxin influx carrier (AUX1 LAX family)	LAX2	auxin	c126447_g1	AT2G21050.1	82.86	140	21	1	420	1	5	141	6e-77	240
K13946	AUX1; auxin influx carrier (AUX1 LAX family)	LAX2	auxin	c133932_g1	AT2G21050.1	80.73	109	21	0	654	328	353	461	4e-45	159
K13946	AUX1; auxin influx carrier (AUX1 LAX family)	LAX3	auxin	c137523_g1	AT1G77690.1	85.07	469	64	2	1417	29	1	469	0	806
K14486	ARF; auxin response factor	ARF1	auxin	c131592_g1	AT1G59750.4	77.31	119	27	0	537	893	18	136	3e-52	183
K14486	ARF; auxin response factor	ARF1	auxin	c153883_g3	AT1G59750.2	61.97	568	194	4	2077	386	84	633	0	642
K14486	ARF; auxin response factor	ARF1	auxin	c140235_g2	AT1G59750.4	72.83	92	22	1	884	1150	1	92	3e-38	146
K14486	ARF; auxin response factor	ARF1	auxin	c120058_g1	AT1G59750.3	77.27	132	30	0	1	396	203	334	3e-66	216
K14486	ARF; auxin response factor	ARF1	auxin	c126506_g1	AT1G59750.3	59.76	82	33	0	543	298	555	636	8e-30	117
K14486	ARF; auxin response factor	ARF1	auxin	c130392_g1	AT1G59750.4	65.38	52	18	0	165	10	51	102	3e-15	74.7
K14486	ARF; auxin response factor	ARF2;ARF1-BP;HSS; ORE14	auxin	c141617_g1	AT5G62000.5	59.95	372	136	5	2015	930	84	452	3e-142	441
	ARF; auxin response factor	ARF2;ARF1-BP;HSS; ORE14	auxin	c139686_g2	AT5G62000.5	59.07	838	272	20	182	2503	1	831	0	858
	ARF; auxin response factor	ARF2;ARF1-BP;HSS; ORE14	auxin	c145123_g1	AT5G62000.5	51.58	601	245	10	1701	1	215	803	2e-174	520
	ARF; auxin response factor	ARF2;ARF1-BP;HSS; ORE14	auxin	c145123_g2	AT5G62000.4	64.86	37	13	0	2	112	800	836	5e-08	56.6
	ARF; auxin response factor	ARF2;ARF1-BP;HSS; ORE14	auxin	c181043_g1	AT5G62000.5	80.56	36	7	0	1	108	358	393	5e-13	64.7
	ARF; auxin response factor	ARF2;ORE14,	auxin	c137805_g1	AT5G62000.5	67.71	192	52	2	546	1	1	192	1e-76	251
K14486	ARF; auxin response factor	ETT;ARF3	auxin	c131817_g1	AT2G33860.1	55.36	513	182	9	2703	1165	51	516	9e-174	526
K14486	ARF; auxin response factor	ETT;ARF3	auxin	c133322_g2	AT2G33860.1	53.89	193	54	3	398	880	5	194	4e-59	201
K14486	ARF; auxin response factor	ETT;ARF3	auxin	c133322_g1	AT2G33860.2	64.61	178	61	1	2	535	32	207	6e-79	246
K14486	ARF; auxin response factor	MP;ARF5;IAA24	auxin	c151595_g1	AT1G19850.2	71.86	430	114	5	607	1884	20	446	0	628
	ARF; auxin response factor	ARF6	auxin	c105833_g1	AT1G30330.1	74.54	216	35	6	1966	1361	241	450	4e-84	287
	ARF; auxin response factor	ARF6	auxin	c129966_g1	AT1G30330.1	82.81	64	11	0	233	424	185	248	3e-28	111
	ARF; auxin response factor	ARF6	auxin	c135065_g1	AT1G30330.3	52.53	356	137	13	167	1165	583	929	3e-91	300
	ARF; auxin response factor	ARF6	auxin	c137135_g1	AT1G30330.1	91.91	136	11	0	408	1	14	149	2e-78	265
	ARF; auxin response factor	ARF6	auxin	c137559_g1	AT1G30330.1	73.13	201	46	4	963	370	286	481	1e-91	296
	ARF; auxin response factor	ARF6	auxin	c138760_g1	AT1G30330.3	89.33	178	19	0	534	1	97	274	5e-103	320
	ARF; auxin response factor	ARF6	auxin	c151001_g1	AT1G30330.1	84.73	478	65	4	1548	2972	1	473	0	818
	ARF; auxin response factor	ARF6	auxin	c260138_g1	AT1G30330.1	52.94	68	31	1	15	218	183	249	5e-12	62
	ARF; auxin response factor	ARF6	auxin	c84897_g1	AT1G30330.1	75.86	58	14	0	377	550	799	856	3e-09	56.6
	ARF; auxin response factor	ARF7;BIP;IAA21;, IAA23; IAA25;MSG1; NPH4;TIR5	auxin	c140967_g1	AT5G20730.2	53	317	135	8	1166	234	854	1162	1e-86	294
	ARF; auxin response factor	ARF8	auxin	c111864_g1	AT5G37020.1	64.52	31	10	1	90	1	1	31	9e-06	44.3
	ARF; auxin response factor	ARF8	auxin	c112366_g1	AT5G37020.2	80.65	248	46	1	346	1089	1	246	5e-143	428
	ARF; auxin response factor	ARF8	auxin	c134124_g1	AT5G37020.1	76.92	26	6	0	439	362	772	797	4e-07	48.9
	ARF; auxin response factor	ARF8	auxin	c138727_g2	AT5G37020.2	63.64	33	12	0	217	315	51	83	1e-07	49.7
	ARF; auxin response factor	ARF8	auxin	c138760_g3	AT5G37020.3	47.83	508	221	13	2	1438	170	662	4e-113	353
K14486	ARF; auxin response factor	ARF9	auxin	c148686_g2	AT4G23980.1	53.34	688	225	14	2029	2	9	612	0	635
K14486	ARF; auxin response factor	ARF9	auxin	c37889_g1	AT4G23980.1	61.65	133	47	2	431	33	258	386	2e-50	172
K14486	ARF; auxin response factor	ARF9	auxin	c21843_g1	AT4G23980.2	80.43	46	9	0	2	139	569	614	9e-21	88.2
	ARF; auxin response factor	ARF10	auxin	c115284_g1	AT2G28350.2	44.96	129	57	3	118	474	7	131	8e-22	93.2
K14486	ARF; auxin response factor	ARF11	auxin	c121574_g1	AT2G46530.1	70.55	163	47	1	400	885	12	174	6e-74	241
K14486	ARF; auxin response factor	ARF11	auxin	c141617_g2	AT2G46530.1	56.86	51	19	1	247	399	1	48	1e-13	68.2
K14486	ARF; auxin response factor	ARF11	auxin	c228486_g1	AT2G46530.1	75.46	163	39	1	2	487	18	180	7e-82	256
K14486	ARF; auxin response factor	ARF11	auxin	c55914_g1	AT2G46530.1	73.68	57	14	1	4	171	26	82	5e-20	86.3
	ARF; auxin response factor	ARF11	auxin	c113036_g2	AT2G46530.2	40	60	29	1	1	180	70	122	2e-07	48.5
	ARF; auxin response factor	ARF16	auxin	c144354_g2	AT4G30080.1	45.6	250	123	3	754	8	130	367	1e-64	216
	ARF; auxin response factor	ARF16	auxin	c150528_g1	AT4G30080.1	56.23	706	249	17	669	2765	16	668	0	692
	ARF; auxin response factor	ARF17	auxin	c122217_g1	AT1G77850.1	44.05	538	247	18	1986	484	14	534	7e-122	379
K14486	ARF; auxin response factor	ARF18	auxin	c144687_g1	AT3G61830.2	51.83	492	137	9	2	1462	121	517	1e-134	410
K14486	ARF; auxin response factor	ARF18	auxin	c94880_g1	AT3G61830.2	45.95	74	16	1	1	222	185	234	3e-12	62.4
	ARF; auxin response factor	ARF19;IAA22	auxin	c128935_g4	AT1G19220.1	83.33	24	4	0	203	274	181	204	6e-06	44.7
	ARF; auxin response factor	ARF19;IAA22	auxin	c139677_g1	AT1G19220.1	74.8	488	91	4	252	1703	14	473	0	657
	ARF; auxin response factor	ARF19;IAA22	auxin	c153567_g1	AT1G19220.1	76.45	467	92	7	304	1665	14	475	0	660
	ARF; auxin response factor	ARF19;IAA22	auxin	c153567_g2	AT1G19220.1	42.82	355	159	14	1206	250	739	1085	3e-65	227
K14484	IAA; auxin-responsive protein IAA	IAA31	auxin	c142426_g1	AT3G17600.1	59.72	72	27	1	1019	810	42	113	7e-18	81.6
K14484	IAA; auxin-responsive protein IAA	IAA4;AUX2-11	auxin	c139030_g1	AT5G43700.1	51.58	190	55	5	870	355	12	182	2e-45	156
K14484	IAA; auxin-responsive protein IAA	IAA4;AUX2-11	auxin	c143696_g1	AT5G43700.1	47.79	226	64	6	145	816	9	182	7e-54	182
K14484	IAA; auxin-responsive protein IAA	IAA8	auxin	c132533_g1	AT2G22670.3	50	76	22	1	797	976	164	239	4e-14	73.2
K14484	IAA; auxin-responsive protein IAA	IAA8	auxin	c129393_g1	AT2G22670.4	65	40	14	0	31	150	217	256	2e-12	61.6
K14484	IAA; auxin-responsive protein IAA	IAA8	auxin	c134224_g2	AT2G22670.4	50.65	77	22	1	532	350	180	256	6e-22	80.1
	IAA; auxin-responsive protein IAA	IAA8	auxin	c74789_g1	AT2G22670.4	42.47	73	26	1	61	231	181	253	1e-09	53.9
	IAA; auxin-responsive protein IAA	IAA13	auxin	c140100_g1	AT2G33310.2	56.76	37	16	0	740	630	173	209	2e-06	48.5
	IAA; auxin-responsive protein IAA	IAA14; SLR	auxin	c102333_g1	AT4G14550.4	37.5	88	46	3	274	35	1	87	8e-11	56.6
K14484	IAA; auxin-responsive protein IAA	IAA14; SLR	auxin	c222212_g1	AT4G14550.4	75	44	8	1	125	3	1	44	3e-14	66.2
K14484	IAA; auxin-responsive protein IAA	IAA16	auxin; ABA	c132474_g1	AT3G04730.1	61.9	252	57	8	145	837	2	235	2e-93	283
K14484	IAA; auxin-responsive protein IAA	IAA16	auxin; ABA	c137001_g1	AT3G04730.1	47.66	214	61	4	333	821	12	225	5e-57	189
K14484	IAA; auxin-responsive protein IAA	IAA16	auxin; ABA	c134756_g1	AT3G04730.1	48.91	229	73	4	1096	533	2	227	9e-61	201
K14484	IAA; auxin-responsive protein IAA	IAA16	auxin; ABA	c120099_g1	AT3G04730.1	51.79	56	24	2	160	2	151	206	2e-10	57.4
K14484	IAA; auxin-responsive protein IAA	IAA16	auxin; ABA	c129141_g1	AT3G04730.1	47.09	223	65	5	173	682	2	224	2e-58	191
K14484	IAA; auxin-responsive protein IAA	IAA16	auxin; ABA	c210349_g1	AT3G04730.1	81.25	32	6	0	3	98	204	235	3e-12	60.1
K14484	IAA; auxin-responsive protein IAA	IAA16	auxin; ABA	c213860_g1	AT3G04730.1	89.47	38	4	0	2	115	199	236	2e-17	77
K14484	IAA; auxin-responsive protein IAA	IAA16	auxin; ABA	c30632_g1	AT3G04730.1	63.71	124	27	2	51	368	70	193	8e-48	157
K14484	IAA; auxin-responsive protein IAA	IAA18	auxin	c145611_g1	AT1G51950.1	34.95	186	105	3	786	265	83	264	7e-25	103
K14484	IAA; auxin-responsive protein IAA	IAA18	auxin	c146236_g1	AT1G51950.1	55.62	169	56	3	997	1464	89	251	6e-54	188
K14484	IAA; auxin-responsive protein IAA	IAA26;PAP1	auxin	c147875_g1	AT3G16500.1	52.63	247	101	6	673	1377	13	255	7e-68	224
K14484	IAA; auxin-responsive protein IAA	IAA27;PAP2	auxin	c133318_g1	AT4G29080.1	50.17	299	106	8	147	929	3	296	6e-71	230
K14484	IAA; auxin-responsive protein IAA	IAA27;PAP2	auxin	c128232_g1	AT4G29080.1	50	298	120	7	848	3	3	287	4e-77	242
	IAA; auxin-responsive protein IAA	IAA33	auxin	c140205_g1	AT5G57420.1	58.97	117	39	1	601	251	56	163	3e-31	117
K14487	GH3; auxin responsive GH3 gene family	DFL2	auxin	c125154_g1	AT4G03400.2	62.33	592	206	9	42	1799	10	590	0	740
K14487	GH3; auxin responsive GH3 gene family	GH3.17	auxin	c13475_g1	AT1G28130.1	72.58	62	17	0	3	188	543	604	6e-26	102
K14487	GH3; auxin responsive GH3 gene family	GH3.17	auxin	c227974_g1	AT1G28130.1	65.59	93	30	1	274	2	49	141	2e-37	134
K14487	GH3; auxin responsive GH3 gene family	GH3.17	auxin	c164123_g1	AT1G28130.2	70	140	42	0	6	425	71	210	5e-65	208
K14487	GH3; auxin responsive GH3 gene family	GH3.17	auxin	c39283_g1	AT1G28130.2	72.36	123	32	1	1	363	251	373	2e-53	177
K14487	GH3; auxin responsive GH3 gene family	GH3.2; AUR3; BRU6; YDK1	auxin	c135418_g1	AT4G37390.1	83.33	66	11	0	520	323	537	602	1e-30	118
K14487	GH3; auxin responsive GH3 gene family	GH3.2; AUR3; BRU6; YDK1	auxin	c140324_g1	AT4G37390.1	59.68	62	19	2	2002	2172	519	579	7e-11	66.2
K14487	GH3; auxin responsive GH3 gene family	GH3.2; AUR3; BRU6; YDK1	auxin	c221363_g1	AT4G37390.1	52.38	63	30	0	280	92	271	333	3e-13	65.9
	GH3; auxin responsive GH3 gene family	GH3.2; AUR3; BRU6; YDK1	auxin	c238534_g1	AT4G37390.1	62.86	35	13	0	226	122	384	418	9e-06	43.5
K14487	GH3; auxin responsive GH3 gene family	GH3.2; AUR3; BRU6; YDK1	auxin	c261690_g1	AT4G37390.1	71.7	53	15	0	54	212	522	574	1e-18	80.5
K14487	GH3; auxin responsive GH3 gene family	GH3.2; AUR3; BRU6; YDK1	auxin	c47132_g1	AT4G37390.1	67.21	61	20	0	334	152	522	582	4e-20	87
K14487	GH3; auxin responsive GH3 gene family	GH3.1	auxin	c142848_g1	AT2G14960.1	71.46	445	113	3	91	1410	8	443	0	596
K14487	GH3; auxin responsive GH3 gene family	GH3.1	auxin	c153937_g1	AT2G14960.1	76.88	597	128	4	44	1831	1	588	0	954
K14487	GH3; auxin responsive GH3 gene family	GH3.1	auxin	c119278_g1	AT2G14960.1	76.7	103	24	0	309	1	8	110	8e-48	164
K14487	GH3; auxin responsive GH3 gene family	GH3.1	auxin	c120267_g1	AT2G14960.1	78.05	82	18	0	635	390	72	153	2e-34	130
	GH3; auxin responsive GH3 gene family	GH3.1	auxin	c123812_g1	AT2G14960.1	81.82	22	4	0	68	3	140	161	9e-06	44.3
K14487	GH3; auxin responsive GH3 gene family	GH3.1	auxin	c136582_g1	AT2G14960.1	70.18	57	17	0	172	2	21	77	2e-19	84.7
K14487	GH3; auxin responsive GH3 gene family	GH3.1	auxin	c136858_g2	AT2G14960.1	64.91	57	20	0	203	373	277	333	4e-18	83.2
K14487	GH3; auxin responsive GH3 gene family	GH3.1	auxin	c77345_g1	AT2G14960.1	62.65	83	30	1	43	288	8	90	6e-26	102
K14487	GH3; auxin responsive GH3 gene family	GH3.3	auxin; JA	c142848_g2	AT2G23170.1	71.52	158	45	0	3	476	434	591	6e-71	237
K14487	GH3; auxin responsive GH3 gene family	GH3.3	auxin; JA	c119194_g1	AT2G23170.1	88.68	53	6	0	2	160	542	594	8e-26	102
K14487	GH3; auxin responsive GH3 gene family	GH3.3	auxin; JA	c36158_g1	AT2G23170.1	53.62	69	27	1	2	193	514	582	8e-15	69.7
K14487	GH3; auxin responsive GH3 gene family	GH3.6;DFL1	auxin; JA	c131532_g1	AT5G54510.1	67.5	240	66	2	967	284	366	605	1e-106	328
K14487	GH3; auxin responsive GH3 gene family	GH3.6;DFL1	auxin; JA	c137573_g1	AT5G54510.1	73.93	257	67	0	773	3	116	372	1e-143	410
K14488	SAUR; SAUR family protein	GH3.6;DFL1	auxin; JA	c245682_g1	AT1G16510.1	43.04	79	38	2	246	22	42	117	2e-14	66.2
K14488	SAUR; SAUR family protein	SAUR1	auxin	c111205_g1	AT4G34770.1	48.54	103	45	2	16	300	1	103	1e-25	98.2
K14488	SAUR; SAUR family protein	SAUR12	auxin	c104493_g1	AT2G21220.1	69.61	102	24	2	498	214	1	102	4e-43	143
K14488	SAUR; SAUR family protein	SAUR30	auxin	c84659_g1	AT5G53590.1	48	75	39	0	331	107	46	120	5e-19	80.1
K14488	SAUR; SAUR family protein	SAUR30	auxin	c126279_g1	AT5G53590.1	38.67	75	46	0	288	64	46	120	1e-14	67
K14488	SAUR; SAUR family protein	SAUR30	auxin	c44341_g1	AT5G53590.1	44	75	42	0	4	228	46	120	5e-17	72.4
K14488	SAUR; SAUR family protein	SAUR31	auxin	c141114_g2	AT4G00880.1	53.49	86	37	2	273	25	13	98	2e-21	87.8
K14488	SAUR; SAUR family protein	SAUR31	auxin	c126743_g1	AT4G00880.1	38.46	78	48	0	69	302	25	102	3e-13	63.9
K14488	SAUR; SAUR family protein	SAUR31	auxin	c52394_g1	AT4G00880.1	36.62	71	45	0	377	165	27	97	4e-10	55.5
K14488	SAUR; SAUR family protein	SAUR32	auxin	c122390_g1	AT2G46690.1	48.65	111	46	2	696	388	14	121	8e-29	108
K14488	SAUR; SAUR family protein	SAUR32	auxin	c135998_g1	AT2G46690.1	61.76	68	25	1	499	296	25	91	4e-13	65.5
K14488	SAUR; SAUR family protein	SAUR45	auxin	c120623_g1	AT2G36210.1	37.21	129	66	2	41	382	5	133	3e-20	84
K14488	SAUR; SAUR family protein	SAUR46	auxin	c93262_g1	AT2G37030.1	45.97	124	60	2	508	149	4	124	2e-32	115
K14488	SAUR; SAUR family protein	SAUR50	auxin	c218913_g1	AT4G34760.1	66.67	81	24	1	1	234	5	85	3e-34	116
K14488	SAUR; SAUR family protein	SAUR51	auxin	c114538_g1	AT1G75580.1	72.64	106	20	1	639	349	1	106	6e-50	162
K14488	SAUR; SAUR family protein	SAUR55; MFB16.16	auxin	c115155_g1	AT5G50760.1	43.66	71	39	1	162	371	49	119	5e-16	74.3
K14488	SAUR; SAUR family protein	SAUR55; MFB16.16	auxin	c149389_g1	AT5G50760.1	41.82	110	55	3	677	979	58	167	1e-17	81.6
K14488	SAUR; SAUR family protein	SAUR55; MFB16.16	auxin	c15385_g1	AT5G50760.1	43.08	65	37	0	458	264	57	121	2e-12	63.9
K14488	SAUR; SAUR family protein	SAUR59	auxin	c138357_g1	AT3G60690.1	46.1	154	65	7	51	473	8	156	5e-14	68.2
	SAUR; SAUR family protein	SAUR64	auxin	c149069_g1	AT1G29450.2	38.46	143	79	3	193	612	1	137	2e-25	100
	SAUR; SAUR family protein	SAUR64	auxin	c150019_g1	AT1G29450.2	49	100	50	1	307	603	40	139	4e-24	99
	SAUR; SAUR family protein	SAUR64	auxin	c150019_g3	AT1G29450.2	63.41	41	15	0	94	216	40	80	4e-13	61.6
	SAUR; SAUR family protein	SAUR64	auxin	c153004_g1	AT1G29450.2	47.13	87	42	1	764	1024	1	83	9e-14	70.5
	SAUR; SAUR family protein	SAUR65	auxin	c82177_g1	AT1G29460.1	41.51	106	58	2	54	359	1	106	5e-18	77
	SAUR; SAUR family protein	SAUR66	auxin	c133723_g1	AT1G29500.1	40	50	28	1	1	150	87	134	4e-06	42.4
	SAUR; SAUR family protein	SAUR66	auxin	c137842_g1	AT1G29500.1	38.89	144	79	2	518	87	1	135	1e-30	115
K14488	SAUR; SAUR family protein	SAUR69	auxin	c98179_g1	AT5G10990.1	37.33	150	70	4	588	199	1	146	5e-20	84.7
K14488	SAUR; SAUR family protein	SAUR70	auxin	c52292_g1	AT5G20810.1	58.6	157	56	2	654	205	1	155	3e-56	182
K14488	SAUR; SAUR family protein	SAUR71	auxin	c121399_g1	AT1G56150.1	50	98	43	1	398	123	1	98	6e-24	92
K14488	SAUR; SAUR family protein	SAUR71	auxin	c123469_g2	AT1G56150.1	49.5	101	38	1	556	293	1	101	5e-24	94
K14488	SAUR; SAUR family protein	SAUR71	auxin	c131791_g1	AT1G56150.1	54.17	96	31	1	75	323	9	104	6e-18	77.8
K14488	SAUR; SAUR family protein	SAUR71	auxin	c145813_g1	AT1G56150.1	44.78	67	33	1	113	313	39	101	1e-12	62.8
K14488	SAUR; SAUR family protein	SAUR71	auxin	c85035_g1	AT1G56150.1	50	62	29	1	21	206	40	99	9e-13	60.5
K14488	SAUR; SAUR family protein	SAUR72	auxin	c123469_g1	AT3G12830.1	48.67	113	37	1	656	381	1	113	9e-27	102
	SAUR; SAUR family protein	SAUR72	auxin	c141796_g1	AT3G12830.1	38.1	84	50	1	602	351	29	110	3e-09	54.7
	SAUR; SAUR family protein	SAUR75	auxin	c130224_g1	AT5G27780.1	50.72	69	33	1	208	5	43	111	4e-15	72
	SAUR; SAUR family protein	SAUR76	auxin	c143486_g1	AT5G20820.1	55.95	84	25	3	540	313	48	127	7e-19	82
K14485	TIR1; transport inhibitor response 1; F-box of the SCF complex ,auxin receptor	TIR1	auxin; ethylene	c141867_g1	AT3G62980.1	72.22	72	18	2	2	217	507	576	2e-26	107
K14485	TIR1; transport inhibitor response 1; F-box of the SCF complex ,auxin receptor	TIR1	auxin; ethylene	c141867_g2	AT3G62980.1	65.43	512	173	1	1536	1	6	513	0	608
	auxin signaling F-box,auxin receptor	AFB2	auxin	c147048_g3	AT3G26810.1	62.79	43	16	0	2	130	355	397	3e-11	61.2
	auxin signaling F-box,auxin receptor	AFB3	auxin	c141329_g2	AT1G12820.1	66.72	577	184	2	311	2017	1	577	0	806
	auxin signaling F-box,auxin receptor	AFB4	auxin	c124339_g1	AT4G24390.2	63.56	118	43	0	262	615	47	164	1e-47	167
	auxin signaling F-box,auxin receptor	AFB4	auxin	c145200_g2	AT4G24390.2	62.23	368	134	2	1104	1	47	409	3e-145	434
	auxin signaling F-box,auxin receptor	AFB5	auxin	c119108_g1	AT5G49980.1	54.55	66	30	0	643	446	554	619	3e-16	78.2
	auxin signaling F-box,auxin receptor	AFB5	auxin	c124339_g2	AT5G49980.1	61.03	272	103	2	1	813	160	429	1e-110	337
	auxin signaling F-box,auxin receptor	AFB5	auxin	c126885_g1	AT5G49980.1	50.57	87	38	1	247	2	323	409	2e-20	88.2
	auxin signaling F-box,auxin receptor	AFB5	auxin	c140978_g2	AT5G49980.1	53.33	75	29	1	2	226	394	462	5e-17	80.1
	auxin signaling F-box,auxin receptor	AFB5	auxin	c145200_g3	AT5G49980.1	45.06	162	63	2	481	2	314	451	4e-35	132
	auxin signaling F-box,auxin receptor	AFB5	auxin	c146332_g1	AT5G49980.1	59.87	319	106	3	128	1084	323	619	7e-120	370
	auxin signaling F-box,auxin receptor	AFB5	auxin	c151449_g3	AT5G49980.1	57.58	66	28	0	2	199	376	441	1e-19	83.2
	auxin signaling F-box,auxin receptor	AFB5	auxin	c74970_g1	AT5G49980.1	43.66	71	40	0	593	381	296	366	6e-17	69.3
	AT-ERABP1; endoplasmic reticulum auxin binding protein 1	ABP1	auxin	c138961_g1	AT4G02980.1	61.83	186	69	2	1172	615	15	198	2e-74	234
	Transducin family protein / WD-40 repeat family protein;TOPLESS	TPL;WSIP1	auxin	c117322_g1	AT1G15750.4	71.76	301	79	1	2	904	541	835	5e-143	435
	Transducin family protein / WD-40 repeat family protein;TOPLESS	TPL;WSIP1	auxin	c117322_g2	AT1G15750.4	83.42	549	86	3	185	1822	1	547	0	971
	Transducin family protein / WD-40 repeat family protein;TOPLESS	TPL;WSIP1	auxin	c120630_g1	AT1G15750.4	66.67	48	9	3	2	136	1088	1131	8e-09	52.4
	Transducin family protein / WD-40 repeat family protein;TOPLESS	TPL;WSIP1	auxin	c129811_g1	AT1G15750.4	49.42	599	276	7	171	1907	1	592	0	573
	Transducin family protein / WD-40 repeat family protein;TOPLESS	TPL;WSIP1	auxin	c130292_g1	AT1G15750.4	66.58	1128	341	16	3758	423	1	1108	0	1498
	Transducin family protein / WD-40 repeat family protein;TOPLESS	TPL;WSIP1	auxin	c135228_g1	AT1G15750.4	78.53	1141	228	6	273	3674	1	1131	0	1808
	Transducin family protein / WD-40 repeat family protein;TOPLESS	TPL;WSIP1	auxin	c138022_g1	AT1G15750.4	56.41	39	17	0	196	312	867	905	2e-08	52
	Transducin family protein / WD-40 repeat family protein;TOPLESS	TPL;WSIP1	auxin	c152425_g1	AT1G15750.4	45.99	274	115	7	749	3	177	442	1e-56	202
	Transducin family protein / WD-40 repeat family protein;TOPLESS	TPL;WSIP1	auxin	c222116_g1	AT1G15750.4	82.35	68	11	1	2	202	1039	1106	7e-31	115
	Transducin family protein / WD-40 repeat family protein;TOPLESS	TPL;WSIP1	auxin	c62456_g1	AT1G15750.4	82.5	40	7	0	575	456	130	169	2e-16	69.3
	TOPLESS-related	TPR1	auxin	c132925_g1	AT1G80490.1	80.81	297	56	1	1349	462	823	1119	2e-149	458
	TOPLESS-related	TPR1	auxin	c134403_g1	AT1G80490.1	63.16	38	9	1	166	264	1	38	3e-07	48.9
	TOPLESS-related	TPR1	auxin	c140414_g1	AT1G80490.3	63.06	222	82	0	667	2	463	684	3e-97	311
	TOPLESS-related	TPR1	auxin	c151453_g3	AT1G80490.3	39.51	81	44	1	542	315	279	359	9e-06	47
	TOPLESS-related	TPR1	auxin	c152425_g2	AT1G80490.1	65.79	38	13	0	209	96	88	125	2e-10	57.4
	TOPLESS-related	TPR1	auxin	c154593_g2	AT1G80490.3	59.38	64	26	0	222	31	905	968	2e-20	86.3
	TOPLESS-related	TPR2	auxin	c145029_g1	AT3G16830.1	68.26	1109	325	12	3680	396	3	1098	0	1550
	TOPLESS-related	TPR2	auxin	c187457_g1	AT3G16830.1	56.82	44	19	0	2	133	637	680	1e-09	55.1
	TOPLESS-related	TPR3	auxin	c142503_g1	AT5G27030.1	44.95	109	57	2	4	327	934	1040	5e-32	107
	TOPLESS-related	TPR3	auxin	c146977_g2	AT5G27030.2	61.76	34	13	0	284	183	920	953	2e-06	46.2
	TOPLESS-related	TPR3	auxin	c148871_g1	AT5G27030.1	51.52	33	15	1	1	96	955	987	6e-11	43.9
	TOPLESS-related	TPR3	auxin	c150579_g2	AT5G27030.1	54.75	179	78	2	116	652	755	930	2e-56	195
	TOPLESS-related	TPR3	auxin	c87557_g1	AT5G27030.1	48.31	89	44	1	324	64	1002	1090	5e-24	98.6
	TOPLESS-related	TPR4;WSIP2	auxin	c133539_g1	AT3G15880.3	47.58	557	251	13	1908	283	578	1108	3e-155	481
	TOPLESS-related	TPR4;WSIP2	auxin	c140414_g2	AT3G15880.4	50.98	51	23	1	277	125	771	819	2e-09	56.2
	TOPLESS-related	TPR4;WSIP2	auxin	c146977_g1	AT3G15880.2	56.79	162	69	1	1033	548	793	953	3e-53	191
	cullin subunit of SCF；subunit of the RUB1 activating enzyme	AXR1;YUP8H12.21	auxin	c139203_g1	AT1G05180.1	69.92	522	156	1	148	1710	19	540	0	781
	cullin subunit of SCF；subunit of the RUB1 activating enzyme	AXR1;YUP8H12.21	auxin	c229376_g1	AT1G05180.1	31.03	551	317	14	1901	351	19	540	6e-71	244
	related to ubiquitin, the cullin subunit of SCF	RUB1;NEDD8	auxin	c113700_g2	AT1G31340.1	61.76	136	38	2	7	372	1	136	2e-47	157
	related to ubiquitin, the cullin subunit of SCF	RUB1;NEDD8	auxin	c126845_g1	AT1G31340.1	66.67	63	21	0	2	190	93	155	9e-21	86.3
	related to ubiquitin, the cullin subunit of SCF	RUB1;NEDD8	auxin	c133999_g1	AT1G31340.1	96.85	127	4	0	2	382	29	155	9e-82	244
	related to ubiquitin, the cullin subunit of SCF	RUB1;NEDD8	auxin	c162057_g1	AT1G31340.1	65.52	29	10	0	2	88	125	153	1e-05	43.5
	related to ubiquitin, the cullin subunit of SCF	RUB1;NEDD8	auxin	c176765_g1	AT1G31340.1	86.84	76	10	0	315	88	78	153	5e-32	114
	related to ubiquitin, the cullin subunit of SCF	RUB1;NEDD8	auxin	c183672_g1	AT1G31340.1	86.84	76	10	0	33	260	78	153	3e-32	114
	related to ubiquitin, the cullin subunit of SCF	RUB1;NEDD8	auxin	c234832_g1	AT1G31340.1	71.88	64	18	0	192	1	78	141	4e-27	99.8
	related to ubiquitin, the cullin subunit of SCF	RUB1;NEDD8	auxin	c37877_g1	AT1G31340.1	70.67	75	22	0	128	352	78	152	8e-28	112
	related to ubiquitin, the cullin subunit of SCF	RUB1;NEDD8	auxin	c97718_g1	AT1G31340.1	34.67	75	47	2	697	473	75	147	2e-06	47.4
	related to ubiquitin, the cullin subunit of SCF	RUB1;NEDD8	auxin	c99371_g1	AT1G31340.1	38.55	83	47	3	440	192	68	146	1e-09	55.5
	component of SCF ubiquitin ligase complexes	ARX6;CUL1	auxin	c112758_g1	AT4G02570.4	83.78	74	12	0	222	1	332	405	6e-38	135
	component of SCF ubiquitin ligase complexes	ARX6;CUL1	auxin	c126756_g1	AT4G02570.4	82.05	273	49	0	1128	310	466	738	3e-143	428
	component of SCF ubiquitin ligase complexes	ARX6;CUL1	auxin	c146581_g1	AT4G02570.4	82.7	740	125	1	282	2501	2	738	0	1239
	component of SCF ubiquitin ligase complexes	ARX6;CUL1	auxin	c148773_g1	AT4G02570.4	40.45	267	153	3	1137	343	1	263	1e-58	206
	component of SCF ubiquitin ligase complexes	ARX6;CUL1	auxin	c53983_g1	AT4G02570.4	72.44	127	35	0	2	382	176	302	7e-60	198
	component of SCF ubiquitin ligase complexes	ARX6;CUL1	auxin	c58803_g1	AT4G02570.4	58.33	72	29	1	147	362	367	437	4e-17	79
	component of SCF ubiquitin ligase complexes	ARX6;CUL1	auxin	c99943_g2	AT4G02570.4	76.28	156	37	0	1	468	27	182	6e-82	259
	RUB1 conjugating enzyme	RCE1	auxin	c122882_g1	AT4G36800.2	80.33	183	35	1	79	624	1	183	7e-106	311
	RUB1 conjugating enzyme	RCE1	auxin	c131961_g1	AT4G36800.2	76.8	181	38	1	1	531	4	184	5e-99	294
	RUB1 conjugating enzyme	RCE1	auxin	c192943_g1	AT4G36800.2	51.68	149	71	1	446	3	27	175	5e-52	171
	core component of the SCF family of E3 ubiquitin ligases	SPK1;ASK1;SKP1A;UIP1	auxin	c223965_g1	AT1G75950.1	64.44	45	16	0	68	202	82	126	1e-14	65.9
	core component of the SCF family of E3 ubiquitin ligases	SPK1;ASK1;SKP1A;UIP1	auxin	c61286_g1	AT1G75950.1	47.33	131	66	1	220	612	1	128	4e-33	119
	core component of the SCF family of E3 ubiquitin ligases	SPK1;ASK1;SKP1A;UIP1	auxin	c74950_g1	AT1G75950.1	78.65	89	13	1	275	27	57	145	3e-44	144
	core component of the SCF family of E3 ubiquitin ligases	SPK1;ASK1;SKP1A;UIP1	auxin	c81294_g1	AT1G75950.1	41.73	127	69	2	113	493	2	123	8e-27	102
	core component of the SCF family of E3 ubiquitin ligases	SPK1;ASK1;SKP1A;UIP1	auxin	c94066_g1	AT1G75950.1	47.65	149	73	1	1627	1181	2	145	3e-38	140
	ring-box 1 like protein and component of the SCF ubiquitinization complex mediating auxin responses.	RBX1;HRT1;ROC1	auxin	c104298_g1	AT5G20570.1	71.17	111	11	1	484	152	28	117	6e-50	161
	ring-box 1 like protein and component of the SCF ubiquitinization complex mediating auxin responses.	RBX1;HRT1;ROC1	auxin	c107756_g1	AT5G20570.1	96.43	28	1	0	84	1	37	64	2e-11	58.9
	ring-box 1 like protein and component of the SCF ubiquitinization complex mediating auxin responses.	RBX1;HRT1;ROC1	auxin	c107756_g2	AT5G20570.3	66.67	69	5	1	981	775	84	134	3e-23	95.1
	ring-box 1 like protein and component of the SCF ubiquitinization complex mediating auxin responses.	RBX1;HRT1;ROC1	auxin	c117643_g1	AT5G20570.1	89.89	89	9	0	458	192	30	118	6e-56	177
	ring-box 1 like protein and component of the SCF ubiquitinization complex mediating auxin responses.	RBX1;HRT1;ROC1	auxin	c125284_g1	AT5G20570.1	87.29	118	15	0	598	245	1	118	7e-70	213
	ring-box 1 like protein and component of the SCF ubiquitinization complex mediating auxin responses.	RBX1;HRT1;ROC1	auxin	c127582_g1	AT5G20570.1	88.14	118	14	0	672	319	1	118	3e-70	215
	ring-box 1 like protein and component of the SCF ubiquitinization complex mediating auxin responses.	RBX1;HRT1;ROC1	auxin	c157110_g1	AT5G20570.1	93.75	80	5	0	242	3	32	111	1e-51	162
	ring-box 1 like protein and component of the SCF ubiquitinization complex mediating auxin responses.	RBX1;HRT1;ROC1	auxin	c255472_g1	AT5G20570.1	90.91	88	8	0	630	367	30	117	3e-55	178
	ring-box 1 like protein and component of the SCF ubiquitinization complex mediating auxin responses.	RBX1;HRT1;ROC1	auxin	c54146_g1	AT5G20570.1	89.89	89	9	0	298	564	30	118	2e-55	177
	TIR3;TRANSPORT INHIBITOR RESPONSE 3; polar auxin transport	TIR3;ASA1;CRM1; DOC1;LPR1;UMB1	auxin	c148098_g2	AT3G02260.4	59.05	105	39	2	7	309	4620	4724	3e-23	101
	TIR3;TRANSPORT INHIBITOR RESPONSE 3; polar auxin transport	TIR3;ASA1;CRM1; DOC1;LPR1;UMB1	auxin	c148472_g1	AT3G02260.4	68.73	761	190	9	2356	206	4328	5084	0	948
	TIR3;TRANSPORT INHIBITOR RESPONSE 3; polar auxin transport	TIR3;ASA1;CRM1; DOC1;LPR1;UMB1	auxin	c148593_g3	AT3G02260.2	48.05	77	39	1	384	157	4638	4714	8e-10	57.8
	TIR3;TRANSPORT INHIBITOR RESPONSE 3; polar auxin transport	TIR3;ASA1;CRM1; DOC1;LPR1;UMB1	auxin	c151947_g1	AT3G02260.2	66.67	84	24	1	578	829	4583	4662	3e-14	75.9
	TIR3;TRANSPORT INHIBITOR RESPONSE 3; polar auxin transport	TIR3;ASA1;CRM1; DOC1;LPR1;UMB1	auxin	c153449_g1	AT3G02260.3	57.44	4368	1751	44	146	13150	32	4324	0	4553
	TIR3;TRANSPORT INHIBITOR RESPONSE 3; polar auxin transport	TIR3;ASA1;CRM1; DOC1;LPR1;UMB1	auxin	c233696_g1	AT3G02260.4	46	50	20	2	411	283	2607	2656	6e-08	53.9
	TIR3;TRANSPORT INHIBITOR RESPONSE 3; polar auxin transport	TIR3;ASA1;CRM1; DOC1;LPR1;UMB1	auxin	c50488_g1	AT3G02260.4	57.63	59	25	0	177	1	3914	3972	4e-16	71.6
	TIR3;TRANSPORT INHIBITOR RESPONSE 3; polar auxin transport	TIR3;ASA1;CRM1; DOC1;LPR1;UMB1	auxin	c65581_g1	AT3G02260.3	66.67	42	14	0	202	77	4588	4629	5e-12	62
K13416	BAK1; brassinosteroid insensitive 1-associated receptor kinase 1 [EC:2.7.10.1 2.7.11.1]	BAK1;SERK3; ELG;RKS10;SERK3;	brassinosteroid	c179035_g1	AT4G33430.1	100	68	0	0	1	204	421	488	1e-41	144
K13416	BAK1; brassinosteroid insensitive 1-associated receptor kinase 1 [EC:2.7.10.1 2.7.11.1]	BAK1;SERK3; ELG;RKS10;SERK3;	brassinosteroid	c206560_g1
K13415	BRI1; protein brassinosteroid insensitive 1 [EC:2.7.10.1 2.7.11.1]	BRI1;BIN1;CBB2;DWF2	brassinosteroid	c151932_g1	AT4G39400.1	56.99	1137	395	13	229	3372	35	1166	0	1138
K13415	BRI1; protein brassinosteroid insensitive 1 [EC:2.7.10.1 2.7.11.1]	BRI1;BIN1;CBB2;DWF2	brassinosteroid	c150041_g2	AT4G39400.1	57.39	1136	392	14	180	3347	35	1158	0	1165
K13415	BRI1; protein brassinosteroid insensitive 1 [EC:2.7.10.1 2.7.11.1]	BRI1;BIN1;CBB2;DWF2	brassinosteroid	c203719_g1	AT4G39400.1	52.05	73	35	0	6	224	463	535	1e-13	67.4
K14499	BKI1; BRI1 kinase inhibitor 1		brassinosteroid	c99273_g1
K14500	BSK; BR-signaling kinase [EC:2.7.11.1]	BSK1	brassinosteroid	c144300_g2	AT4G35230.1	77.69	520	93	3	1722	208	1	512	0	841
K14500	BSK; BR-signaling kinase [EC:2.7.11.1]	BSK1	brassinosteroid	c224115_g1	AT4G35230.1	68.42	38	12	0	115	2	119	156	3e-12	62.4
K14500	BSK; BR-signaling kinase [EC:2.7.11.1]	BSK1	brassinosteroid	c237359_g1	AT4G35230.1	58.62	58	24	0	112	285	58	115	9e-19	82
K14500	BSK; BR-signaling kinase [EC:2.7.11.1]	BSK2	brassinosteroid	c144589_g1	AT5G46570.1	79.11	493	98	2	1508	30	1	488	0	822
K14500	BSK; BR-signaling kinase [EC:2.7.11.1]	BSK5	brassinosteroid	c113224_g2	AT5G59010.2	64.75	295	101	2	3	878	61	355	6e-139	402
K14500	BSK; BR-signaling kinase [EC:2.7.11.1]	BSK7	brassinosteroid	c137970_g1	AT1G63500.1	76.48	489	111	1	339	1805	1	485	0	735
K14500	BSK; BR-signaling kinase [EC:2.7.11.1]	BSK7	brassinosteroid	c70453_g1	AT1G63500.1	68.1	116	37	0	350	3	29	144	9e-48	163
K14502	BIN2; protein brassinosteroid insensitive 2 [EC:2.7.11.1]	BIL1;ASKdZeta; ATSK2-2;ATSK23	brassinosteroid	c137989_g2	AT2G30980.1	86.42	383	52	0	1619	471	29	411	0	703
K14502	BIN2; protein brassinosteroid insensitive 2 [EC:2.7.11.1]	BIN2; DWARF 12; DWF12; SK21; UCU1	brassinosteroid	c138339_g1	AT4G18710.1	68.75	48	14	1	1366	1509	301	347	1e-10	64.3
K14502	BIN2; protein brassinosteroid insensitive 2 [EC:2.7.11.1]	BIN2; DWARF 12; DWF12; SK21; UCU1	brassinosteroid	c195259_g1	AT4G18710.2	89.58	144	15	0	2	433	83	226	5e-96	282
K14503	BZR1_2; brassinosteroid resistant 1/2	BEH2	brassinosteroid	c182278_g1	AT4G36780.1	73.68	38	9	1	37	147	134	171	5e-09	52
K14503	BZR1_2; brassinosteroid resistant 1/2	BES1; BZR2	brassinosteroid	c226327_g1	AT1G19350.3	59.42	69	23	2	7	213	292	355	4e-18	77.8
	CYTOKININ-INDEPENDENT 1; HISTIDINE KINASE	CKI1	cytokinin	c161504_g1	AT2G47430.1	36.84	76	47	1	3	227	993	1068	2e-08	52
	CYTOKININ-INDEPENDENT 1; HISTIDINE KINASE	CKI1	cytokinin	c86190_g1	AT2G47430.1	38.51	148	85	5	526	95	962	1107	4e-14	78.2
	CYTOKININ-INDEPENDENT 1; HISTIDINE KINASE	CKI1	cytokinin	c94434_g1	AT2G47430.1	43.02	86	49	0	1	258	469	554	2e-17	79.7
K14489	AHK2_3_4; arabidopsis histidine kinase 2/3/4 (cytokinin receptor) [EC:2.7.13.3]	AHK3	cytokinin	c150507_g1	AT1G27320.1	65.23	929	308	4	831	3593	111	1032	0	1223
	AHK2_3_4; arabidopsis histidine kinase 2/3/4 (cytokinin receptor) [EC:2.7.13.3]	AHK3	cytokinin	c18449_g1	AT1G27320.1	30.12	332	164	9	2302	3297	454	717	2e-21	102
K14489	AHK2_3_4; arabidopsis histidine kinase 2/3/4 (cytokinin receptor) [EC:2.7.13.3]	AHK3	cytokinin	c252684_g1	AT1G27320.1	54.93	71	32	0	3	215	453	523	2e-20	86.3
K14489	AHK2_3_4; arabidopsis histidine kinase 2/3/4 (cytokinin receptor) [EC:2.7.13.3]	AHK3	cytokinin	c254327_g1	AT1G27320.1	40.54	74	43	1	296	517	890	962	1e-10	60.5
K14489	AHK2_3_4; arabidopsis histidine kinase 2/3/4 (cytokinin receptor) [EC:2.7.13.3]	CRE1;AHK4;WOL	cytokinin	c153218_g1	AT2G01830.5	60.72	998	339	15	3322	392	100	1065	0	1108
K14489	AHK2_3_4; arabidopsis histidine kinase 2/3/4 (cytokinin receptor) [EC:2.7.13.3]	CRE1;AHK4;WOL	cytokinin	c151946_g1	AT2G01830.2	51.43	350	138	10	81	1055	567	909	1e-132	313
K14489	AHK2_3_4; arabidopsis histidine kinase 2/3/4 (cytokinin receptor) [EC:2.7.13.3]	CRE1;AHK4;WOL	cytokinin	c186342_g1	AT2G01830.2	50	62	31	0	36	221	990	1051	7e-14	67.4
K14489	AHK2_3_4; arabidopsis histidine kinase 2/3/4 (cytokinin receptor) [EC:2.7.13.3]	CRE1;AHK4;WOL	cytokinin	c56426_g1	AT2G01830.5	56.76	74	31	1	36	254	699	772	1e-18	81.6
K14489	AHK2_3_4; arabidopsis histidine kinase 2/3/4 (cytokinin receptor) [EC:2.7.13.3]	CRE1;AHK4;WOL	cytokinin	c116775_g1	AT2G01830.6	78.79	66	14	0	92	289	429	494	2e-28	110
K14489	AHK2_3_4; arabidopsis histidine kinase 2/3/4 (cytokinin receptor) [EC:2.7.13.3]	CRE1;AHK4;WOL	cytokinin	c133950_g1	AT2G01830.6	76.71	219	50	1	2	655	138	356	1e-114	355
K14489	AHK2_3_4; arabidopsis histidine kinase 2/3/4 (cytokinin receptor) [EC:2.7.13.3]	CRE1;AHK4;WOL	cytokinin	c133950_g2	AT2G01830.6	73.91	46	12	0	281	418	311	356	5e-14	70.1
	CYTOKININ INDEPENDENT 2; histidine kinase 5	AHK5;CKI2	cytokinin;ABA, ethylene	c1038_g1	AT5G10720.1	26.42	299	146	8	2978	3841	375	610	2e-17	89.7
	CYTOKININ INDEPENDENT 2; histidine kinase 5	AHK5;CKI2	cytokinin;ABA, ethylene	c12096_g1	AT5G10720.1	42.39	184	99	3	93	638	12	190	6e-32	124
	CYTOKININ INDEPENDENT 2; histidine kinase 5	AHK5;CKI2	cytokinin;ABA, ethylene	c149374_g1	AT5G10720.1	62.29	480	121	8	309	1742	238	659	2e-170	525
K14490	AHP; histidine-containing phosphotransfer protein	AHP1	cytokinin	c141184_g1	AT3G21510.1	57.43	148	63	0	92	535	1	148	7e-50	163
K14490	AHP; histidine-containing phosphotransfer protein	AHP1	cytokinin	c112256_g1	AT3G21510.1	41.04	134	79	0	634	233	10	143	2e-25	100
K14490	AHP; histidine-containing phosphotransfer protein	AHP4	cytokinin	c122453_g1	AT3G16360.2	65.38	130	45	0	603	214	15	144	2e-58	185
K14491	ARR-B; two-component response regulator ARR-B family	ARR1	cytokinin	c152123_g1	AT3G16857.1	57.39	345	122	5	471	1433	23	366	9e-113	365
K14491	ARR-B; two-component response regulator ARR-B family	ARR1	cytokinin	c132029_g2	AT3G16857.3	78	50	11	0	347	198	166	215	1e-18	83.6
K14491	ARR-B; two-component response regulator ARR-B family	ARR1	cytokinin	c60560_g1	AT3G16857.3	72.41	58	16	0	2	175	166	223	2e-22	92.8
K14491	ARR-B; two-component response regulator ARR-B family	ARR2	cytokinin	c127728_g1	AT4G16110.1	50.56	89	38	2	46	294	110	198	2e-20	76.3
K14491	ARR-B; two-component response regulator ARR-B family	ARR2	cytokinin	c137271_g1	AT4G16110.1	53.06	49	23	0	147	1	83	131	2e-16	60.8
K14491	ARR-B; two-component response regulator ARR-B family	ARR2	cytokinin	c139542_g1	AT4G16110.1	42.74	117	48	4	1610	1302	259	370	2e-12	70.1
K14491	ARR-B; two-component response regulator ARR-B family	ARR2	cytokinin	c149171_g1	AT4G16110.1	48.51	134	54	3	502	873	110	238	1e-26	114
K14491	ARR-B; two-component response regulator ARR-B family	ARR2	cytokinin	c186437_g1	AT4G16110.1	36.42	151	64	4	10	396	114	254	7e-19	84
K14491	ARR-B; two-component response regulator ARR-B family	ARR2	cytokinin	c99420_g1	AT4G16110.1	69.09	110	34	0	115	444	12	121	1e-44	156
K14491	ARR-B; two-component response regulator ARR-B family	ARR11	cytokinin	c153328_g1	AT1G67710.1	69.58	263	72	4	176	952	8	266	1e-111	352
K14491	ARR-B; two-component response regulator ARR-B family	ARR11	cytokinin	c15974_g1	AT1G67710.1	64.44	45	16	0	24	158	43	87	1e-18	62.4
K14491	ARR-B; two-component response regulator ARR-B family	ARR12	cytokinin	c132989_g1	AT2G25180.1	63.19	182	57	3	307	849	1	173	2e-68	227
K14491	ARR-B; two-component response regulator ARR-B family	ARR12	cytokinin	c150563_g1	AT2G25180.1	53.85	416	162	9	2323	1127	11	413	4e-119	380
K14491	ARR-B; two-component response regulator ARR-B family	ARR12	cytokinin	c238205_g1	AT2G25180.1	73.61	72	17	2	3	218	80	149	7e-28	107
K14491	ARR-B; two-component response regulator ARR-B family		cytokinin	c156155_g1
K14492	ARR-A; two-component response regulator ARR-A family	ARR4; IBC7;MEE7	cytokinin	c137861_g1	AT1G10470.3	50.98	153	70	3	835	377	17	164	3e-39	141
K14492	ARR-A; two-component response regulator ARR-A family	ARR6	cytokinin	c138215_g1	AT5G62920.1	58.74	143	49	1	634	236	11	153	2e-47	160
K14492	ARR-A; two-component response regulator ARR-A family	ARR6	cytokinin	c45670_g1	AT5G62920.1	87.67	73	9	0	3	221	75	147	6e-40	133
K14492	ARR-A; two-component response regulator ARR-A family	ARR8	cytokinin	c102375_g1	AT2G41310.1	56.52	138	42	1	13	372	3	140	9e-39	134
K14492	ARR-A; two-component response regulator ARR-A family	ARR8	cytokinin	c129102_g1	AT2G41310.1	52.89	225	75	3	265	846	1	225	1e-70	224
K14492	ARR-A; two-component response regulator ARR-A family	ARR9	cytokinin	c139287_g2	AT3G57040.2	68.21	151	43	1	455	892	8	158	1e-65	212
K14492	ARR-A; two-component response regulator ARR-A family	ARR9	cytokinin	c139287_g1	AT3G57040.2	53.13	224	50	2	224	730	4	227	1e-70	223
K14505	CYCD3; cyclin D3, plant	CYCLIN D3;2	cytokinin	c148489_g1	AT5G67260.1	38.3	282	135	11	1150	332	71	322	5e-39	147
K14509	ETR; ethylene receptor [EC:2.7.13.-]	ETR1; EIN1	ethylene	c132596_g1	AT1G66340.1	68	50	15	1	577	431	1	50	6e-23	67.4
K14509	ETR; ethylene receptor [EC:2.7.13.-]	ETR1; EIN1	ethylene	c146576_g1	AT1G66340.1	76.08	623	133	4	249	2081	1	619	0	907
K14509	ETR; ethylene receptor [EC:2.7.13.-]	ETR2	ethylene	c136686_g1	AT3G23150.1	50.9	780	340	15	2507	255	1	766	0	710
K14509	ETR; ethylene receptor [EC:2.7.13.-]	ERS2	ethylene	c162927_g1	AT1G04310.2	74.36	39	10	0	2	118	192	230	7e-12	63.2
K14509	ETR; ethylene receptor [EC:2.7.13.-]	EIN4	ethylene	c148518_g1	AT3G04580.2	53.4	721	298	14	2	2089	55	762	0	650
K14509	ETR; ethylene receptor [EC:2.7.13.-]	EIN4	ethylene	c260183_g1	AT3G04580.2	61.62	99	37	1	58	351	640	738	1e-35	131
K14510	CTR1; serine/threonine-protein kinase CTR1 [EC:2.7.11.1]		ethylene	c202990_g1	AT3G06620.1	61.54	52	18	1	187	38	594	645	7e-15	70.1
K14510	CTR1; serine/threonine-protein kinase CTR1 [EC:2.7.11.1]	CTR1;SIS1	ethylene	c150561_g1	AT5G03730.2	56.96	883	283	18	161	2704	1	821	0	814
K14512	MPK6; mitogen-activated protein kinase 6 [EC:2.7.11.24]	MKP6; MAPK6	ethylene	c132398_g1	AT2G43790.1	84.95	392	55	3	51	1223	7	395	0	679
K13413	MKK4_5; mitogen-activated protein kinase kinase 4/5 [EC:2.7.12.2]	MKK4	ethylene	c162790_g1	AT1G51660.1	82.83	99	17	0	3	299	103	201	3e-53	173
K13413	MKK4_5; mitogen-activated protein kinase kinase 4/5 [EC:2.7.12.2]	MKK5; MAP2K_A; MEK5	ethylene	c145745_g3	AT3G21220.2	69.2	263	80	1	902	117	63	325	8e-122	361
K13413	MKK4_5; mitogen-activated protein kinase kinase 4/5 [EC:2.7.12.2]	MKK5; MAP2K_A; MEK5	ethylene	c145745_g4	AT3G21220.2	75.47	265	63	1	1076	282	67	329	4e-139	404
K14513	EIN2; ethylene-insensitive protein 2	EIN2; CKR1;ERA3; ORE2; ORE3; PIR2	ethylene; auxin;cytokinin;ABA;JA	c150516_g1	AT5G03280.1	44.58	637	301	22	3031	4875	679	1285	6e-123	422
K14513	EIN2; ethylene-insensitive protein 2	EIN2; CKR1;ERA3; ORE2; ORE3; PIR2	ethylene; auxin;cytokinin;ABA;JA	c131205_g3	AT5G03280.1	43.95	223	104	3	936	1544	1048	1269	5e-49	185
K14513	EIN2; ethylene-insensitive protein 2	EIN2; CKR1;ERA3; ORE2; ORE3; PIR2	ethylene; auxin;cytokinin;ABA;JA	c167089_g1	AT5G03280.1	46.48	71	38	0	215	3	13	83	6e-14	68.9
K14514	EIN3; ethylene-insensitive protein 3	EIL1	ethylene	c230793_g1	AT2G27050.1	45.05	91	46	2	342	82	102	192	6e-15	71.6
K14514	EIN3; ethylene-insensitive protein 3	EIL3; SLIM1	ethylene	c152879_g1	AT1G73730.1	48.12	586	247	11	2146	416	16	553	1e-141	436
K14514	EIN3; ethylene-insensitive protein 3	EIN3	ethylene	c147908_g1	AT3G20770.1	54.37	469	171	9	477	1781	66	525	3e-147	451
K14514	EIN3; ethylene-insensitive protein 3	EIN3	ethylene	c112463_g1	AT3G20770.1	56.38	94	40	1	3	284	243	335	1e-26	105
K14514	EIN3; ethylene-insensitive protein 3	EIN3	ethylene	c115855_g1	AT3G20770.1	45.23	482	208	13	34	1347	23	492	5e-114	357
K14514	EIN3; ethylene-insensitive protein 3	EIN3	ethylene	c135245_g1	AT3G20770.1	67.12	73	19	1	367	164	195	267	3e-25	101
K14514	EIN3; ethylene-insensitive protein 3	EIN3	ethylene	c136120_g2	AT3G20770.1	48.68	265	124	5	78	854	82	340	2e-81	263
K14514	EIN3; ethylene-insensitive protein 3	EIN3	ethylene	c150189_g1	AT3G20770.1	45.83	528	221	13	267	1778	6	492	1e-136	423
K14514	EIN3; ethylene-insensitive protein 3	EIN3	ethylene	c153423_g1	AT3G20770.1	81.25	32	6	0	800	705	182	213	1e-09	60.5
K14515	EBF1_2; EIN3-binding F-box protein	EBF1	ethylene	c153345_g1	AT2G25490.1	48.21	643	295	10	518	2422	16	628	6e-167	511
K14515	EBF1_2; EIN3-binding F-box protein	EBF1	ethylene	c154812_g1	AT2G25490.1	43.58	218	104	7	1326	676	67	266	3e-31	131
K14515	EBF1_2; EIN3-binding F-box protein	EBF1	ethylene	c115742_g1	AT2G25490.1	44.9	49	27	0	1	147	579	627	1e-06	46.6
K14515	EBF1_2; EIN3-binding F-box protein	EBF1	ethylene	c131988_g1	AT2G25490.1	40.71	113	67	0	393	731	515	627	2e-18	87.4
K14515	EBF1_2; EIN3-binding F-box protein	EBF1	ethylene	c146038_g1	AT2G25490.1	44.39	205	109	2	900	286	427	626	3e-47	169
K14515	EBF1_2; EIN3-binding F-box protein	EBF2	ethylene	c148616_g1	AT5G25350.1	47.04	287	128	5	2	820	82	358	1e-71	239
K14516	ERF1; ethylene-responsive transcription factor 1	TDR1; ERF98	ethylene	c53238_g1	AT3G23230.1	85.48	62	9	0	209	24	20	81	5e-22	85.1
K14516	ERF1; ethylene-responsive transcription factor 1	ERF1	ethylene; JA	c132423_g1	AT3G23240.1	62.71	118	39	2	2	340	92	209	4e-33	121
K14506	JAR1; jasmonic acid-amino synthetase	JAR1;GH3.11; FIN219	JA; auxin; ethylene	c138905_g1	AT2G46370.4	62.33	576	201	4	1979	261	24	586	0	760
K14506	JAR1; jasmonic acid-amino synthetase	JAR1;GH3.11; FIN219	JA; auxin; ethylene	c136849_g1	AT2G46370.4	52.99	134	61	2	138	533	12	145	6e-35	131
K14506	JAR1; jasmonic acid-amino synthetase	JAR1;GH3.11; FIN219	JA; auxin; ethylene	c163427_g1	AT2G46370.3	67.53	77	25	0	2	232	419	495	8e-30	110
K13463	COI-1; coronatine-insensitive protein 1	COI1	jasmonic acid	c153737_g1	AT2G39940.1	61.65	571	195	7	2126	3775	18	585	0	709
K13464	JAZ; jasmonate ZIM domain-containing protein	JAZ1;TIFY10A	jasmonic acid	c142597_g1	AT1G19180.3	34.01	247	116	9	91	726	19	253	3e-16	78.6
K13464	JAZ; jasmonate ZIM domain-containing protein	JAZ2;TIFY110B	jasmonic acid	c147537_g1	AT1G74950.1	36.05	233	79	10	115	612	17	246	5e-27	107
K13464	JAZ; jasmonate ZIM domain-containing protein	JAZ1;TIFY10A	jasmonic acid	c190077_g1	AT1G19180.2	56.25	64	24	2	205	26	122	185	1e-14	67.4
K13464	JAZ; jasmonate ZIM domain-containing protein	JAZ3 ; TIFY6B	jasmonic acid	c151681_g2	AT3G17860.1	31.05	380	182	17	2284	1259	1	338	2e-21	97.4
K13464	JAZ; jasmonate ZIM domain-containing protein	JAZ10;JAS1;TIFY9	jasmonic acid	c130183_g1	AT5G13220.1	31.61	193	90	7	145	600	1	192	3e-16	76.3
K13464	JAZ; jasmonate ZIM domain-containing protein	JAZ10;JAS1;TIFY9	jasmonic acid	c135190_g1	AT5G13220.1	48.31	89	22	4	366	151	104	185	3e-14	67.8
K13464	JAZ; jasmonate ZIM domain-containing protein	JAZ12;TIFY3B	jasmonic acid	c147506_g2	AT5G20900.1	47.41	116	56	2	91	432	51	163	1e-15	73.6
K13464	JAZ; jasmonate ZIM domain-containing protein	JAZ12;TIFY3B	jasmonic acid	c165291_g1	AT5G20900.1	68.75	32	10	0	143	48	56	87	8e-10	53.5
K13464	JAZ; jasmonate ZIM domain-containing protein			c155743_g1
K13422	MYC2; transcription factor MYC2	bHLH14	JA	c142020_g1	AT4G00870.1	37.37	198	104	3	553	2	101	292	4e-29	113
K13422	MYC2; transcription factor MYC2	bHLH14	JA	c149104_g4	AT4G00870.1	45.86	133	61	3	693	325	254	385	4e-25	103
K13422	MYC2; transcription factor MYC2	MYC2;JAI1;JIN1; RD22BP1; ZBF1	ABA; JA	c151931_g1	AT1G32640.1	46.74	659	290	16	207	2132	9	623	1e-139	432
K13422	MYC2; transcription factor MYC2	MYC2;JAI1;JIN1; RD22BP1; ZBF1	ABA; JA	c146796_g1	AT1G32640.1	39.23	627	274	20	150	1751	10	622	4e-99	322
K13422	MYC2; transcription factor MYC2	MYC2;JAI1;JIN1; RD22BP1; ZBF1	ABA; JA	c149104_g2	AT1G32640.1	40.41	146	79	2	718	302	468	612	1e-24	103
K14508	NPR1; regulatory protein NPR1	NPR1;SAI1	SA;JA	c144717_g1	AT1G64280.1	48.04	562	268	8	1959	316	12	563	1e-168	500
K14508	NPR1; regulatory protein NPR1	BOP1	SA;JA	c146470_g2	AT3G57130.1	64.53	437	123	6	1969	722	21	446	0	533
K14508	NPR1; regulatory protein NPR1	BOP1	SA;JA	c109650_g1	AT3G57130.1	59.13	115	38	2	2	346	328	433	2e-32	122
K14508	NPR1; regulatory protein NPR1	BOP1	SA;JA	c72262_g2	AT3G57130.1	95.24	42	2	0	181	56	16	57	1e-21	89
K14508	NPR1; regulatory protein NPR1	BOP2	SA;JA	c146470_g1	AT2G41370.1	64.14	488	126	10	1419	85	2	483	0	550
K14508	NPR1; regulatory protein NPR1	BOP2	SA;JA	c52099_g1	AT2G41370.1	60.47	43	17	0	228	100	352	394	4e-11	58.9
K14508	NPR1; regulatory protein NPR1	BOP2	SA;JA	c64294_g1	AT2G41370.1	55	100	35	2	273	1	171	269	5e-25	98.6
K14508	NPR1; regulatory protein NPR1	BOP2	SA;JA	c72262_g1	AT2G41370.1	84.42	77	12	0	1	231	101	177	4e-32	117
K14508	NPR1; regulatory protein NPR1	NPR3	SA;JA	c149014_g1	AT5G45110.1	58.48	525	206	5	1827	280	37	558	0	605
K14508	NPR1; regulatory protein NPR1	NPR4	SA;JA	c44147_g1	AT4G19660.1	68.06	144	44	2	432	4	289	431	2e-63	207
K14431	TGA; transcription factor TGA	TGA2	SA	c119847_g2	AT5G06950.5	80.59	170	33	0	510	1	155	324	8e-88	264
K14431	TGA; transcription factor TGA	TGA2	SA	c119847_g1	AT5G06950.5	79.31	116	24	0	348	1	212	327	4e-50	165
K14431	TGA; transcription factor TGA	TGA2	SA	c134706_g5	AT5G06950.5	78.64	103	22	0	2	310	212	314	1e-29	116
K14431	TGA; transcription factor TGA	TGA4;OBF4	SA	c143992_g1	AT5G10030.5	63.66	366	128	2	1414	323	1	363	1e-159	467
K14431	TGA; transcription factor TGA	TGA6;bZIP45	SA	c124546_g1	AT3G12250.5	78.74	174	37	0	522	1	17	190	7e-82	258
K14431	TGA; transcription factor TGA	TGA6;bZIP45	SA	c140870_g1	AT3G12250.7	75.32	316	72	4	642	1580	1	313	6e-158	461
K14431	TGA; transcription factor TGA	TGA6;bZIP45	SA	c134706_g3	AT3G12250.5	85.06	174	26	0	525	4	17	190	3e-94	291
K14431	TGA; transcription factor TGA	TGA6;bZIP45	SA	c129570_g1	AT3G12250.7	66.33	300	94	5	1239	343	1	294	7e-115	350
K14431	TGA; transcription factor TGA	TGA9;bZIP21	SA	c148002_g2	AT1G08320.5	71.92	317	81	3	1932	2879	48	357	2e-123	384
K14431	TGA; transcription factor TGA	TGA9;bZIP21	SA	c157563_g1	AT1G08320.4	53.23	62	22	3	191	364	1	59	1e-10	59.3
K14431	TGA; transcription factor TGA	TGA9;bZIP21	SA	c183818_g1	AT1G08320.5	64.71	85	30	0	2	256	158	242	5e-37	130
K14431	TGA; transcription factor TGA	TGA10;bZIP65	SA	c124267_g1	AT5G06839.3	59.15	426	133	10	344	1513	23	443	7e-163	478
K14431	TGA; transcription factor TGA		SA	c88646_g1
K13449	PR1; pathogenesis-related protein 1		SA	c226451_g1	AT3G19690.1	39.71	136	80	1	554	955	26	161	6e-25	101
K13449	PR1; pathogenesis-related protein 1		SA	c134301_g1	AT3G19690.1	42.96	135	71	4	584	189	30	161	6e-22	92.4
K13449	PR1; pathogenesis-related protein 1		SA	c26289_g1	AT4G33720.1	35.37	147	74	4	492	88	24	161	1e-20	87
K13449	PR1; pathogenesis-related protein 1		SA	c148439_g1	AT4G33720.1	61.29	155	59	1	45	509	10	163	1e-56	195
K13449	PR1; pathogenesis-related protein 1		SA	c123163_g1	AT4G33730.1	44.09	127	69	2	556	933	46	171	5e-16	76.3
K13449	PR1; pathogenesis-related protein 1		SA	c224381_g1	AT4G25780.1	55.74	61	27	0	2	184	130	190	3e-20	81.6
K13449	PR1; pathogenesis-related protein 1	PRB1	SA; JA; ethylene	c126202_g1	AT2G14580.1	35.43	127	66	5	481	861	34	144	2e-13	67.4
	suppressor of npr1 inducible1	SNI1	SA	c145202_g1	AT4G18470.1	38.37	258	127	4	1169	402	205	432	1e-42	161
	suppressor of SA insensitivity	SSI2	SA	c122366_g1	AT2G43710.2	86.11	72	10	0	217	2	228	299	2e-38	134
	suppressor of SA insensitivity	SSI2	SA	c122366_g2	AT2G43710.2	89.9	99	10	0	297	1	134	232	4e-60	192
	suppressor of SA insensitivity	SSI2	SA	c139997_g1	AT2G43710.1	84.75	354	53	1	170	1228	48	401	0	620
	suppressor of SA insensitivity	SSI2	SA	c97943_g1	AT2G43710.2	47.46	59	27	2	202	35	344	401	5e-17	53.5
	whirly	WHY1	SA	c142249_g1	AT1G14410.1	65.07	229	74	3	198	884	41	263	5e-93	285
red meant tissue-differentially expressed
a KO_ID annotated by KEGG analysis. The rest with no KO were blastx result of the same gene family based on the below literature
Leyser O. Dynamic integration of auxin transport and signalling. Curr Biol. 2006; 16: 424-433 .
Vernoux T., Brunoud G., Farcot E., Morin V., Van den Daele H., Legrand J., Oliva M., Das P., Larrieu .A, Wells D., Guédon Y., Armitage L., Picard F., Guyomarc'h S., Cellier C., Parry G., Koumproglou R., Doonan J.H., Estelle M., Godin C., Kepinski S., Bennett M, De Veylder L., Traas J. The auxin signalling network translates dynamic input into robust patterning at the shoot apex. Molecular Systems…
Piya S., Shrestha S.K., Binder B., Stewart C.N. Jr., Hewezi T.Protein-protein interaction and gene co-expression maps of ARFs and Aux/IAAs in Arabidopsis.Front Plant Sci. 2014;5:744. doi: 10.3389/fpls.2014.00744.
Deng Y., Dong H., Mu J., Ren B., Zheng B., Ji Z., Yang W.C., Liang Y., Zuo J.Arabidopsis histidine kinase CKI1 acts upstream of histidine phosphotransfer proteins to regulate female gametophyte development and vegetative growth.Plant Cell. 2010 Apr;22(4):1232-1248.
To J.P., Kieber J.J. Cytokinin signaling: two-components and more. Trends Plant Sci. 2008; 13(2): 85-92.
Chitnis V.R., Gao F., Yao Z., Jordan M.C., Park S., Ayele B.T. After-ripening induced transcriptional changes of hormonal genes in wheat seeds: the cases of brassinosteroids, ethylene, cytokinin and salicylic acid. PLoS One. 2014; 30;9(1): e87543. doi: 10.1371/journal.pone.0087543.
Xiong J.Y., Lai C.X., Qu Z., Yang X..Y, Qin X.H., Liu G.Q.Recruitment of AtWHY1 and AtWHY3 by a distal element upstream of the kinesin gene AtKP1 to mediate transcriptional repression.Plant Mol Biol. 2009;71(4-5):437-449.
