# Supplementary material for: Comparative transcriptomic analysis reveals genes regulating the germination of morphophysiologically dormant Paris polyphylla seeds during a warm stratification
Source: PLoS One. 2019 Feb 21;14(2):e0212514. doi: 10.1371/journal.pone.0212514 (PMC6383930; doi:10.1371/journal.pone.0212514)
Supplement: S13 Table — (XLSX) [file pone.0212514.s019.xlsx]

## Sheet: Sheet1
S13 Table. Differential expression of plant hormone signaling genes among five P. polyphylla tissues.
KO ID	KO name/description	Arabidopsis homolog	Arabidopsis gene name	Involved hormone	Unigene ID	DEG under seed stratification	fpkm(Seed)	fpkm(S_Str)	fpkm(S_Ger)	fpkm(StL)	fpkm(Root)	%max.FPKM(Seed)	%max.FPKM (S-Str)	% max.FPKM (S-Ger)	%max.FPKM (S-StL)	%max.FPKM (Root)	UP_DOWN_REGULATION(Seed vs S_Str)	log2ratio(Seed vs S_Str)	q value(Seed vs S_Str)	UP_DOWN_REGULATION(S_Str vs S_Ger)	log2ratio(S_Str vs S_Ger)	q value(S_Str vs S_Ger)	UP_DOWN_REGULATION(Seed vs S_Ger)	log2ratio(Seed vs S_Ger)	q value(Seed vs S_Ger)	UP_DOWN_REGULATION(Seed vs StL)	log2ratio(Seed vs StL)	q value(Seed vs StL)	UP_DOWN_REGULATION(S_Ger vs Root)	log2ratio(S_Ger vs Root)	q value(S_Ger vs Root)	UP_DOWN_REGULATION(S_Ger vs StL)	log2ratio(S_Ger vs StL)	q value(S_Ger vs StL)	UP_DOWN_REGULATION(S_Str vs StL)	log2ratio(S_Str vs StL)	q value(S_Str vs StL)	UP_DOWN_REGULATION(StL vs Root)	log2ratio(StL vs Root)	q value(StL vs Root)	UP_DOWN_REGULATION(S_Str vs Root)	log2ratio(S_Str vs Root)	q value(S_Str vs Root)	UP_DOWN_REGULATION(Seed vs Root)	log2ratio(Seed vs Root)	q value(Seed vs Root)
K14496	PYL; abscisic acid receptor PYR/PYL family	AT4G17870.1	PYR1; RCAR11	ABA	c134152_g1	c134152_g1	13.79	71.57	70.19	25.42	144.41	9.5492	49.5603	48.6047	17.6027	100	UP	2.6689	1.4218e-08		-0.10136	0.99565	UP	2.4193	6.4198e-08		0.92531	0.64825	UP	1.0814	2.8557e-05	DOWN	-1.4988	0.00026666	DOWN	-1.7175	8.1005e-05	UP	2.4532	7.1173e-18		0.86799	2.6876e-05	UP	3.2904	4.9337e-24
K14496	PYL; abscisic acid receptor PYR/PYL family	AT2G38310.1	PYL4; RCAR10	ABA	c126034_g1	c126034_g1	1.59	216.17	120.43	15.49	60.83	0.735532	100	55.7108	12.8622	28.1399	UP	7.3818	1.3637e-48		-0.91671	5.4318e-06	UP	6.3168	1.0981e-27		3.3288	0.0070155		-0.94627	0.00026806	DOWN	-2.9928	1.9647e-19	DOWN	-4.0269	1.246e-43	UP	1.9195	2.3508e-06	DOWN	-1.975	6.1826e-20	UP	5.1603	3.7852e-14
K14496	PYL; abscisic acid receptor PYR/PYL family	AT5G53160.2	PYL8; RCAR3	ABA	c138003_g1	c138003_g1	31.4	59.84	48.98	62.17	162.3	19.3469	36.87	30.1787	38.3056	100	UP	1.2196	0.0041882		-0.36033	0.99565		0.71097	0.22912	UP	1.0621	0.0019466	UP	1.7748	3.1174e-19		0.34635	0.62736		-0.13138	0.99643	UP	1.3015	1.6987e-13	UP	1.3024	4.5236e-15	UP	2.2755	5.11e-29
K14496	PYL; abscisic acid receptor PYR/PYL family	AT1G01360.1	PYL9; RCAR1	ABA	c138003_g2	c138003_g2	28.39	134.43	86.5	48.85	146.09	19.4332	92.0186	59.2101	33.4383	100	UP	2.5632	6.4078e-19		-0.72684	0.0074722	UP	1.688	1.733e-07		0.80098	0.2002		0.77332	0.00093515		-0.89186	0.0067225	DOWN	-1.7361	5.1695e-11	UP	1.5382	2.0697e-12		-0.065565	0.99448	UP	2.2511	9.7014e-21
K14497	PP2C; protein phosphatase 2C [EC:3.1.3.16]	AT1G72770.4	HAB1	ABA	c142214_g1	c142214_g1	51.19	20.5	36.51	30.9	30.14	100	40.0469	71.3225	60.3634	58.8787	DOWN	-1.0348	2.5556e-08		0.76308	0.0081117		-0.41998	0.12141		-0.69315	0.0044785		-0.24588	0.87436		-0.27797	0.99781		0.3677	0.097864		-0.094862	0.9993		0.40516	0.12967		-0.87609	0.002325
K14497	PP2C; protein phosphatase 2C [EC:3.1.3.16]	AT5G59220.1	HAI1; SAG113	ABA	c143278_g1	c143278_g1	42.18	1.46	3.19	2.74	18.03	100	3.46136	7.56283	6.49597	42.7454	DOWN	-4.5797	8.2846e-12		1.071	0.99565	DOWN	-3.657	5.605e-10	DOWN	-3.82	2.7414e-10	UP	2.5268	0.0039298		-0.16785	0.99781		0.78576	0.99643	UP	2.5677	0.0026187	UP	3.4858	0.00012763		-1.3404	0.0096892
K14497	PP2C; protein phosphatase 2C [EC:3.1.3.16]	AT3G11410.1	AHG3; PP2CA	ABA	c146828_g1	c146828_g1	41.79	107.43	191.45	121.62	123.5	21.8282	56.1139	100	63.5257	64.5077	UP	1.621	1.9367e-05		0.76726	0.00030895	UP	2.24	9.0686e-18	UP	1.5359	7.8853e-07		-0.61261	0.0081965		-0.70886	0.0048342		-0.059004	0.99643		-0.030712	0.9993		0.042607	0.99448	UP	1.4171	3.4392e-07
K14497	PP2C; protein phosphatase 2C [EC:3.1.3.16]	AT3G11410.1	AHG3;PP2CA	ABA	c149313_g1	c149313_g1	81.63	3.3	5.63	5.91	7.85	100	4.04263	6.89697	7.23999	9.61656	DOWN	-4.339	6.2089e-25		0.70014	0.99565	DOWN	-3.7871	3.0198e-22	DOWN	-3.7483	4.4111e-22		0.51331	0.9957		0.034	0.99781		0.61673	0.99643		0.35235	0.9993		1.1014	0.44594	DOWN	-3.484	3.4382e-20
K14498	SNRK2; serine/threonine-protein kinase SRK2 [EC:2.7.11.1]	AT5G63650.1	SNRK2.5; MBK5.13; SRK2H	ABA	c141271_g1	c141271_g1	39.67	88.96	53.06	46.27	55.66	44.5931	100	59.6448	87.2032	62.5674	UP	1.4604	0.0010181		-0.81983	0.090878		0.49224	0.99601		0.2667	0.99721		0.11172	0.9957		-0.23034	0.99781		-1.1676	0.0093557		0.2151	0.9993		-0.82016	0.092382		0.39372	0.78208
K14498	SNRK2; serine/threonine-protein kinase SRK2 [EC:2.7.11.1]	AT1G10940.1	SNRK2.4; ASK1; SRK2A	ABA	c129440_g1		224.37	238.66	336.59	216.31	541.72	41.4181	44.056	62.1336	39.9302	100		0.37711	0.99842		0.4253	9.4141e-06		0.65413	6.3317e-08		-0.015093	0.99721		0.72051	3.428e-17		-0.67402	3.817e-09		-0.36614	0.72434	UP	1.2676	5.1205e-51	UP	1.0338	7.9003e-43	UP	1.1644	2.8422e-48
K14498	SNRK2; serine/threonine-protein kinase SRK2 [EC:2.7.11.1]	AT4G33950.2	SNRK2.6; SRK2E; OST1	ABA	c132320_g1		81.74	44.98	47.32	10.58	83.28	98.1508	54.0106	56.8204	12.7041	100		-0.56714	0.0016871		-0.0015414	0.99565		-0.71696	0.0085084	DOWN	-2.912	5.4325e-18		0.84729	0.0036057	DOWN	-2.1999	1.8348e-07	DOWN	-2.3188	3.6884e-07	UP	2.9202	9.0063e-19		0.7337	0.00076787		-0.079916	0.99601
K14498	SNRK2; serine/threonine-protein kinase SRK2 [EC:2.7.11.1]	AT4G33950.1	SNRK2.6; SRK2E; OST1	ABA	c145938_g2		74.94	109.73	141.79	95.93	401.83	18.6497	27.3076	35.2861	23.8733	100		0.83987	0.024841		0.29818	0.23066		0.98977	6.7348e-06		0.39559	0.57068	UP	1.5388	1.0026e-36		-0.59898	0.01174		-0.41821	0.94892	UP	2.0109	4.0267e-57	UP	1.725	3.0584e-50	UP	2.3184	1.2076e-69
K14498	SNRK2; serine/threonine-protein kinase SRK2 [EC:2.7.11.1]	AT1G78290.3	SNRK2.8; SRK2C	ABA	c142421_g1		51.26	38.84	58.74	72.5	111.11	46.1345	34.9563	52.8665	65.2507	100		-0.1111	0.58876		0.52531	0.19069		0.26594	0.99601		0.51936	0.31502		0.9462	5.1273e-05		0.24862	0.96019		0.65652	0.0021383		0.57062	0.0090395	UP	1.3595	3.9779e-11	UP	1.0019	7.0585e-07
K14432	ABF; ABA responsive element binding factor	AT3G56850.1	AREB3	ABA	c151879_g1	c151879_g1	356.89	67.35	24.55	0.35	0.26	100	18.8714	6.87887	0.0980694	0.0728516	DOWN	-2.1513	1.5098e-38	DOWN	-1.4677	0.0019709	DOWN	-3.7673	2.2579e-58	DOWN	-10.181	1.6308e-45	DOWN	-7.1549	0.00013502	DOWN	-6.4181	8.2204e-05	DOWN	-8.0032	1.2079e-11		-0.86378	0.9993	DOWN	-8.7347	1.0738e-10	DOWN	-11.132	4.4877e-40
K14432	ABF; ABA responsive element binding factor	AT3G56850.1	AREB3	ABA	c144664_g1	c144664_g1	61.85	36.68	7.93	0	0.13	100	59.3048	12.8213	0	0.210186		-0.42948	0.32804		-2.1399	0.014757	DOWN	-2.7176	1.3477e-05	DOWN	-6.1809	1.6535e-08		-5.8044	0.14885		-3.4328	0.26932	DOWN	-5.5977	1.4197e-05				DOWN	-8.0564	4.8954e-05	DOWN	-8.7323	3.9199e-07
K14432	ABF; ABA responsive element binding factor	AT3G56850.1	AREB3	ABA	c140327_g2	c140327_g2	146.35	131.18	38.95	0.14	0	100	89.6344	26.6143	0.0956611	0		-0.22239	0.926		-1.7219	0.09974	DOWN	-2.0926	0.0035632	DOWN	-9.5693	0.0001079		-3.5918	0.1696		-7.4815	0.13416	DOWN	-9.3208	0.00063944				DOWN	-5.3361	8.7796e-05	DOWN	-5.8224	2.2905e-06
K14432	ABF; ABA responsive element binding factor	AT2G36270.2	ABI5	ABA	c144660_g1	c144660_g1	1769.34	27.01	16.03	3.73	95.43	100	1.52656	0.905988	0.210813	5.39354	DOWN	-5.7511	0		-0.78479	0.55885	DOWN	-6.6842	0	DOWN	-8.7974	0	UP	2.6144	4.5465e-17		-2.118	0.020739	DOWN	-3.0202	1.7379e-05	UP	4.6054	3.1843e-27	UP	1.7176	9.4446e-12	DOWN	-4.28	0
K14432	ABF; ABA responsive element binding factor	AT1G03970.1	GBF4	ABA	c138461_g1		31.28	58.86	30.38	31.17	82.19	38.0582	71.6146	36.9631	37.9243	100		1.2675	0.033697		-1.0912	0.047661		0.027949	0.99601		0.083666	0.99721	UP	1.5491	5.2713e-05		0.050912	0.99781		-1.1577	0.044977	UP	1.3712	0.00012314		0.34585	0.28849	UP	1.3668	7.7326e-05
K14432	ABF; ABA responsive element binding factor	AT1G45249.1	ABF2	ABA	c138582_g1		15.01	31.92	35.27	19.48	94.62	15.8635	33.7349	37.2754	20.5876	100		1.4191	0.012579		0.039991	0.99565		1.3108	0.0077048		0.28855	0.99721	UP	1.3268	3.1333e-07		-1.0271	0.040536		-1.1045	0.065343	UP	2.2268	6.4547e-16	UP	1.2547	1.9346e-08	UP	2.4273	6.0564e-18
K14493	GID1; gibberellin receptor GID1 [EC:3.-.-.-]	AT5G27320.1	GID1C	gibberellic acid	c144250_g1	c144250_g1	111.33	332.26	147.77	373.1	256.76	29.8392	89.0539	39.606	100	68.818	UP	1.8657	3.9809e-39	DOWN	-1.2398	2.7752e-24		0.47759	0.066039	UP	1.7826	2.5416e-50		0.83142	3.865e-10	UP	1.3002	7.609e-34		-0.057023	0.28021		-0.59577	3.3478e-07		-0.52047	0.0013724	UP	1.0988	3.8237e-20
K14495	GID2; F-box protein GID2	AT4G24210.1	SLY1	gibberellic acid	c152084_g1	c152084_g1	48.06	119.69	74.95	191.61	98.59	25.0822	62.4654	39.1159	100	51.4535	UP	1.5827	2.9012e-05		-0.76062	0.06633		0.67377	0.43016	UP	1.8737	7.3928e-12		0.36313	0.85991	UP	1.1952	1.203e-06		0.31713	0.045099		-0.95899	0.00047926		-0.50953	0.5098		0.82666	0.018043
K14494	DELLA; DELLA protein	AT1G14920.1	GAI;RGA2	gibberellic acid	c143401_g1	c143401_g1	20.09	2.62	14.85	9.46	20.15	99.7022	13.0025	73.6973	46.9479	100	DOWN	-2.6536	6.3573e-07	UP	2.4337	0.00036488		-0.36816	0.99601		-1.0506	0.076137		0.4725	0.84922		-0.68723	0.71444		1.6291	0.028825		1.0328	0.054795	UP	2.7942	5.3708e-07		-0.1059	0.99601
K14494	DELLA; DELLA protein	AT3G03450.1	RGL2	gibberellic acid	c141357_g1	c141357_g1	60.12	89.81	107.58	74.94	136.99	43.8864	65.5595	78.5313	54.7047	100	UP	1.2902	7.7936e-13		-0.046695	0.99565	UP	1.0953	4.2887e-13		0.69011	8.3764e-05		0.51213	4.7438e-05		-0.40997	0.022892		-0.57407	0.023305		0.79514	1.2037e-13		0.35339	1.0182e-05	UP	1.3972	6.8413e-34
K16189	PIF4; phytochrome-interacting factor 4	AT2G20180.7	PIF1; PIL5	gibberellic acid	c152411_g1	c152411_g1	7.3	3.72	16.97	8.7	1.24	43.0171	21.921	100	51.2669	7.30701		-0.65443	0.59549	UP	2.0077	0.0011575		1.205	0.11102		0.1916	0.99721	DOWN	-3.5599	2.2376e-06		-1.0182	0.18285		0.8721	0.33632		-2.6686	0.013764		-1.6642	0.46467		-2.5651	0.03427
K14485	TIR1; transport inhibitor response 1	AT3G62980.1	TIR1	auxin; ethylene	c141867_g1		63.39	85.83	102.65	25.83	77.62	61.7535	83.6142	100	25.1632	75.6162		0.74758	0.91318		0.17635	0.99565		0.77565	0.50172		-1.2358	0.20934		-0.34163	0.9957	DOWN	-2.0162	0.00053767	DOWN	-1.9573	0.0036816		1.5476	0.018884		-0.27733	0.99448		0.22378	0.99601
K14485	TIR1; transport inhibitor response 1	AT3G62980.1	TIR1	auxin; ethylene	c141867_g2		70.2	81.9	96.43	25.64	93.8	72.7989	84.9321	100	26.5892	97.2726		0.51054	0.88375		0.16489	0.99565		0.52715	0.13423	DOWN	-1.415	3.5449e-07		-0.00594	0.9957	DOWN	-1.9469	1.4734e-14	DOWN	-1.8995	1.1026e-10	UP	1.814	5.4806e-14		0.046901	0.84043		0.31097	0.17724
	Transducin family protein / WD-40 repeat family protein;TOPLESS	AT1G15750.4	TPL;WSIP1	auxin	c130292_g1		38.99	23.31	30.31	18.56	26.17	100	59.7846	77.7379	47.6019	67.1198		-0.45795	0.0014313		0.31005	0.51504		-0.29618	0.40989	DOWN	-1.0371	6.0801e-06		-0.18277	0.9957		-0.74577	0.017421		-0.55313	0.64625		0.43604	0.24034		0.015232	0.99448		-0.68919	0.033769
	TOPLESS-related	AT3G16830.1	TPR2	auxin	c145029_g1		17.6	8.49	8.22	6.13	2.92	100	48.2386	46.7045	34.8295	16.5909		-0.76809	0.0053922		-0.1152	0.99565		-1.0316	0.0071879	DOWN	-1.4877	0.00012126		-1.4616	0.026462		-0.46089	0.99781		-0.6935	0.86671		-1.1277	0.31614		-1.6889	0.010573	DOWN	-2.7034	3.4548e-09
	PIN-FORMED 1;auxin efflux carrier	AT1G73590.1	PIN1	auxin	c142174_g1		6.35	1.53	8.01	14.18	3.4	44.7814	10.7898	56.488	100	23.9774		-1.7696	0.16265		2.3221	0.080769		0.40423	0.99601		1.1958	0.31287		-1.2018	0.49183		0.7868	0.62118	UP	2.9915	0.00025047		-2.1156	0.013847		1.0083	0.90463		-1.0078	0.99601
	auxin efflux carrier	AT1G23080.2	PIN7	auxin	c151672_g1	c151672_g1	3.44	11.73	24.72	18.79	3.04	13.9159	47.4515	100	76.0113	12.2977		2.05	0.011631		0.99902	0.025132	UP	2.9008	2.7919e-08	UP	2.4861	1.6399e-05	DOWN	-2.9838	8.3693e-09		-0.41946	0.99781		0.46215	0.28173	DOWN	-2.6913	5.2576e-06		-2.0968	0.0055592		-0.29328	0.99601
K13946	AUX1; auxin influx carrier (AUX1 LAX family)	AT2G38120.1	AUX1; MAP1; PIR1; WAV5	auxin	c143837_g1	c143837_g1	4.31	23.64	10.19	11.43	1.73	18.2318	100	43.1049	48.3503	7.3181	UP	2.7471	0.0010333		-1.287	0.1774		1.3118	0.79752		1.4486	0.5639		-2.519	0.092853		0.13205	0.99781		-1.2724	0.18426		-2.778	0.051453	DOWN	-3.9181	2.7855e-05		-1.4175	0.99601
K13946	AUX1; auxin influx carrier (AUX1 LAX family)	AT5G01240.1	LAX1	auxin	c151234_g2		4.06	9.03	11.81	51.42	18.63	7.89576	17.5613	22.9677	100	36.231		1.4262	0.22198		0.31475	0.99565		1.5927	0.049947	UP	3.7236	3.1313e-23		0.72563	0.31918	UP	2.1261	1.5243e-13	UP	2.3234	9.9877e-17	DOWN	-1.5274	5.3631e-08		0.92834	0.029432	UP	2.1081	3.6515e-05
K13946	AUX1; auxin influx carrier (AUX1 LAX family)	AT1G77690.1	LAX3	auxin	c137523_g1	c137523_g1	0.23	2.74	10.13	2.96	1.61	2.27048	27.0484	100	29.2201	15.8934		3.8684	0.38266		1.8171	0.17552	UP	5.5372	0.0039084		3.7308	0.57138		-2.6151	0.038795		-1.8112	0.18865		-0.11156	0.99643		-0.93089	0.9993		-0.91013	0.99448		2.7118	0.99601
	AT-ERABP1; endoplasmic reticulum auxin binding protein 1	AT4G02980.1	ABP1	auxin	c138961_g1		28.97	24.47	38.35	44.52	70.39	41.1564	34.7635	54.4822	63.2476	100		0.058408	0.99842		0.57535	0.58117		0.48548	0.99601		0.67188	0.54531		0.90818	0.022863		0.18159	0.99781		0.63954	0.08821		0.59962	0.14308	UP	1.3715	1.774e-05	UP	1.1834	0.00038061
K14486	ARF; auxin response factor	AT1G59750.4	ARF1	auxin	c131592_g1		15.13	12.52	32.48	3.64	9.79	46.5825	38.5468	100	11.2069	30.1416		0.023993	0.99842		1.3	0.14561		1.1757	0.33173		-2.0099	0.27812		-1.685	0.041026	DOWN	-3.1905	0.00054106		-2.0079	0.29567		1.3785	0.87997		-0.49704	0.99448		-0.71952	0.99601
K14486	ARF; auxin response factor	AT1G59750.2	ARF1	auxin	c153883_g3	c153883_g3	31.49	43.8	91.36	45.2	54.06	34.468	47.9422	100	49.4746	59.1725		0.27721	0.99842		0.95051	8.8497e-07	UP	1.0794	9.2751e-07		0.15998	0.99721		-0.39318	0.10325		-0.92427	1.6805e-05		-0.091167	0.99643		0.40413	0.14493		0.44528	0.016707		0.47602	0.032508
K14486	ARF; auxin response factor	AT1G59750.4	ARF1	auxin	c140235_g2	c140235_g2	25.56	43.47	67.15	33.11	65.39	38.064	64.7357	100	49.3075	97.379		1.3277	0.12329		0.83438	0.064413	UP	2.0138	1.249e-05		0.64859	0.99721		-0.058867	0.9957	DOWN	-1.37	0.0020562		-0.653	0.97674		1.1841	0.0059768		0.66347	0.071955	UP	1.7446	4.4408e-05
	ARF; auxin response factor	AT5G62000.5	ARF2;ARF1-BP;HSS; ORE14	auxin	c139686_g2	c139686_g2	44.65	89.86	76.15	12.04	41.22	49.6884	100	84.7429	15.8109	45.8714	UP	1.2165	5.2671e-07		-0.24476	0.99565		0.82348	0.00035696	DOWN	-1.8439	3.7319e-10		-0.82777	3.9466e-05	DOWN	-2.6722	5.7059e-26	DOWN	-3.0343	9.0749e-32	UP	1.7174	6.6329e-09	DOWN	-1.1846	3.8572e-08		-0.21453	0.99601
K14486	ARF; auxin response factor	AT2G33860.1	ARF3;ETT	auxin	c131817_g1		17.03	16.68	19.13	4.79	27.03	63.0041	61.7092	70.7732	17.7211	100		0.25446	0.99842		0.12873	0.99565		0.2349	0.99601	DOWN	-1.7947	0.00012253		0.52938	0.3026	DOWN	-2.0344	6.8709e-06	DOWN	-2.0231	8.2539e-05	UP	2.4368	6.9222e-11		0.54606	0.045913		0.55404	0.10109
K14486	ARF; auxin response factor	AT1G19850.2	MP;ARF5;IAA24	auxin	c151595_g1	c151595_g1	9.15	52.28	32.5	7.87	18.28	17.5019	100	62.1653	24.2154	34.9656	UP	2.7991	5.8507e-27		-0.75441	0.00082631	UP	1.8964	4.8654e-11		-0.18355	0.99721		-0.80094	0.002323	DOWN	-2.0848	7.1541e-13	DOWN	-2.9566	1.9721e-29	UP	1.1568	0.0013603	DOWN	-1.6674	7.0643e-14		0.88521	0.011124
	ARF; auxin response factor	AT1G30330.1	ARF6	auxin	c105833_g1	c105833_g1	58.86	2.33	13.97	9.88	16.83	100	3.95855	23.7343	16.7856	28.5933	DOWN	-4.3736	2.4045e-23	UP	2.5162	0.0015263	DOWN	-2.0058	4.1088e-11	DOWN	-2.5375	1.7866e-14		0.30126	0.9957		-0.53657	0.99781		1.8622	0.023231		0.71087	0.50769	UP	2.7054	4.8664e-05	DOWN	-1.9147	2.8753e-09
	ARF; auxin response factor	AT1G30330.3	ARF6	auxin	c135065_g1	c135065_g1	32.46	7.05	23.34	17.3	12.78	100	21.719	71.9039	53.2964	39.3715	DOWN	-1.9023	0.00011639		1.647	0.021476		-0.40349	0.99601		-0.86034	0.2674		-0.81854	0.40598		-0.46165	0.99781		1.068	0.13988		-0.48385	0.9993		0.71645	0.60594		-1.4323	0.02743
	ARF; auxin response factor	AT1G30330.1	ARF6	auxin	c151001_g1	c151001_g1	26.7	7.79	22.77	23.05	29.67	89.9899	26.2555	76.7442	77.6879	100	DOWN	-1.4952	1.8218e-10	UP	1.4797	4.3314e-07		-0.16374	0.99601		-0.18071	0.99721		0.41082	0.3123		-0.021777	0.99781	UP	1.3405	1.0658e-07		0.30564	0.41792	UP	1.7785	5.8845e-13		0.036842	0.99601
	ARF; auxin response factor	AT5G20730.2	ARF7;BIP;IAA21;, IAA23; IAA25;MSG1; NPH4;TIR5	auxin	c140967_g1		13.45	2.88	12.21	15.28	7.79	88.0236	18.8482	79.9084	100	50.9817		-1.9364	0.0082377		2.0149	0.035582		-0.069863	0.99601		0.22207	0.99721		-0.61499	0.93766		0.28713	0.99781	UP	2.1846	0.0019127		-1.0291	0.4119		1.2878	0.27913		-0.8951	0.80775
	ARF; auxin response factor	AT5G37020.2	ARF8	auxin	c112366_g1	c112366_g1	34.17	1.35	9.33	6.1	14.29	100	3.95083	27.3047	17.8519	41.8203	DOWN	-4.3641	4.9805e-07		2.7116	0.17442		-1.8008	0.006229	DOWN	-2.4422	0.00042138		0.65605	0.9957		-0.64616	0.99781		1.948	0.41694		1.1752	0.55904		3.2556	0.0084003		-1.355	0.087366
	ARF; auxin response factor	AT5G37020.3	ARF8	auxin	c138760_g3	c138760_g3	12.06	0.53	6.27	3.01	5.76	100	4.39469	51.99	24.9585	47.7612	DOWN	-4.2151	0.0012408		3.4915	0.11353		-0.87185	0.92397		-1.9569	0.11666		-0.074789	0.9957		-1.0898	0.99781		2.2843	0.54715		0.88808	0.9993		3.3047	0.079793		-1.1569	0.67175
K14486	ARF; auxin response factor	AT4G23980.1	ARF9	auxin	c148686_g2	c148686_g2	19.29	20.71	62.79	15.74	21.29	30.7215	32.983	100	25.0677	33.9067		0.39628	0.99842	UP	1.5301	7.0189e-10	UP	1.7781	6.1623e-11		-0.2534	0.99721	DOWN	-1.534	1.3293e-09	DOWN	-2.0363	1.502e-13		-0.62361	0.85069		0.37534	0.9993		-0.11594	0.99448		0.033861	0.99601
	ARF; auxin response factor	AT1G77850.1	ARF17	auxin	c122217_g1	c122217_g1	37.68	15	7.93	3.15	3.92	100	39.8089	21.0456	8.35987	10.4034	DOWN	-1.0418	0.00025741		-0.99015	0.38054	DOWN	-2.1802	3.3578e-08	DOWN	-3.5454	3.6678e-13		-0.98391	0.60346		-1.3699	0.36203	DOWN	-2.4775	0.00098433		0.25908	0.9993	DOWN	-2.0861	0.0037809	DOWN	-3.3744	3.4558e-12
K14486	ARF; auxin response factor	AT3G61830.2	ARF18	auxin	c144687_g1	c144687_g1	7.78	3.37	20.98	3.16	18.06	37.0829	16.0629	100	15.062	86.082		-0.91878	0.40114	UP	2.5665	3.1049e-05		1.4994	0.017915		-1.2638	0.58206		-0.18257	0.9957	DOWN	-2.768	1.555e-05		-0.31891	0.99643	UP	2.4585	0.0001888	UP	2.2719	0.00016155		1.1066	0.078751
	ARF; auxin response factor	AT1G19220.1	ARF19;IAA22	auxin	c153567_g2	c153567_g2	49.89	51.88	98.38	60.07	57.48	50.7115	52.7343	100	61.0592	58.4265		0.34857	0.99842		0.85043	0.0032033	UP	1.0507	0.0013833		0.30936	0.99721		-0.73637	0.017264		-0.74615	0.031887		-0.013138	0.99643		-0.11717	0.9993		0.0020119	0.99448		0.1041	0.99601
K14484	IAA; auxin-responsive protein IAA	AT3G04730.1	IAA16	auxin; ABA	c132474_g1	c132474_g1	76.98	1.7	4.62	24.27	0.1	100	2.20837	6.00156	31.5277	0.129904	DOWN	-5.2118	1.704e-16		1.373	0.99565	DOWN	-3.9871	1.8448e-14	DOWN	-1.6224	1.2894e-05		-5.4674	0.24881	UP	2.3599	0.0046487	UP	3.6155	7.0776e-05	DOWN	-7.9543	9.0755e-05		-4.2064	0.77094	DOWN	-9.6647	4.8661e-12
K14484	IAA; auxin-responsive protein IAA	AT3G04730.1	IAA16	auxin; ABA	c137001_g1	c137001_g1	45.03	3.72	10.84	9.13	2.3	100	8.26116	24.0728	20.2754	5.10771	DOWN	-3.303	6.5609e-08		1.4679	0.56382	DOWN	-1.9835	0.00028376	DOWN	-2.2587	6.5256e-05		-2.193	0.18488		-0.28003	0.99781		1.0704	0.62481		-2.0399	0.38941		-0.8372	0.99448	DOWN	-4.3867	1.6091e-08
K14484	IAA; auxin-responsive protein IAA	AT3G04730.1	IAA16	auxin; ABA	c134756_g1		147.08	71.62	100.71	75.43	216.42	67.9604	33.0931	46.5345	34.8535	100		-0.74723	1.1686e-06		0.41962	0.20615		-0.47589	0.032507		-0.92291	1.2509e-05	UP	1.1411	1.117e-10		-0.45182	0.33888		-0.14961	0.99643	UP	1.466	1.6511e-17	UP	1.4487	6.4496e-19		0.45498	0.0014667
K14484	IAA; auxin-responsive protein IAA	AT5G43700.1	IAA4;AUX2-11	auxin	c139030_g1		8.7	0.39	6.01	21.07	0.42	41.2909	1.85097	28.524	100	1.99336		-4.1989	0.064276		3.8866	0.32411		-0.46053	0.99601		1.3204	0.42161		-3.8044	0.27062		1.7761	0.093659	UP	5.5453	0.000312	DOWN	-5.7075	0.00058136		-0.029843	0.99448		-4.4752	0.1066
K14484	IAA; auxin-responsive protein IAA	AT5G43700.1	IAA4;AUX2-11	auxin	c143696_g1		3.6	0.2	2.77	24.19	1.9	14.8822	0.826788	11.451	100	7.85449		-3.8339	0.22765		3.6643	0.59863		-0.31792	0.99601	UP	2.7527	0.00025049		-0.51166	0.9957	UP	3.0658	5.6104e-05	UP	6.6126	7.8306e-07	DOWN	-3.7044	1.1539e-05		3.0405	0.65159		-1.0398	0.99601
K14484	IAA; auxin-responsive protein IAA	AT3G16500.1	IAA26;PAP1	auxin	c147875_g1	c147875_g1	1.65	2.83	19.82	4.47	4.56	8.32492	14.2785	100	22.553	23.0071		1.0639	0.99842	UP	2.7399	0.00016553	UP	3.6555	1.3666e-05		1.4743	0.99721	DOWN	-2.0852	0.0022522	DOWN	-2.1861	0.0018771		0.43638	0.99643		-0.026051	0.9993		0.54265	0.99448		1.3601	0.85139
K14484	IAA; auxin-responsive protein IAA	AT4G29080.1	IAA27;PAP2	auxin	c133318_g1	c133318_g1	58.1	36.59	140.95	146.05	91.5	39.7809	25.0531	96.508	100	62.6498		-0.3764	0.12574	UP	1.8736	7.6169e-16	UP	1.349	9.7772e-09	UP	1.3702	9.298e-10		-0.58591	0.010262		0.016429	0.99781	UP	1.7727	1.573e-17		-0.7293	0.0031469	UP	1.1757	2.1349e-06		0.5528	0.037844
K14484	IAA; auxin-responsive protein IAA	AT3G17600.1	IAA31	auxin	c142426_g1	c142426_g1	20.65	0.23	0.23	0.29	0	100	1.1138	1.1138	1.40436	0	DOWN	-5.8257	0.0013172		-0.24264	0.99565	DOWN	-6.2166	0.0028506	DOWN	-5.5949	0.0026527					0.61688	0.99781		0.25683	0.99643							DOWN	-4.848	0.0030456
K14487	GH3; auxin responsive GH3 gene family	AT2G14960.1	GH3.1	auxin	c142848_g1	c142848_g1	9.21	11.39	63.63	57.93	3.4	14.4743	17.9004	100	91.042	5.34339		0.64523	0.99842	UP	2.3774	7.3175e-12	UP	2.8743	7.7478e-14	UP	2.731	2.1181e-12	DOWN	-4.1647	4.272e-19		-0.14816	0.99781	UP	2.1118	7.6153e-11	DOWN	-4.1435	1.347e-17		-1.8994	0.064727		-1.5006	0.42447
K14487	GH3; auxin responsive GH3 gene family	AT2G14960.1	GH3.1	auxin	c153937_g1	c153937_g1	27.08	83.4	14.31	54.59	75.35	32.47	100	17.1583	65.4556	90.3477	UP	2.3838	7.7342e-14	DOWN	-2.4551	1.0063e-15		-0.21962	0.99601	UP	1.618	1.6562e-06	UP	2.1669	1.2128e-11	UP	1.8329	3.2712e-08		-0.73966	0.069251		0.20706	0.9993		-0.40027	0.71887	UP	1.737	1.0054e-09
K14487	GH3; auxin responsive GH3 gene family	AT2G23170.1	GH3.3	auxin; JA	c142848_g2	c142848_g2	4.29	4.62	29.31	27.36	3.3	14.6366	15.7625	100	93.347	11.259		0.39773	0.99842	UP	2.5926	0.00020941	UP	2.8421	0.00013052	UP	2.7133	0.00033883	DOWN	-3.1129	3.2026e-05		-0.13363	0.99781	UP	2.3416	0.00023824	DOWN	-3.1062	8.0033e-05		-0.63227	0.99448		-0.48101	0.99601
K14487	GH3; auxin responsive GH3 gene family	AT5G54510.1	GH3.6;DFL1	auxin; JA	c131532_g1		11.38	1.9	1.4	19.12	0.73	59.5188	9.93724	7.32218	100	3.81799		-2.2896	0.11698		-0.51566	0.99565		-2.9536	0.1286		0.79397	0.99721		-0.89755	0.9957	UP	3.7427	0.0042628	UP	3.1097	0.0043294	DOWN	-4.7672	0.0019155		-1.5253	0.99448		-4.0613	0.055198
K14487	GH3; auxin responsive GH3 gene family	AT5G54510.1	GH3.6;DFL1	auxin; JA	c137573_g1		10.12	1.53	0.99	14.73	0.43	68.7033	10.387	6.72098	100	2.91921		-2.4261	0.066909		-0.6901	0.99565		-3.2645	0.062233		0.59472	0.99721		-1.1871	0.9957	UP	3.8544	0.003995		3.0469	0.0050351	DOWN	-5.1684	0.0017206		-1.9892	0.99448		-4.6618	0.023607
K14488	SAUR; SAUR family protein	AT5G53590.1	SAUR30	auxin	c84659_g1		0.84	2.27	9.1	34.49	78.29	1.07293	2.89948	11.6235	44.0542	100		1.763	0.99842		1.9126	0.99565		3.5274	0.99601		5.4352	0.045633	UP	3.1847	0.0017145		1.903	0.36722		3.6983	0.036173		1.1547	0.28233	UP	4.9853	7.7417e-05	UP	6.5019	0.00015726
K14488	SAUR; SAUR family protein	AT4G00880.1	SAUR31	auxin	c141114_g2	c141114_g2	20.11	151.31	278.4	719.97	99.55	2.79317	21.0162	38.6683	100	13.827	UP	3.2205	9.8811e-07		0.56913	0.27494	UP	3.6414	9.8709e-12	UP	5.0396	3.7965e-38	DOWN	-1.3575	0.00066672	UP	1.3934	8.9924e-11	UP	1.8451	2.8065e-18	DOWN	-2.8779	8.7795e-26		-0.90042	0.21563		2.0736	0.006593
K14488	SAUR; SAUR family protein	AT2G46690.1	SAUR32	auxin	c122390_g1		24.06	11.1	14.49	52.83	20.77	45.5423	21.0108	27.4276	100	39.3148		-0.81623	0.48501		0.30783	0.99565		-0.65667	0.99601		1.1841	0.14901		0.56892	0.9957	UP	1.8359	0.0047242	UP	2.0264	0.00047559		-1.394	0.0553		0.7647	0.67919		-0.298	0.99601
	SAUR; SAUR family protein	AT3G12830.1	SAUR72	auxin	c141796_g1		0.17	0.26	1.09	109.11	14.14	0.155806	0.238292	0.998992	100	12.9594		1.3036	0.99842		2.5647	0.99565		3.72	0.99601	UP	10.137	1.1698e-08		3.7045	0.078741	UP	6.4122	1.7265e-12	UP	8.8595	2.8741e-10	DOWN	-2.8347	2.4848e-08		6.1572	0.026313		7.2143	0.058502
K13415	BRI1; protein brassinosteroid insensitive 1 [EC:2.7.10.1 2.7.11.1]	AT4G39400.1	BRI1;BIN1;CBB2;DWF2	brassinosteroid	c151932_g1		31.73	32.43	41.07	18	14.83	77.2583	78.9627	100	43.8276	36.1091		0.31597	0.99842		0.272	0.49597		0.43969	0.38394		-0.78364	0.0064525	DOWN	-1.4396	2.1158e-09	DOWN	-1.2281	6.696e-07	DOWN	-1.0735	0.0015611		-0.33847	0.9993	DOWN	-1.2797	2.639e-05	DOWN	-1.2102	0.00011048
K14500	BSK; BR-signaling kinase [EC:2.7.11.1]	AT5G46570.1	BSK2	brassinosteroid	c144589_g1		18.78	8.34	14.07	16.94	33.56	55.9595	24.851	41.9249	50.4768	100		-0.88376	0.068952		0.68447	0.78893		-0.34757	0.99601		-0.11078	0.99721	UP	1.288	0.0041122		0.23198	0.99781		0.79904	0.15411		0.92904	0.03254	UP	1.8604	4.0698e-06		0.73017	0.089108
	CYTOKININ-INDEPENDENT 1; HISTIDINE KINASE	AT2G47430.1	CKI1	cytokinin	c86190_g1	c86190_g1	0	3.57	1.01	0	0.03	0	100	28.2913	0	0.840336	UP	4.8166	0.0031259		-1.8971	0.20786								-5.2374	0.33502				DOWN	-4.7879	0.0028955				DOWN	-7.2466	0.0028525
	CYTOKININ INDEPENDENT 2; histidine kinase 5	AT5G10720.1	AHK5;CKI2	cytokinin;ABA, ethylene	c149374_g1		2.23	6.08	2.54	0.36	0.14	36.6776	100	41.7763	14.1732	2.30263		2.0327	0.091216		-1.3973	0.37901		0.48716	0.99601		-2.5969	0.70141		-4.4106	0.12448		-3.0888	0.2496	DOWN	-4.6035	0.00095382		-1.4487	0.9993	DOWN	-5.9199	0.00057963		-4.1337	0.3075
	CYTOKININ INDEPENDENT 2; histidine kinase 5	AT5G10720.1	AHK5;CKI2	cytokinin;ABA, ethylene	c1038_g1	c1038_g1	0	3.73	0.69	0	0.03	0	100	18.4987	0	0.80429	UP	5.2776	0.00021516		-2.5081	0.018291								-4.5024	0.42487				DOWN	-5.2489	0.00019765				DOWN	-7.1226	0.00024648
	AHK2_3_4; arabidopsis histidine kinase 2/3/4 (cytokinin receptor) [EC:2.7.13.3]	AT1G27320.1	AHK3	cytokinin	c18449_g1	c18449_g1	0	4.36	1.02	0	0.09	0	100	23.3945	0	2.06422	UP	5.4222	7.7331e-05		-2.1701	0.026781								-3.4	0.33012				DOWN	-5.3935	7.0945e-05				DOWN	-5.6822	6.8729e-05
K14489	AHK2_3_4; arabidopsis histidine kinase 2/3/4 (cytokinin receptor) [EC:2.7.13.3]	AT1G27320.1	AHK3	cytokinin	c150507_g1		15.41	7.75	14.62	34.51	9.3	44.6537	22.4573	42.3645	100	26.9487		-0.69639	0.017203		0.85479	0.055565		0.010121	0.99601	UP	1.1923	3.8434e-06		-0.63565	0.23288	UP	1.1774	1.2013e-06	UP	1.9148	4.8296e-15	DOWN	-1.94	1.6711e-12		0.10709	0.99448		-0.83577	0.17525
K14489	AHK2_3_4; arabidopsis histidine kinase 2/3/4 (cytokinin receptor) [EC:2.7.13.3]	AT2G01830.2	CRE1;AHK4	cytokinin	c151946_g1		16.5	7.27	9.39	1.56	3.6	100	44.0606	56.9091	9.45455	21.8182		-0.73989	0.32349		0.34232	0.99565		-0.54585	0.99601	DOWN	-3.6644	0.00056399		-1.7049	0.19308		-3.1234	0.020587		-2.8984	0.066129		1.2915	0.9993		-1.4746	0.4532		-2.461	0.011166
K14489	AHK2_3_4; arabidopsis histidine kinase 2/3/4 (cytokinin receptor) [EC:2.7.13.3]	AT2G01830.5	CRE1;AHK4	cytokinin	c153218_g1	c153218_g1	24.65	11.76	29.96	10.87	18.51	82.2764	39.2523	100	36.2817	61.7824		-0.78304	0.00023562	UP	1.2799	5.6314e-07		0.3486	0.99173	DOWN	-1.1469	9.8147e-05		-0.66539	0.015663	DOWN	-1.5003	5.393e-08		-0.33779	0.99643		0.70795	0.056995		0.50248	0.083916		-0.52703	0.47678
K14490	AHP; histidine-containing phosphotransfer protein	AT3G21510.1	AHP1	cytokinin	c141184_g1	c141184_g1	84.88	13.86	27.28	39.06	97.29	87.2443	14.2461	28.0399	40.148	100	DOWN	-2.4539	2.1128e-05		1.0764	0.80856		-1.5258	0.011889		-0.98958	0.19362	UP	1.9406	0.00031885		0.53138	0.99781		1.4904	0.073125		1.2822	0.011567	UP	2.9049	2.3133e-07		0.20454	0.99601
K14490	AHP; histidine-containing phosphotransfer protein	AT3G21510.1	AHP1	cytokinin	c112256_g1	c112256_g1	52.58	8.92	26.5	17.9	34.17	100	16.9646	50.3994	34.0434	64.9867	DOWN	-2.2565	0.00063044		1.4927	0.32658		-0.91214	0.38024		-1.5022	0.057831		0.41945	0.9957		-0.59488	0.99781		0.78039	0.82637		0.88737	0.67461		1.8001	0.034675		-0.70294	0.99601
K14492	ARR-A; two-component response regulator ARR-A family	AT3G57040.2	ARR9	cytokinin	c139287_g2	c139287_g2	28.48	2.82	7.48	25.59	36.76	77.4755	7.67138	20.3482	69.6137	100	DOWN	-3.0566	3.9215e-05		1.3607	0.90381		-1.8442	0.011345		-0.048563	0.99721	UP	2.3417	0.00019569		1.7909	0.017063	UP	3.0341	8.0056e-05		0.42389	0.9993	UP	3.5904	3.2618e-07		0.28724	0.99601
K14491	ARR-B; two-component response regulator ARR-B family	AT1G67710.1	ARR11	cytokinin	c153328_g1		20.88	13.32	16.03	16.7	99.01	21.0888	13.4532	16.1903	16.867	100		-0.41912	0.99842		0.98606	0.57706		0.41866	0.99601		-0.19724	0.99721	UP	1.7333	0.00010593		-0.6207	0.99781		0.24795	0.99643	UP	2.227	7.1502e-07	UP	2.6073	1.1953e-08	UP	1.9417	5.3628e-06
K14505	CYCD3; cyclin D3, plant	AT5G67260.1	CYCLIN D3;2	cytokinin	c148489_g1	c148489_g1	18.81	1.83	17.87	1.15	0.97	100	9.72887	95.0027	6.11377	5.15683	DOWN	-3.0723	0.00027295	UP	3.2168	0.00099583		-0.0037436	0.99601	DOWN	-3.9859	0.00016225	DOWN	-4.1643	0.00018828	DOWN	-3.9869	0.00024689		-0.88756	0.99643		-0.30435	0.9993		-1.0596	0.99448	DOWN	-4.3783	0.00010749
K13413	MKK4_5; mitogen-activated protein kinase kinase 4/5 [EC:2.7.12.2]	AT3G21220.2	MKK5; MAP2K_A; MEK5	ethylene	c145745_g3		6.62	25.2	13.76	20.77	55.07	12.0211	45.7599	24.9864	37.7156	100		2.3613	0.012033		-1.0949	0.46392		1.1182	0.99601		1.8998	0.082542	UP	2.3046	5.828e-06		0.77684	0.82821		-0.43546	0.99643	UP	1.4008	0.0020922		1.0977	0.0054295	UP	3.2126	8.2832e-09
K13413	MKK4_5; mitogen-activated protein kinase kinase 4/5 [EC:2.7.12.2]	AT3G21220.2	MKK5; MAP2K_A; MEK5	ethylene	c145745_g4		29.19	40.29	50.91	53.98	16.9	54.0756	74.6388	94.3127	100	31.3079		0.75775	0.78543		0.26439	0.99565		0.87386	0.20546		0.92946	0.11033	DOWN	-1.5506	0.0012125		0.050793	0.99781		0.19778	0.70126	DOWN	-1.7283	0.00034973		-1.3983	0.020594		-0.88698	0.5974
K14513	EIN2; ethylene-insensitive protein 2	AT5G03280.1	EIN2; CKR1;ERA3; ORE2; ORE3; PIR2	ethylene; auxin;cytokinin;ABA;JA	c150516_g1		14.77	15.64	12.92	18.93	39.42	37.4683	39.6753	32.7752	48.0213	100		0.23998	0.99842		-0.10867	0.99565		-0.016971	0.99601		0.30523	0.99721	UP	1.0073	0.00020868		0.3174	0.82873		0.09132	0.7599		0.56297	0.034032		0.78661	0.00021244		0.78012	0.00077845
K14514	EIN3; ethylene-insensitive protein 3	AT3G20770.1	EIN3	ethylene	c147908_g1		64.82	45.03	83.22	99.52	108.11	59.9575	41.652	76.9772	92.0544	100		-0.21014	0.094264		0.83718	4.21e-05		0.47875	0.18277		0.78224	9.8226e-05		0.47474	0.030697		0.29868	0.21334	UP	1.0184	4.0952e-11		0.049095	0.9993	UP	1.1999	1.4836e-13		0.74325	1.8651e-06
K14515	EBF1_2; EIN3-binding F-box protein	AT2G25490.1	EBF1	ethylene	c153345_g1	c153345_g1	52.23	18.91	48.6	17.87	44.18	100	36.2052	93.05	34.2141	84.5874	DOWN	-1.1813	4.1542e-11	UP	1.2929	5.7354e-09		-0.036622	0.99601	DOWN	-1.5127	9.6641e-12		-0.10754	0.9957	DOWN	-1.4809	6.662e-10		-0.30537	0.99643	UP	1.2464	7.4988e-08	UP	1.0734	2.4666e-07		-0.35441	0.89658
K14515	EBF1_2; EIN3-binding F-box protein	AT2G25490.1	EBF1	ethylene	c154812_g1		11.23	4.9	11.87	11.96	140.95	7.96736	3.47641	8.42143	8.48528	100		-1.3269	0.013032		1.6028	0.015171		0.12759	0.99601		0.074632	0.99721	UP	3.1523	1.9252e-44		-0.057762	0.99781		1.4276	0.0086802	UP	3.0831	7.1008e-45	UP	4.643	5.626e-59	UP	3.0696	2.0404e-45
K14516	ERF1; ethylene-responsive transcription factor 1	AT3G23240.1	ERF1	ethylene; JA	c132423_g1	c132423_g1	14.41	2.68	41.58	8.18	0.34	34.6561	6.44541	100	19.6729	0.817701		-2.1196	0.32307	UP	3.8716	0.0015535		1.6037	0.20161		-0.77841	0.99721	DOWN	-6.8862	0.00063457		-2.3869	0.023718		1.3673	0.9697		-4.6263	0.47523		-3.1267	0.99448		-5.4928	0.13259
K14506	JAR1; jasmonic acid-amino synthetase	AT2G46370.4	JAR1;GH3.11; FIN219	JA; auxin; ethylene	c138905_g1	c138905_g1	41.27	88.97	81.43	154.95	71.12	26.6344	57.4185	52.5524	100	45.8987	UP	1.3955	1.3269e-07		-0.19798	0.99565	UP	1.0492	1.903e-05	UP	1.9456	1.9195e-28		-0.16251	0.9957		0.89156	1.7922e-09		0.57616	1.1605e-07	DOWN	-1.181	7.7163e-13		-0.47254	0.26911		0.67644	0.0018341
K13463	COI-1; coronatine-insensitive protein 1	AT2G39940.1	COI1	jasmonic acid	c153737_g1		38.75	38.26	27.16	24.43	65.18	59.4508	58.699	41.6692	37.4808	100		0.24265	0.99842		-0.52883	0.41351		-0.43446	0.31257		-0.60639	0.10704	UP	1.2352	1.8367e-07		-0.17674	0.99781		-0.82297	0.080916	UP	1.285	6.8539e-09		0.59432	0.0009202		0.5905	0.0033817
K13464	JAZ; jasmonate ZIM domain-containing protein	AT1G19180.3	JAZ1;TIFY10A	jasmonic acid	c142597_g1	c142597_g1	66.93	266.6	305.53	156.08	66.17	21.9062	87.2582	100	51.085	21.6574	UP	2.2863	2.5762e-27		0.12378	0.77916	UP	2.2617	1.6075e-34	UP	1.2634	7.6433e-08	DOWN	-2.1677	1.6386e-34	DOWN	-1.0031	2.9723e-10		-0.99676	1.5929e-06	DOWN	-1.2916	7.2747e-08	DOWN	-2.156	3.6419e-27		-0.11623	0.99601
K13464	JAZ; jasmonate ZIM domain-containing protein	AT1G74950.1	JAZ2;TIFY110B	jasmonic acid	c147537_g1	c147537_g1	17.97	226.09	140.9	37.21	30.08	7.94816	100	62.3203	26.4088	13.3044	UP	3.8324	8.2691e-24		-0.67846	0.042139	UP	3.0057	5.7929e-13		1.2002	0.26816	DOWN	-2.0455	9.6814e-09	DOWN	-1.8103	3.5829e-07	DOWN	-2.6062	3.623e-16		-0.36215	0.9993	DOWN	-2.836	2.4064e-18		0.74993	0.69412
K13422	MYC2; transcription factor MYC2	AT1G32640.1	MYC2;JAI1;JIN1; RD22BP1; ZBF1	ABA; JA	c151931_g1	c151931_g1	34.34	60.24	48.87	40.87	42.73	57.0053	100	81.1255	83.63	70.9329	UP	1.0971	0.00051663		-0.37165	0.66893		0.57716	0.17442		0.28701	0.99721		-0.16205	0.9957		-0.29496	0.99781		-0.78402	0.025171		0.0059493	0.9993		-0.64575	0.05843		0.20487	0.8086
K14508	NPR1; regulatory protein NPR1	AT3G57130.1	BOP1	SA;JA	c146470_g2		0.19	3.87	4.63	14.05	3.95	1.35231	27.5445	32.9537	100	28.1139		4.5982	0.038971		0.19066	0.99565		4.6406	0.031972	UP	6.2086	1.182e-06		-0.1992	0.9957		1.5632	0.021783	UP	1.6364	0.0040333		-1.8893	0.0083881		-0.12059	0.99448		4.2312	0.058313
K14508	NPR1; regulatory protein NPR1	AT2G41370.1	BOP2	SA;JA	c146470_g1	c146470_g1	1.55	7.16	34.08	1.01	6.41	4.54812	21.0094	100	2.96362	18.8087		2.5006	0.14651	UP	2.1801	2.3716e-05	UP	4.5324	9.5802e-10		-0.57525	0.99721	DOWN	-2.375	7.7815e-06	DOWN	-5.1125	2.8783e-10		-3.0498	0.062791		2.6105	0.1636		-0.30698	0.99448		1.9472	0.32545
K14508	NPR1; regulatory protein NPR1	AT5G45110.1	NPR3	SA;JA	c149014_g1		79.45	52.34	47.08	132.16	24.19	60.1165	39.6035	35.6235	100	18.3036		-0.31568	0.0059831		-0.22271	0.99565		-0.68667	0.00072591		0.77037	3.3867e-06		-0.92852	0.0015688	UP	1.4522	2.7522e-19	UP	1.1121	1.1933e-16	DOWN	-2.5077	1.9446e-37	DOWN	-1.2633	3.394e-05	DOWN	-1.8254	4.6645e-14
K14431	TGA; transcription factor TGA	AT5G06950.5	TGA2	SA	c119847_g2	c119847_g2	64.95	11.46	23.58	24.91	49.75	100	17.6443	36.3048	38.3526	76.5974	DOWN	-2.1869	0.0047342		0.95634	0.99565		-1.3788	0.17356		-1.318	0.24599		1.146	0.44387		0.056053	0.99781		0.89498	0.80106		0.96303	0.63731		1.9903	0.030073		-0.44303	0.99601
K14431	TGA; transcription factor TGA	AT3G12250.5	TGA6;bZIP45	SA	c124546_g1	c124546_g1	74.2	10.4	23.16	19.95	44.51	100	14.0162	31.2129	26.8868	59.9865	DOWN	-2.5442	5.7404e-13		1.083	0.20483	DOWN	-1.6095	1.2198e-06	DOWN	-1.8546	7.1072e-08		0.98031	0.060426		-0.24993	0.99781		0.71569	0.32249		1.1033	0.015651	UP	1.9513	7.7695e-06		-0.83939	0.061662
K14431	TGA; transcription factor TGA	AT3G12250.7	TGA6;bZIP45	SA	c140870_g1		70.43	61.27	78.22	48.26	262.98	26.7815	23.2983	29.7437	18.3512	100		0.086951	0.99842		0.28159	0.54144		0.22026	0.99601		-0.50759	0.14302	UP	1.7834	5.2036e-37		-0.73266	0.011421		-0.56848	0.50457	UP	2.3891	5.9613e-57	UP	1.9529	1.8152e-47	UP	1.7934	1.0143e-41
K14431	TGA; transcription factor TGA	AT1G08320.5	TGA9;bZIP21	SA	c148002_g2	c148002_g2	0.51	37.49	31.86	0.02	12.36	1.36036	100	84.9827	0.0627746	32.9688	UP	6.3251	2.1232e-18		-0.32646	0.99565	UP	5.8503	4.405e-15		-5.0506	0.99721	DOWN	-1.5559	5.953e-05	DOWN	-10.906	3.0177e-09	DOWN	-11.35	7.0938e-11	UP	9.2228	0.00049375	DOWN	-1.9945	1.5945e-07	UP	4.0841	0.00010076
K14431	TGA; transcription factor TGA	AT5G06839.3	TGA10;bZIP65	SA	c124267_g1		46.96	23.36	28.79	0.34	1.76	100	49.7445	61.3075	0.72402	3.74787		-0.7198	0.0032309		0.23114	0.99565		-0.63694	0.10351	DOWN	-7.0665	5.0721e-17	DOWN	-3.9946	1.0039e-09	DOWN	-6.4343	7.4653e-11	DOWN	-6.3206	3.1949e-09		2.3128	0.9993	DOWN	-3.8755	7.7543e-08	DOWN	-4.8417	3.6869e-17
K13449	PR1; pathogenesis-related protein 1	AT3G19690.1		SA	c226451_g1	c226451_g1	0.05	244.21	55.87	0	5.34	0.0204742	100	22.8779	0	2.18664	UP	12.545	3.6996e-27	DOWN	-2.2006	5.3253e-27	UP	10.196	1.0384e-08				DOWN	-3.3477	4.6992e-10	DOWN	-6.809	1.5916e-12	DOWN	-9.0346	3.2607e-46		3.3849	0.27224	DOWN	-5.6604	1.3022e-56		6.6378	0.17681
K13449	PR1; pathogenesis-related protein 1	AT4G33720.1		SA	c148439_g1		4.82	5.98	6.91	722.4	23.38	0.66722	0.827796	0.956534	100	3.23643		0.59693	0.99842		0.13883	0.99565		0.58748	0.99601	UP	7.2627	0	UP	1.7889	8.325e-06	UP	6.6704	0	UP	6.6919	0	DOWN	-5.0085	0	UP	1.8157	5.2556e-07	UP	2.1662	4.2497e-08
