# Supplementary material for: Comparative transcriptomic analysis reveals genes regulating the germination of morphophysiologically dormant Paris polyphylla seeds during a warm stratification
Source: PLoS One. 2019 Feb 21;14(2):e0212514. doi: 10.1371/journal.pone.0212514 (PMC6383930; doi:10.1371/journal.pone.0212514)
Supplement: S14 Table — (XLSX) [file pone.0212514.s020.xlsx]

## Sheet: S14 Table
S14 Table Paris polyphylla genes validated by RT-qPCR.
UniGene ID	Forward primer	Reverse primer	amplicon legth (bp)	Gene name*	Involved Hormone metabolism/signaling pathway	DEG by RNA-seq
c151570_g1	TGAATTTAGAAGCGGGGATG	CATATCGGACGCGTTAACAA	290	NCED3	ABA synthesis
c140877_g1	TCCAGAGTCAGATTCCCATCTA	TCCGTCTGATAATTCCCACAAA	112	NCED4	ABA synthesis
c144038_g1	GAGGACGACGGGTATGTGAT	GATCGTCGGAGCTCAAAAAC	160	NCED6	ABA synthesis
c128611_g1	CAGTGATCACCACGAATGCT	AGCTGTTGGATTTGCTCGTC	111	UGT71B7	ABA degradation	DEG
c139767_g1	AAAGCCCAACACCTACATGC	CAGCCCATTTAGAGGCAGAG	279	CYP707A1	ABA degradation	DEG
c144660_g1	GTAGCATGGAGGCTGGAGTC	CGTTCCTTCATCTCGGTGTT	202	ABI5	ABA signaling	DEG
c151879_g1	GTGACTGCGAGGAGGAAGAG	ACTTTCTCCAGCTCCCCATT	152	AREB3	ABA signaling	DEG
c152785_g1	CCAGTCCATATACCGCAAAGAA	TGTAGCCGCAGCAGATAAATAG	122	KS1	GA synthesis
c103061_g1	AAGTCGCTGGCCTTCTTT	TGTCGGCTCTGTAATGTTTCT	149	GA20ox1	GA synthesis
c98377_g1	ACCATGGAAGGAGACCCTCT	TTCCCAAATGAAGGAAGTCG	110	GA20ox1	GA synthesis
c133101_g1	ATCCGACCTCGCTCACTATT	TCACGAGAGCATCGCAAATC	106	GA20ox2	GA synthesis
c137729_g1	CGAATGCAACGACTCGATAA	TCGCCGATGTTAACAACAAA	204	GA20ox2	GA synthesis	DEG
c252913_g1	TTTCACGTGGTCTGAACTGC	GCCGACAAGTCGAGTTAGGA	114	GA20ox4	GA synthesis
c133934_g1	TGGCAGATGATGGTGTCAAG	CGTTCACACACAACCCTAGT	118	GA3ox1	GA synthesis
c123261_g1	ACCACCGTTCATTCTTCGTC	CGGCCCTACGAAATAGATCA	272	GA2ox2	GA degradation	DEG
c134079_g1	GAAGCCAAATCTCGATGCTC	GCTCTGGACCATGGTATCGT	166	GA2ox8	GA degradation	DEG
c144250_g1	TCCTCCTCAATCCCATGTTC	TACACGAGCTTCACGTCCTG	295	GID1C	GA signaling	DEG
c152084_g1	GATCCGGTGCTGTCTGTTTT	AAATAGGGCGTGCAAACATC	144	SLY1	GA signaling	DEG
c143401_g1	GCAAGAGATGCGGGCTATAA	ATGATGCAGATGAACCCAGTAG	113	RGA2	GA signaling	DEG
c141357_g1	TTCTACGAGACCTGCCCTTA	TGAAATCGATGACGTGGAGAC	104	RGL2	GA signaling	DEG
c152411_g1	AGATGATGTGGATGGGAAGC	GCTGGAGTTGAGCACATTGA	205	PIL5	GA signaling	DEG
c149344_g1	GAGGCAGGAAGTCACTGAGG	GCTGTGAACCCAGGATCATT	102	HvWRKY38		DEG
c149739_g2	CGTCCAGCTGAAGATTAGGC	ATCCCCGATCCCAAAGTAAC	132	WRKY6		DEG
c144724_g1	CAAAAGATGGCCAAAGGAAA	GTTGCCCTCGTAGGTGGTTA	135	WRKY6		DEG
c127691_g1	TTGAGGTGAGCAAGATGTGC	GCCTCCCTCTAATCCTGTCC	160	MYB44		DEG
c139892_g1	GTTTGTGGTCGGGTGTTTCT	GGTGGTGGCAAATTCAAATC	119	bZIP9		DEG
c139686_g2	GCACAAGCAGGGAATAGCTC	TCTTGCGAACCATGCTACAG	215	ARF2		DEG
ACTIN	CTCGTCGGTGGAGAAGAGCT	TCCAGGGAACGATGGTTGAT	227	ACTIN
* gene name based on Arabidopsis query homolog
primers of the internal control ACTIN gene were from Literature 49
