# Supplementary material for: Comparative transcriptomic analysis reveals genes regulating the germination of morphophysiologically dormant Paris polyphylla seeds during a warm stratification
Source: PLoS One. 2019 Feb 21;14(2):e0212514. doi: 10.1371/journal.pone.0212514 (PMC6383930; doi:10.1371/journal.pone.0212514)
Supplement: S15 Table — (XLSX) [file pone.0212514.s021.xlsx]

## Sheet: S15 Table
S15 Table. Known genes involved in plant seed dormancy and germination.
Gene name	Enzyme	Function	Abbreviated gene name	Gene ID in NCBI	Species	References
AtbZIP44	basic-leucine zipper transcription factor	precede radicle protrusion,regulate AtMAN7,	ZIP	At1g75390	Arabidopsis thaliana	Iglesias-Fernández et al., 2013
AtMAN7	endo-β(1→4)-mannanase	catalyze the cleavage of β1→4 bonds in mannan polymers,associated with the process of weakening the tissues surrounding the embryo during seed germination	MAN	At5g66460	Arabidopsis thaliana	Iglesias-Fernández et al., 2013
AtCHR12	chromatin remodeling ATPase	chromatin modifier to control seed maturation programme and reduce seed germination	CHR	At3g06010	Arabidopsis thaliana	Leeggangers et al., 2015
AtCHR23	chromatin remodeling ATPase	chromatin modifier to control seed maturation programme and reduce seed germination	CHR	At5g19310	Arabidopsis thaliana	Leeggangers et al., 2015
AtMYB96	R2R3-type MYB transcription factor	MYB96-ABI4 module regulates lipid mobilization	MYB	At5g62470	Arabidopsis thaliana	Lee et al., 2015
AtABI4	APETALA2 domain transcription factor	ABSCISIC ACID INSENSITIVE transcription factor,regulate embryonic lipid catabolism during seed germination	ABI	At2g40220	Arabidopsis thaliana	Lee et al., 2015
AtCathB3	Cathepsin B-like cysteine protease	Seed storage protein degradation and mobilization during seed germination and post-germination	CathB	At4g01610	Arabidopsis thaliana	Iglesias-Fernández et al., 2014
AtGBF1	basic leucine zipper transcription factor	G-box binding factor and transcriptional repressor of atCathB3	GBF1, ZIP41	At4g36730	Arabidopsis thaliana	Iglesias-Fernández et al., 2014
AtDAG1	DNA BINDING WITH ONE FINGER (Dof) protein	act downstream PHYTOCHROME INTERACTING FACTOR3-LIKE 5 (PIL5), directly regulate DAG2; embryo development	DAG1	AT3G56150	Arabidopsis thaliana	Santopolo et al., 2015
AtDAG2	DNA BINDING WITH ONE FINGER (Dof) protein	positive regulator of light-mediated seed germination; embryo development	DAG2	At2g46590	Arabidopsis thaliana	Santopolo et al., 2015
AtPIL5	bHLH transcription factor	phyB-mediated GA-induced seed germination	PIL5	At2g15490	Arabidopsis thaliana	Santopolo et al., 2015
GmMFT	phosphatidyl ethanolamine binding protein	negative regulator of seed germination	MFT	Glyma05g34030	Soybean	Li et al., 2014
TaMFT	phosphatidyl ethanolamine binding protein	negative regulator of seed germination	MFT	BAK78908	Triticum aestivum	Nakamura et al., 2011
AtMFT	MOTHER OF FT AND TFL1 phosphatidyl ethanolamine binding protein	increase dormancy during seed developmentand to promote germination in after-ripened imbibed seeds with exogenous ABA	MFT	At1g18100	Arabidopsis thaliana	xi et al., 2010
AtDOG1	DELAY OF GERMINATION 1	mediate a conserved coat-dormancy mechanism for the temperature- and gibberellin-dependent control of seed germination	DOG1	AT5G45830	Arabidopsis thaliana	Graeber et al., 2014
LesaDOG1A	DELAY OF GERMINATION 1	mediate a conserved coat-dormancy mechanism for the temperature- and gibberellin-dependent control of seed germination	DOG1	ACV41801	Lepidium sativum	Graeber et al., 2014
LesaDOG1B	DELAY OF GERMINATION 1	mediate a conserved coat-dormancy mechanism for the temperature- and gibberellin-dependent control of seed germination	DOG1	KF501341	Lepidium sativum	Graeber et al., 2014
PhXET/H	Xyloglucan endo-transglycosylase/hydrolase	endosperm weakening and embryonic expansion during seed germination	XET/H	KM034907	Podophyllum hexandrum	Dogra et al., 2016
OslecRK	lectin receptor-like kinase	increase expression of α–amylase genes, seed viability		KC131131	Oryza sativa	Cheng et al., 2013
LsNECD4	9-cis-EPOXYCAROTENOID DIOXYGENASE4	thermoinhibition of lettuce seed germination	NECD4	JN788929	Lactuca serriola a	Huo et al., 2013
NnHSP17.5	small heat shock protein	seed germination vigor and seedling thermotolerance	HSP	ABK92179	Nelumbo nucifera	Zhou et al., 2012
PnCDPK1	calcium-dependent protein kinase	contributes to seed germination, seedling growth and flower formation	CDPK	AFO63177	Pharbitis nil	Pawełk et al., 2015
PsAPX,PsSOD,PsGRcyt,PsGRcm and PsCAT	antioxidative gene	maintain seed vigor and regulate plant growth and development		M93051,AB087845,X98274,X90996,X60169	Pisum sativum	Yao et al., 2012
HvVP1	VIVIPAROUS1 protein	gene expression switch during seed maturation and germination		CAD24413	Hordeum vulgare	Abraham et al., 2016
HvGAMYB	MYB-R2R3 transcription factor	gibberellin (GA)-regulated transcriptional activator of alpha-amylase gene expression		AAG22863	Hordeum vulgare	Abraham et al., 2016
OsPUL	Starch-debranching enzyme	starch anabolism and catabolism during the entire grain filling period and in the late stage of seed germination		AB012915	Oryza sativa	Li et al., 2009
TaHSP26	nuclear-encoded chloroplast small heat shock protein	involved in seed maturation and germination and imparts tolerance to heat stress	sHSP	AF097657	Triticum aestivum	Chauhan et al., 2012
Phglucanase	β-1, 3-glucanase	hydrolyse cell wall polysaccharide callose to play an important role in endosperm weakening and testa rupture during seed germination		JX560176	Podophyllum hexandrum	Dogra et al., 2015
LsERF1	ETHYLENE RESPONSE FACTOR1 transcription factor	act through the promotion of gibberellin biosynthesis to counter the inhibitory effects of abscisic acid and, therefore, promote germination at high temperatures		BAO00821	Lactuca sativa	Yoong et al., 2016	AtERF1
LeMAN2	Endo-beta-mannanase	hydrolysis of the mannan-rich cell walls to promote germination of tomato seeds	MAN	AF184238	Solanum lycopersicon	Belotserkovsky et al., 2007
CaPIMT2	PROTEIN l-ISOASPARTYL METHYLTRANSFERASE	enhance seed vigor and longevity by reducing abnormal isoaspartyl accumulation predominantly in seed nuclear proteins	PIMT	JQ690076	Cicer arietinum	Verma et al., 2013
CaPIMT1	PROTEIN l-ISOASPARTYL METHYLTRANSFERASE	enhances seed vigor and longevity by repairing such abnormal proteins mainly in the cytosolic fraction	PIMT	ADA84676	Cicer arietinum	Verma et al., 2013
CnABI3	ABSCISIC ACID INSENSITIVE3	ER homeostasis,activation of storage protein and Em gene promoters,dormancy breakage	ABI	AY268952	Callitropsis nootkatensis	Zeng et al., 2003, 2004
CnAIP2	CnABI3 INTERACTING PROTEIN2	negatively regulate ABI3/CnABI3, impaire seed development and reduce seed dormancy	AIP	AY268951	Callitropsis nootkatensis	Zeng et al., 2013
HaWRKY10	WRKY transcription factor	positive regulator of storage reserve mobilization in sunflower seed germination	WRKY	OTF91008.1	Helianthus annuus	Raineri et al., 2016
MtSAP1	zinc finger A20 and AN1 domain stress-associated protein	accumulation of storage proteins and embryo development	SAP	XP_003625187	Medicago truncatula	Gimeno-Gilles et al., 2011
McVP1	transcription factor Vp1	responsible for dormancy and after-ripening of late-germinating ice plant seeds	VP1	BAA28779	Mesembryanthemum crystallinum	Fukuhara et al., 2000
HvSAD	scutellum and aleurone-expressed DOF transcription factor	activate transcription of a cathepsin B-like thiol protease gene in the aleurone of germinating seeds	SAD	CAC85739	Hordeum vulgare	Isabel-LaMoneda et al., 2003
FsPP2C1	protein phosphatase type-2C	negative regulators of ABA signaling to promote the transition from seed dormancy to germination during early weeks of stratification	PP2C	AJ277743	Fagus sylvatica	González-García et al., 2003
SlZFP2	zinc finger transcription factor	negatively regulate abscisic acid biosynthesis and fruit ripening in tomato	ZFP	NM_001328428	Solanum lycopersicum	Weng et al., 2015
LeEXP4	expansin	cell wall disassembly	EXP	AF059488	Lycopersicon esculentum	Chen et al., 2000
HvFCA	flowering time control protein	RNA binding protein, gene regulation	FCA	FJ188402	Hordeum vulgare	Kumar et al., 2011
PsSBP65	seed biotinylated protein of 65 kDa	basic metabolism	SBP	Q41060	Pisum sativum	Dehaye et al., 2007
OsqLTG3-1	HPS_like	low-temperature seed germinability		Os03g0103300	Oryza sativa	Fujiko et al., 2011
GmSe60	8.4 kDa sulfur-rich protein	defense during soybean development	SE60	Q07502	Glycine max	Chio et al., 2009
HvICY	cystatin	regulated by DOF transcription factors in aleurone cells upon germination,plant defense	Icy	CAD60537	Hordeum vulgare	Martínez et al., 2005
CaCAP2	AP2 domain containing transcription activator	heat stress response	CAP	CUB59822	Cicer arietinum	Shukla et al., 2009
HvMYST	GNAT/MYST family of histone deacetylase	chromatin modifiers,barley seed development, germination and stress response	MYST	FJ951830	Hordeum vulgare	Papaefthimiou et al., 2010
HvELP3	GNAT/MYST family of histone deacetylase	chromatin modifiers,barley seed development, germination and stress response	ELP	FJ951829	Hordeum vulgare	Papaefthimiou et al., 2010
HvGCN5	GNAT/MYST family of histone deacetylase	chromatin modifiers,barley seed development, germination and stress response	GCN	FJ951828	Hordeum vulgare	Papaefthimiou et al., 2010
HvMCB1	R1MYB transcription factor binding to CAB promoters	antagonistic regulatory functions during seed development and germination	MCB	AJ965495	Hordeum vulgare	Rubio-Somoza et al., 2006
HvDOF17	transcription factor of the DNA binding with one finger (DOF) class	interfere with the DNA binding of GAMYB	DOF	CAI94418	Hordeum vulgare	Rubio-Somoza et al., 2006
HvDOF19	transcription factor of the DNA binding with one finger (DOF) class	mediate the abscisic acid-dependent repression of hydrolase genes in germinating barley aleurone	DOF	AK357968	Hordeum vulgare	Rubio-Somoza et al., 2006
NtβGluI	class I beta-1,3-glucanase	after-ripening-mediated release of dormancy in the dry seed state,endosperm rupture	betaGlu I	M60402	Nicotiana tabacum	Leubner-Metzger et al., 2002
PsGAL1	ACIDIC alpha-GALACTOSIDASE	RFO degradation during early seed germination	GAL	CAF34023	Pisum sativum	BlÖchl et al., 2008
PsAGA1	ALKALINE alpha-GALACTOSIDASE	RFO degradation during late seed germination	AGA	EF433424	Pisum sativum	BlÖchl et al., 2008
LeSNF4	γ-subunit of the SnRK1 complex	cross talk between sugar-sensing pathways and hormonally and environmentally regulated pathways during seed development and germination and plant responses to stress conditions	SNF	AF143742	Lycopersicon esculentum	Bradford et al., 2003
ElLTP1	lipid-transfer protein	metabolism of storage lipid during seed germination	LTP	AF363505	Euphorbia lagascae	Edqvist et al., 2002
ElLTP2	lipid-transfer protein	metabolism of storage lipid during seed germination	LTP	AF363506	Euphorbia lagascae	Edqvist et al., 2002
PtICL8	isocitrate lyase	increased upon seed germiantion	ICL	U39807	Pinus taeda	Mullen et al., 1997
PtICL12	isocitrate lyase	increased upon seed germiantion	ICL	U39454	Pinus taeda	Mullen et al., 1997
NnMT2a	Metallothionein	metal-binding protein,enhance seed germination vigor	MT	EF421200	Nelumbo nucifera	Zhou et al., 2012
NnMT3	Metallothionein	metal-binding protein,enhance seed germination vigor	MT	EF421199	Nelumbo nucifera	Zhou et al., 2012
TaCPIII	carboxypeptidase III	involvement of serine carboxypeptidases in programmed cell death during the development of the vascular tissue, mobilization of endosperm storage protein	CP	P11515	Triticum aestivum	Domínguez et al., 2002
SoDOG1	DELAY OF GERMINATION 1	AR inhibit ABA-induced SoDOG1 expression during early germination	DOG1	KM009050	Sisymbrium officinale	Carrillo-Barra et al., 2015
TaMKK3	mitogen-activated protein kinase kinase 3	associated with the length of seed dormancy	MKK	AKS50325	Triticum aestivum	Torada et al., 2016
LesaPME11580	Pectin methylesterase	garden cress seed germination entails tightly regulated changes in the degree of pectin methylesterification through seed compartment-specific differential expression of PMEs and PMEIs	PME	JQ011281	Lepidium sativum	Scheler et al., 2015
FsA1	26S proteasome subunit 8	GA(3)-induced expression correlated with the onset of germination		AJ251819	Fagus sylvatica	Lorenzo et al., 2002
LsCEL1	cellulase	endosperm cap weakening and radicle elongation during lettuce seed germination	CEL	KT258974	Lactuca sativa	Chen et al., 2016
LsCEL2	cellulase	endosperm cap weakening and radicle elongation during lettuce seed germination	CEL	KT258975	Lactuca sativa	Chen et al., 2016
PrCYP707A1	ABA 8'-hydroxylase	ABA catabolism to release seed dormancy		JQ838174	Phelipanche ramosa	Lechat et al., 2012
OsLOL1	C2C2-type zinc finger protein	romote seed germination through the modulation of gibberellin biosynthesis in Oryza sativa		ACN54650	Oryza sativa	Wu et al., 2014
OsbZIP58	basic leucine zipper protein	romote seed germination through the modulation of gibberellin biosynthesis in Oryza sativa	bZIP	Os07g0182000	Oryza sativa	Wu et al., 2014
OsLOX2	type I lipoxygenase	degradation of storage lipids during the seed germination and storage	LOX	XM_015774323	Oryza sativa	Huang et al., 2014
OsDSG1	E3 ubiquitin-protein ligase AIP2	major regulator of ABA signaling in germinating seeds	DSG	AK103447	Oryza sativa	Park et al., 2010
HvPM19	plasma membrane protein	expressed during embryo development and dormancy	PM	AF218627	Hordeum vulgare	Ranford et al., 2002
OsMADS29	MADS-box transcription factor	expressed preferentially in the seed, regulation of seed germination rate	MADS	Q6H711	Oryza sativa	Li et al., 2011
GhKOR1	membrane-bound endo-1,4-β-glucanase	complete and correct cellulose biosynthesis and cell wall formation,required for the developmental of both seed filial and maternal tissues and the establishment of seedling vigour	KORRIGAN (KOR),CEL	AY574906	Gossypium hirsutum	Shang et al., 2015
Sl-ERF2	Ethylene response factor	stimulate seed germination	ERF	AAO34704	Solanum lycopersicum	Perrello et al., 2006
PsOEP16.2	plastid outer envelope protein of 16 kDa	affect metabolic fluxes during ABA-controlled seed development and germination	OEP	JN859826	Pisum sativum	Pudelski et al., 2012
PsOEP16.1	plastid outer envelope protein of 16 kDa	affect metabolic fluxes during ABA-controlled seed development and germination	OEP	Q41050	Pisum sativum	Pudelski et al., 2012
LeGOLS-1	galactinol synthase	Raffinose family oligosaccharides (RFOs) biosynthesis, realted to seed maturation dissication	GOLS	AF311943	Lycopersicon esculentum	Downie et al., 2003
OsRACK1A	receptor for activated C kinase 1	positively regulate seed germination by controlling endogenous levels of ABA and H2O2 and their interaction	RACK1	Os01g0686800	Oryza sativa	Zhang et al., 2014
HvWRKY38	WRKY repressor	a converging node of SA and ABA signal pathways involved in suppressing GA-induced seed germination	WRKY	AY541586	Hordeum vulgare	Xie, et al., 2007
GmSGR	seed-specific AP2-domain transcription factor	regulation of seed germination.	SGR	NP_001235932	Glycine max	Wang, et al., 2008
TaGliadain	gibberellin-inducible cysteine proteinase	hydrolyze the seed storage protein gliadin		AB262584	Triticum aestivum	Kiyosaki et al., 2007
FsGRPF1	Glycine-Rich Protein	reflect the release of seed dormancy in Fagus sylvatica during moist prechilling	GRPF1	CAA67152	Fagus sylvatica	Nicolás et al., 1997
AhCPI	cysteine protease inhibitor	regulatory role in seed germination	CPI	DQ792503	Amaranthus hypochondriacus	Valdés-Rodríguez et al., 2007
RsDRCP26	26 kDa cysteine protease	mobilization of storage proteins in the early phase of seed germination.	DRCP26	AB721307	Raphanus sativus	Tsuji et al., 2013
OsMT2b	Metallothionein	down-regulated by cytokinin,root development and seed embryo germination of rice	MT2b	U77294	Oryza sativa	Yuan et al., 2008
FsPK4	serine/threonine protein kinase	maintenance of seed dormancy	PK	AJ586509	Fagus sylvatica	Jiménez et al., 2006
TaSDR1A	seed dormancy gene		SDR	KF021988	Triticum aestivum	Zhang et al., 2014
TaSDR1B	seed dormancy gene		SDR	KF021991	Triticum aestivum	Zhang et al., 2014
TaPM19-A1	Plasma Membrane 19 family	positive regulators of seed dormancy	PM	KP844889	Triticum aestivum	Barrero et al., 2015
TaPM19-A2	Plasma Membrane 19 family	positive regulators of seed dormancy	PM	KP844890	Triticum aestivum	Barrero et al., 2015
PsTPE4A	thiol-protease	protein mobilization during ovary senescence and seed germination in pea	TPE	CAA06243	Pisum sativum	Cercós et al., 1999
HbMFT1	MOTHER OF FT AND TFL1	mainly involved in maintenance of seed maturation and stamen development, but negatively controlled germination, growth and development of seedlings and flowering	MFT	KU365051	Hevea brasiliensis	Bi et al., 2016
TaMBD6-D	methyl-CpG-binding domain protein	positively correlated with starch metabolism in the endosperm but negatively correlated with embryo formation and sprouting		KT598275	Triticum aestivum	Shi et al., 2016
TaMBD6-B	methyl-CpG-binding domain protein	positively correlated with starch metabolism in the endosperm but negatively correlated with embryo formation and sprouting		KT598273	Triticum aestivum	Shi et al., 2016
PsPIP1-1	plasma membrane intrinsic protein	water absorption during seed imbibition	PIP	CAD68986	Pisum sativum	Schuurmans et al., 2003
PsPIP2-1	plasma membrane intrinsic protein	release of phloem water from the seed coat symplast	PIP	AJ243307	Pisum sativum	Schuurmans et al., 2003
PsNIP-1	nodulin26-like intrinsic protein	aquaglyceroporin	NIP	CAB45652	Pisum sativum	Schuurmans et al., 2003
PsTIP1-1	tonoplast intrinsic protein		TIP	CAB45653	Pisum sativum	Schuurmans et al., 2003
PpBiP1-like	binding immunoglobulin protein	negatively,regulate UPR, involved in ER stress- and UPR-associated signaling pathways during seed stratification and dormancy	BiP	ppa002489m	Prunus persica	Fu et al., 2014
PpBiP2-like	binding immunoglobulin protein	negatively,regulate UPR, involved in ER stress- and UPR-associated signaling pathways during seed stratification and dormancy	BiP	ppa002572m	Prunus persica	Fu et al., 2014
PpIRE1a-like	inositol-requiring enzyme-1	ER stress transducer	IRE	ppa001128m	Prunus persica	Fu et al., 2014
PpIRE1b-like	inositol-requiring enzyme-1	ER stress transducer	IRE	ppa001418m	Prunus persica	Fu et al., 2014
PpbZIP28-like	basic leucine zipper domain (bZIP) transcription factors	ER stress transducer	bZIP	ppa002181m	Prunus persica	Fu et al., 2014
PpbZIP60-like	basic leucine zipper domain (bZIP) transcription factor	ER stress transducer	bZIP	ppa008311m	Prunus persica	Fu et al., 2014
PpS1P-like	SITE-1 PROTEASE	ER stress- and UPR-associated genes during seed stratification and dormancy		ppa000662m	Prunus persica	Fu et al., 2014
PpS2P-like	SITE-2 PROTEASE	ER stress- and UPR-associated genes during seed stratification and dormancy		ppa024254m	Prunus persica	Fu et al., 2014
PpNF-YA4-like	CCAAT-binding transcription factor (CBF-B/NF-YA) subunit B	bZIP28-NF-Y UPR signalling pathways		ppa011627m	Prunus persica	Fu et al., 2014
PpNF-YB3-like	Histone-like transcription factor (CBF/NF-Y) and archaeal histone	bZIP28-NF-Y UPR signalling pathways		ppa011714m	Prunus persica	Fu et al., 2014
PpNF-YC2-like	Histone-like transcription factor (CBF/NF-Y) and archaeal histone	bZIP28-NF-Y UPR signalling pathways		ppa010147m	Prunus persica	Fu et al., 2014
TaAIP2A	ABI3-interacting protein	negatively regulate the ABA signaling pathway,impair seed dormancy	AIP2	FJ640556	Triticum aestivum	Gao et al., 2014
TaAIP2B	ABI3-interacting protein	negatively regulate the ABA signaling pathway,impair seed dormancy	AIP2	FJ640557	Triticum aestivum	Gao et al., 2014
HvMKK3	Mitogen-activated Protein Kinase Kinase 3	Regulate seed dormancy	MKK	BAU62431	Hordeum vulgare	Nakamura et al., 2016
BdCathB	Cathepsin B-like thiol-protease	mobilization of storage reserves accumulated in the endosperm during seed maturation	CathB	XM_003560156	Brachypodium distachyon	González-Calle et al., 2014
BdGamyb	Myb-like DNA-binding domain transcription factor	regulatestranscription of the BdCathB gene upon seed germination	GAMYB	bradi2g53010	Brachypodium distachyon	González-Calle et al., 2014
BdDof24	Dof domain, zinc finger transcription factor	regulatestranscription of the BdCathB gene upon seed germination	DOF	bradi5g26240	Brachypodium distachyon	González-Calle et al., 2014
LsDOG1	DELAY OF GERMINATION1	regulate both seed dormancy and flowering time	DOG1	KT337314	Lactuca sativa	Huo et al., 2016
GhAFP-like	ABA INSENSITIVE FIVE BINDING PROTEIN	negative regulator in ABA signaling and related to dormancy	AFP	KT313762	Gladiolus hybridus	Wu et al., 2016
FsPTP1	Protein tyrosine phosphatase	a negative regulator of ABA signaling and seed dormancy		AM231527	Fagus sylvatica	Alonso-Ramírez et al., 2011
OsHDA705	RPD3/HDA1-type histone deacetylases	chromatin deacetylation and regulation of seed germination and the response to abiotic stresses in rice	HAD	Os08g0344100	Oryza sativa	Zhao et al., 2016
HvCRY1a	CRYTOCHROME	key receptor perceiving and transducing the blue light signal in dormant grains	CRY	DQ201150	Hordeum vulgare	Barrero et al., 2014
HvCRY1b	CRYPTOCHROME	key receptor perceiving and transducing the blue light signal in dormant grains	CRY	DQ201153	Hordeum vulgare	Barrero et al., 2014
OsOTS1	OVERLY TOLEARANCE TO SALTY	positive regulator of seed germination and root development	OTS	XM_015788605	Oryza sativa	Srivastava et al., 2016
TaL1LA	LEAFY COTYLEDON21	seed maturation regulator		AIZ68332	Triticum aestivum	Rikiishi et al., 2014
TaFUS3	FUSCA3	seed maturation regulator	FUS3	CDM83789	Triticum aestivum	Rikiishi et al., 2014
TaL2LA	LEC2-LIKE	seed maturation regulator		JP236538	Triticum aestivum	Rikiishi et al., 2014
TaDOG1	Delay of germination	seed dormancy control	DOG1	CDM84316	Triticum aestivum	Rikiishi et al., 2014
PpMADS13-1	dormancy-associated MADS-box transcription factor	endodormancy phase transition via histone modification and signalling cascade	MADS	AB775140	Pyrus pyrifolia	Saito et al., 2015
OsEMF2b	EMBRYONIC FLOWER 2	control seed dormancy and seedling growth by regulating the expression of OsVP1	EMF	XP_015636449	Oryza sativa	Chen et al., 2017
MdDAMa	DORMANCY ASSOCIATED MADS-BOX transcription factor	trigger autumn growth cessation	DAM	KT582786	Malus × domestica	Wu et al., 2017
MdDAMc	DORMANCY ASSOCIATED MADS-BOX transcription factor	trigger autumn growth cessation	DAM	KT582787	Malus × domestica	Wu et al., 2017
MdDAMb	DORMANCY ASSOCIATED MADS-BOX transcription factor	maintain bud dormancy	DAM	HM122604	Malus × domestica	Wu et al., 2017
MdSVPa	SHORT VEGETATIVE PHASE	maintain bud dormancy	SVP	HM122599	Malus × domestica	Wu et al., 2017
MdSVPb	SHORT VEGETATIVE PHASE	maintain bud dormancy	SVP	LC004730	Malus × domestica	Wu et al., 2017
PpCBF1	C-repeat binding factor (CBF/DREB) transcriptional activator	short-day induced dormancy	CBF	HM992943	Prunus persica	Wisniewski et al., 2011
StCCD8	CAROTENOID CLEAVAGE DIOXYGENASE8	Strigolactone biosynthetic pathway, to regulate stolon and tuber development	CCD	POPTRDRAFT_561749	Solanum tuberosum	Pasare et al., 2013
AcSOC1i	MADS-domain transcription factor SUPPRESSOR OF OVEREXPRESSION OF CONSTANS1	affect the duration of dormancy	SOC1	KP407155	Actinidia chinensis	Woogd et al., 2015
OsSDR4	Seed dormancy 4	intermediate regulator of dormancy in the seed maturation program	SDR	Os07g0585700	Oryza sativa	Sugimoto et al., 2010
GtSVP-L1	SHORT VEGETATIVE PHASE (SVP)-like genes	activity-dormancy control and negative regulation in flowering	SVP	LC049617	Gentiana triflora	Yamagishi et al., 2011
PthEBB1	EARLY BUD-BREAK 1 of AP2/ERF transcrtiption factor	regulation of bud-break	EBB	Potri.008G186300	Populus trichocarpa	Yordanov et al., 2014
MtKNOX4	class II KNOTTED-like homeobox	control seed physical dormancy	KNOX	Medtr5g011070	Medicago truncatula	Chai et al., 2016
PtCENL1	CENTRORADIALIS-LIKE1	influence transition to dormancy	CENL1	AY383600	Populus tremula x P. tremuloides	Ruonala et al., 2008
OsPLS1	vacuolar H(+)-ATPase subunit A1 (VHA-A1)	leaf senescence and seed dormancy in rice	PLS	XM_015788320	Oryza sativa	Yang et al., 2016
MtABI5	bZIP transcription factor ABSCISIC ACID INSENSITIVE5	regulator of seed maturation and longevity	ABI5	Medtr7g10448	Medicago truncatula	Zinsmeister et al., 2016
OsSCP46	Serine carboxypeptidase	catalyzeproteolysis for functional protein maturation,master regulator of grain filling and seed germination	SCP	AK104807	Oryza sativa	Yang et al., 2016
AdSVP2	SHORT VEGETATIVE PHASE	prevent premature budbreak during dormancy	SVP	JF838213	Actinidia deliciosa	Wu et al., 2017
PsRBR1	retinoblastoma-related protein	suppress the cell cycle during dormancy in axillary buds	RBR	AB012024	Pisum sativum	Shimizu-Sato et al., 2008
TcLEC2	B3 domain transcription factor,Leafy Cotyledon 2	embryo development and maturation	LEC2	XM_018123244	Theobroma cacao	zhang et al., 2014
OsPIP1;1	plasma membrane intrinsic protein	promote rice salt resistance and seed germination	PIP	Q6EU94	Oryza sativa	Zhu et al., 2013
SlAPX	thylakoid-bound ascorbate peroxidase	improve seed germination and increase early seedling tolerance to salinity and osmotic stresses	APX	AF413573	Solanum lycopersicum	Sun et al., 2010
AtBIN2	BRASSINOSTEROID INSENSITIVE2	repressor of BR signaling, positively regulate ABA responses during seed germination and postgerminative growth	BIN2	AT4G18710	Arabidopsis thaliana	Hu et al., 2014
AtABI5	Basic-leucine zipper (bZIP) transcription factor ABSCISIC ACID-INSENSITIVE 5	mediate ABA response during seed germination	ABI5	At2g36270	Arabidopsis thaliana	Hu et al., 2014
AtEXP2	cell wall protein	cell wall loosening, controlling seed germination		At5g05290	Arabidopsis thaliana	Yan et al., 2014
AtSAG	midasin homologue 1 (MDN1) domain-containing protein	negative regulator of ABA signalling during seed germination and seedling development		AT4G36530	Arabidopsis thaliana	Chen et al., 2014
AtMBF1a	multiprotein bridging factor 1	regulate ABA-dependent germination o	MBF1	At2g42680	Arabidopsis thaliana	Di Mauro et al., 2012
AtMBF1b	multiprotein bridging factor 1	regulate ABA-dependent germination o	MBF1	At3g58680	Arabidopsis thaliana	Di Mauro et al., 2012
AtMBF1c	multiprotein bridging factor 1	regulate ABA-dependent germination o	MBF1	At3g24500	Arabidopsis thaliana	Di Mauro et al., 2012
ATHB25	HOMEOBOX25	increase the expression of GIBBERELLIC ACID3-OXIDASE2 to reinforce the seed coat and increase seed longvity	HB	At5g65410	Arabidopsis thaliana	Bueso et al., 2014
AtGID1a	GIBBERELLIN-INSENSITIVE DWARF1	GA receptor	GID1	At3g05120	Arabidopsis thaliana	Hauvermale et al., 2015
AtGID1b	GIBBERELLIN-INSENSITIVE DWARF1	GA receptor	GID1	At3g63010	Arabidopsis thaliana	Hauvermale et al., 2015
AtGID1c	GIBBERELLIN-INSENSITIVE DWARF1	GA receptor	GID1	At5g27320	Arabidopsis thaliana	Hauvermale et al., 2015
AtHDA9	HISTONE DEACETYLASE 9	negatively influence germination by transcriptional repression via histone deacetylation	HDAC	AT3G44680	Arabidopsis thaliana	van Zanten et al., 2014
AtGTS1	WD40 repeat protein GIGANTUS1	negatively regulate seed germination, biomass yield and growth improvement in plant	GTS1	AT2G47790	Arabidopsis thaliana	Gachomo et al., 2014
AtGCN2	serine/threonine protein kinase,general control nonderepressible 2	negatively regulate seed germination under diverse environmental conditions and several transcription factor genes that play important roles in plant gibberellic acid-related crosstalk	GCN2	At3g59410	Arabidopsis thaliana	Liu et al., 2015
AtMPK6	Mitogen-activated protein kinase	seed formation and modulation of primary and lateral root development	MPK	At2g43790	Arabidopsis thaliana	López-Bucio et al., 2014
AtUGT74F2	NA glycosyltransferase	catalyze the O-glucosylation at the carboxyl position of NA, inversely correlated with seed germination rate	NAOGT	At2g43820	Arabidopsis thaliana	Li et al., 2015
AtTAP46	2A phosphatase-associated protein of 46 kDa	positive factor in the ABA-regulated gene expression	TAP	At5g53000	Arabidopsis thaliana	Hu et al., 2014
AtWRKY41	WRKY transcription factor	control Arabidopsis seed dormancy via direct regulation of ABI3 transcript level	WRKY	At4g11070	Arabidopsis thaliana	Ding et al., 2014
AtRAV1	RAV (Related to ABI3/VP1) transcription factor	regulate the expression of ABI3, ABI4, and ABI5 during seed germination and early seedling development	RAV	At1g13260	Arabidopsis thaliana	Feng et al., 2014
AtLUH	Groucho family transcriptional corepressor LEUNIG_HOMOLOG (LUH)	function with PIF1 as a transcriptional coregulator to inhibit seed germination	LUH	At2g32700	Arabidopsis thaliana	Li et al., 2015
AtDOF6	DOF transcription factor	negatively affect seed germination and opposes TCP14 function in the regulation of a specific set of ABA-related genes	DOF	At3g45610	Arabidopsis thaliana	Rueda-Romero et al., 2012
AtLIP1	GDSL lipase gene	regulate GA signaling in the epidermis through the L1 box cis-element of LIP1	LIP	At5g45670	Arabidopsis thaliana	Rombolá-Caldentey et al., 2014
ATML1	HD-ZIP transcription factor	regulate GA signaling in the epidermis through the L1 box cis-element of LIP1	ML	At4g21750	Arabidopsis thaliana	Rombolá-Caldentey et al., 2014
AtPDF2	HD-ZIP transcription factor	regulate GA signaling in the epidermis through the L1 box cis-element of LIP1	PDF	At4g04890	Arabidopsis thaliana	Rombolá-Caldentey et al., 2014
AtNUDT7	Nudix (nucleoside diphosphates linked to moiety X) hydrolase 7	remain NAD:NADH homeostasis in seeds. Perturbations to this key redox couple alter ABA and ROS levels in the seeds that in turn lowers germination	NUDT	At4g12720	Arabidopsis thaliana	Zeng et al., 2014
AtPARP3	Poly(ADP-ribose) polymerase 3	DNA repair during germination, seed storability and viability	PARP	AT5G22470	Arabidopsis thaliana	Rissel et al., 2014
AtNTM2	NAM-ATAF1/2-CUC2 transcription factor	Integration of auxin and salt signals by the NAC transcription factor NTM2 during seed germination	NAC	At4G01550	Arabidopsis thaliana	Park et al., 2011
AtGLR3.5	glutamate receptor homolog3.5	AtGLR3.5-mediated Ca2+ signal and ABA signaling via ABI4 to fine-tune the crucial developmental process, germination, in Arabidopsis	GLR	AT2G32390	Arabidopsis thaliana	Kong et al., 2015
AtACBP1	acyl-CoA-binding protein	ABA-mediated seed germination and seedling development	ACBP	At5g53470	Arabidopsis thaliana	Du et al., 2013
AtHD2B	HD2 histone deacetylase	a genetic factor associated with seed dormancy	HD2B	At5g22650	Arabidopsis thaliana	Yano et al., 2013
AtPIF1	Phytochrome-interacting factor 1	inhibit light-dependent seed germination	PIF	At2g20180	Arabidopsis thaliana	Lee et al., 2014
AtEFS	early flowering in short days (EFS) gene encoding H3K4 and H3K36 methyltransferase	inhibit seed germination by increasing PIF1 mRNA expression in imbibed seeds	EFS	At1g77300	Arabidopsis thaliana	Lee et al., 2014
AtTim17-1	TRANSLOCASE OF THE INNER MEMBRANE17	mitochondrial protein import component to define the timing of germination in Arabidopsis	TIM17	At1g20350	Arabidopsis thaliana	Wang et al., 2014
AtRaf10	mitogen-activated protein (MAP) kinase kinase kinase (MAP3K) gene	positive regulator of seed dormancy and ABA response		At5g49470	Arabidopsis thaliana	Lee et al., 2015
AtRaf11	mitogen-activated protein (MAP) kinase kinase kinase (MAP3K) gene	positive regulator of seed dormancy and ABA response		At1g67890	Arabidopsis thaliana	Lee et al., 2015
AtbZIP63	basic ZIP transcription factor	negative regulator of seed germination upon osmotic stress	bZIP	At5g28770	Arabidopsis thaliana	Veerabagu et al., 2014
AtMAN5	endo-β-mannanase	hydrolysis of the mannan-rich endosperm cell walls,facilitating the emergence of the radicle	MAN	At4g28320	Arabidopsis thaliana	Iglesias-Fernández et al., 2011
AtMAN6	endo-β-mannanase	hydrolysis of the mannan-rich endosperm cell walls,facilitating the emergence of the radicle	MAN	At5g01930	Arabidopsis thaliana	Iglesias-Fernández et al., 2011
AtMAN2	endo-β-mannanase	hydrolysis of the mannan-rich endosperm cell walls,facilitating the emergence of the radicle	MAN	At2g20680	Arabidopsis thaliana	Iglesias-Fernández et al., 2011
AtTZF4	Tandem CCCH zinc finger protein	positive regulators for ABA- and negative regulators for light- and GA-mediated seed germination responses	TZF	At1g03790	Arabidopsis thaliana	Bogamuwa et al., 2013
AtTZF5	Tandem CCCH zinc finger protein	positive regulators for ABA- and negative regulators for light- and GA-mediated seed germination responses	TZF	At5g44260	Arabidopsis thaliana	Bogamuwa et al., 2013
AtTZF6	Tandem CCCH zinc finger protein	positive regulators for ABA- and negative regulators for light- and GA-mediated seed germination responses	TZF	At5g07500	Arabidopsis thaliana	Bogamuwa et al., 2013
AtRDO5	reduced dormancy5,protein phosphatase 2C	promote seed dormancy, most likely independent from ABA and DOG1	RDO	At4g11040	Arabidopsis thaliana	Xiang et al., 2014
APUM9	conserved Pumilio homology domain (PUM-HD)-containing RNA binding protein	reduce seed dormancy	PUM	At1G35730	Arabidopsis thaliana	Xiang et al., 2014
APUM11	conserved Pumilio homology domain (PUM-HD)-containing RNA binding protein	reduce seed dormancy	PUM	AT4G08840	Arabidopsis thaliana	Xiang et al., 2014
AtWRKY6	WRKY transcription factor	positive regulator of abscisic acid signaling during seed germination and early seedling development	WRKY	At1g62300	Arabidopsis thaliana	Huang et al., 2016
AtEARI1	hybrid proline-rich protein (HyPRP) geneEARLY ARABIDOPSIS ALUMINUM INDUCED1	auxiliary role for germinability and early seedling development under low temperature and salt stress conditions	EARI1	At4g12480	Arabidopsis thaliana	Xu et al., 2011
AtCPK12	Ca(2+) -dependent protein kinase	negative ABA-signaling regulator in seed germination and post-germination growth	CPK	At5g23580	Arabidopsis thaliana	Zhao et al., 2011
AtbZIP16	basic region/Leu zipper motif transcription factor	integrate light and hormone signaling pathways to promote seed germination and hypocotyl elongation during the early stages of Arabidopsis seedling development	ZIP	AT2G35530	Arabidopsis thaliana	Hsieh et al., 2012
AtRRP41L	3'-5'-exonuclease	play an important role in seed germination and early seedling growth by mediating specific cytoplasmic mRNA decay in Arabidopsis	RRP41	AT4G27490	Arabidopsis thaliana	Yang et al., 2013
AtPRN1	cupin-fold protein Pirin1	regulate quercetin, and impact specific light and UV responses in the seed-to-seedling transition of Arabidopsis thaliana	PRN	At3g59210	Arabidopsis thaliana	Orozco-Nunnelly et al., 2014
AtSNL1	SWI-INDEPENDENT3 (SIN3)-LIKE	redundantly regulate primary seed dormancy via abscisic acid-ethylene antagonism mediated by histone deacetylation	SNL	At3g01320	Arabidopsis thaliana	Wang et al., 2013
AtSNL2	SWI-INDEPENDENT3 (SIN3)-LIKE	redundantly regulate primary seed dormancy via abscisic acid-ethylene antagonism mediated by histone deacetylation	SNL	At5g15020	Arabidopsis thaliana	Wang et al., 2013
AtRBP1	RNA-binding protein	affect ABA-regulated seed germination of Arabidopsis	RBP	At3g54770	Arabidopsis thaliana	Jung et al., 2013
AtCBC80	large subunit of CBC (CAP BINDING COMPLEX),ABA hypersensitive 1	response to ABA and abiotic stresses during seed germination	CBC, ABH1	At2g13540	Arabidopsis thaliana	Daszkowska-Golec et al., 2013
AtHRS1	G2-like transcription factor	negative regulator of abscisic acid signaling to promote timely germination of Arabidopsis seeds		At1g13300	Arabidopsis thaliana	Wu et al., 2012
AtNG1	pentatricopeptide repeat (PPR) protein	role in the early process of seed germination		At1g62720	Arabidopsis thaliana	Yang et al., 2011
AtSLY1	SLEEPY1 (SLY1)encoding F-box subunit that determines the substrate specificity of an SCF (for Skp1, Cullin, F-box) E3 ubiquitin ligase complex	positive regulator of GA signaling	SLY1	At4g24210	Arabidopsis thaliana	Ariizumi et al., 2007
AtMYB44	R2R3-MYB transcription factor	regulate abscisic acid (ABA) and gibberellic acid (GA) control of germination	MYB	At5g67300	Arabidopsis thaliana	Nguyen et al., 2012
AtMPK3	Mitogen-activated protein kinase 3	Phosphorylation of the transcriptional regulator MYB44	MPK	At3g45640	Arabidopsis thaliana	Nguyen et al., 2012
AtIDD1/ENY	C2H2 zinc finger protein INDETERMINATE DOMAIN1 (IDD1)/ENHYDROUS (ENY)	promote the transition to germination by regulating light and hormonal signaling during seed maturation		AT5G66730	Arabidopsis thaliana	Feurtado et al., 2011
AtROP1	RHO-related GTPase	influence germination time, root morphology, the formation of F-actin bundles, and symbiotic fungal interactions	ROP	At3g51300	Arabidopsis thaliana	Venus et al., 2013
AtROP6	RHO-related GTPase	influence germination time, root morphology, the formation of F-actin bundles, and symbiotic fungal interactions	ROP	At4g35020	Arabidopsis thaliana	Venus et al., 2013
AtGSR1	germostatin resistance locus 1 encoding a tandem plant homeodomain (PHD) finger protein	member of the auxin-mediated seed germination genetic network		AT3g27490	Arabidopsis thaliana	Ye et al., 2016
AtGER5	GRAM (Glucosyltransferases, Rab-like GTPase activators and Myotubularins) domain protein	regulate seed development and inflorescence architecture	GER	At5g13200	Arabidopsis thaliana	Baron et al., 2014
AtLEC2	B3 domain-containing transcription factor LEAFY COTYLEDON2	activate the seed maturation program	LEC	At1g28300	Arabidopsis thaliana	Yang et al., 2013
AtLEC1	LEAFY COTYLEDON1;Nuclear transcription factor Y subunit B-9	activate the seed maturation program	LEC	At1g21970	Arabidopsis thaliana	Yang et al., 2013
AtABI3	B3 domain-containing transcription factor ABSCISIC ACID INSENSITIVE3	activate the seed maturation program	ABI	At3g24650	Arabidopsis thaliana	Yang et al., 2013
AtFUS3	B3 domain-containing transcription factor FUSCA3	activate the seed maturation program	FUS	At3g26790	Arabidopsis thaliana	Yang et al., 2013
AtBMI1A	RING-type E3 ubiquitin transferase DRIP2	mediated H2Aub initiate the switch from embryonic to postgerminative growth in Arabidopsis	BMI	At2G30580	Arabidopsis thaliana	Yang et al., 2013
AtBMI1B	RING-type E3 ubiquitin transferase DRIP1	mediated H2Aub initiate the switch from embryonic to postgerminative growth in Arabidopsis	BMI	At1G06770	Arabidopsis thaliana	Yang et al., 2013
AtBMI1C	RING-type E3 ubiquitin transferase DRIP3	mediated H2Aub initiate the switch from embryonic to postgerminative growth in Arabidopsis	BMI	At3G23060	Arabidopsis thaliana	Yang et al., 2013
AtVAL1	B3 domain-containing transcription repressor VP1/ABI3-LIKE	mediated H2Aub initiate the switch from embryonic to postgerminative growth in Arabidopsis	VAL	At2g30470	Arabidopsis thaliana	Yang et al., 2013
AtVAL2	B3 domain-containing transcription repressor VP1/ABI3-LIKE	mediated H2Aub initiate the switch from embryonic to postgerminative growth in Arabidopsis	VAL	At4g32010	Arabidopsis thaliana	Yang et al., 2013
AtVAL3	B3 domain-containing transcription repressor VP1/ABI3-LIKE	mediated H2Aub initiate the switch from embryonic to postgerminative growth in Arabidopsis	VAL	At4g21550	Arabidopsis thaliana	Yang et al., 2013
AtABD1	ABA-hypersensitive DDB1-CUL4-associated factor(DCAF)1	negative regulator of abscisic acid signaling	VAL	At4g38480	Arabidopsis thaliana	Seo et al., 2014
AtCRWN1	CROWDED NUCLEI protein	regulate the degradation of ABI5 protein during seed germination	CRWN	At1G67230	Arabidopsis thaliana	Zhao et al., 2016
AtCRWN2	CROWDED NUCLEI protein	regulate the degradation of ABI5 protein during seed germination	CRWN	At1G13220	Arabidopsis thaliana	Zhao et al., 2016
AtCRWN3	CROWDED NUCLEI protein	regulate the degradation of ABI5 protein during seed germination	CRWN	At1G68790	Arabidopsis thaliana	Zhao et al., 2016
AtMyb7	R2R3 Myb	negatively regulate ABA-induced inhibition of seed germination by blocking the expression of the bZIP transcription factor ABI5.		At2g16720	Arabidopsis thaliana	Kim et al., 2015
OsPYL/RCAR5	ABA receptor 5	positive regulator of the ABA signal transduction pathway in seed germination and early seedling growth		Os05g12260	Oryza sativa	Kim et al., 2012
OsPP2C30	Serine/threonine phosphatases, family 2C	positive regulator of the ABA signal transduction pathway in seed germination and early seedling growth	PP2C	Os03g16170	Oryza sativa	Kim et al., 2012
AtMED25	Mediator subunit	negatively regulate ABA response during seed germination and early seedling growth	MED	At1g25540	Arabidopsis thaliana	Chen et al., 2012
AtFLC	K-box region and MADS-box transcription factor Flowering locus C	regulate seed germination	FLC	AT5G10140	Arabidopsis thaliana	Chiang et al., 2009
AtTudor1	4SN-Tudor domain protein	GA biosynthesis and seed germination of Arabidopsis		AT5G07350	Arabidopsis thaliana	Liu et al., 2010
AtTudor2	4SN-Tudor domain protein	GA biosynthesis and seed germination of Arabidopsis		At5g61780	Arabidopsis thaliana	Liu et al., 2010
AtSnRK2.2	SNF1-RELATED PROTEIN KINASE2.2	major part of ABA signaling in Arabidopsis	SnRK	At3g50500	Arabidopsis thaliana	Fujii et al., 2007
AtSnRK2.3	SNF1-RELATED PROTEIN KINASE2.3	major part of ABA signaling in Arabidopsis	SnRK	At5g66880	Arabidopsis thaliana	Fujii et al., 2007
AtTCP14	TEOSINTE BRANCHED1 (TB1), CYCLOIDEA (CYC) and PCF (TCP) domain-containing transcription factor	regulate embryonic growth potential during seed germination	TCP	At3g47620	Arabidopsis thaliana	Tatematsu et al., 2008
AtFHY3	FAR-RED ELONGATED HYPOCOTYL3	positive regulators of ABA signaling and the integration of light and ABA signaling	FHY	At3g22170	Arabidopsis thaliana	Tang et al., 2013
AtFAR1	FAR-RED IMPAIRED RESPONSE1	positive regulators of ABA signaling and the integration of light and ABA signaling	FAR	At4g15090	Arabidopsis thaliana	Tang et al., 2013
AtABI1	phosphatase 2C	ABA-inducible gene	ABI	At4g26080	Arabidopsis thaliana	Tang et al., 2013
AtABI2	phosphatase 2C	ABA-inducible gene	ABI	At5g57050	Arabidopsis thaliana	Tang et al., 2013
AtPKS5	SNF1-related protein kinase3-type protein kinase;SOS2-like protein kinase5	PKS5-mediated phosphorylation of ABI5 at Ser-42 is critical for the ABA regulation of seed germination and gene expression in Arabidopsis	PKS	At2g30360	Arabidopsis thaliana	Zhou et al., 2015
AtBRIZ1	RING (Really Interesting New Gene) domain-containing protein	form a heteromeric E3 ligase complex required for seed germination and post-germination growth in Arabidopsis thaliana.	BRIZ	At2g42160	Arabidopsis thaliana	Hsia et al., 2010
AtBRIZ2	RING (Really Interesting New Gene) domain-containing protein	form a heteromeric E3 ligase complex required for seed germination and post-germination growth in Arabidopsis thaliana.	BRIZ	At2g26000	Arabidopsis thaliana	Hsia et al., 2010
AtPP2C5	mitogen-activated protein kinase phosphatase 2C	positively regulates seed germination, stomatal closure, and ABA-inducible gene expression	PP2C	At2g40180	Arabidopsis thaliana	Brock et al., 2010
AtAP2C1	KIM-containing clade B phosphatase	positively regulates seed germination, stomatal closure, and ABA-inducible gene expression	AP2C	At2g30020	Arabidopsis thaliana	Brock et al., 2010
AtFyPP1	for Phytochrome-associated serine/threonine protein phosphatase	regulate ABA signaling through dephosphorylation and destabilization of ABI5	FyPP	At1g50370	Arabidopsis thaliana	Dai et al., 2013
AtFyPP3	for Phytochrome-associated serine/threonine protein phosphatase	regulate ABA signaling through dephosphorylation and destabilization of ABI6	FyPP	At3g19980	Arabidopsis thaliana	Dai et al., 2013
AtAHK2	Arabidopsis thaliana sensor histidine kinase	cytokinin receptor	AHK	At5g35750	Arabidopsis thaliana	Riefler et al., 2006
AtAHK3	Arabidopsis thaliana sensor histidine kinase	cytokinin receptor	AHK	At1g27320	Arabidopsis thaliana	Riefler et al., 2006
AtAHK4/CRE1	Arabidopsis thaliana sensor histidine kinase	cytokinin receptor	AHK	At2g01830	Arabidopsis thaliana	Riefler et al., 2006
AtRHA2a	RING-H2 E3 ligase	act redundantly in regulating ABA responses	RHA2	At1g15100	Arabidopsis thaliana	Li et al., 2011
AtRHA2b	RING-H2 E3 ligase	act redundantly in regulating ABA responses	RHA2	At2g01150	Arabidopsis thaliana	Li et al., 2011
AtS2P	membrane-associated transcription factor peptidase, site-2 protease	negatively regulate the ABA response during seed germination	S2P	AT4G20310	Arabidopsis thaliana	Zhou et al., 2015
AtbZIP17	membrane-associated transcription factor	activated by S2P	bZIP	At2g40950	Arabidopsis thaliana	Zhou et al., 2015
AtPIF6	Phytochrome interacting factor (PIF) transcription factor	control of Arabidopsis primary seed dormancy	PIF	At3g62090	Arabidopsis thaliana	Penfield et al., 2010
AtAMP1	ALTERED MERISTEM PROGRAM 1	acquisition and/or maintenance of seed dormancy in Arabidopsis	AMP1	At3g54720	Arabidopsis thaliana	Griffiths et al., 2011
AtAHT1	ABA-HYPERSENSITIVE BTB/POZ PROTEIN 1	negative regulator in ABA-mediated inhibition of germination in Arabidopsis	AHT1	At1g55760	Arabidopsis thaliana	Kim et al., 2016
AtHB5	homeodomain-leucine zipper (HDZip) transcription factor	positive regulator of ABA-responsiveness, mediating the inhibitory effect of ABA on growth during seedling establishment	HB	AT5G65310	Arabidopsis thaliana	Johannesson et al., 2003
AtMAX2	F-box protein MAX2 (More AXillary growth 2)	oppositely regulate GA and ABA biosynthesis to optimize seed germination in response to light	MAX	At2g42620	Arabidopsis thaliana	Shen et al., 2012
AtGAI	DELLA protein	integrators of environmental and endogenous cues to regulate seed germination	GAI	At1g14920	Arabidopsis thaliana	Cao et al., 2005
AtRGA	DELLA protein	integrators of environmental and endogenous cues to regulate seed germination	RGA	At2g01570	Arabidopsis thaliana	Cao et al., 2005
AtRGL1	DELLA protein	integrators of environmental and endogenous cues to regulate seed germination	RGL	At1g66350	Arabidopsis thaliana	Cao et al., 2005
AtRGL2	DELLA protein	integrators of environmental and endogenous cues to regulate seed germination	RGL	At3g03450	Arabidopsis thaliana	Cao et al., 2005
AtRGI3	DELLA protein	repress gibberellin response	RGL	At5g17490	Arabidopsis thaliana	Park et al., 2013
AtARF10	AUXIN RESPONSE FACTOR	critical for seed germination and post-germination stages	ARF	At2g28350	Arabidopsis thaliana	Liu et al., 2007
AtARF2	AUXIN RESPONSE FACTOR	negative regulator in in ABA mediating seed germination and primary root growth	ARF	AT5G62000	Arabidopsis thaliana	Wang et al., 2011
AtHB33	HOMEOBOX PROTEIN	positive regulator in in ABA mediating seed germination and primary root growth	HB	AT1G75240	Arabidopsis thaliana	Wang et al., 2011
AtLHCB1	Light-harvesting chlorophyll a/b-binding protein	positively involved in abscisic acid signalling	LHCB	At1g29920	Arabidopsis thaliana	Liu et al., 2013
AtLHCB2	Light-harvesting chlorophyll a/b-binding protein	positively involved in abscisic acid signalling	LHCB	At2g05070	Arabidopsis thaliana	Liu et al., 2013
AtLHCB3	Light-harvesting chlorophyll a/b-binding protein	positively involved in abscisic acid signalling	LHCB	At5g54270	Arabidopsis thaliana	Liu et al., 2013
AtLHCB4	Light-harvesting chlorophyll a/b-binding protein	positively involved in abscisic acid signalling	LHCB	At2g40100	Arabidopsis thaliana	Liu et al., 2013
AtLHCB5	Light-harvesting chlorophyll a/b-binding protein	positively involved in abscisic acid signalling	LHCB	At4g10340	Arabidopsis thaliana	Liu et al., 2013
AtLHCB6	Light-harvesting chlorophyll a/b-binding protein	positively involved in abscisic acid signalling	LHCB	At1g15820	Arabidopsis thaliana	Liu et al., 2013
AtWRKY40	ABA-responsive WRKY transcription factor	transcription repressor to balance LHCB function	WRKY	At1g80840	Arabidopsis thaliana	Liu et al., 2013
AtSIL1	6b-interacting protein 1-like 1, trihelix transcriptional repressor	repression of seed maturation genes	SIL	At1g54060	Arabidopsis thaliana	Gao et al., 2009
AtICE1	MYC-like basic helix-loop-helix (bHLH) transcription factor Inducer of CBF expression 1	negative regulator of ABA-dependent responses	ICE	At3g26744	Arabidopsis thaliana	Liang et al., 2015
AtMYB37	R2R3 MYB subgroup 14 transcription factor	enhance abscisic acid sensitivity, and improve both drought tolerance and seed productivity in Arabidopsis thaliana	MYB	At5g23000	Arabidopsis thaliana	Yu et al., 2016
AtUGT71C5	UDP-glucosyltransferase	ABA glucosylation for ABA homeostasis	UGT	At1g07240	Arabidopsis thaliana	Liu et al., 2015
AtEPR1	extensin proline-rich 1	specifically expressed in endosperm during seed germination	EPR	AT2G27380	Arabidopsis thaliana	Dubreucq et al., 2000
AtBME3-ZF	BME3 (Blue Micropylar End 3) GATA zinc finger transcription factor	positive regulator of Arabidopsis seed germination	BME3-ZF	At3g54810	Arabidopsis thaliana	Liu et al., 2005
AtMARD1	MEDIATOR OF ABA-REGULATED DORMANCY 1 ( MARD1 )	mediate ABA-regulated seed dormancy in Arabidopsis	MARD1	At3g63210	Arabidopsis thaliana	He et al., 2004
AtCYS6	phytocystatin	control of germination rate and seedling growth by inhibiting the activity of stored cysteine proteinases	CYS	At3g12490	Arabidopsis thaliana	Hwang et al., 2009
AtPED3	peroxisomal ATP-binding cassette transporter	promote seed germination by suppressing PGIPs under the control of ABI5	PED	At4g39850	Arabidopsis thaliana	Kanai et al., 2010
AtPGIP1	Polygalacturonase-inhibiting protein 1	regulate the timing of radicle protrusion	PGIP	At5g06860	Arabidopsis thaliana	Kanai et al., 2010
AtPGIP2	Polygalacturonase-inhibiting protein 2	inhibitor of polygalacturonase	PGIP	AT5G06870	Arabidopsis thaliana	Kanai et al., 2010
AtICK3/KRP5	INHIBITOR OF CDK/KIP-RELATED PROTEIN	positive regulator of both cell growth and endoreduplication	ICK/KRP	AT3G24810	Arabidopsis thaliana	Wen et al., 2013
AtSnRK2.6	ABA-activated SNF1-related protein kinases 2	involved in ABA signaling and essential for the control of seed development and dormancy through the extensive control of gene expression	SnRK	At3g50500	Arabidopsis thaliana	Nakashima et al., 2009
AtPER1	Thioredoxin peroxidase	seed-specific and related to dormancy	PER1	At1g48130	Arabidopsis thaliana	Haslekâs et al., 1998
AtHB13	homeodomain leucine zipper I transcription factor	negative regulator of early root growth, possibly repressing cell division and/or cell elongation or the length of time that cells elongate	HB	At1g69780	Arabidopsis thaliana	Silva et al., 2016
AtCHO1	APETALA2 repeat transcription factor, CHOTTO1	abscisic acid-mediated repression of gibberellin biosynthesis during seed germination in Arabidopsis	CHO1	At5g57390	Arabidopsis thaliana	Yano et al., 2009
AtRGS1	regulator of G-protein signaling (RGS) protein	involved in sugar and abscisic acid signaling in Arabidopsis seed germination	RGS	At3g26090	Arabidopsis thaliana	Chen et al., 2006
AtGCR1	G protein-coupled receptor	act independently of heterotrimeric G-protein in response to brassinosteroids and gibberellins in Arabidopsis seed germination	GCR	At1g48270	Arabidopsis thaliana	Chen et al., 2004
AtIMB1	bromodomain protein,Imbibition-inducible 1	promotion of seed germination by both negatively and positively regulating the ABA and phyA transduction pathways	IMB1	At2g34900	Arabidopsis thaliana	Duque et al., 2003
AtLecRKA4.1	lectin receptor kinase Subfamily A4	negatively regulates abscisic acid response in seed germination	LecRKA4	At5g01540	Arabidopsis thaliana	Xin et al., 2009
AtLecRKA4.2	lectin receptor kinase Subfamily A4	negatively regulates abscisic acid response in seed germination	LecRKA4	At5g01550	Arabidopsis thaliana	Xin et al., 2009
AtLecRKA4.3	lectin receptor kinase Subfamily A4	negatively regulates abscisic acid response in seed germination	LecRKA4	At5g01560	Arabidopsis thaliana	Xin et al., 2009
AtHDA6	Histone deacetylase	repression of embryonic properties directly or indirectly via repression of embryo-specific gene function	HDAC	AT5G63110	Arabidopsis thaliana	Tanaka et al., 2008
AtHDA19	Histone deacetylase	repression of embryonic properties directly or indirectly via repression of embryo-specific gene function	HDAC	At4g38130	Arabidopsis thaliana	Tanaka et al., 2008
AtPIMT1	protein l-isoaspartyl methyltransferase	limit abnormal l-isoaspartyl accumulation in seed proteins, thereby improving seed Longevity and germination vigor in Arabidopsis	PIMT	AT3G48330	Arabidopsis thaliana	Ogé et al., 2008
AtrbohB	NADPH-oxidase	seed after-ripening		At1g09090	Arabidopsis thaliana	Müller et al., 2009
AtNIA1	nitrate reductase	Nitric oxide biosynthesis	NIA	AT1G77760	Arabidopsis thaliana	Lozano-Juste et al., 2009
AtNIA2	nitrate reductase	Nitric oxide biosynthesis	NIA	AT1G37130	Arabidopsis thaliana	Lozano-Juste et al., 2009
AtNOA1	Oxide-Associated1	Nitric oxide biosynthesis	NOA	At3g47450	Arabidopsis thaliana	Lozano-Juste et al., 2009
AtNDUFS4	NADH dehydrogenase [ubiquinone] fragment S subunit 4	suppresse Arabidopsis germination and growth and alters control of metabolism at night	NDUFS4	At5g67590	Arabidopsis thaliana	Meyer et al., 2009
AtPP2CA	protein phosphatase 2CA	strongly regulates abscisic acid signaling during germination among Arabidopsis protein phosphatase 2Cs	PP2C	AT3G11410	Arabidopsis thaliana	Yoshida et al., 2006
AtGLR1.1	glutamate receptor 1.1	regulate abscisic acid biosynthesis and signaling to control development and water loss	GLR	AT3G04110	Arabidopsis thaliana	Kang et al., 2004
AtMLP43	Major latex protein-like protein 43	positive regulator during abscisic acid responses and confers drought tolerance in Arabidopsis thaliana	MLP	At1g70890	Arabidopsis thaliana	Wang et al., 2016
AtAHG1	ABA-Hypersensitive Germination1 encoding protein phosphatase 2C	essential component of abscisic acid signaling in Arabidopsis seed	AHG,PP2C	At5g51760	Arabidopsis thaliana	Nishimura et al., 2007
AtERD15	EARLY RESPONSIVE TO DEHYDRATION 15	negative regulator of abscisic acid responses in Arabidopsis	ERD15	At2g41430	Arabidopsis thaliana	Kariola et al., 2006
AtAPG30	Arabinogalactan-proteins	ABA response,root regeneration and the timing of seed germination	APG	At2g33790	Arabidopsis thaliana	van Hengel et al., 2003
AtHUB1	HISTONE MONOUBIQUITINATION1,C3HC4 RING finger protein	chromatin remodeling in seed dormancy by H2B monoubiquitination through HUB1 and HUB2	HUB	At2g44950/At2g44960	Arabidopsis thaliana	Liu et al., 2007
AtHUB2	HISTONE MONOUBIQUITINATION2,C3HC5 RING finger protein	chromatin remodeling in seed dormancy by H2B monoubiquitination through HUB1 and HUB2	HUB	At1g55250/At1g55255	Arabidopsis thaliana	Liu et al., 2007
AtGPA1	heterotrimeric G-protein alpha subunit	abscisic acid regulation of germination and postgermination development.	GPA	At2g26300	Arabidopsis thaliana	Pandey et al., 2006
AtAGB1	heterotrimeric G-protein beta subunit	abscisic acid regulation of germination and postgermination development.	AGB	AT4G34460	Arabidopsis thaliana	Pandey et al., 2006
AtABR1	AP2-like ABA repressor 1	repressor of ABA-regulated gene expression	ABR	At5g64750	Arabidopsis thaliana	Pandey et al., 2005
AtCBL9	calcineurin B-like 9	common element in the ABA signaling and stress-induced ABA biosynthesis pathways	CBL	At5g47100	Arabidopsis thaliana	Pandey et al., 2004
AtAGL15	DNA binding MADS transcriptional regulator	directly regulates expression of a gene encoding an enzyme involved in gibberellin metabolism	AGL	AT5G13790	Arabidopsis thaliana	Wang et al., 2004
AtMYB30	R2R3-type transcription factor	regulation of ABA signaling during seed germination	MYB	At3g28910	Arabidopsis thaliana	Zheng et al., 2012
AtSIZ1	small ubiquitin-like modifier E3 ligase	regulation of ABA signaling during seed germination	SIZ	At5g60410	Arabidopsis thaliana	Zheng et al., 2012
AtCIPK3	calcium sensor-associated protein kinase	regulate abscisic acid and cold signal transduction in Arabidopsis	CIPK	At2g26980	Arabidopsis thaliana	Kim et al., 2003
AtERF15	AP2/ERF family transcription factor,CE1 binding factor	positive regulator of ABA response	ERF	At2g31230	Arabidopsis thaliana	Lee et al., 2015
AtERD10	Early Responsive to Dehydration 10;LOW TEMPERATURE INDUCED 29; LOW TEMPERATURE INDUCED 45; LTI29; LTI45	abiotic stresses and seed germination of Arabidopsis	ERD	AT1G20450	Arabidopsis thaliana	Kim et al., 2010
AtTPS1	TREHALOSE 6-PHOSPHATE SYNTHASE	essential for embryogenic and vegetative growth and responsiveness to ABA in germinating seeds and stomatal guard cells	TPS	AT1G78580	Arabidopsis thaliana	Gómez et al., 2010
AtKPNB1	homolog of human KPNB1 (importin β1)	required for ABA response and drought tolerance	KPNB	At5g53480	Arabidopsis thaliana	Luo et al., 2013
AtDsPTP1	Dual-specificity protein phosphatase	negative regulator in osmotic stress signalling during Arabidopsis seed germination and seedling establishment	DsPTP	At3g23610	Arabidopsis thaliana	Liu et al., 2015
AtELIP1	EARLY LIGHT-INDUCED PROTEIN	involved in seed germination, acting downstream of the Dof protein DAG1	ELIP	At3g22840	Arabidopsis thaliana	Rizza et al., 2011
AtELIP2	EARLY LIGHT-INDUCED PROTEIN	involved in seed germination, acting downstream of the Dof protein DAG2	ELIP	At4g14690	Arabidopsis thaliana	Rizza et al., 2011
AtPYR1	PYRABACTIN RESISTANCE 1	ABA receptors functioning at the apex of a negative regulatory pathway that controls ABA signaling by inhibiting PP2Cs	PYL	AT4G17870	Arabidopsis thaliana	Park et al., 2009
AtPYL1	PYRABACTIN RESISTANCE-like	ABA receptors functioning at the apex of a negative regulatory pathway that controls ABA signaling by inhibiting PP3Cs	PYL	AT5G46790	Arabidopsis thaliana	Park et al., 2009
AtPYL2	PYRABACTIN RESISTANCE-like	ABA receptors functioning at the apex of a negative regulatory pathway that controls ABA signaling by inhibiting PP4Cs	PYL	AT2G26040	Arabidopsis thaliana	Park et al., 2009
AtPYL3	PYRABACTIN RESISTANCE-like	ABA receptors functioning at the apex of a negative regulatory pathway that controls ABA signaling by inhibiting PP5Cs	PYL	AT1G73000	Arabidopsis thaliana	Park et al., 2009
AtPYL4	PYRABACTIN RESISTANCE-like	ABA receptors functioning at the apex of a negative regulatory pathway that controls ABA signaling by inhibiting PP6Cs	PYL	AT2G38310	Arabidopsis thaliana	Park et al., 2009
AtPYL5	PYRABACTIN RESISTANCE-like	ABA receptors functioning at the apex of a negative regulatory pathway that controls ABA signaling by inhibiting PP7Cs	PYL	AT5G05440	Arabidopsis thaliana	Park et al., 2009
AtPYL6	PYRABACTIN RESISTANCE-like	ABA receptors functioning at the apex of a negative regulatory pathway that controls ABA signaling by inhibiting PP8Cs	PYL	AT2G40330	Arabidopsis thaliana	Park et al., 2009
AtPYL7	PYRABACTIN RESISTANCE-like	ABA receptors functioning at the apex of a negative regulatory pathway that controls ABA signaling by inhibiting PP9Cs	PYL	AT4G01026	Arabidopsis thaliana	Park et al., 2009
AtPYL9	PYRABACTIN RESISTANCE-like	ABA receptors functioning at the apex of a negative regulatory pathway that controls ABA signaling by inhibiting PP10Cs	PYL	AT1G01360	Arabidopsis thaliana	Park et al., 2009
AtPYL10	PYRABACTIN RESISTANCE-like	ABA receptors functioning at the apex of a negative regulatory pathway that controls ABA signaling by inhibiting PP11Cs	PYL	AT4G27920	Arabidopsis thaliana	Park et al., 2009
AtPYL11	PYRABACTIN RESISTANCE-like	ABA receptors functioning at the apex of a negative regulatory pathway that controls ABA signaling by inhibiting PP12Cs	PYL	AT5G45860	Arabidopsis thaliana	Park et al., 2009
AtPYL12	PYRABACTIN RESISTANCE-like	ABA receptors functioning at the apex of a negative regulatory pathway that controls ABA signaling by inhibiting PP13Cs	PYL	AT5G45870	Arabidopsis thaliana	Park et al., 2009
AtPKL	chromatin-remodeling factor PICKLE	balancing osmotic stress responses during Arabidopsis seed germination	PKL	AT2G25170	Arabidopsis thaliana	Perruc et al., 2007
AtTFIIS	transcript elongation factor	REDUCED DORMANCY	RDO	At2g38560	Arabidopsis thaliana	Mortensen et al., 2014
AtTZF1	Tandem zinc finger	regulator connecting sugar, ABA, GA and peptide hormone responses	TZF	At2g25900	Arabidopsis thaliana	Lin et al., 2011
AtROP10	Plasma membrane-associated ROP10 small GTPase	specific negative regulator of abscisic acid responses in Arabidopsis	ROP	AT3G48040	Arabidopsis thaliana	Zheng et al., 2002
AtAHG11	ABA hypersensitive germination PPR type protein	RNA editing	AHG	At2g44880	Arabidopsis thaliana	Murayama et al., 2012
AtDET1	de-etiolated 1	degrade HFR1 but stabilize PIF1 to precisely regulate seed germination	DET	AT4G10180	Arabidopsis thaliana	Shi et al., 2015
AtHFR1	Basic helix-loop-helix protein 26,long hypocotyl in far-red 1	key positive transcription regulator in seed germination		At1g02340	Arabidopsis thaliana	Shi et al., 2015
AtCOP10	constitutive photomorphogenic 10	Component of the CDD complex	COP	At3g13550	Arabidopsis thaliana	Shi et al., 2015
AtNEK6	NIMA (Never In Mitosis, gene A)-related kinase family	interact with ARIA and is involved in ABA response during seed germination		At3g20860	Arabidopsis thaliana	Lee et al., 2010
AtRD20	Responsive to Dehydration	mobilization of seed storage lipids during germination	RD	At2g33380	Arabidopsis thaliana	Aubert et al., 2011
AtABF1	abscisic acid response element binding factor 1	required for establishment of Arabidopsis seedlings during winter	ABF	At1g49720	Arabidopsis thaliana	Sharma et al., 2011
AtPP2CA2	highly ABA-induced PP2C gene 1	involved in abscisic acid signal transduction		AT5G59220	Arabidopsis thaliana	Guo et al., 2010
AtSMAX1	SUPPRESSOR OF MORE AXILLARY GROWTH2 1 ;caseinolytic peptidase B chaperonin	important component of KAR/SL signaling during seed germination and seedling growth		At5g57710	Arabidopsis thaliana	Stanga et al., 2013
AtPME3	pectin methyl esterase 3	testa and endosperm rupture for radicle protrusion	PME	At3g14310	Arabidopsis thaliana	Zúňiga-Sánchez et al., 2014
AtBIIDXI	DUF642 protein	involved in pectin methyl esterase regulation during Arabidopsis thaliana seed germination and plant development		At4g32460	Arabidopsis thaliana	Zúňiga-Sánchez et al., 2014
AtDREB2C	dehydration-responsive element binding factor	positive regulator of ABA biosynthesis in germinating seeds through activating NCED9 expression	DREB2C	At2g40340	Arabidopsis thaliana	Je et al., 2014
AtMFP2	multifunctional protein (MFP) of peroxisomal beta-oxidation	essential for seedling establishment	MFP	At3g06860	Arabidopsis thaliana	Rylott et al., 2006
AtBLH1	BEL1-LIKE HOMEODOMAIN 1 transcription factor	modulate seed germination and early seedling development by directly regulating ABI3 expression	BLH	At2g35940	Arabidopsis thaliana	Kim et al., 2013
AtKNAT3	KNOTTED-LIKE FROM ARABIDOPSIS THALIANA	modulate seed germination and early seedling development by directly regulating ABI3 expression	KNAT	At5g25220	Arabidopsis thaliana	Kim et al., 2013
AtCIF1	cell wall invertase inhibitor	orchestrate seed germination and early seedling growth via fine-tuning sucrose hydrolysis and, possibly, sugar signaling		At1g47960	Arabidopsis thaliana	Su et al., 2016
AtHDC1	Histone Deacetylation Complex1	titrate plant growth and abscisic acid sensitivity in Arabidopsis		At5g08450	Arabidopsis thaliana	Perrella et al., 2013
AtASG2	farnesylated DWD protein ALTERED SEED GERMINATION 2	ABA negative regulator		At5g10940	Arabidopsis thaliana	Dutilleul et al., 2016
AtWRI1	AP2/EREBP transcription facto wrinkled1	required for seed germination and seedling establishment		AT3G54320	Arabidopsis thaliana	Cernac et al., 2006
AtCSP1	cold shock domain protein 1; cold shock protein 1;	regulate germination timing promoted by low temperature		At4g36020	Arabidopsis thaliana	Yang et al., 2013
AtNAI1	basic-helix-loop-helix (bHLH) transcription factor		NAI1	At2g22770	Arabidopsis thaliana	Yoshii et al., 2015
AtPYK10	beta-glucosidase	seedling-specific gene upon embryonic-to-postgerminative developmental phase transition		At3g09260	Arabidopsis thaliana	Yoshii et al., 2015
AtWRKY2	WRKY DNA-binding transcription factor	mediate seed germination and postgermination arrest of development by abscisic acid.	WRKY	At5g56270	Arabidopsis thaliana	Jiang et al., 2009
AtAPX6	ASCORBATE PEROXIDASE6	modulate the ROS signal cross talk with hormone signals to properly execute the germination program in Arabidopsis	APX	At4g32320	Arabidopsis thaliana	Chen et al., 2016
AtNF-YC3	NUCLEAR FACTOR Y	have both opposing and additive roles in ABA-mediated seed germination	NF-Y	AT1G54830	Arabidopsis thaliana	Kumimoto et al., 2013
AtNF-YC4	NUCLEAR FACTOR Y	have both opposing and additive roles in ABA-mediated seed germination	NF-Y	AT5G63470	Arabidopsis thaliana	Kumimoto et al., 2013
AtNF-YC9	NUCLEAR FACTOR Y	have both opposing and additive roles in ABA-mediated seed germination	NF-Y	AT1G08970	Arabidopsis thaliana	Kumimoto et al., 2013
AtNF-YB2	NUCLEAR FACTOR Y	have both opposing and additive roles in ABA-mediated seed germination	NF-Y	AT5G47640	Arabidopsis thaliana	Kumimoto et al., 2013
AtNF-YB3	NUCLEAR FACTOR Y	have both opposing and additive roles in ABA-mediated seed germination	NF-Y	AT4G14540	Arabidopsis thaliana	Kumimoto et al., 2013
AtNF-YB10	NUCLEAR FACTOR Y	have both opposing and additive roles in ABA-mediated seed germination	NF-Y	AT3G53340	Arabidopsis thaliana	Kumimoto et al., 2013
AtABF2	bZIP protein	NF-Y and bZIP transcription factors coordinately regulate ABA-related phenotypes	ABF	AT1G45249	Arabidopsis thaliana	Kumimoto et al., 2013
AtABF3	bZIP protein	NF-Y and bZIP transcription factors coordinately regulate ABA-related phenotypes	ABF	AT4G34000	Arabidopsis thaliana	Kumimoto et al., 2013
AtABF4	bZIP protein	NF-Y and bZIP transcription factors coordinately regulate ABA-related phenotypes	ABF	AT3G19290	Arabidopsis thaliana	Kumimoto et al., 2013
AtHY5	bZIP protein	NF-Y and bZIP transcription factors coordinately regulate ABA-related phenotypes, supress ABA-mediated seed germiantion	HY	AT5G11260	Arabidopsis thaliana	Kumimoto et al., 2013
AtSPT	bHLH transcription factor SPATULA	involved in carpel development, seedling germination, and lateral organ growth in Arabidopsis	SPT	At4g36930	Arabidopsis thaliana	Groszmann et al., 2010
AtIND	INDEHISCENT	regulate dehiscence zone developmen	IND	At4g00120	Arabidopsis thaliana	Groszmann et al., 2010
AtGASA4	cysteine-rich protein GAST1-like gene	promote GA responses and exhibit redox activity	GASA	AT5G15230	Arabidopsis thaliana	Rubinovich et al., 2010
AtGASA5	cysteine-rich protein GAST1-like gene	repressor of GA responses	GASA	AT3G02885	Arabidopsis thaliana	Rubinovich et al., 2010
AtTOC1	TIMING OF CAB EXPRESSION1	important signal integrator regulating dormancy release in seeds via regulation of GA and ABA responses	TOC1	At5g61380	Arabidopsis thaliana	Penfield et al., 2009
AtLHY	LATE ELONGATED HYPOCOTYL	important signal integrator regulating dormancy release in seeds	LHY	At1g01060	Arabidopsis thaliana	Penfield et al., 2009
ATCCA1	CIRCADIAN CLOCK ASSOCIATED1	important signal integrator regulating dormancy release in seeds	CCA1	At2g46830	Arabidopsis thaliana	Penfield et al., 2009
AtGI	GIGANTEA	important signal integrator regulating dormancy release in seeds via regulation of GA and ABA responses	GID1	At1g22770	Arabidopsis thaliana	Penfield et al., 2009
AtPRR7	PSEUDO-RESPONSE REGULATOR7	important signal integrator regulating dormancy release in seeds	PRR	At5g02810	Arabidopsis thaliana	Penfield et al., 2009
AtPRR9	PSEUDO-RESPONSE REGULATOR9	important signal integrator regulating dormancy release in seeds	PRR	At2g46790	Arabidopsis thaliana	Penfield et al., 2009
AtLUX	LUX ARRYTHMO	target TOC1 for degradation	LUX	At3g46640	Arabidopsis thaliana	Penfield et al., 2009
AtZTL	ZEITLUPE	important signal integrator regulating dormancy release in seeds	ZTL	At5g57360	Arabidopsis thaliana	Penfield et al., 2009
AtRACK1A	Receptor for Activated C Kinase 1	negative regulator of ABA responses in Arabidopsis	RACK1	At1g18080	Arabidopsis thaliana	Guo et al., 2009
AtRACK1B	Receptor for Activated C Kinase 1	negative regulator of ABA responses in Arabidopsis	RACK1	At1g48630	Arabidopsis thaliana	Guo et al., 2009
AtRACK1C	Receptor for Activated C Kinase 1	negative regulator of ABA responses in Arabidopsis	RACK1	At3g18130	Arabidopsis thaliana	Guo et al., 2009
AtHON	seed-specific group A phosphatase 2C (PP2C)	regulate seed dormancy by inhibiting ABA signaling		At1g07430	Arabidopsis thaliana	Kim et al., 2013
AtMED13	RNA polymerase II transcription mediato	HSI2 recruited MED13 by HSI2 to suppress directly a subset of seed maturation genes post-germination	MED	AT1G55325	Arabidopsis thaliana	Chhun et al., 2016
AtCIR1	MYB-related transcription factor Circadian 1	affect several circadian-regulated processes and seed germination in Arabidopsis		At5g37260	Arabidopsis thaliana	Zhang et al., 2007
AtSAD	supersensitive to ABA and drought	modulation of abscisic acid signal transduction and biosynthesis	SAD	AT5G48800	Arabidopsis thaliana	Xiong et al., 2001
AtAP-3μ	Adaptor protein subunit	positively regulate the ABA responses independently of AGB1 in seed germination, while require AGB1 to regulate ABA responses during post-germination growth		At1g56590	Arabidopsis thaliana	Kansup et al., 2013
AtRRL	RETARDED ROOT GROWTH-LIKE	mediate abscisic acid signal transduction through mitochondrial retrograde regulation involving ABI4	RRL	At5G13610	Arabidopsis thaliana	Yao et al., 2015
AtGln1;1	Cytosolic glutamine synthetase1	affect the response of primary root development to exogenous N provisio into Arabidopsis seeds	Gln1	At5g37600	Arabidopsis thaliana	Guan et al., 2015
AtGln1;2	Cytosolic glutamine synthetase1	N remobilization from reserves in germinating seeds of Arabidopsis	Gln1	AT1G66200	Arabidopsis thaliana	Guan et al., 2015
AtLUG	transcriptional corepressor LEUNIG	regulate seed mucilage extrusion	LUG	AT4G32551	Arabidopsis thaliana	Bui et al., 2011
AtSPY	tetratricopeptide repeat protein SPINDLY	involved in gibberellin signal transduction in Arabidopsis	SPY	AT3G11540	Arabidopsis thaliana	Jacobsen et al., 1996
AtTLP1	Tubby and Tubby-like protein		TLP	AT1G76900	Arabidopsis thaliana	Bao et al., 2014
AtTLP3	Tubby and Tubby-like protein	involved in ABA signaling pathway during seed germination and early seedling growth	TLP	AT2G47900	Arabidopsis thaliana	Bao et al., 2014
AtTLP6	Tubby and Tubby-like protein		TLP	AT1G47270	Arabidopsis thaliana	Bao et al., 2014
AtTLP7	Tubby and Tubby-like protein		TLP	AT1G53320	Arabidopsis thaliana	Bao et al., 2014
AtTLP9	Tubby and Tubby-like protein	involved in ABA signaling pathway during seed germination and early seedling growth	TLP	AT3G06380	Arabidopsis thaliana	Bao et al., 2014
AtTLP10	Tubby and Tubby-like protein		TLP	AT1G25280	Arabidopsis thaliana	Bao et al., 2014
AtTLP11	Tubby and Tubby-like protein		TLP	AT5G18680	Arabidopsis thaliana	Bao et al., 2014
AtASK1	Arabidopsis Suppressor of Kinetochore Protein		ASK	AT1G75950	Arabidopsis thaliana	Bao et al., 2014
AtASK2	Arabidopsis Suppressor of Kinetochore Protein		ASK	AT5G42190	Arabidopsis thaliana	Bao et al., 2014
AtASK11	Arabidopsis Suppressor of Kinetochore Protein		ASK	AT4G34210	Arabidopsis thaliana	Bao et al., 2014
AtASK13	Arabidopsis Suppressor of Kinetochore Protein		ASK	AT3G60010	Arabidopsis thaliana	Bao et al., 2014
AtAKIN10	SNF1-related protein kinase catalytic subunit alpha	AKIN10 and FUSCA3 interact to control lateral organ development and phase transitions in Arabidopsis	KIN10	At3G01090	Arabidopsis thaliana	Tsai et al., 2012
AtFIE	FERTILIZATION INDEPENDENT ENDOSPERM	control the embryo-to-seedling phase transition	FIE	At3g20740	Arabidopsis thaliana	Bouyer et al., 2011
AtLAC15	Laccase	lignin synthesis in seeds and in root elongation of Arabidopsis	LAC	At5g48100	Arabidopsis thaliana	Liang et al., 2006
AtAGF1	AT-hook protein of GA feedback regulation	necessary for the negative feedback of AtGA3ox1	AGF	At4g35390	Arabidopsis thaliana	Matsushita et al., 2007
AtVGT1	vacuolar glucose transporter 1	osmotic adjustment and turgor increase during developmental processes like seed germination and flowering	VGT	At3g03090	Arabidopsis thaliana	Aluri et al., 2007
AtEMF1	EMBRYONIC FLOWER gene transcriptional regulator	regulation of seed maturation, stress/cold signaling, and flowering	EMF	At5g11530	Arabidopsis thaliana	Kim et al., 2010
AtEMF2	EMBRYONIC FLOWER gene Polycomb group (PcG) protein	regulation of seed maturation, stress/cold signaling, and flowering	EMF	AT5G51230	Arabidopsis thaliana	Kim et al., 2010
AtABCG25	ATP-BINDING CASETTE FAMILY G 25	ABA importer	ABCG	AT1G71960	Arabidopsis thaliana	Kuromori et al., 2010
AtSNE	F-box gene SNEEZY/SLEEPY2 (SNE/SLY2	redundant positive regulator of GA signaling	SNE	AT5G48170	Arabidopsis thaliana	Ariizumi et al., 2011
AtPMI1	PLASTID MOVEMENT IMPAIRED1	mediate ABA sensitivity during germination	PMI	AT1G42550	Arabidopsis thaliana	Rojas-Pierce et al., 2014
AtPERK4	membrane-associated proline-rich extensin-like receptor kinase 4	regulator of Ca signalling, is required for abscisic acid responses	PERK	At2g18470	Arabidopsis thaliana	Bai et al., 2009
AtCPL5	Ser-2-specific RNA polymerase II C-terminal domain phosphatase	positively regulate ABA-mediated development and drought responses in Arabidopsis	CPL	AT3G19600	Arabidopsis thaliana	Jin et al., 2011
AtLRK10L1.2	Leaf rust 10 disease-resistance locus receptor-like protein kinase 1	ABA signaling		AT1G18390	Arabidopsis thaliana	Lim et al., 2015
AtCIPK26	Calcineurin B-like Interacting Protein Kinase	part of the ABA signalling network	CIPK	At5g21326	Arabidopsis thaliana	Lyzenga et al., 2013
AtKEG	RING-type E3 ligase, Keep on Going	mediate the proteasomal degradation of CIPK26	KEG	At5g13530	Arabidopsis thaliana	Lyzenga et al., 2013
AtNPF3.1	nitrate/nitrite/gibberellin transporte	involved in GAs transport in planta under low-nitrate conditions	NPF	At1g68570	Arabidopsis thaliana	David et al., 2016
AtGRP7	glycine-rich RNA-binding protein	regulation of ABA and stress responses	GRP	At2g21660	Arabidopsis thaliana	Cao et al., 2006
AtROP11	plant-specific ROP small GTPase	negative regulator of multiple ABA responses in Arabidopsis	ROP	At5g62880	Arabidopsis thaliana	Li et al., 2012
AtAFP1	ABI5/ABF binding protein	alter transcription of ABA-induced genes via a variety of interactions with chromatin modifiers		At1g69260	Arabidopsis thaliana	Lynch et al., 2017
AtAFP2	ABI5/ABF binding protein	alter transcription of ABA-induced genes via a variety of interactions with chromatin modifiers		At1g13740	Arabidopsis thaliana	Lynch et al., 2017
AtAFP3	ABI5/ABF binding protein	alter transcription of ABA-induced genes via a variety of interactions with chromatin modifiers		At3g29575	Arabidopsis thaliana	Lynch et al., 2017
AtCKI1	CYTOKININ INDEPENDENT-1	CK regulator	CKI	AT2G47430	Arabidopsis thaliana	Glover et al., 2008
AtCRF4	Cytokinin response factor 4	freezing tolerance	CRF	AT4G27950	Arabidopsis thaliana	Zwack et al., 2016
AtRCAR7/PYL13	[regulatory component of ABA receptor	ABA receptor,specific regulator of protein phosphatase coreceptors	RCAR	AT4G18620	Arabidopsis thaliana	Fuchs et al., 2014
AtHAB1	hypersensitive to ABA 1			AT1G72770	Arabidopsis thaliana	Fuchs et al., 2014
AtHAB2	hypersensitive to ABA 2			AT1G17550	Arabidopsis thaliana	Fuchs et al., 2014
AtHAI3				AT2G29380	Arabidopsis thaliana	Fuchs et al., 2014
AtPP2CE				AT5G27930	Arabidopsis thaliana	Fuchs et al., 2014
AtTrxo1	Mitochondrial thioredoxin-o	transcriptionally regulated by AtbZIP9 and AtAZF2 and affect seed germination under saline conditions		AT2G35010	Arabidopsis thaliana	Ortiz-Espín et al., 2017
AtAFZ2	zinc finger protein	transcriptional regulator	AZF	AT5G24800	Arabidopsis thaliana	Ortiz-Espín et al., 2017
AtbZIP9	basic leucine zipper	transcriptional regulator;negative regulator of ABA signaling during seed germination	bZIP,ZF2	At3g19580	Arabidopsis thaliana	Ortiz-Espín et al., 2017;Drechsel et al., 2010
AtCAT1	CATALASE 1	mediate ROS homeostasis	CAT	At1g20630	Arabidopsis thaliana	Bi et al., 2017
AtCAT2	CATALASE 2	mediate ROS homeostasis	CAT	At4g35090	Arabidopsis thaliana	Bi et al., 2017
AtETR1	ETHYLENE RESPONSE1	inhibit seed germination	ETR	At1g66340	Arabidopsis thaliana	Wilson et al., 2014
AtETR2	ETHYLENE RESPONSE2	stimulate seed germination	ETR	At3g23150	Arabidopsis thaliana	Wilson et al., 2014
AtNF-YA1	NUCLEAR FACTOR-Y (NF-Y) transcription facto	opposing abscisic acid responses during seed germination	NF-YA	At5g12840	Arabidopsis thaliana	Siriwardana et al., 2014
AtNF-YA2	NUCLEAR FACTOR-Y (NF-Y) transcription facto	opposing abscisic acid responses during seed germination	NF-YA	At3g05690	Arabidopsis thaliana	Siriwardana et al., 2014
AtNF-YA3	NUCLEAR FACTOR-Y (NF-Y) transcription facto	opposing abscisic acid responses during seed germination	NF-YA	At1g72830	Arabidopsis thaliana	Siriwardana et al., 2014
AtNF-YA4	NUCLEAR FACTOR-Y (NF-Y) transcription facto	opposing abscisic acid responses during seed germination	NF-YA	At2g34720	Arabidopsis thaliana	Siriwardana et al., 2014
AtNF-YA5	NUCLEAR FACTOR-Y (NF-Y) transcription facto	opposing abscisic acid responses during seed germination	NF-YA	At1g54160	Arabidopsis thaliana	Siriwardana et al., 2014
AtNF-YA6	NUCLEAR FACTOR-Y (NF-Y) transcription facto	opposing abscisic acid responses during seed germination	NF-YA	At3g14020	Arabidopsis thaliana	Siriwardana et al., 2014
AtNF-YA7	NUCLEAR FACTOR-Y (NF-Y) transcription facto	opposing abscisic acid responses during seed germination	NF-YA	At1g30500	Arabidopsis thaliana	Siriwardana et al., 2014
AtNF-YA8	NUCLEAR FACTOR-Y (NF-Y) transcription facto	opposing abscisic acid responses during seed germination	NF-YA	At1g17590	Arabidopsis thaliana	Siriwardana et al., 2014
AtNF-YA9	NUCLEAR FACTOR-Y (NF-Y) transcription facto	opposing abscisic acid responses during seed germination	NF-YA	At3g20910	Arabidopsis thaliana	Siriwardana et al., 2014
AtNF-YA10	NUCLEAR FACTOR-Y (NF-Y) transcription facto	opposing abscisic acid responses during seed germination	NF-YA	At5g06510	Arabidopsis thaliana	Siriwardana et al., 2014
AtDjA3	Chaperone protein dnaJ 3	involved in seed development and abiotic stress tolerance		At3g44110	Arabidopsis thaliana	Salas-Muñoz et al., 2016
AtGASA6	Gibberellic Acid-Stimulated Arabidopsis6	integrator of gibberellin, abscisic acid, and glucose signaling during seed germination in arabidopsis		At1g74670	Arabidopsis thaliana	Zhong et al., 2015
AtEXPA1	Arabidopsis expansin A1	integrator of gibberellin, abscisic acid, and glucose signaling during seed germination in arabidopsis		At1g69530	Arabidopsis thaliana	Zhong et al., 2015
AtCER9	E3 Ubiquitin Ligase ECERIFERUM9	negative regulator of ABA biosynthesis and the ABA signaling pathway during seed germination		AT4G34100	Arabidopsis thaliana	Zhao et al., 2014
AtXRN4	exoribonuclease4	5' to 3' mrna decay contributes to the regulation of arabidopsis seed germination by dormancy		AT1G54490	Arabidopsis thaliana	Basbouss-Serhal et al., 2017
AtVCS	varicose	5' to 3' mrna decay contributes to the regulation of arabidopsis seed germination by dormancy		AT3G13300	Arabidopsis thaliana	Basbouss-Serhal et al., 2017
AtPLY	PECTIN LYASE-LIKE	5' to 3' mrna decay contributes to the regulation of arabidopsis seed germination by dormancy		AT3G62110	Arabidopsis thaliana	Basbouss-Serhal et al., 2017
AtASP	ASPARTYL PROTEASE	5' to 3' mrna decay contributes to the regulation of arabidopsis seed germination by dormancy		AT1G66180	Arabidopsis thaliana	Basbouss-Serhal et al., 2017
AtDWA	DWD-HYPERSENSITIVE-TO-ABA3	5' to 3' mrna decay contributes to the regulation of arabidopsis seed germination by dormancy		AT1G61210	Arabidopsis thaliana	Basbouss-Serhal et al., 2017
AtYSL	YELLOW STRIPE-LIKE5	5' to 3' mrna decay contributes to the regulation of arabidopsis seed germination by dormancy		AT3G17650	Arabidopsis thaliana	Basbouss-Serhal et al., 2017
AtARS1	zinc finger domain protein	essential for seed germination and ROS homeostasis in response to ABA and oxidative stress	ARS	At3g02860	Arabidopsis thaliana	Baek et al., 2015
AtTRG1/XYL1	α-Xylosidase	xyloglucan remodelling, maintenance of cell wall integrity, and seed germination in Arabidopsis thaliana		At1g68560	Arabidopsis thaliana	Shigeyama et al., 2016
AtZFP3	ZINC FINGER PROTEIN	negative regulator of ABA suppression of seed germination	ZFP	At5g25160	Arabidopsis thaliana	Joseph et al., 2014
AtSDH2.3	succinate dehydrogenase iron-sulfur subunit (SDH2)	Embryo-specific,involved in germination and seedling establishment	SDH2	AT5G65165	Arabidopsis thaliana	Restovic et al., 2017
AtbZIP10	basic leucine zipper transcription factor	bZIP53/bZIP10 heterodimers to activate the SDH2.3 promoter	bZIP	AT4G02640	Arabidopsis thaliana	Restovic et al., 2017
AtbZIP53	basic leucine zipper transcription factor	control SDH2.3 expression	bZIP	AT3G62420	Arabidopsis thaliana	Restovic et al., 2017
AtLDL1	LYSINESPECIFIC DEMETHYLASE LIKE	control primary seed dormancy by regulating DELAY OF GERMINATION 1 and ABA signaling-related genes	LDL	AT1G62830	Arabidopsis thaliana	Zhao et al., 2015
AtLDL2	LYSINESPECIFIC DEMETHYLASE LIKE	control primary seed dormancy by regulating DELAY OF GERMINATION 1 and ABA signaling-related genes	LDL	At3g13682	Arabidopsis thaliana	Zhao et al., 2015
AtMIEL1	RING-type E3 ligase MYB30-INTERACTING E3 LIGASE 1	negatively regulate ABA signalling by promoting protein turnover of MYB96	MIEL1	At5g18650	Arabidopsis thaliana	Lee et al., 2016
AtCIPK23	CBL-INTERACTING PROTEIN KINASE 23	dormancy-related gene	CIPK	AT1G30270	Arabidopsis thaliana	Footitt et al., 2017
AtPHYA	PHYTOCHROME A	dormancy-related gene	PHYA	AT1G09570	Arabidopsis thaliana	Footitt et al., 2017
AtCYCD1;1	D-type cyclin	rate limiting controllers of germination rate		AT1G70210	Arabidopsis thaliana	Wang et al., 2016
AtCYCD4;1	D-type cyclin	rate limiting controllers of germination rate		AT5G65420	Arabidopsis thaliana	Wang et al., 2016
AtAUX1	AUXIN RESISTANT 1	Arabidopsis seed germination speed is controlled by SNL histone deacetylase-binding factor-mediated regulation of AUX1	AUX1	AT2G38120	Arabidopsis thaliana	Wang et al., 2016
AtET2	GA regulator EFFECTOR OF TRANSCRIPTION2	induction of dormancy during late seed development	ET	AT5G56780	Arabidopsis thaliana	Ivanov et al., 2012
AtHB20	HDZip gene	expressed during seed germination in the micropylar endosperm and in the root cap, and increases ABA sensitivity and seed dormancy when mutated		At3g01220	Arabidopsis thaliana	Barrero et al., 2010
AtDEP	RING finger DESPIERTO	involved in ABA sensitivity during seed development, regulates the expression of ABI3, and produces a complete loss of dormancy when mutated		At1g70910	Arabidopsis thaliana	Barrero et al., 2010
AtKYP/SUVH4	histone methyltransferase	negative regulator of seed dormancy	SUVH	At5g13960	Arabidopsis thaliana	Zheng et al., 2015
AtSUVH5	histone methyltransferase	redundantly involved in the regulation of seed dormancy and germination, partly by influencing the equilibrium between ABA and GA	SUVH	At2g35160	Arabidopsis thaliana	Zheng et al., 2015
AtUBC1	ubiquitin carrier	H2B ubiquitination	UBC	At1g14400	Arabidopsis thaliana	Footitt et al., 2015
AtUBC2	ubiquitin carrier	H2B ubiquitination	UBC	At2g02760	Arabidopsis thaliana	Footitt et al., 2015
AtUBP26	UBIQUITIN-SPECIFIC PROTEASE 26	H2B de-ubiquitination	UBP	At3g49600	Arabidopsis thaliana	Footitt et al., 2015
AtOTLD1	Otubain-like deubiquitinase	H2B de-ubiquitination	OTLD	At2g27350	Arabidopsis thaliana	Footitt et al., 2015
AtROS1		gene silencing regulator	ROS	At2g36490	Arabidopsis thaliana	Footitt et al., 2015
AtELO3	histone acyltransferase	histone acetylation	ELO	At5g50320	Arabidopsis thaliana	Footitt et al., 2015
AtHAC1	HISTONE ACYLTRANSFERASE1	histone acetylation	HAC	At1g79000	Arabidopsis thaliana	Footitt et al., 2015
AtHD2A	histone deacetylase	histone deacetylation	HD2A	At3g44750	Arabidopsis thaliana	Footitt et al., 2015
AtHDA2	histone deacetylase	histone deacetylation	HAD	At5g26040	Arabidopsis thaliana	Footitt et al., 2015
AtCLF	histone methyltransferase CURLY LEAF	PRC2 member	CLF	At2g23380	Arabidopsis thaliana	Footitt et al., 2015
AtSWN	histone methyltransferase SWINGER	PRC2 member	SWN	At4g02020	Arabidopsis thaliana	Footitt et al., 2015
AtSnRK3.6	ABA-activated SNF1-related protein kinase 3	ABA hypersensitivity	SnRK	At5g45820	Arabidopsis thaliana	Gong et al., 2002
AtCLO4	caleosin-like protein	negative regulator of ABA signaling	CLO	At1g70670	Arabidopsis thaliana	Kim et al., 2011
AtRPL36B	60S ribosomal protein L36-2	germination-associated gene		AT3G53740	Arabidopsis thaliana	Toorop et al., 2005
AtRPL27B	60S ribosomal protein L27-2	germination-associated gene		AT3G22230	Arabidopsis thaliana	Toorop et al., 2005
AtS2	Peroxygenase 2,embryo-specific protein 1	dormancy-associated gene		AT5G55240	Arabidopsis thaliana	Toorop et al., 2005
AtS4	Low-temperature-induced protein	dormancy-associated gene		AT4G25580	Arabidopsis thaliana	Toorop et al., 2005
AtCSP2	cold shock domain protein	involved in the transition to flowering and silique development	CSP	At4g38680	Arabidopsis thaliana	Nakaminami et al., 2009
ATCSP4	cold shock domain protein	involved in the transition to flowering and silique development	CSP	At2g21060	Arabidopsis thaliana	Nakaminami et al., 2009
AtPME58	pectin methylesterase	pectin distribution during seed coat mucilage extrusion	PME	At5g49180	Arabidopsis thaliana	Turbant et al., 2016
AtPYL8	PYRABACTIN RESISTANCE-like	ABA receptor	PYL	AT5G53160	Arabidopsis thaliana	Lim et al., 2013
AtCathB2	Cathepsin B-like cysteine protease	Seed storage protein degradation and mobilization during seed germination and post-germination	CathB	AT1G02305	Arabidopsis thaliana	Lu et al., 2015
AtAREB3	ABA-responsive element-binding protein 3	ABA signalling during seed maturation	AREB	AT3G56850	Arabidopsis thaliana	Bensmihen et al., 2005
AtEEL	Enhanced Em Level	ABA signalling during seed maturation	EEL	AT2G41070	Arabidopsis thaliana	Bensmihen et al., 2005
AtbZIP67	basic leucine zipper transcription factor	ABA signalling during seed maturation	bZIP	At3g44460	Arabidopsis thaliana	Bensmihen et al., 2005
AtWRKY18	WRKY transcription factor	positive effect on plant ABA sensitivity for inhibition of seed germination and root growth	WRKY	AT4G31800	Arabidopsis thaliana	Chen et al., 2010
AtWRKY60	WRKY transcription factor	positive effect on plant ABA sensitivity for inhibition of seed germination and root growth	WRKY	AT2G25000	Arabidopsis thaliana	Chen et al., 2010
AtPHYC	Phytochrome C	affect GA-mediated hypocotyl responses	PHYC	AT5G35840	Arabidopsis thaliana	Heschel et al., 2017
AtMKK6	mitogen-activated protein (MAP) kinase	required for lateral root formation in Arabidopsis	MKK	AT5G56580	Arabidopsis thaliana	Zeng et al., 2011
AtMPK13	mitogen-activated protein (MAP) kinase kinase	required for lateral root formation in Arabidopsis	MPK	At1g07880	Arabidopsis thaliana	Zeng et al., 2011
AtCRY2	Cryptochrome photoreceptor	antagonistically regulate primary root elongation in Arabidopsis thaliana		AT1G04400	Arabidopsis thaliana	Canamero et al., 2006
AtCRY1	Cryptochrome photoreceptor	antagonistically regulate primary root elongation in Arabidopsis thaliana		AT4G08920	Arabidopsis thaliana	Canamero et al., 2006
AtCAM7	CALMODULIN7	partly suppress the formation of lateral root and ABA-mediated inhibition of seed germination with HY5	CAM	AT3G43810	Arabidopsis thaliana	Abbas et al., 2014
AtHY5	bZIP transcription factor LONG HYPOCOTYL 5	regulate root growth and abscisic acid responses	HY5	At5g11260	Arabidopsis thaliana	Abbas et al., 2014
AtYak1	dual-specificity Tyr phosphorylation-regulated kinase	positive regulator of the ABA signaling transduction pathway	Yak	AT5G35980	Arabidopsis thaliana	kim et al., 2016
AtAHK5	authentic histidine kinase	regulate root elongation through an ETR1-dependent abscisic acid and ethylene signaling pathway	AHK	AT5G10720	Arabidopsis thaliana	Iwama et al., 2007

## Sheet: reference
Iglesias-Fernández R, Barrero-Sicilia C, Carrillo-Barral N, Oňate-Sánchez L, Carboner, P .Arabidopsis thaliana bZIP44: a transcription factor affecting seed germination and expression of the mannanase-encoding gene AtMAN7.Plant J 2013, 74(5):767-780.
Leeggangers HA, Folta A, Muras A, Nap JP, Mlynarova L. Reduced seed germination in Arabidopsis over-expressing SWI/SNF2 ATPase genes.Physiol Plant 2015,153(2):318-326.
Lee K, Le, HG, Yoon S, Kim HU, Seo PJ.The Arabidopsis MYB96 transcription factor Is a positive regulator of ABSCISIC ACID-INSENSITIVE4 in the control of seed germination.Plant Physiol 2015,168(2):677-689.
Iglesias-Fernández R, Wozny D, Iriondo-de Hond M, O?ate-Sánchez L, Carbonero P, Barrero-Sicilia C.The AtCathB3 gene, encoding a cathepsin B-like protease, is expressed during germination of Arabidopsis thaliana and transcriptionally repressed by the basic leucine zipper protein GBF1.J Exp Bot 2014 65(8):2009-2021.
Santopolo S, Boccaccini A, Lorrai R, Ruta V, Capauto D, Minutello E, Serino G, Costantino P, Vittorioso P.DOF AFFECTING GERMINATION 2 is a positive regulator of light-mediated seed germination and is repressed by DOF AFFECTING GERMINATION 1.BMC Plant Biol. 2015 15:72. doi: 10.1186/s12870-015-0453-1.
Li Q, Fan C, Zhang X, Wang X, Wu F, Hu R, Fu Y.Identification of a soybean MOTHER OF FT AND TFL1 homolog involved in regulation of seed germination.PLoS One. 2014,9(6):e99642. doi: 10.1371/journal.pone.0099642.
Nakamura S, Abe F, Kawahigashi H, Nakazono K, Tagiri A, Matsumoto T, Utsugi S, Ogawa T, Handa H, Ishida H, Mori M, Kawaura K, Ogihara Y, Miura H.A wheat homolog of MOTHER OF FT AND TFL1 acts in the regulation of germination.Plant Cell. 2011, 23(9):3215-3229.
Xi W, Liu C, Hou X, Yu H.MOTHER OF FT AND TFL1 regulates seed germination through a negative feedback loop modulating ABA signaling in Arabidopsis. Plant Cell. 2010,22: 1733-1748.
Graeber K, Linkies A, Steinbrecher T, Mummenhoff K, Tarkowská D, Ture?ková V, Ignatz M, Sperber K, Voegele A, de Jong H, Urbanová T, Strnad M, Leubner-Metzger G.DELAY OF GERMINATION 1 mediates a conserved coat-dormancy mechanism for the temperature- and gibberellin-dependent control of seed germination.Proc Natl Acad Sci U S A. 2014,111(34):E3571-3580.
Dogra V, Sharma R, Yelam S.Xyloglucan endo-transglycosylase/hydrolase (XET/H) gene is expressed during the seed germination in Podophyllum hexandrum: a high altitude Himalayan plant.Planta. 2016,244(2):505-515.
Cheng X, Wu Y, Guo J, Du B, Chen R, Zhu L, He G.A rice lectin receptor-like kinase that is involved in innate immune responses also contributes to seed germination.Plant J. 2013,76(4):687-698.
Huo H, Dahal P, Kunusoth K, McCallum CM, Bradford KJ.Expression of 9-cis-EPOXYCAROTENOID DIOXYGENASE4 is essential for thermoinhibition of lettuce seed germination but not for seed development or stress tolerance.Plant Cell. 2013,25(3):884-900.
Zhou Y, Chen H, Chu P, Li Y, Tan B, Ding Y, Tsang EW, Jiang L, Wu K, Huang S.NnHSP17.5, a cytosolic class II small heat shock protein gene from Nelumbo nucifera, contributes to seed germination vigor and seedling thermotolerance in transgenic Arabidopsis.Plant Cell Rep. 2012,31(2):379-389.
Pawelk A, Szmidt-Jaworska A, Swiezawska B, Jaworski K.Genomic structure and promoter characterization of the CDPK kinase gene expressed during seed formation in Pharbitis nil.J Plant Physiol. 2015,189:87-96.
Yao Z, Liu L, Gao F, Rampitsch C, Reinecke DM, Ozga JA, Ayele BT.Developmental and seed aging mediated regulation of antioxidative genes and differential expression of proteins during pre- and post-germinative phases in pea.J Plant Physiol. 2012,169(15):1477-1488.
Abraham Z, Iglesias-Fernández R, Martínez M, Rubio-Somoza I, Díaz I, Carbonero P, Vicente-Carbajosa J.A developmental switch of gene expression in the Barley seed mediated by HvVP1 (Viviparous-1) and HvGAMYB interactions.Plant Physiol. 2016,170(4):2146-2158.
Li QF, Zhang GY, Dong ZW, Yu HX, Gu MH, Sun SS, Liu QQ.Characterization of expression of the OsPUL gene encoding a pullulanase-type debranching enzyme during seed development and germination in rice.Plant Physiol Biochem. 2009,47(5):351-358.
Chauhan H, Khurana N, Nijhavan A, Khurana JP, Khurana P.The wheat chloroplastic small heat shock protein (sHSP26) is involved in seed maturation and germination and imparts tolerance to heat stress.Plant Cell Environ. 2012,35(11):1912-1931.
Dogra V, Sreenivasulu Y.Cloning and functional characterization of β-1, 3-glucanase gene from Podophyllum hexandrum - a high altitude Himalayan plant.Gene. 2015,554(1):25-31.
Yoong FY, O'Brien LK, Truco MJ, Huo H, Sideman R, Hayes R, Michelmore RW, Bradford KJ.Genetic variation for thermotolerance in Lettuce seed germination Is associated with temperature-sensitive regulation of ETHYLENE RESPONSE FACTOR1 (ERF1).Plant Physiol. 2016,170(1):472-488.
Belotserkovsky H, Berger Y, Shahar R, Wolf S.Specific role of LeMAN2 in the control of seed germination exposed by overexpression of the LeMAN3 gene in tomato plants.Planta. 2007,227(1):199-209.
Verma P, Kaur H, Petla BP, Rao V, Saxena SC, Majee M.PROTEIN L-ISOASPARTYL METHYLTRANSFERASE2 is differentially expressed in chickpea and enhances seed vigor and longevity by reducing abnormal isoaspartyl accumulation predominantly in seed nuclear proteins.Plant Physiol. 2013,161(3):1141-1157.
Zeng Y, Kermode AR.A gymnosperm ABI3 gene functions in a severe abscisic acid-insensitive mutant of Arabidopsis (abi3-6) to restore the wild-type phenotype and demonstrates a strong synergistic effect with sugar in the inhibition of post-germinative growth. Plant Mol Biol.2004, 56: 731–746
Zeng Y, Raimondi N, Kermode AR.Role of an ABI3 homologue in dormancy maintenance of yellow-cedar seeds and in the activation of storage protein and Em gene promoters. Plant Mol Biol. 2003,51: 39–49
Zeng Y, Zhao T, Kermode AR.A conifer ABI3-interacting protein plays important roles during key transitions of the plant life cycle.Plant Physiol. 2013,161(1):179-195.
Raineri J, Hartman MD, Chan RL, Iglesias AA, Ribichich KF.A sunflower WRKY transcription factor stimulates the mobilization of seed-stored reserves during germination and post-germination growth.Plant Cell Rep. 2016,35(9):1875-1890
Gimeno-Gilles C, Gervais ML, Planchet E, Satour P, Limami AM, Lelievre E.A stress-associated protein containing A20/AN1 zing-finger domains expressed in Medicago truncatula seeds.Plant Physiol Biochem. 2011,49(3):303-310.
Fukuhara T, Bohnert HJ.The expression of a Vp1-like gene and seed dormancy in Mesembryanthemum crystallinum.Genes Genet Syst. 2000,75(4):203-209.
Isabel-LaMoneda I, Diaz I, Martinez M, Mena M, Carbonero P.SAD: a new DOF protein from barley that activates transcription of a cathepsin B-like thiol protease gene in the aleurone of germinating seeds.Plant J. 2003,33(2):329-340.
Negative regulation of abscisic acid signaling by the Fagus sylvatica FsPP2C1 plays a role in seed dormancy regulation and promotion of seed germination.Plant Physiol. 2003,133(1):135-144.
Weng L, Zhao F, Li R, Xu C, Chen K, Xiao H.The zinc finger transcription factor SlZFP2 negatively regulates abscisic acid biosynthesis and fruit ripening in tomato.Plant Physiol. 2015,167(3):931-949.
Chen F, Bradford KJ.Expression of an expansin is associated with endosperm weakening during tomato seed germination.Plant Physiol. 2000,124(3):1265-1274.
Kumar S, Jiang S, Jami SK, Hill RD.Cloning and characterization of barley caryopsis FCA.Physiol Plant. 2011,143(1):93-106.
Dehaye L, Duval M, Viguier D, Yaxley J, Job DCloning and expression of the pea gene encoding SBP65, a seed-specific biotinylated protein.Plant Mol Biol. 1997,35(5):605-621.
Fujino K, Sekiguchi H.Origins of functional nucleotide polymorphisms in a major quantitative trait locus, qLTG3-1, controlling low-temperature germinability in rice.Plant Mol Biol. 2011,75(1-2):1-10.
Choi Y, Jeong CW, Ohr H, Song SK, Choi YD, Lee JS.Developmental and environmental regulation of soybean SE60 gene expression during embryogenesis and germination.Planta. 2009,230(5):959-971.
Martínez M, Rubio-Somoza I, Fuentes R, Lara P, Carbonero P, Díaz I.The barley cystatin gene (Icy) is regulated by DOF transcription factors in aleurone cells upon germination.J Exp Bot. 2005,56(412):547-556.
Shukla RK, Tripathi V, Jain D, Yadav RK, Chattopadhyay D.CAP2 enhances germination of transgenic tobacco seeds at high temperature and promotes heat stress tolerance in yeast.FEBS J. 2009,276(18):5252-5262.
Papaefthimiou D, Likotrafiti E, Kapazoglou A, Bladenopoulos K, Tsaftaris A.Epigenetic chromatin modifiers in barley: III. Isolation and characterization of the barley GNAT-MYST family of histone acetyltransferases and responses to exogenous ABA.Plant Physiol Biochem. 2010,48(2-3):98-107.
Rubio-Somoza I, Martinez M, Diaz I, Carbonero P.HvMCB1, a R1MYB transcription factor from barley with antagonistic regulatory functions during seed development and germination.Plant J. 2006,45(1):17-30.
Moreno-Risueno MA, Díaz I, Carrillo L, Fuentes R, Carbonero P.The HvDOF19 transcription factor mediates the abscisic acid-dependent repression of hydrolase genes in germinating barley aleurone.Plant J. 2007,51(3):352-365.
Leubner-Metzger G.Seed after-ripening and over-expression of class I beta-1,3-glucanase confer maternal effects on tobacco testa rupture and dormancy release.Planta. 2002,215(6):959-968.
BlÖchl A, Peterbauer T, Hofmann J, Richter A.Enzymatic breakdown of raffinose oligosaccharides in pea seeds.Planta. 2008,;228(1):99-110.
Bradford KJ, Downie AB, Gee OH, Alvarado V, Yang H, Dahal P.Abscisic acid and gibberellin differentially regulate expression of genes of the SNF1-related kinase complex in tomato seeds.Plant Physiol. 2003，132(3):1560-1576.
Edqvist J, Farbos I.Characterization of germination-specific lipid transfer proteins from Euphorbia lagascae.Planta. 2002,215(1):41-50.
Mullen RT, Gifford DJ.Regulation of two loblolly pine (Pinus taeda L.) isocitrate lyase genes in megagametophytes of mature and stratified seeds and during postgerminative growth.Plant Mol Biol. 1997,33(4):593-604.
Zhou Y, Chu P, Chen H, Li Y, Liu J, Ding Y, Tsang EW, Jiang L, Wu K, Huang S.Overexpression of Nelumbo nucifera metallothioneins 2a and 3 enhances seed germination vigor in Arabidopsis.Planta. 2012,235(3):523-537.
Domínguez F, González MC, Cejudo FJ.A germination-related gene encoding a serine carboxypeptidase is expressed during the differentiation of the vascular tissue in wheat grains and seedlings.Planta. 2002,215(5):727-734.
Carrillo-Barral N, Matilla AJ, García-Ramas C, Rodríguez-Gacio Mdel C.ABA-stimulated SoDOG1 expression is after-ripening inhibited during early imbibition of germinating Sisymbrium officinale seeds.Physiol Plant. 2015,155(4):457-471.
Torada A, Koike M, Ogawa T, Takenouchi Y, Tadamura K, Wu J, Matsumoto T, Kawaura K, Ogihara Y.A Causal Gene for Seed Dormancy on Wheat Chromosome 4A Encodes a MAP Kinase Kinase.Curr Biol. 2016,26(6):782-787.
Scheler C, Weitbrecht K, Pearce SP, Hampstead A, Büttner-Mainik A, Lee KJ, Voegele A, Oracz K, Dekkers BJ, Wang X, Wood AT, Bentsink L, King JR, Knox JP, Holdsworth MJ, Müller K, Leubner-Metzger G.Promotion of testa rupture during garden cress germination involves seed compartment-specific expression and activity of pectin methylesterases.Plant Physiol. 2015,167(1):200-215.
Lorenzo O, Nicolás C, Nicolás G, Rodríguez D.GA(3)-induced expression of a new functional AAA-ATPase (FsA1) is correlated with the onset of germination in Fagus sylvatica L. seeds (beechnuts).Plant Cell Physiol. 2002,;43(1):27-34.
Chen B, Ma J, Xu Z, Wang X.Abscisic acid and ethephon regulation of cellulase in the endosperm cap and radicle during lettuce seed germination.J Integr Plant Biol. 2016,58(10):859-869.
Lechat MM, Pouvreau JB, Péron T, Gauthier M, Montiel G, Véronési C, Todoroki Y, Le Bizec B, Monteau F, Macherel D, Simier P, Thoiron S, Delavault P.PrCYP707A1, an ABA catabolic gene, is a key component of Phelipanche ramosa seed germination in response to the strigolactone analogue GR24.J Exp Bot. 2012,63(14):5311-5322.
Wu J, Zhu C, Pang J, Zhang X, Yang C, Xia G, Tian Y, He C.OsLOL1, a C2C2-type zinc finger protein, interacts with OsbZIP58 to promote seed germination through the modulation of gibberellin biosynthesis in Oryza sativa.Plant J. 2014,80(6):1118-1130.
Huang J, Cai M, Long Q, Liu L, Lin Q, Jiang L, Chen S, Wan J.OsLOX2, a rice type I lipoxygenase, confers opposite effects on seed germination and longevity.Transgenic Res. 2014,23(4):643-655.
Park GG, Park JJ, Yoon J, Yu SN, An G.A RING finger E3 ligase gene, Oryza sativa Delayed Seed Germination 1 (OsDSG1), controls seed germination and stress responses in rice.Plant Mol Biol. 2010,74(4-5):467-478.
Ranford JC, Bryce JH, Morris PC.PM19, a barley (Hordeum vulgare L.) gene encoding a putative plasma membrane protein, is expressed during embryo development and dormancy.J Exp Bot. 2002,53(366):147-148.
Li M, Sun P, Zhou H, Chen S, Yu S.Identification of quantitative trait loci associated with germination using chromosome segment substitution lines of rice (Oryza sativa L.).Theor Appl Genet. 2011,123(3):411-420.
Shang X, Chai Q, Zhang Q, Jiang J, Zhang T, Guo W, Ruan YL.Down-regulation of the cotton endo-1,4-β-glucanase gene KOR1 disrupts endosperm cellularization, delays embryo development, and reduces early seedling vigour.J Exp Bot. 2015,66(11):3071-3083.
Pirrello J, Jaimes-Miranda F, Sanchez-Ballesta MT, Tournier B, Khalil-Ahmad Q, Regad F, Latché A, Pech JC, Bouzayen M.Sl-ERF2, a tomato ethylene response factor involved in ethylene response and seed germination.Plant Cell Physiol. 2006,47(9):1195-1205.
Pudelski B, Schock A, Hoth S, Radchuk R, Weber H, Hofmann J, Sonnewald U, Soll J, Philippar K.The plastid outer envelope protein OEP16 affects metabolic fluxes during ABA-controlled seed development and germination.J Exp Bot. 2012,63(5):1919-1936.
Downie B, Gurusinghe S, Dahal P, Thacker RR, Snyder JC, Nonogaki H, Yim K, Fukanaga K, Alvarado V, Bradford KJ.Expression of a GALACTINOL SYNTHASE gene in tomato seeds is up-regulated before maturation desiccation and again after imbibition whenever radicle protrusion is prevented.Plant Physiol. 2003,131(3):1347-1359.
Zhang D, Chen L, Li D, Lv B, Chen Y, Chen J, XuejiaoYan, Liang J.OsRACK1 is involved in abscisic acid- and H2O2-mediated signaling to regulate seed germination in rice (Oryza sativa, L.).PLoS One. 2014,9(5):e97120. doi: 10.1371/journal.pone.0097120.
Xie Z, Zhang ZL, Hanzlik S, Cook E, Shen QJ.Salicylic acid inhibits gibberellin-induced alpha-amylase expression and seed germination via a pathway involving an abscisic-acid-inducible WRKY gene.Plant Mol Biol. 2007,64(3):293-303.
Wang C, Wang H, Zhang J, Chen S.A seed-specific AP2-domain transcription factor from soybean plays a certain role in regulation of seed germination.Sci China C Life Sci. 2008,51(4):336-345.
Kiyosaki T, Matsumoto I, Asakura T, Funaki J, Kuroda M, Misaka T, Arai S, Abe K.Gliadain, a gibberellin-inducible cysteine proteinase occurring in germinating seeds of wheat, Triticum aestivum L., specifically digests gliadin and is regulated by intrinsic cystatins.FEBS J. 2007, 274(8):1908-1917.
Nicolás C, Rodríguez D, Poulsen F, Eriksen EN, Nicolás G.The expression of an abscisic acid-responsive glycine-rich protein coincides with the level of seed dormancy in Fagus sylvatica.Plant Cell Physiol. 1997,38(12):1303-1310.
Valdés-Rodríguez S, Guerrero-Rangel A, Melgoza-Villagómez C, Chagolla-López A, Delgado-Vargas F, Martínez-Gallardo N, Sánchez-Hernández C, Délano-Frier J.Cloning of a cDNA encoding a cystatin from grain amaranth (Amaranthus hypochondriacus) showing a tissue-specific expression that is modified by germination and abiotic stress.Plant Physiol Biochem. 2007,45(10-11):790-798.
Tsuji A, Tsukamoto K, Iwamoto K, Ito Y, Yuasa K.Enzymatic characterization of germination-specific cysteine protease-1 expressed transiently in cotyledons during the early phase of germination.J Biochem. 2013,153(1):73-83.
Yuan J, Chen D, Ren Y, Zhang X, Zhao J.Characteristic and expression analysis of a metallothionein gene, OsMT2b, down-regulated by cytokinin suggests functions in root development and seed embryo germination of rice.Plant Physiol. 2008,146(4):1637-1650.
Jiménez JA, Rodríguez D, Lorenzo O, Nicolás G, Nicolás C.Characterization of a protein kinase (FsPK4) with an acidic domain, regulated by abscisic acid and specifically located in Fagus sylvatica L. seeds.J Plant Physiol. 2006,163(7):761-769.
Zhang Y, Miao X, Xia X, He Z.Cloning of seed dormancy genes (TaSdr) associated with tolerance to pre-harvest sprouting in common wheat and development of a functional marker.Theor Appl Genet. 2014,127(4):855-866.
Barrero JM, Cavanagh C, Verbyla KL, Tibbits JF, Verbyla AP, Huang BE, Rosewarne GM, Stephen S, Wang P, Whan A, Rigault P, Hayden MJ, Gubler F.Transcriptomic analysis of wheat near-isogenic lines identifies PM19-A1 and A2 as candidates for a major dormancy QTL.Genome Biol. 2015,16:93. doi: 10.1186/s13059-015-0665-6.
Cercós M, Santamaría S, Carbonell J.Cloning and characterization of TPE4A, a thiol-protease gene induced during ovary senescence and seed germination in pea.Plant Physiol. 1999,;119(4):1341-1348.
Bi Z, Li X, Huang H, Hua Y.Identification, Functional Study, and Promoter Analysis of HbMFT1, a Homolog of MFT from Rubber Tree (Hevea brasiliensis).Int J Mol Sci. 2016,17(3):247. doi: 10.3390/ijms17030247.
Shi R, Zhang J, Li J, Wang K, Jia H, Zhang L, Wang P, Yin J, Meng F, Li Y.Cloning and characterization of TaMBD6 homeologues encoding methyl-CpG-binding domain proteins in wheat.Plant Physiol Biochem. 2016,109:1-8.
Schuurmans JA, van Dongen JT, Rutjens BP, Boonman A, Pieterse CM, Borstlap AC.Members of the aquaporin family in the developing pea seed coat include representatives of the PIP, TIP, and NIP subfamilies.Plant Mol Biol. 2003,53(5):633-645.
Fu XL, Xiao W, Wang DL, Chen M, Tan QP, Li L, De Chen X, Gao DS.Roles of endoplasmic reticulum stress and unfolded protein response associated genes in seed stratification and bud endodormancy during chilling accumulation in Prunus persica.PLoS One. 2014,9(7):e101808. doi: 10.1371/journal.pone.0101808.
Gao DY, Xu ZS, He Y, Sun YW, Ma YZ, Xia LQ.Functional analyses of an E3 ligase gene AIP2 from wheat in Arabidopsis revealed its roles in seed germination and pre-harvest sprouting.J Integr Plant Biol. 2014,56(5):480-491.
Nakamura S, Pourkheirandish M, Morishige H, Kubo Y, Nakamura M, Ichimura K, Seo S, Kanamori H, Wu J, Ando T, Hensel G, Sameri M, Stein N, Sato K, Matsumoto T, Yano M, Komatsuda T.Mitogen-activated protein kinase kinase 3 regulates seed dormancy in barley.Curr Biol. 2016,26(6):775-781.
González-Calle V, Iglesias-Fernández R, Carbonero P, Barrero-Sicilia C.The BdGAMYB protein from Brachypodium distachyon interacts with BdDOF24 and regulates transcription of the BdCathB gene upon seed germination.
Huo H, Wei S, Bradford KJ.DELAY OF GERMINATION1 (DOG1) regulates both seed dormancy and flowering time through microRNA pathways.Proc Natl Acad Sci U S A. 2016,113(15):E2199-206.
Wu J, Seng S, Carianopol C, Sui J, Yang Q, Zhang F, Jiang H, He J, Yi M.Cloning and characterization of a novel Gladiolus hybridus AFP family gene (GhAFP-like) related to corm dormancy.Biochem Biophys Res Commun. 2016,471(1):198-204.
Alonso-Ramírez A, Rodríguez D, Reyes D, Jiménez JA, Nicolás G, Nicolás C.Functional analysis in Arabidopsis of FsPTP1, a tyrosine phosphatase from beechnuts, reveals its role as a negative regulator of ABA signaling and seed dormancy and suggests its involvement in ethylene signaling modulation.Planta. 2011,234(3):589-597.
Zhao J, Li M, Gu D, Liu X, Zhang J, Wu K, Zhang X, Teixeira da Silva JA, Duan J.Involvement of rice histone deacetylase HDA705 in seed germination and in response to ABA and abiotic stresses.Biochem Biophys Res Commun. 2016,;470(2):439-444.
Barrero JM, Downie AB, Xu Q, Gubler F.A role for barley CRYPTOCHROME1 in light regulation of grain dormancy and germination.Plant Cell. 2014,26(3):1094-1104.
Srivastava AK, Zhang C, Sadanandom A.Rice OVERLY TOLERANT TO SALT 1 (OTS1) SUMO protease is a positive regulator of seed germination and root development.Plant Signal Behav. 2016,11(5):e1173301. doi: 10.1080/15592324.2016.1173301.
Rikiishi K, Maekawa M.Seed maturation regulators are related to the control of seed dormancy in wheat (Triticum aestivum L.).PLoS One. 2014,9(9):e107618.
Saito T, Bai S, Imai T, Ito A, Nakajima I, Moriguchi T.Histone modification and signalling cascade of the dormancy-associated?MADS-box gene, PpMADS13-1, in Japanese pear (Pyrus pyrifolia) during endodormancy.Plant Cell Environ. 2015,38(6):1157-1166.
Chen M, Xie S, Ouyang Y, Yao J.Rice PcG gene OsEMF2b controls seed dormancy and seedling growth by regulating the expression of OsVP1.Plant Sci. 2017,260:80-89.
Wu R, Tomes S, Karunairetnam S, Tustin SD, Hellens RP, Allan AC, Macknight RC, Varkonyi-Gasic E.SVP-like MADS box genes control dormancy and budbreak in apple.Front Plant Sci. 2017,8:477. doi: 10.3389/fpls.
Wisniewski M, Norelli J, Bassett C, Artlip T, Macarisin D.Ectopic expression of a novel peach (Prunus persica) CBF transcription factor in apple (Malus × domestica) results in short-day induced dormancy and increased cold hardiness.Planta. 2011,233(5):971-983.
Pasare SA, Ducreux LJ, Morris WL, Campbell R, Sharma SK, Roumeliotis E, Kohlen W, van der Krol S, Bramley PM, Roberts AG, Fraser PD, Taylor MA.The role of the potato (Solanum tuberosum) CCD8 gene in stolon and tuber development.New Phytol. 2013,198(4):1108-1120.
Voogd C, Wang T, Varkonyi-Gasic E.Functional and expression analyses of kiwifruit SOC1-like genes suggest that they may not have a role in the transition to flowering but may affect the duration of dormancy.J Exp Bot. 2015,66(15):4699-4710.
Sugimoto K, Takeuchi Y, Ebana K, Miyao A, Hirochika H, Hara N, Ishiyama K, Kobayashi M, Ban Y, Hattori T, Yano M.Molecular cloning of Sdr4, a regulator involved in seed dormancy and domestication of rice.Proc Natl Acad Sci U S A. 2010 ,107(13):5792-5797.
Yamagishi N, Kume K, Hikage T, Takahashi Y, Bidadi H, Wakameda K, Saitoh Y, Yoshikawa N, Tsutsumi K.Identification and functional analysis of SVP ortholog in herbaceous perennial plant Gentiana triflora: Implication for its multifunctional roles.Plant Sci. 2016,248:1-7.
Yordanov YS, Ma C, Strauss SH, Busov VB.. EARLY BUD-BREAK 1 (EBB1) is a regulator of release from seasonal dormancy in poplar trees. Proc Natl Acad Sci USA 2014; 111:10001-6;
Chai M, Zhou C, Molina I, Fu C, Nakashima J, Li G, Zhang W, Park J, Tang Y, Jiang Q, Wang ZY.A class II KNOX gene, KNOX4, controls seed physical dormancy.Proc Natl Acad Sci U S A. 2016,113(25):6997-7002.
Ruonala R, Rinne PL, Kangasj?rvi J, van der Schoot C.CENL1 expression in the rib meristem affects stem elongation and the transition to dormancy in Populus.Plant Cell. 2008,20(1):59-74
Yang X, Gong P, Li K, Huang F, Cheng F, Pan G.A single cytosine deletion in the OsPLS1 gene encoding vacuolar-type H+-ATPase subunit A1 leads to premature leaf senescence and seed dormancy in rice.J Exp Bot. 2016,67(9):2761-2776.
Zinsmeister J, Lalanne D, Terrasson E, Chatelain E, Vandecasteele C, Vu BL, Dubois-Laurent C, Geoffriau E, Signor CL, Dalmais M, Gutbrod K, D?rmann P, Gallardo K, Bendahmane A, Buitink J, Leprince O.ABI5 is a regulator of seed maturation and longevity in legumes.Plant Cell. 2016,28(11):2735-2754.
Li Z, Tang L, Qiu J, Zhang W, Wang Y, Tong X, Wei X, Hou Y, Zhang J.Serine carboxypeptidase 46 regulates grain filling and seed germination in rice (Oryza sativa L.).PLoS One. 2016,11(7):e0159737. doi: 10.1371/journal.pone.0159737.
Shimizu-Sato S, Ike Y, Mori H.PsRBR1 encodes a pea retinoblastoma-related protein that is phosphorylated in axillary buds during dormancy-to-growth transition.Plant Mol Biol. 2008,66(1-2):125-35.
Zhang Y, Clemens A, Maximova SN, Guiltinan MJ.The Theobroma cacao B3 domain transcription factor TcLEC2 plays a duel role in control of embryo development and maturation.BMC Plant Biol. 2014,14:106. doi: 10.1186/1471-2229-14-106.
Liu C, Fukumoto T, Matsumoto T, Gena P, Frascaria D, Kaneko T, Katsuhara M, Zhong S, Sun X, Zhu Y, Iwasaki I, Ding X, Calamita G, Kitagawa Y.Aquaporin OsPIP1;1 promotes rice salt resistance and seed germination.Plant Physiol Biochem. 2013,63:151-158.
Sun WH, Duan M, Shu DF, Yang S, Meng QW.Over-expression of StAPX in tobacco improves seed germination and increases early seedling tolerance to salinity and osmotic stresses.Plant Cell Rep. 2010,29(8):917-26.
Hu Y, Yu D. BRASSINOSTEROID INSENSITIVE2 interacts with ABSCISIC ACID INSENSITIVE5 to mediate the antagonism of brassinosteroids to abscisic acid during seed germination in Arabidopsis.Plant Cell. 2014,26(11):4394-4408.
Yan A, Wu M, Yan L, Hu R, Ali I, Gan Y.AtEXP2 is involved in seed germination and abiotic stress response in Arabidopsis.PLoS One. 2014,9(1):e85208. doi: 10.1371/journal.pone.0085208.
Chen C, Wu C, Miao J, Lei Y, Zhao D, Sun D, Yang G, Huang J, Zheng C.Arabidopsis SAG protein containing the MDN1 domain participates in seed germination and seedling development by negatively regulating ABI3 and ABI5.J Exp Bot. 2014,65(1):35-45.
Di Mauro MF, Iglesias MJ, Arce DP, Valle EM, Arnold RB, Tsuda K, Yamazaki K, Casalongué CA, Godoy AV.MBF1s regulate ABA-dependent germination of Arabidopsis seeds.Plant Signal Behav. 2012,7(2):188-192.
Bueso E, Mu?oz-Bertomeu J, Campos F, Brunaud V, Martínez L, Sayas E, Ballester P, Yenush L, Serrano R.ARABIDOPSIS THALIANA HOMEOBOX25 uncovers a role for Gibberellins in seed longevity.Plant Physiol. 2014,164(2):999-1010.
Hauvermale AL, Tuttle KM, Takebayashi Y, Seo M, Steber CM.Loss of Arabidopsis thaliana seed dormancy is associated with increased accumulation of the GID1 GA hormone receptors.Plant Cell Physiol. 2015,56(9):1773-1785.
van Zanten M, ZÖll C, Wang Z, Philipp C, Carles A, Li Y, Kornet NG, Liu Y, Soppe WJ.HISTONE DEACETYLASE 9 represses seedling traits in Arabidopsis thaliana dry seeds.Plant J. 2014,80(3):475-488.
Gachomo EW, Jimenez-Lopez JC, Baptiste LJ, Kotchoni SO.GIGANTUS1 (GTS1), a member of Transducin/WD40 protein superfamily, controls seed germination, growth and biomass accumulation through ribosome-biogenesis protein interactions in Arabidopsis thaliana.BMC Plant Biol. 2014,14:37. doi: 10.1186/1471-2229-14-37.
Liu X, Merchant A, Rockett KS, McCormack M, Pajerowska-Mukhtar KM.Characterization of Arabidopsis thaliana GCN2 kinase roles in seed germination and plant development.Plant Signal Behav. 2015,10(4):e992264. doi: 10.4161/15592324.2014.992264.
López-Bucio JS, Dubrovsky JG, Raya-González J, Ugartechea-Chirino Y, López-Bucio J, de Luna-Valdez LA, Ramos-Vega M, León P, Guevara-García AA.Arabidopsis thaliana mitogen-activated protein kinase 6 is involved in seed formation and modulation of primary and lateral root development. J Exp Bot. 2014,65(1):169-183.
Li W, Zhang F, Chang Y, Zhao T, Schranz ME, Wang G.Nicotinate O-glucosylation is an evolutionarily metabolic trait important for seed germination under stress conditions in Arabidopsis thaliana.Plant Cell. 2015,27(7):1907-1924.
Hu R, Zhu Y, Shen G, Zhang H.TAP46 plays a positive role in the ABSCISIC ACID INSENSITIVE5-regulated gene expression in Arabidopsis.Plant Physiol. 2014 ,164(2):721-734.
Ding ZJ, Yan JY, Li GX, Wu ZC, Zhang SQ, Zheng SJ.WRKY41 controls Arabidopsis seed dormancy via direct regulation of ABI3 transcript levels not downstream of ABA.Plant J. 2014,79(5):810-823.
Feng CZ, Chen Y, Wang C, Kong YH, Wu WH, Chen YF.Arabidopsis RAV1 transcription factor, phosphorylated by SnRK2 kinases, regulates the expression of ABI3, ABI4, and ABI5 during seed germination and early seedling development.Plant J. 2014,80(4):654-668.
Lee N, Park J, Kim K, Choi G.The Transcriptional Coregulator LEUNIG_HOMOLOG Inhibits Light-Dependent Seed Germination in Arabidopsis.Plant Cell. 2015,;27(8):2301-2313.
Rueda-Romero P, Barrero-Sicilia C, Gómez-Cadenas A, Carbonero P, O?ate-Sánchez L.Arabidopsis thaliana DOF6 negatively affects germination in non-after-ripened seeds and interacts with TCP14.J Exp Bot. 2012 ,63(5):1937-1949.
Rombolá-Caldentey B, Rueda-Romero P, Iglesias-Fernández R, Carbonero P, Oñate-Sánchez L.Arabidopsis DELLA and two HD-ZIP transcription factors regulate GA signaling in the epidermis through the L1 box cis-element.Plant Cell. 2014,26(7):2905-19.
Zeng X, Li YF, Mahalingam R.Arabidopsis nudix hydrolase 7 plays a role in seed germination.Planta. 2014,239(5):1015-1025.
Rissel D, Losch J, Peiter E.The nuclear protein Poly(ADP-ribose) polymerase 3 (AtPARP3) is required for seed storability in Arabidopsis thaliana.Plant Biol (Stuttg). 2014,16(6):1058-1064.
Park J, Kim YS, Kim SG, Jung JH, Woo JC, Park CM.Integration of auxin and salt signals by the NAC transcription factor NTM2 during seed germination in Arabidopsis.Plant Physiol. 2011,156(2):537-549.
Kong D, Ju C, Parihar A, Kim S, Cho D, Kwak JM.Arabidopsis glutamate receptor homolog3.5 modulates cytosolic Ca2+ level to counteract effect of abscisic acid in seed germination.Plant Physiol. 2015,167(4):1630-42.
Du ZY, Chen MX, Chen QF, Xiao S, Chye ML.Arabidopsis acyl-CoA-binding protein ACBP1 participates in the regulation of seed germination and seedling development.Plant J. 2013, 74(2):294-309.
Yano R, Takebayashi Y, Nambara E, Kamiya Y, Seo M.Combining association mapping and transcriptomics identify HD2B histone deacetylase as a genetic factor associated with seed dormancy in Arabidopsis thaliana.Plant J. 2013,74(5):815-28.
Lee N, Kang H, Lee D, Choi G.A histone methyltransferase inhibits seed germination by increasing PIF1 mRNA expression in imbibed seeds.Plant J. 2014,78(2):282-293.
Wang Y, Law SR, Ivanova A, van Aken O, Kubiszewski-Jakubiak S, Uggalla V, van der Merwe M, Duncan O, Narsai R, Whelan J, Murcha MW.The mitochondrial protein import component, TRANSLOCASE OF THE INNER MEMBRANE17-1, plays a role in defining the timing of germination in Arabidopsis.Plant Physiol. 2014,166(3):1420-1435.
Wang Y, Law SR, Ivanova A, van Aken O, Kubiszewski-Jakubiak S, Uggalla V, van der Merwe M, Duncan O, Narsai R, Whelan J, Murcha MW.The mitochondrial protein import component, TRANSLOCASE OF THE INNER MEMBRANE17-1, plays a role in defining the timing of germination in Arabidopsis.Plant Physiol. 2014,166(3):1420-1435.
Lee SJ, Lee MH, Kim JI, Kim SY.Arabidopsis putative MAP kinase kinase kinases Raf10 and Raf11 are positive regulators of seed dormancy and ABA response.Plant Cell Physiol. 2015,56(1):84-97.
Veerabagu M, Kirchler T, Elgass K, Stadelhofer B, Stahl M, Harter K, Mira-Rodado V, Chaban C.The interaction of the Arabidopsis response regulator ARR18 with bZIP63 mediates the regulation of PROLINE DEHYDROGENASE expression.Mol Plant. 2014 ,7(10):1560-1577.
Iglesias-Fernández R, Rodríguez-Gacio MC, Barrero-Sicilia C, Carbonero P, Matilla A.Three endo-β-mannanase genes expressed in the micropylar endosperm and in the radicle influence germination of Arabidopsis thaliana seeds.Planta. 2011,233(1):25-36.
Bogamuwa S, Jang JC.The Arabidopsis tandem CCCH zinc finger proteins AtTZF4, 5 and 6 are involved in light-, abscisic acid- and gibberellic acid-mediated regulation of seed germination.Plant Cell Environ. 2013,36(8):1507-1519.
Xiang Y, Nakabayashi K, Ding J, He F, Bentsink L, Soppe WJ.Reduced Dormancy5 encodes a protein phosphatase 2C that is required for seed dormancy in Arabidopsis.Plant Cell. 2014,26(11):4362-4375.
Huang Y, Feng CZ, Ye Q, Wu WH, Chen YF.Arabidopsis WRKY6 Transcription Factor Acts as a Positive Regulator of Abscisic Acid Signaling during Seed Germination and Early Seedling Development.PLoS Genet. 2016 Feb 1;12(2):e1005833. doi: 10.1371/journal.pgen.1005833.
Xu D, Huang X, Xu ZQ, Schl?ppi M.The HyPRP gene EARLI1 has an auxiliary role for germinability and early seedling development under low temperature and salt stress conditions in Arabidopsis thaliana.Planta. 2011,234(3):565-77.
Zhao R, Sun HL, Mei C, Wang XJ, Yan L, Liu R, Zhang XF, Wang XF, Zhang DP.The Arabidopsis Ca(2+) -dependent protein kinase CPK12 negatively regulates abscisic acid signaling in seed germination and post-germination growth.New Phytol. 2011,192(1):61-73.
Hsieh WP, Hsieh HL, Wu SH.Arabidopsis bZIP16 transcription factor integrates light and hormone signaling pathways to regulate early seedling development.Plant Cell. 2012,24(10):3997-4011.
Yang M, Zhang B, Jia J, Yan C, Habaike A, Han Y.RRP41L, a putative core subunit of the exosome, plays an important role in seed germination and early seedling growth in Arabidopsis.Plant Physiol. 2013,161(1):165-178.
Orozco-Nunnelly DA, Muhammad D, Mezzich R, Lee BS, Jayathilaka L, Kaufman LS, Warpeha KM.Pirin1 (PRN1) is a multifunctional protein that regulates quercetin, and impacts specific light and UV responses in the seed-to-seedling transition of Arabidopsis thaliana.PLoS One. 2014,9(4):e93371. doi: 10.1371/journal.pone.0093371.
Wang Z, Cao H, Sun Y, Li X, Chen F, Carles A, Li Y, Ding M, Zhang C, Deng X, Soppe WJ, Liu YX.Arabidopsis paired amphipathic helix proteins SNL1 and SNL2 redundantly regulate primary seed dormancy via abscisic acid-ethylene antagonism mediated by histone deacetylation.Plant Cell. 2013,25(1):149-66.
Jung HJ, Kim MK, Kang H.An ABA-regulated putative RNA-binding protein affects seed germination of Arabidopsis under ABA or abiotic stress conditions.J Plant Physiol. 2013, 170(2):179-84.
Daszkowska-Golec A, Wojnar W, Rosikiewicz M, Szarejko I, Maluszynski M, Szweykowska-Kulinska Z, Jarmolowski A.Arabidopsis suppressor mutant of abh1 shows a new face of the already known players: ABH1 (CBP80) and ABI4-in response to ABA and abiotic stresses during seed germination.Plant Mol Biol. 2013,81(1-2):189-209.
Wu C, Feng J, Wang R, Liu H, Yang H, Rodriguez PL, Qin H, Liu X, Wang D.HRS1 acts as a negative regulator of abscisic acid signaling to promote timely germination of Arabidopsis seeds.PLoS One. 2012,7(4):e35764. doi: 10.1371/journal.pone.0035764.
Yang L, Peng X, Sun MX.AtNG1 encodes a protein that is required for seed germination.Plant Sci. 2011,181(4):457-464.
Ariizumi T, Steber CM.Seed germination of GA-insensitive sleepy1 mutants does not require RGL2 protein disappearance in Arabidopsis.Plant Cell. 2007,19(3):791-804.
Nguyen XC, Hoang MH, Kim HS, Lee K, Liu XM, Kim SH, Bahk S, Park HC, Chung WS.Phosphorylation of the transcriptional regulator MYB44 by mitogen activated protein kinase regulates Arabidopsis seed germination.Biochem Biophys Res Commun. 2012,423(4):703-708.
Feurtado JA, Huang D, Wicki-Stordeur L, Hemstock LE, Potentier MS, Tsang EW, Cutler AJ.The Arabidopsis C2H2 zinc finger INDETERMINATE DOMAIN1/ENHYDROUS promotes the transition to germination by regulating light and hormonal signaling during seed maturation.Plant Cell. 2011,23(5):177217-94.
Venus Y, Oelmüller R.Arabidopsis ROP1 and ROP6 influence germination time, root morphology, the formation of F-actin bundles, and symbiotic fungal interactions.Mol Plant. 2013 May;6(3):872-86.
Ye Y, Gong Z, Lu X, Miao D, Shi J, Lu J, Zhao Y.Germostatin resistance locus 1 encodes a PHD finger protein involved in auxin-mediated seed dormancy and germination.Plant J. 2016,85(1):3-15.
Baron KN, Schroeder DF, Stasolla C.GEm-Related 5 (GER5), an ABA and stress-responsive GRAM domain protein regulating seed development and inflorescence architecture.Plant Sci. 2014,223:153-166.
Yang C, Bratzel F, Hohmann N, Koch M, Turck F, Calonje M.VAL- and AtBMI1-mediated H2Aub initiate the switch from embryonic to postgerminative growth in Arabidopsis.Curr Biol. 2013,23(14):1324-1329.
Seo KI, Lee JH, Nezames CD, Zhong S, Song E, Byun MO, Deng XW.ABD1 is an Arabidopsis DCAF substrate receptor for CUL4-DDB1-based E3 ligases that acts as a negative regulator of abscisic acid signaling.Plant Cell. 2014,26(2):695-711.
Zhao W, Guan C, Feng J, Liang Y, Zhan N, Zuo J, Ren B.The Arabidopsis CROWDED NUCLEI genes regulate seed germination by modulating degradation of ABI5 protein.J Integr Plant Biol. 2016,58(7):669-78.
Kim JH, Hyun WY, Nguyen HN, Jeong CY, Xiong L, Hong SW, Lee H.AtMyb7, a subgroup 4 R2R3 Myb, negatively regulates ABA-induced inhibition of seed germination by blocking the expression of the bZIP transcription factor ABI5.Plant Cell Environ. 2015,38(3):559-571.
Kim H, Hwang H, Hong JW, Lee YN, Ahn IP, Yoon IS, Yoo SD, Lee S, Lee SC, Kim BG.A rice orthologue of the ABA receptor, OsPYL/RCAR5, is a positive regulator of the ABA signal transduction pathway in seed germination and early seedling growth.J Exp Bot. 2012,63(2):1013-1024.
Chen R, Jiang H, Li L, Zhai Q, Qi L, Zhou W, Liu X, Li H, Zheng W, Sun J, Li C.The Arabidopsis mediator subunit MED25 differentially regulates jasmonate and abscisic acid signaling through interacting with the MYC2 and ABI5 transcription factors.Plant Cell. 2012,24(7):2898-2916.
Chiang GC, Barua D, Kramer EM, Amasino RM, Donohue K.Major flowering time gene, flowering locus C, regulates seed germination in Arabidopsis thaliana.Proc Natl Acad Sci U S A. 2009,106(28):11661-11666.
Liu S, Jia J, Gao Y, Zhang B, Han Y.The AtTudor2, a protein with SN-Tudor domains, is involved in control of seed germination in Arabidopsis.Planta. 2010,232(1):197-207.
Fujii H, Verslues PE, Zhu JK.Identification of two protein kinases required for abscisic acid regulation of seed germination, root growth, and gene expression in Arabidopsis.Plant Cell. 2007,19(2):485-494.
Tang W, Ji Q, Huang Y, Jiang Z, Bao M, Wang H, Lin R.FAR-RED ELONGATED HYPOCOTYL3 and FAR-RED IMPAIRED RESPONSE1 transcription factors integrate light and abscisic acid signaling in Arabidopsis.Plant Physiol. 2013,163(2):857-866.
Zhou X, Hao H, Zhang Y, Bai Y, Zhu W, Qin Y, Yuan F, Zhao F, Wang M, Hu J, Xu H, Guo A, Zhao H, Zhao Y, Cao C, Yang Y, Schumaker KS, Guo Y, Xie CG.SOS2-LIKE PROTEIN KINASE5, an SNF1-RELATED PROTEIN KINASE3-Type Protein Kinase, Is Important for Abscisic Acid Responses in Arabidopsis through Phosphorylation of ABSCISIC ACID-INSENSITIVE5.Plant Physiol. 2015,168(2):659-676.
Hsia MM, Callis J.BRIZ1 and BRIZ2 proteins form a heteromeric E3 ligase complex required for seed germination and post-germination growth in Arabidopsis thaliana.J Biol Chem. 2010,285(47):37070-83701.
Brock AK, Willmann R, Kolb D, Grefen L, Lajunen HM, Bethke G, Lee J, Nürnberger T, Gust AA.The Arabidopsis mitogen-activated protein kinase phosphatase PP2C5 affects seed germination, stomatal aperture, and abscisic acid-inducible gene expression.Plant Physiol. 2010,153(3):1098-1111.
Dai M, Xue Q, Mccray T, Margavage K, Chen F, Lee JH, Nezames CD, Guo L, Terzaghi W, Wan J, Deng XW, Wang H.The PP6 phosphatase regulates ABI5 phosphorylation and abscisic acid signaling in Arabidopsis.Plant Cell. 2013,;25(2):517-534.
Drechsel G, Raab S, Hoth S.Arabidopsis zinc-finger protein 2 is a negative regulator of ABA signaling during seed germination.J Plant Physiol. 2010,167(16):1418-1421.
Riefler M, Novak O, Strnad M, Schmülling T.Arabidopsis cytokinin receptor mutants reveal functions in shoot growth, leaf senescence, seed size, germination, root development, and cytokinin metabolism.Plant Cell. 2006,18(1):40-54.
Li H, Jiang H, Bu Q, Zhao Q, Sun J, Xie Q, Li C.The Arabidopsis RING finger E3 ligase RHA2b acts additively with RHA2a in regulating abscisic acid signaling and drought response.Plant Physiol. 2011,156(2):550-563.
Zhou SF, Sun L, Valdés AE, Engstr?m P, Song ZT, Lu SJ, Liu JX.Membrane-associated transcription factor peptidase, site-2 protease, antagonizes ABA signaling in Arabidopsis.New Phytol. 2015,208(1):188-197.
Penfield S, Josse EM, Halliday KJ.A role for an alternative splice variant of PIF6 in the control of Arabidopsis primary seed dormancy.Plant Mol Biol. 2010,73(1-2):89-95.
Griffiths J, Barrero JM, Taylor J, Helliwell CA, Gubler F.ALTERED MERISTEM PROGRAM 1 is involved in development of seed dormancy in Arabidopsis.PLoS One. 2011;6(5):e20408. doi: 10.1371/journal.pone.0020408.
Kim H, Kim SH, Seo DH, Chung S, Kim SW, Lee JS, Kim WT, Lee JH.ABA-HYPERSENSITIVE BTB/POZ PROTEIN 1 functions as a negative regulator in ABA-mediated inhibition of germination in Arabidopsis.Plant Mol Biol. 2016,90(3):303-315.
Johannesson H, Wang Y, Hanson J, Engstr?m P.The Arabidopsis thaliana homeobox gene ATHB5 is a potential regulator of abscisic acid responsiveness in developing seedlings.Plant Mol Biol. 2003,51(5):719-729.
Shen H, Zhu L, Bu QY, Huq E.MAX2 affects multiple hormones to promote photomorphogenesis.Mol Plant. 2012,5(3):750-762.
Cao D, Hussain A, Cheng H, Peng J.Loss of function of four DELLA genes leads to light- and gibberellin-independent seed germination in Arabidopsis.Planta. 2005,223(1):105-113.
Park,J., Nguyen,K.T., Park,E., Jeon,J.S. and Choi,GDELLA proteins and their interacting RING Finger proteins repress gibberellin responses by binding to the promoters of a subset of gibberellin-responsive genes in Arabidopsis.Plant Cell.2013, 25 (3): 927-943.
Liu PP, Montgomery TA, Fahlgren N, Kasschau KD, Nonogaki H, Carrington JC.Repression of AUXIN RESPONSE FACTOR10 by microRNA160 is critical for seed germination and post-germination stages.Plant J. 2007,52(1):133-146.
Wang L, Hua D, He J, Duan Y, Chen Z, Hong X, Gong Z.Auxin Response Factor2 (ARF2) and its regulated homeodomain gene HB33 mediate abscisic acid response in Arabidopsis.PLoS Genet. 2011,7(7):e1002172. doi: 10.1371/journal.pgen.1002172.
Liu R, Xu YH, Jiang SC, Lu K, Lu YF, Feng XJ, Wu Z, Liang S, Yu YT, Wang XF, Zhang DP.Light-harvesting chlorophyll a/b-binding proteins, positively involved in abscisic acid signalling, require a transcription repressor, WRKY40, to balance their function.J Exp Bot. 2013,64(18):5443-556.
Gao MJ, Lydiate DJ, Li X, Lui H, Gjetvaj B, Hegedus DD, Rozwadowski K.Repression of seed maturation genes by a trihelix transcriptional repressor in Arabidopsis seedlings.Plant Cell. 2009,21(1):54-71.
Liang CH, Yang CC.Identification of ICE1 as a negative regulator of ABA-dependent pathways in seeds and seedlings of Arabidopsis.Plant Mol Biol. 2015,88(4-5):459-470.
Yu YT, Wu Z, Lu K, Bi C, Liang S, Wang XF, Zhang DP.Overexpression of the MYB37 transcription factor enhances abscisic acid sensitivity, and improves both drought tolerance and seed productivity in Arabidopsis thaliana.Plant Mol Biol. 2016,90(3):267-279.
Liu Z, Yan JP, Li DK, Luo Q, Yan Q, Liu ZB, Ye LM, Wang JM, Li XF, Yang Y.UDP-glucosyltransferase71c5, a major glucosyltransferase, mediates abscisic acid homeostasis in Arabidopsis.Plant Physiol. 2015,167(4):1659-1670.
Dubreucq B, Berger N, Vincent E, Boisson M, Pelletier G, Caboche M, Lepiniec L.The Arabidopsis AtEPR1 extensin-like gene is specifically expressed in endosperm during seed germination.Plant J. 2000,23(5):643-652.
Liu PP, Koizuka N, Martin RC, Nonogaki H.The BME3 (Blue Micropylar End 3) GATA zinc finger transcription factor is a positive regulator of Arabidopsis seed germination.Plant J. 2005,44(6):960-971.
He Y, Gan S.A novel zinc-finger protein with a proline-rich domain mediates ABA-regulated seed dormancy in Arabidopsis.Plant Mol Biol. 2004,54(1):1-9.
Hwang JE, Hong JK, Je JH, Lee KO, Kim DY, Lee SY, Lim CO.Regulation of seed germination and seedling growth by an Arabidopsis phytocystatin isoform, AtCYS6.Plant Cell Rep. 2009,28(11):1623-1632.
Kanai M, Nishimura M, Hayashi M.A peroxisomal ABC transporter promotes seed germination by inducing pectin degradation under the control of ABI5.Plant J. 2010,62(6):936-947.
Wen B, Nieuwland J, Murray JA.The Arabidopsis CDK inhibitor ICK3/KRP5 is rate limiting for primary root growth and promotes growth through cell elongation and endoreduplication.J Exp Bot. 2013,64(4):1135-1144.
Nakashima K, Fujita Y, Kanamori N, Katagiri T, Umezawa T, Kidokoro S, Maruyama K, Yoshida T, Ishiyama K, Kobayashi M, Shinozaki K, Yamaguchi-Shinozaki K.Three Arabidopsis SnRK2 protein kinases, SRK2D/SnRK2.2, SRK2E/SnRK2.6/OST1 and SRK2I/SnRK2.3, involved in ABA signaling are essential for the control of seed development and dormancy.Plant Cell Physiol. 2009,50(7):1345-1363.
Haslekâs C, Stacy RA, Nygaard V, Culiá?ez-Macià FA, Aalen RB.The expression of a peroxiredoxin antioxidant gene, AtPer1, in Arabidopsis thaliana is seed-specific and related to dormancy.Plant Mol Biol. 1998,36(6):833-845.
Silva AT, Ribone PA, Chan RL, Ligterink W, Hilhorst HW.A Predictive Coexpression Network Identifies Novel Genes Controlling the Seed-to-Seedling Phase Transition in Arabidopsis thaliana.Plant Physiol. 2016,170(4):2218-2231.
Yano R, Kanno Y, Jikumaru Y, Nakabayashi K, Kamiya Y, Nambara E.CHOTTO1, a putative double APETALA2 repeat transcription factor, is involved in abscisic acid-mediated repression of gibberellin biosynthesis during seed germination in Arabidopsis.Plant Physiol. 2009,151(2):641-654.
Chen Y, Ji F, Xie H, Liang J, Zhang J.The regulator of G-protein signaling proteins involved in sugar and abscisic acid signaling in Arabidopsis seed germination.Plant Physiol. 2006,140(1):302-310.
Chen JG, Pandey S, Huang J, Alonso JM, Ecker JR, Assmann SM, Jones AM.GCR1 can act independently of heterotrimeric G-protein in response to brassinosteroids and gibberellins in Arabidopsis seed germination.Plant Physiol. 2004,135(2):907-915.
Duque P, Chua NH.IMB1, a bromodomain protein induced during seed imbibition, regulates ABA- and phyA-mediated responses of germination in Arabidopsis.Plant J. 2003,35(6):787-799.
Xin Z, Wang A, Yang G, Gao P, Zheng ZL.The Arabidopsis A4 subfamily of lectin receptor kinases negatively regulates abscisic acid response in seed germination.Plant Physiol. 2009,149(1):434-444
Tanaka M, Kikuchi A, Kamada H.The Arabidopsis histone deacetylases HDA6 and HDA19 contribute to the repression of embryonic properties after germination.Plant Physiol. 2008,146(1):149-161.
Ogé L, Bourdais G, Bove J, Collet B, Godin B, Granier F, Boutin JP, Job D, Jullien M, Grappin P.Protein repair L-isoaspartyl methyltransferase 1 is involved in both seed longevity and germination vigor in Arabidopsis.Plant Cell. 2008,20(11):3022-3037.
Müller K, Carstens AC, Linkies A, Torres MA, Leubner-Metzger G.The NADPH-oxidase AtrbohB plays a role in Arabidopsis seed after-ripening.New Phytol. 2009,184(4):885-897.
Lozano-Juste J, León J.Enhanced abscisic acid-mediated responses in nia1nia2noa1-2 triple mutant impaired in NIA/NR- and AtNOA1-dependent nitric oxide biosynthesis in Arabidopsis.Plant Physiol. 2010,152(2):891-903.
Meyer EH, Tomaz T, Carroll AJ, Estavillo G, Delannoy E, Tanz SK, Small ID, Pogson BJ, Millar AH.Remodeled respiration in ndufs4 with low phosphorylation efficiency suppresses Arabidopsis germination and growth and alters control of metabolism at night.Plant Physiol. 2009,151(2):603-619.
Yoshida T, Nishimura N, Kitahata N, Kuromori T, Ito T, Asami T, Shinozaki K, Hirayama T.ABA-hypersensitive germination3 encodes a protein phosphatase 2C (AtPP2CA) that strongly regulates abscisic acid signaling during germination among Arabidopsis protein phosphatase 2Cs.Plant Physiol. 2006,140(1):115-126.
Kang J, Mehta S, Turano FJ.The putative glutamate receptor 1.1 (AtGLR1.1) in Arabidopsis thaliana regulates abscisic acid biosynthesis and signaling to control development and water loss.Plant Cell Physiol. 2004,45(10):1380-1389.
Wang Y, Yang L, Chen X, Ye T, Zhong B, Liu R, Wu Y, Chan Z.Major latex protein-like protein 43 (MLP43) functions as a positive regulator during abscisic acid responses and confers drought tolerance in Arabidopsis thaliana.J Exp Bot. 2016,67(1):421-434.
Nishimura N, Yoshida T, Kitahata N, Asami T, Shinozaki K, Hirayama T.ABA-Hypersensitive Germination1 encodes a protein phosphatase 2C, an essential component of abscisic acid signaling in Arabidopsis seed.Plant J. 2007,50(6):935-949.
Kariola T, Brader G, Helenius E, Li J, Heino P, Palva ET.EARLY RESPONSIVE TO DEHYDRATION 15, a negative regulator of abscisic acid responses in Arabidopsis.Plant Physiol. 2006,142(4):1559-1573
van Hengel AJ, Roberts K.AtAGP30, an arabinogalactan-protein in the cell walls of the primary root, plays a role in root regeneration and seed germination.Plant J. 2003,36(2):256-270.
Liu Y, Koornneef M, Soppe WJ.The absence of histone H2B monoubiquitination in the Arabidopsis hub1 (rdo4) mutant reveals a role for chromatin remodeling in seed dormancy.Plant Cell. 2007,19(2):433-444
Pandey S, Chen JG, Jones AM, Assmann SM.G-protein complex mutants are hypersensitive to abscisic acid regulation of germination and postgermination development.Plant Physiol. 2006,141(1):243-256.
Pandey GK, Grant JJ, Cheong YH, Kim BG, Li L, Luan S.ABR1, an APETALA2-domain transcription factor that functions as a repressor of ABA response in Arabidopsis.Plant Physiol. 2005,139(3):1185-1193.
Pandey GK, Cheong YH, Kim KN, Grant JJ, Li L, Hung W, D'Angelo C, Weinl S, Kudla J, Luan S.The calcium sensor calcineurin B-like 9 modulates abscisic acid sensitivity and biosynthesis in Arabidopsis.Plant Cell. 2004,16(7):1912-1924.
Wang H, Caruso LV, Downie AB, Perry SE.The embryo MADS domain protein AGAMOUS-Like 15 directly regulates expression of a gene encoding an enzyme involved in gibberellin metabolism.Plant Cell. 2004,16(5):1206-1219.
Zheng Y, Schumaker KS, Guo Y.Sumoylation of transcription factor MYB30 by the small ubiquitin-like modifier E3 ligase SIZ1 mediates abscisic acid response in Arabidopsis thaliana.Proc Natl Acad Sci U S A. 2012 Jul 31;109(31):12822-7.
Kim KN, Cheong YH, Grant JJ, Pandey GK, Luan S.CIPK3, a calcium sensor-associated protein kinase that regulates abscisic acid and cold signal transduction in Arabidopsis.Plant Cell. 2003,15(2):411-423.
Lee SB, Lee SJ, Kim SY.AtERF15 is a positive regulator of ABA response.Plant Cell Rep. 2015,34(1):71-81.
Kim SY, Nam KH.Physiological roles of ERD10 in abiotic stresses and seed germination of Arabidopsis.Plant Cell Rep. 2010,29(2):203-209.
Gómez LD, Gilday A, Feil R, Lunn JE, Graham IA.AtTPS1-mediated trehalose 6-phosphate synthesis is essential for embryogenic and vegetative growth and responsiveness to ABA in germinating seeds and stomatal guard cells.Plant J. 2010,64(1):1-13.
Luo Y, Wang Z, Ji H, Fang H, Wang S, Tian L, Li X.An Arabidopsis homolog of importin β1 is required for ABA response and drought tolerance.Plant J. 2013,75(3):377-389.
Liu R, Liu Y, Ye N, Zhu G, Chen M, Jia L, Xia Y, Shi L, Jia W, Zhang J.AtDsPTP1 acts as a negative regulator in osmotic stress signalling during Arabidopsis seed germination and seedling establishment.J Exp Bot. 2015,66(5):1339-1353.
Rizza A, Boccaccini A, Lopez-Vidriero I, Costantino P, Vittorioso P.Inactivation of the ELIP1 and ELIP2 genes affects Arabidopsis seed germination.New Phytol. 2011,190(4):896-905.
Park SY, Fung P, Nishimura N, Jensen DR, Fujii H, Zhao Y, Lumba S, Santiago J, Rodrigues A, Chow TF, Alfred SE, Bonetta D, Finkelstein R, Provart NJ, Desveaux D, Rodriguez PL, McCourt P, Zhu JK, Schroeder JI, Volkman BF, Cutler SR.Abscisic acid inhibits type 2C protein phosphatases via the PYR/PYL family of START proteins.Science. 2009,324(5930):1068-1071.
Perruc E, Kinoshita N, Lopez-Molina L.The role of chromatin-remodeling factor PKL in balancing osmotic stress responses during Arabidopsis seed germination.Plant J. 2007,;52(5):927-936
Mortensen SA, Grasser KD.The seed dormancy defect of Arabidopsis mutants lacking the transcript elongation factor TFIIS is caused by reduced expression of the DOG1 gene.FEBS Lett. 2014,588(1):47-51.
Lin PC, Pomeranz MC, Jikumaru Y, Kang SG, Hah C, Fujioka S, Kamiya Y, Jang JC.The Arabidopsis tandem zinc finger protein AtTZF1 affects ABA- and GA-mediated growth, stress and gene expression responses.Plant J. 2011,65(2):253-268.
Zheng ZL, Nafisi M, Tam A, Li H, Crowell DN, Chary SN, Schroeder JI, Shen J, Yang Z.Plasma membrane-associated ROP10 small GTPase is a specific negative regulator of abscisic acid responses in Arabidopsis.Plant Cell. 2002,14(11):2787-2797.
Murayama M, Hayashi S, Nishimura N, Ishide M, Kobayashi K, Yagi Y, Asami T, Nakamura T, Shinozaki K, Hirayama T.Isolation of Arabidopsis ahg11, a weak ABA hypersensitive mutant defective in nad4 RNA editing.J Exp Bot. 2012,63(14):5301-5310.
Shi H, Wang X, Mo X, Tang C, Zhong S, Deng XW.Arabidopsis DET1 degrades HFR1 but stabilizes PIF1 to precisely regulate seed germination.Proc Natl Acad Sci U S A. 2015,112(12):3817-3822
Lee SJ, Cho DI, Kang JY, Kim MD, Kim SY.AtNEK6 interacts with ARIA and is involved in ABA response during seed germination.Mol Cells. 2010,29(6):559-566.
Aubert Y, Leba LJ, Cheval C, Ranty B, Vavasseur A, Aldon D, Galaud JP.Involvement of RD20, a member of caleosin family, in ABA-mediated regulation of germination in Arabidopsis thaliana.Plant Signal Behav. 2011,6(4):538-540.
Sharma PD, Singh N, Ahuja PS, Reddy TV.Abscisic acid response element binding factor 1 is required for establishment of Arabidopsis seedlings during winter.Mol Biol Rep. 2011,38(8):5147-5159.
Guo XH, Deng KQ, Wang J, Yu DS, Zhao Q, Liu XM.Mutational analysis of Arabidopsis PP2CA2 involved in abscisic acid signal transduction.Mol Biol Rep. 2010,;37(2):763-769.
Stanga JP, Smith SM, Briggs WR, Nelson DC.SUPPRESSOR OF MORE AXILLARY GROWTH2 1 controls seed germination and seedling development in Arabidopsis.Plant Physiol. 2013,163(1):318-330.
Zúňiga-Sánchez E, Soriano D, Martínez-Barajas E, Orozco-Segovia A, Gamboa-deBuen A.BIIDXI, the At4g32460 DUF642 gene, is involved in pectin methyl esterase regulation during Arabidopsis thaliana seed germination and plant development.BMC Plant Biol. 2014,14:338. doi: 10.1186/s12870-014-0338-8.
Je J, Chen H, Song C, Lim CO.Arabidopsis DREB2C modulates ABA biosynthesis during germination.Biochem Biophys Res Commun. 2014,452(1):91-98
Rylott EL, Eastmond PJ, Gilday AD, Slocombe SP, Larson TR, Baker A, Graham IA.The Arabidopsis thaliana multifunctional protein gene (MFP2) of peroxisomal beta-oxidation is essential for seedling establishment.Plant J. 2006,45(6):930-941.
Kim D, Cho YH, Ryu H, Kim Y, Kim TH, Hwang I.BLH1 and KNAT3 modulate ABA responses during germination and early seedling development in Arabidopsis.Plant J. 2013,75(5):755-766.
Su T, Wolf S, Han M, Zhao H, Wei H, Greiner S, Rausch T.Reassessment of an Arabidopsis cell wall invertase inhibitor AtCIF1 reveals its role in seed germination and early seedling growth.Plant Mol Biol. 2016,90(1-2):137-155.
Perrella G, Lopez-Vernaza MA, Carr C, Sani E, Gosselé V, Verduyn C, Kellermeier F, Hannah MA, Amtmann A.Histone deacetylase complex1 expression level titrates plant growth and abscisic acid sensitivity in Arabidopsis.Plant Cell. 2013,25(9):3491-3505.
Dutilleul C, Ribeiro I, Blanc N, Nezames CD, Deng XW, Zglobicki P, Palacio Barrera AM, Atehortùa L, Courtois M, Labas V, Giglioli-Guivarc'h N, Ducos E.ASG2 is a farnesylated DWD protein that acts as ABA negative regulator in Arabidopsis.Plant Cell Environ. 2016,39(1):185-198.
Cernac A, Andre C, Hoffmann-Benning S, Benning C.WRI1 is required for seed germination and seedling establishment.Plant Physiol. 2006,141(2):745-757.
Yang Y, Karlson D.AtCSP1 regulates germination timing promoted by low temperature.FEBS Lett. 2013,587(14):2186-2192.
Yoshii M, Yamamoto A, Kagaya Y, Takeda S, Hattori T.The Arabidopsis transcription factor NAI1 is required for enhancing the active histone mark but not for removing the repressive mark on PYK10, a seedling-specific gene upon embryonic-to-postgerminative developmental phase transition.Plant Signal Behav. 2015;10(12):e1105418. doi: 10.1080/15592324.2015.1105418.
Jiang W, Yu D.Arabidopsis WRKY2 transcription factor mediates seed germination and postgermination arrest of development by abscisic acid.BMC Plant Biol. 2009,9:96. doi: 10.1186/1471-2229-9-96.
Chen C, Letnik I, Hacham Y, Dobrev P, Ben-Daniel BH, Vanková R, Amir R, Miller G.ASCORBATE PEROXIDASE6 protects Arabidopsis desiccating and germinating seeds from stress and mediates cross talk between reactive oxygen species, abscisic acid, and auxin.Plant Physiol. 2014,166(1):370-383.
Kumimoto RW, Siriwardana CL, Gayler KK, Risinger JR, Siefers N, Holt BF 3rd.NUCLEAR FACTOR Y transcription factors have both opposing and additive roles in ABA-mediated seed germination.PLoS One. 2013;8(3):e59481. doi: 10.1371/journal.pone.0059481.
Groszmann M, Bylstra Y, Lampugnani ER, Smyth DR.Regulation of tissue-specific expression of SPATULA, a bHLH gene involved in carpel development, seedling germination, and lateral organ growth in Arabidopsis.J Exp Bot. 2010,;61(5):14951-508.
Rubinovich L, Weiss D.The Arabidopsis cysteine-rich protein GASA4 promotes GA responses and exhibits redox activity in bacteria and in planta.Plant J. 2010,64(6):1018-1027.
Penfield S, Hall A.A role for multiple circadian clock genes in the response to signals that break seed dormancy in Arabidopsis.Plant Cell. 2009,21(6):1722-1732.
Guo J, Wang J, Xi L, Huang WD, Liang J, Chen JG.RACK1 is a negative regulator of ABA responses in Arabidopsis.J Exp Bot. 2009;60(13):3819-3833.
Kim W, Lee Y, Park J, Lee N, Choi G.HONSU, a protein phosphatase 2C, regulates seed dormancy by inhibiting ABA signaling in Arabidopsis.Plant Cell Physiol. 2013,54(4):555-572.
Chhun T, Chong SY, Park BS, Wong EC, Yin JL, Kim M, Chua NH.HSI2 Repressor Recruits MED13 and HDA6 to Down-Regulate Seed Maturation Gene Expression Directly During Arabidopsis Early Seedling Growth.Plant Cell Physiol. 2016,57(8):1689-1706.
Zhang X, Chen Y, Wang ZY, Chen Z, Gu H, Qu LJ.Constitutive expression of CIR1 (RVE2) affects several circadian-regulated processes and seed germination in Arabidopsis.Plant J. 2007,51(3):512-525.
Xiong L, Gong Z, Rock CD, Subramanian S, Guo Y, Xu W, Galbraith D, Zhu JK.Modulation of abscisic acid signal transduction and biosynthesis by an Sm-like protein in Arabidopsis.Dev Cell. 2001,1(6):771-781.
Kansup J, Tsugama D, Liu S, Takano T.The Arabidopsis adaptor protein AP-3μ interacts with the G-protein β subunit AGB1 and is involved in abscisic acid regulation of germination and post-germination development.J Exp Bot. 2013,64(18):5611-5621.
Yao X, Li J, Liu J, Liu K.An Arabidopsis mitochondria-localized RRL protein mediates abscisic acid signal transduction through mitochondrial retrograde regulation involving ABI4.J Exp Bot. 2015,66(20):6431-6445.
Guan M, M?ller IS, Schjoerring JK.Two cytosolic glutamine synthetase isoforms play specific roles for seed germination and seed yield structure in Arabidopsis.J Exp Bot. 2015,;66(1):203-212.
Bui M, Lim N, Sijacic P, Liu Z.LEUNIG_HOMOLOG and LEUNIG regulate seed mucilage extrusion in Arabidopsis.J Integr Plant Biol. 2011,53(5):399-408.
Jacobsen SE, Binkowski KA, Olszewski NE.SPINDLY, a tetratricopeptide repeat protein involved in gibberellin signal transduction in Arabidopsis.Proc Natl Acad Sci U S A. 1996,93(17):9292-9296.
Bao Y, Song WM, Jin YL, Jiang CM, Yang Y, Li B, Huang WJ, Liu H, Zhang HX.Characterization of Arabidopsis Tubby-like proteins and redundant function of AtTLP3 and AtTLP9 in plant response to ABA and osmotic stress.Plant Mol Biol. 2014,86(4-5):471-483.
Tsai AY, Gazzarrini S.AKIN10 and FUSCA3 interact to control lateral organ development and phase transitions in Arabidopsis.Plant J. 2012,69(5):809-821.
Bouyer D, Roudier F, Heese M, Andersen ED, Gey D, Nowack MK, Goodrich J, Renou JP, Grini PE, Colot V, Schnittger A.Polycomb repressive complex 2 controls the embryo-to-seedling phase transition.PLoS Genet. 2011,7(3):e1002014. doi: 10.1371/journal.pgen.1002014.
Liang M, Davis E, Gardner D, Cai X, Wu Y.Involvement of AtLAC15 in lignin synthesis in seeds and in root elongation of Arabidopsis.Planta. 2006,224(5):1185-1196.
Matsushita A, Furumoto T, Ishida S, Takahashi Y.AGF1, an AT-hook protein, is necessary for the negative feedback of AtGA3ox1 encoding GA 3-oxidase.Plant Physiol. 2007,143(3):1152-1162.
Aluri S, Büttner M.Identification and functional expression of the Arabidopsis thaliana vacuolar glucose transporter 1 and its role in seed germination and flowering.Proc Natl Acad Sci U S A. 2007,104(7):2537-2542.
Kim SY, Zhu T, Sung ZR.Epigenetic regulation of gene programs by EMF1 and EMF2 in Arabidopsis.Plant Physiol. 2010,152(2):516-528.
Kuromori T, Shinozaki K.ABA transport factors found in Arabidopsis ABC transporters.Plant Signal Behav. 2010,5(9):1124-1126.
Ariizumi T, Steber CM.Mutations in the F-box gene SNEEZY result in decreased Arabidopsis GA signaling.Plant Signal Behav. 2011,6(6):831-833.
Rojas-Pierce M, Whippo CW, Davis PA, Hangarter RP, Springer PS.PLASTID MOVEMENT IMPAIRED1 mediates ABA sensitivity during germination and implicates ABA in light-mediated Chloroplast movements.Plant Physiol Biochem. 2014,83:185-193.
Bai L, Zhang G, Zhou Y, Zhang Z, Wang W, Du Y, Wu Z, Song CP.Plasma membrane-associated proline-rich extensin-like receptor kinase 4, a novel regulator of Ca signalling, is required for abscisic acid responses in Arabidopsis thaliana.Plant J. 2009，60(2):314-327.
Jin YM, Jung J, Jeon H, Won SY, Feng Y, Kang JS, Lee SY, Cheong JJ, Koiwa H, Kim M.AtCPL5, a novel Ser-2-specific RNA polymerase II C-terminal domain phosphatase, positively regulates ABA and drought responses in Arabidopsis.New Phytol. 2011,190(1):57-74.
Lim CW, Yang SH, Shin KH, Lee SC, Kim SH.The AtLRK10L1.2, Arabidopsis ortholog of wheat LRK10, is involved in ABA-mediated signaling and drought resistance.Plant Cell Rep. 2015,34(3):447-455.
Lyzenga WJ, Liu H, Schofield A, Muise-Hennessey A, Stone SL.Arabidopsis CIPK26 interacts with KEG, components of the ABA signalling network and is degraded by the ubiquitin-proteasome system.J Exp Bot. 2013,64(10):2779-2791.
David LC, Berquin P, Kanno Y, Seo M, Daniel-Vedele F, Ferrario-Méry S.N availability modulates the role of NPF3.1, a gibberellin transporter, in GA-mediated phenotypes in Arabidopsis.Planta. 2016,244(6):1315-1328.
Cao S, Jiang L, Song S, Jing R, Xu G.AtGRP7 is involved in the regulation of abscisic acid and stress responses in Arabidopsis.Cell Mol Biol Lett. 2006;11(4):526-35.
Li Z, Kang J, Sui N, Liu D.ROP11 GTPase is a negative regulator of multiple ABA responses in Arabidopsis.J Integr Plant Biol. 2012,54(3):169-179.
Lynch TJ, Erickson BJ, Miller DR, Finkelstein RR.ABI5-binding proteins (AFPs) alter transcription of ABA-induced genes via a variety of interactions with chromatin modifiers.Plant Mol Biol. 2017,93(4-5):403-418.
Glover BJ, Torney K, Wilkins CG, Hanke DE.CYTOKININ INDEPENDENT-1 regulates levels of different forms of cytokinin in Arabidopsis and mediates response to nutrient stress.J Plant Physiol. 2008;165(3):251-261.
Zwack PJ, Compton MA, Adams CI, Rashotte AM.Cytokinin response factor 4 (CRF4) is induced by cold and involved in freezing tolerance.Plant Cell Rep. 2016,35(3):573-584.
Fuchs S, Tischer SV, Wunschel C, Christmann A, Grill E.Abscisic acid sensor RCAR7/PYL13, specific regulator of protein phosphatase coreceptors.Proc Natl Acad Sci U S A. 2014,111(15):5741-5746.
Ortiz-Espín A, Iglesias-Fernández R, Calderón A, Carbonero P, Sevilla F, Jiménez A.Mitochondrial AtTrxo1 is transcriptionally regulated by AtbZIP9 and AtAZF2 and affects seed germination under saline conditions.J Exp Bot. 2017,68(5):1025-1038.
Bi C, Ma Y, Wu Z, Yu YT, Liang S, Lu K, Wang XF.Arabidopsis ABI5 plays a role in regulating ROS homeostasis by activating CATALASE 1 transcription in seed germination.Plant Mol Biol. 2017,;94(1-2):197-213.
Wilson RL, Bakshi A, Binder BM.Loss of the ETR1 ethylene receptor reduces the inhibitory effect of far-red light and darkness on seed germination of Arabidopsis thaliana.Front Plant Sci. 2014,5:433. doi: 10.3389/fpls.2014.00433.
Siriwardana CL, Kumimoto RW, Jones DS, Holt BF 3rd.Gene Family Analysis of the <i>Arabidopsis NF-YA</i> Transcription Factors Reveals Opposing Abscisic Acid Responses During Seed Germination.Plant Mol Biol Report. 2014;32(5):971-986.
Salas-Muñoz S, Rodríguez-Hernández AA, Ortega-Amaro MA, Salazar-Badillo FB, Jiménez-Bremont JF.ñArabidopsis AtDjA3 Null Mutant Shows Increased Sensitivity to Abscisic Acid, Salt, and Osmotic Stress in Germination and Post-germination Stages.Front Plant Sci. 2016,7:220. doi: 10.3389/fpls.2016.00220.
Zhong C, Xu H, Ye S, Wang S, Li L, Zhang S, Wang X.Gibberellic Acid-Stimulated Arabidopsis6 Serves as an Integrator of Gibberellin, Abscisic Acid, and Glucose Signaling during Seed Germination in Arabidopsis.Plant Physiol. 2015,169(3):2288-2303.
Zhao H, Zhang H, Cui P, Ding F, Wang G, Li R, Jenks MA, Lü S, Xiong L.The Putative E3 Ubiquitin Ligase ECERIFERUM9 Regulates Abscisic Acid Biosynthesis and Response during Seed Germination and Postgermination Growth in Arabidopsis.Plant Physiol. 2014,165(3):1255-1268.
Basbouss-Serhal I, Pateyron S, Cochet F, Leymarie J, Bailly C.5' to 3' mRNA Decay Contributes to the Regulation of Arabidopsis Seed Germination by Dormancy.Plant Physiol. 2017,173(3):1709-1723.
Baek D, Cha JY, Kang S, Park B, Lee HJ, Hong H, Chun HJ, Kim DH, Kim MC, Lee SY, Yun DJ.The Arabidopsis a zinc finger domain protein ARS1 is essential for seed germination and ROS homeostasis in response to ABA and oxidative stress.Front Plant Sci. 2015,6:963. doi: 10.3389/fpls.2015.00963.
Shigeyama T, Watanabe A, Tokuchi K, Toh S, Sakurai N, Shibuya N, Kawakami N.α-Xylosidase plays essential roles in xyloglucan remodelling, maintenance of cell wall integrity, and seed germination in Arabidopsis thaliana.J Exp Bot. 2016,;67(19):5615-5629.
Joseph MP, Papdi C, Kozma-Bognár L, Nagy I, López-Carbonell M, Rigó G, Koncz C, Szabados L.The Arabidopsis ZINC FINGER PROTEIN3 Interferes with Abscisic Acid and Light Signaling in Seed Germination and Plant Development.Plant Physiol. 2014,165(3):1203-1220.
Restovic F, Espinoza-Corral R, Gómez I, Vicente-Carbajosa J, Jordana X.An active Mitochondrial Complex II Present in Mature Seeds Contains an Embryo-Specific Iron-Sulfur Subunit Regulated by ABA and bZIP53 and Is Involved in Germination and Seedling Establishment.Front Plant Sci. 2017,8:277. doi: 10.3389/fpls.2017.00277.
Zhao M, Yang S, Liu X, Wu K.Arabidopsis histone demethylases LDL1 and LDL2 control primary seed dormancy by regulating DELAY OF GERMINATION 1 and ABA signaling-related genes.Front Plant Sci. 2015,6:159. doi: 10.3389/fpls.2015.00159.
Lee HG, Seo PJ.The Arabidopsis MIEL1 E3 ligase negatively regulates ABA signalling by promoting protein turnover of MYB96.Nat Commun. 2016,7:12525. doi: 10.1038/ncomms12525.
Footitt S, ?l?er-Footitt H, Hambidge AJ, Finch-Savage WE.A laboratory simulation of Arabidopsis seed dormancy cycling provides new insight into its regulation by clock genes and the dormancy-related genes DOG1, MFT, CIPK23 and PHYA.Plant Cell Environ. 2017,40(8):1474-1486.
Wang Z, Chen F, Li X, Cao H, Ding M, Zhang C, Zuo J, Xu C, Xu J, Deng X, Xiang Y, Soppe WJ, Liu Y.Arabidopsis seed germination speed is controlled by SNL histone deacetylase-binding factor-mediated regulation of AUX1.Nat Commun. 2016,7:13412. doi: 10.1038/ncomms13412.
Ivanov R, Tiedemann J, Czihal A, Baumlein H.Transcriptional regulator AtET2 is required for the induction of dormancy during late seed development.J Plant Physiol. 2012,169(5):501-508.
Barrero JM, Millar AA, Griffiths J, Czechowski T, Scheible WR, Udvardi M, Reid JB, Ross JJ, Jacobsen JV, Gubler F.Gene expression profiling identifies two regulatory genes controlling dormancy and ABA sensitivity in Arabidopsis seeds.Plant J. 2010,61(4):611-622.
Zheng J, Chen F, Wang Z, Cao H, Li X, Deng X, Soppe WJ, Li Y, Liu Y.A novel role for histone methyltransferase KYP/SUVH4 in the control of Arabidopsis primary seed dormancy.New Phytol. 2012,193(3):605-616.
Footitt S, Müller K, Kermode AR, Finch-Savage WE.Seed dormancy cycling in Arabidopsis: chromatin remodelling and regulation of DOG1 in response to seasonal environmental signals.Plant J. 2015,81(3):413-25.
Gong D, Zhang C, Chen X, Gong Z, Zhu JK.Constitutive activation and transgenic evaluation of the function of an Arabidopsis PKS protein kinase. J Biol Chem.2002 277: 42088-42096.
Kim YY, Jung KW, Yoo KS, Jeung JU, Shin JS.A stress-responsive caleosin-like protein, AtCLO4, acts as a negative regulator of ABA responses in Arabidopsis.Plant Cell Physiol. 2011,52(5):874-884.
Toorop PE, Barroco RM, Engler G, Groot SP, Hilhorst HW.Differentially expressed genes associated with dormancy or germination of Arabidopsis thaliana seeds.Planta. 2005,221(5):637-647.
Nakaminami K, Hill K, Perry SE, Sentoku N, Long JA, Karlson DT.Arabidopsis cold shock domain proteins: relationships to floral and silique development.J Exp Bot. 2009,60(3):1047-1062.
Turbant A, Fournet F, Lequart M, Zabijak L, Pageau K, Bouton S, Van Wuytswinkel O.PME58 plays a role in pectin distribution during seed coat mucilage extrusion through homogalacturonan modification.J Exp Bot. 2016,67(8):2177-2190.
Lim CW, Baek W, Han SW, Lee SC.Arabidopsis PYL8 Plays an Important Role for ABA Signaling and Drought Stress Responses.Plant Pathol J. 2013,29(4):471-476.
Lu H, Chandrasekar B, Oeljeklaus J, Misas-Villamil JC, Wang Z, Shindo T, Bogyo M, Kaiser M, van der Hoorn RA.Subfamily-Specific Fluorescent Probes for Cysteine Proteases Display Dynamic Protease Activities during Seed Germination.Plant Physiol. 2015,168(4):1462-1475.
Bensmihen S, Giraudat J, Parcy F.Characterization of three homologous basic leucine zipper transcription factors (bZIP) of the ABI5 family during Arabidopsis thaliana embryo maturation.J Exp Bot. 2005,56(412):597-603.
Chen H, Lai Z, Shi J, Xiao Y, Chen Z, Xu X.Roles of arabidopsis WRKY18, WRKY40 and WRKY60 transcription factors in plant responses to abscisic acid and abiotic stress.BMC Plant Biol. 2010.10:281. doi: 10.1186/1471-2229-10-281.
Heschel MS, Selby J, Butler C, Whitelam GC, Sharrock RA, Donohue K.A new role for phytochromes in temperature-dependent germination.New Phytol. 2007;174(4):735-741.
Zeng Q, Sritubtim S, Ellis BE.AtMKK6 and AtMPK13 are required for lateral root formation in Arabidopsis.Plant Signal Behav. 2011,6(10):1436-1439.
Canamero RC, Bakrim N, Bouly JP, Garay A, Dudkin EE, Habricot Y, Ahmad M.Cryptochrome photoreceptors cry1 and cry2 antagonistically regulate primary root elongation in Arabidopsis thaliana.Planta. 2006,224(5):995-1003.
Abbas N, Chattopadhyay S.CAM7 and HY5 genetically interact to regulate root growth and abscisic acid responses.Plant Signal Behav. 2014;9(9):e29763. doi: 10.4161/psb.29763.
Kim D, Ntui VO, Xiong L.Arabidopsis YAK1 regulates abscisic acid response and drought resistance.FEBS Lett. 2016,;590(14):2201-2209.
Iwama A, Yamashino T, Tanaka Y, Sakakibara H, Kakimoto T, Sato S, Kato T, Tabata S, Nagatani A, Mizuno T.AHK5 histidine kinase regulates root elongation through an ETR1-dependent abscisic acid and ethylene signaling pathway in Arabidopsis thaliana.Plant Cell Physiol. 2007,48(2):375-380.
