# Supplementary material for: Comparative transcriptomic analysis reveals genes regulating the germination of morphophysiologically dormant Paris polyphylla seeds during a warm stratification
Source: PLoS One. 2019 Feb 21;14(2):e0212514. doi: 10.1371/journal.pone.0212514 (PMC6383930; doi:10.1371/journal.pone.0212514)
Supplement: S16 Table — (XLSX) [file pone.0212514.s022.xlsx]

## Sheet: Sheet1
S16 Table. BLASTx search results for P. polyphylla DEGs homologous to known plant genes involved in seed germination and dormancy.
Unigene ID	Unigene Length(bp)	Gene name	Gene ID in NCBI	% identity	alignment length	mismatches	gap opens	q. start	q. end	s. start	s. end	evalue	bit score	Function by Pubmed reference	NR GI	NR ID	NR Score	NR Evalue	NR Description	NT GI	NT ID	NT Score	NT Evalue	NT Description
c117784_g1	526	AcSOC1i	KP407155	59.29	113	44	1	339	1	33	143	2e-43	152	Glycosyl hydrolase superfamily protein	695039125	XP_009407087.1	474	3.52376e-55	PREDICTED: putative mannan endo-1,4-beta-mannosidase 9 [Musa acuminata subsp. malaccensis]	--	--	--	--	--
c150278_g3	1187	AcSOC1i	KP407155	64.79	142	49	1	184	606	1	142	8e-58	185	MADS-domain transcription factor SUPPRESSOR OF OVEREXPRESSION OF CONSTANS1	56541441	BAD77881.1	620	3.34208e-76	MADS-box transcription factor [Trillium camschatcense]	56541440	AB181491.1	381	0	Trillium camtschatcense TrcMADS1 mRNA for MADS-box transcription factor, partial cds
c134409_g1	1308	AhCPI	DQ792503	69.46	203	60	2	366	974	37	237	7e-93	285	cysteine protease inhibitor	502158281	XP_004511090.1	769	2.51517e-97	PREDICTED: cysteine proteinase inhibitor 12-like [Cicer arietinum]	115435887	NM_001049237.1	196	5.22172e-96	Oryza sativa Japonica Group Os01g0270100 (Os01g0270100) mRNA, complete cds
c122772_g1	9758	APUM9	At1g35730	26.49	268	181	7	7098	6307	266	521	2e-17	89.7	pumilio 9	544216421	XP_005538355.1	268	6.09324e-21	probable serine rich pumilio family rna binding domain pr otein [Cyanidioschyzon merolae strain 10D]>gi|449018917|dbj|BAM82319.1| probable serine rich pumilio family rna binding domain pr otein [Cyanidioschyzon merolae strain 10D]	517312918	HF679025.1	4414	0	Fusarium fujikuroi IMI 58289 draft genome, chromosome FFUJ_chr03
c145194_g1	2262	AtABCG25	At1g71960	56.76	636	244	6	2109	286	29	661	0	620	ATP-binding casette family G25	672109635	XP_008791161.1	1909	0	PREDICTED: ABC transporter G family member 25-like [Phoenix dactylifera]	695057306	XM_009418644.1	374	0	PREDICTED: Musa acuminata subsp. malaccensis ABC transporter G family member 25-like (LOC103997433), mRNA
c130926_g1	720	AtABF1	At1g49720	31.25	176	81	5	517	107	20	194	2e-12	67	abscisic acid responsive element-binding factor 1	672124874	XP_008785838.1	267	3.18963e-25	PREDICTED: ABSCISIC ACID-INSENSITIVE 5-like protein 7 [Phoenix dactylifera]	--	--	--	--	--
c138582_g1	1775	AtABF2	At1g45249	46.37	386	141	11	1616	615	21	392	5e-73	243	abscisic acid responsive elements-binding factor 2	672149549	XP_008797272.1	842	1.56941e-103	PREDICTED: bZIP transcription factor TRAB1 isoform X1 [Phoenix dactylifera]	695038259	XM_009408361.1	84	1.29866e-33	PREDICTED: Musa acuminata subsp. malaccensis bZIP transcription factor TRAB1-like (LOC103989498), transcript variant X2, mRNA
c145801_g1	2766	AtABI3	At3g24650	77.53	89	20	0	2062	2328	588	676	6e-39	156	AP2/B3-like transcriptional factor family protein	697148781	XP_009628582.1	390	5.07284e-51	PREDICTED: B3 domain-containing transcription factor ABI3-like [Nicotiana tomentosiformis]	353441171	JN003544.1	83	7.33105e-33	Elaeis guineensis ABA insensitive-3-transcription factor (ABI3) mRNA, partial cds
c144660_g1	1491	AtABI5	At2g36270	38.5	426	132	13	153	1100	1	406	8e-45	165	Basic-leucine zipper (bZIP) transcription factor family protein	672169568	XP_008804818.1	568	9.7443e-65	PREDICTED: protein ABSCISIC ACID-INSENSITIVE 5-like [Phoenix dactylifera]>gi|672169570|ref|XP_008804819.1| PREDICTED: protein ABSCISIC ACID-INSENSITIVE 5-like [Phoenix dactylifera]>gi|672169572|ref|XP_008804820.1| PREDICTED: protein ABSCISIC ACID-INSENSITIVE 5-like [Phoenix dactylifera]>gi|672169574|ref|XP_008804821.1| PREDICTED: protein ABSCISIC ACID-INSENSITIVE 5-like [Phoenix dactylifera]	397746450	JX169822.1	65	3.96415e-23	Tamarix hispida bZIP14 mRNA, complete cds
c134415_g2	1184	AtAFP3	At3g29575	49.73	187	81	2	901	341	53	226	1e-40	146	ABI five binding protein 3	15230001	NP_189598.1	369	7.85619e-39	Ninja-family protein AFP3 [Arabidopsis thaliana]>gi|79313999|ref|NP_001030794.1| Ninja-family protein AFP3 [Arabidopsis thaliana]>gi|145332713|ref|NP_001078222.1| Ninja-family protein AFP3 [Arabidopsis thaliana]>gi|75165510|sp|Q94F39.1|AFP3_ARATH RecName: Full=Ninja-family protein AFP3; AltName: Full=ABI five-binding protein 3; Short=ABI5-binding protein 3 [Arabidopsis thaliana]>gi|14326574|gb|AA…	672181090	XM_008812530.1	95	6.59072e-40	PREDICTED: Phoenix dactylifera ninja-family protein 6-like (LOC103722088), mRNA
c140816_g2	1274	AtAFZ2	At5g24800	59.62	156	54	3	416	877	75	223	1e-40	149	basic leucine zipper 9	672117105	XP_008781732.1	630	2.69953e-75	PREDICTED: basic leucine zipper 9 isoform X1 [Phoenix dactylifera]	--	--	--	--	--
c190768_g1	2466	AtAGB1	At4g34460	52.56	312	131	7	1962	1078	59	370	5e-104	330	GTP binding protein beta 1	326496380	BAJ94652.1	1491	0	predicted protein [Hordeum vulgare subsp. vulgare]	49473081	AY219172.2	1064	0	Fusarium oxysporum f. sp. lycopersici G protein beta subunit (fgb1) gene, complete cds
c116466_g1	4336	AtAHK2	At5g35750	31.83	619	328	14	3943	2357	557	1171	1e-62	235	histidine kinase 2	302785295	XP_002974419.1	803	4.81048e-87	sensory histidine protein kinase [Selaginella moellendorffii]>gi|300158017|gb|EFJ24641.1| sensory histidine protein kinase [Selaginella moellendorffii]	517312918	HF679025.1	1645	0	Fusarium fujikuroi IMI 58289 draft genome, chromosome FFUJ_chr03
c150507_g1	4154	AtAHK3	At1g27320	65.23	929	308	4	831	3593	111	1032	0	1223	histidine kinase 3	672134216	XP_008790756.1	4028	0	PREDICTED: histidine kinase 3-like [Phoenix dactylifera]	672134215	XM_008792534.1	1224	0	PREDICTED: Phoenix dactylifera histidine kinase 3-like (LOC103707851), mRNA
c18449_g1	4660	AtAHK3	At1g27320	30.12	332	164	9	2302	3297	454	717	2e-21	102	histidine kinase 3	302791846	XP_002977689.1	323	5.10839e-28	sensory histidine protein kinase [Selaginella moellendorffii]>gi|300154392|gb|EFJ21027.1| sensory histidine protein kinase [Selaginella moellendorffii]	517316688	HF679027.1	2508	0	Fusarium fujikuroi IMI 58289 draft genome, chromosome FFUJ_chr05
c151946_g1	1754	AtAHK4/CRE1	At2g01830	51.43	350	138	10	81	1055	567	909	1e-132	313	CHASE domain containing histidine kinase protein	672195668	XP_008776602.1	1088	1.43832e-178	PREDICTED: histidine kinase 4-like isoform X2 [Phoenix dactylifera]	502135292	XM_004502226.1	35	2.2242e-06	PREDICTED: Cicer arietinum histidine kinase 3-like (LOC101504610), mRNA
c153218_g1	4193	AtAHK4/CRE1	At2g01830	60.72	998	339	15	3322	392	100	1065	0	1108	CHASE domain containing histidine kinase protein	672128822	XP_008787902.1	3694	0	PREDICTED: histidine kinase 4 isoform X1 [Phoenix dactylifera]	672128821	XM_008789680.1	979	0	PREDICTED: Phoenix dactylifera histidine kinase 4 (LOC103705815), transcript variant X1, mRNA
c149374_g1	2856	AtAHK5	At5g10720	62.29	480	121	8	309	1742	238	659	2e-170	525	histidine kinase 5	695001120	XP_009414655.1	2338	0	PREDICTED: histidine kinase 5 isoform X1 [Musa acuminata subsp. malaccensis]>gi|695001122|ref|XP_009414664.1| PREDICTED: histidine kinase 5 isoform X1 [Musa acuminata subsp. malaccensis]	672132304	XM_008791511.1	409	0	PREDICTED: Phoenix dactylifera histidine kinase 5-like (LOC103707135), mRNA
c69773_g1	3304	AtAHK5	At5g10720	30.67	150	95	2	923	474	780	920	5e-13	74.3	histidine kinase 5	326515286	BAK03556.1	741	5.18412e-85	predicted protein [Hordeum vulgare subsp. vulgare]	517318535	HF679028.1	2356	0	Fusarium fujikuroi IMI 58289 draft genome, chromosome FFUJ_chr06
c103785_g1	4118	AtAHK5	At5g10720	32.87	143	71	3	3474	3833	779	919	5e-15	81.3	histidine kinase 5	326515286	BAK03556.1	221	1.98429e-16	predicted protein [Hordeum vulgare subsp. vulgare]	125664311	EF056792.1	53	5.20561e-16	Fusarium oxysporum f. sp. radicis-cucumerinum RAPD marker OPB-07_277 genomic sequence
c1038_g1	4912	AtAHK5	At5g10720	26.42	299	146	8	2978	3841	375	610	2e-17	89.7	histidine kinase 5	302795646	XP_002979586.1	344	2.0437e-30	hypothetical protein SELMODRAFT_419211 [Selaginella moellendorffii]>gi|300152834|gb|EFJ19475.1| hypothetical protein SELMODRAFT_419211 [Selaginella moellendorffii]	517318535	HF679028.1	4097	0	Fusarium fujikuroi IMI 58289 draft genome, chromosome FFUJ_chr06
c209262_g1	7327	AtAHK5	At5g10720	37.08	267	148	4	4478	5227	362	625	2e-40	164	histidine kinase 5	168004942	XP_001755170.1	482	7.06328e-50	sensory histidine protein kinase [Physcomitrella patens]>gi|162693763|gb|EDQ80114.1| sensory histidine protein kinase, partial [Physcomitrella patens]	517314787	HF679026.1	5444	0	Fusarium fujikuroi IMI 58289 draft genome, chromosome FFUJ_chr04
c142420_g1	1626	AtAHT1	At1g55760	64.62	325	113	2	413	1384	6	329	1e-153	447	BTB/POZ domain-containing protein	672178355	XP_008809308.1	1507	0	PREDICTED: BTB/POZ domain-containing protein At1g55760 [Phoenix dactylifera]	695045052	XM_009412032.1	377	0	PREDICTED: Musa acuminata subsp. malaccensis BTB/POZ domain-containing protein At1g55760-like (LOC103992364), transcript variant X2, mRNA
c152157_g2	3100	AtAKIN10	At3g01090	52.39	355	135	4	3042	2050	9	353	3e-113	363	SNF1 kinase homolog 10	222632325	EEE64457.1	956	1.87529e-115	hypothetical protein OsJ_19306 [Oryza sativa Japonica Group]	23451248	AF420488.1	1216	0	Fusarium oxysporum protein kinase SNF1 (SNF1) gene, complete cds
c115864_g1	4463	AtAKIN10	At3g01090	40.2	306	163	6	627	1508	18	315	2e-51	193	SNF1 kinase homolog 10	514820314	XP_004984846.1	509	3.85677e-52	PREDICTED: carbon catabolite-derepressing protein kinase-like [Setaria italica]	531988639	HF679024.1	2374	0	Fusarium fujikuroi IMI 58289 draft genome, chromosome FFUJ_chr02
c18363_g1	4956	AtAKIN10	At3g01090	33.21	271	161	7	3277	4068	16	273	4e-35	143	SNF1 kinase homolog 10	629119171	KCW83661.1	417	2.3836e-40	hypothetical protein EUGRSUZ_B00544 [Eucalyptus grandis]	517312918	HF679025.1	2758	0	Fusarium fujikuroi IMI 58289 draft genome, chromosome FFUJ_chr03
c147922_g2	1701	AtAMP1	At3g54720	52.91	533	230	10	1579	5	49	568	3e-174	514	Peptidase M28 family protein	672197734	XP_008777140.1	1734	0	PREDICTED: probable glutamate carboxypeptidase 2 [Phoenix dactylifera]	672197733	XM_008778918.1	513	0	PREDICTED: Phoenix dactylifera probable glutamate carboxypeptidase 2 (LOC103697123), mRNA
c140327_g2	449	AtAREB3	At3g56850	35.29	136	56	5	99	425	9	139	1e-10	59.3	ABA-responsive element binding protein 3	672203458	XP_008778650.1	174	2.76282e-13	PREDICTED: ABSCISIC ACID-INSENSITIVE 5-like protein 7 [Phoenix dactylifera]	--	--	--	--	--
c144664_g1	891	AtAREB3	At3g56850	29.61	304	132	7	745	5	19	297	6e-16	77	ABA-responsive element binding protein 3	672203458	XP_008778650.1	252	1.33466e-22	PREDICTED: ABSCISIC ACID-INSENSITIVE 5-like protein 7 [Phoenix dactylifera]	56244293	CR649113.2	36	3.08415e-07	Tetraodon nigroviridis full-length cDNA
c151879_g1	1148	AtAREB3	At3g56850	33.2	247	141	7	194	880	20	260	8e-22	95.1	ABA-responsive element binding protein 3	695048106	XP_009411951.1	342	1.13964e-33	PREDICTED: protein ABSCISIC ACID-INSENSITIVE 5-like [Musa acuminata subsp. malaccensis]>gi|695048108|ref|XP_009411952.1| PREDICTED: protein ABSCISIC ACID-INSENSITIVE 5-like [Musa acuminata subsp. malaccensis]>gi|695048110|ref|XP_009411953.1| PREDICTED: protein ABSCISIC ACID-INSENSITIVE 5-like [Musa acuminata subsp. malaccensis]>gi|695048112|ref|XP_009411954.1| PREDICTED: protein ABSCISIC ACID-INS…	--	--	--	--	--
c139686_g2	2624	AtARF2	At5g62000	59.07	838	272	20	182	2503	1	831	0	858	auxin response factor 2	672183304	XP_008811924.1	2575	0	PREDICTED: auxin response factor 23-like [Phoenix dactylifera]	672183303	XM_008813702.1	447	0	PREDICTED: Phoenix dactylifera auxin response factor 23-like (LOC103722948), mRNA
c150272_g3	2880	AtASG2	At5g10940	62.09	757	272	5	2876	621	8	754	0	924	transducin family protein / WD-40 repeat family protein	672117977	XP_008782185.1	2931	0	PREDICTED: WD and tetratricopeptide repeats protein 1-like isoform X1 [Phoenix dactylifera]>gi|672117979|ref|XP_008782186.1| PREDICTED: WD and tetratricopeptide repeats protein 1-like isoform X1 [Phoenix dactylifera]	672117978	XM_008783964.1	980	0	PREDICTED: Phoenix dactylifera WD and tetratricopeptide repeats protein 1-like (LOC103701791), transcript variant X2, mRNA
c134346_g1	1250	AtASK2	At5g42190	77.25	167	27	1	1144	677	5	171	2e-68	218	E3 ubiquitin ligase SCF complex subunit SKP1/ASK1 family protein	593789690	XP_007157884.1	592	2.14385e-72	hypothetical protein PHAVU_002G106100g [Phaseolus vulgaris]>gi|543176474|gb|AGV54260.1| SKP1-like protein [Phaseolus vulgaris]>gi|561031299|gb|ESW29878.1| hypothetical protein PHAVU_002G106100g [Phaseolus vulgaris]	695064524	XM_009422540.1	264	7.88109e-134	PREDICTED: Musa acuminata subsp. malaccensis SKP1-like protein 1A (LOC104000474), mRNA
c143837_g1	1250	AtAUX1	At2g38120	83.06	301	51	0	1249	347	167	467	2e-170	491	Transmembrane amino acid transporter family protein	661889780	CDP06500.1	1299	4.88088e-174	unnamed protein product [Coffea canephora]	695049294	XM_009414304.1	439	0	PREDICTED: Musa acuminata subsp. malaccensis auxin transporter-like protein 4 (LOC103994040), transcript variant X2, mRNA
c151234_g2	2616	AtAUX1	At2g38120	83.05	472	70	4	2117	720	2	469	0	779	Transmembrane amino acid transporter family protein	643710268	KDP24475.1	2125	0	hypothetical protein JCGZ_25039 [Jatropha curcas]	672124033	XM_008787171.1	733	0	PREDICTED: Phoenix dactylifera auxin transporter-like protein 4 (LOC103704038), transcript variant X7, mRNA
c148335_g1	2425	AtBLH1	At2g35940	50.28	527	190	17	626	2038	170	680	1e-119	380	BEL1-like homeodomain 1	672121629	XP_008784116.1	1634	0	PREDICTED: BEL1-like homeodomain protein 1 [Phoenix dactylifera]>gi|672121631|ref|XP_008784117.1| PREDICTED: BEL1-like homeodomain protein 1 [Phoenix dactylifera]>gi|672121633|ref|XP_008784118.1| PREDICTED: BEL1-like homeodomain protein 1 [Phoenix dactylifera]	672121632	XM_008785896.1	262	2.00304e-132	PREDICTED: Phoenix dactylifera BEL1-like homeodomain protein 1 (LOC103703148), transcript variant X3, mRNA
c140541_g1	2996	AtBLH1	At2g35940	48.2	527	205	19	1873	446	171	680	2e-103	342	BEL1-like homeodomain 1	672121629	XP_008784116.1	1659	0	PREDICTED: BEL1-like homeodomain protein 1 [Phoenix dactylifera]>gi|672121631|ref|XP_008784117.1| PREDICTED: BEL1-like homeodomain protein 1 [Phoenix dactylifera]>gi|672121633|ref|XP_008784118.1| PREDICTED: BEL1-like homeodomain protein 1 [Phoenix dactylifera]	672159892	XM_008801491.1	257	1.49354e-129	PREDICTED: Phoenix dactylifera BEL1-like homeodomain protein 1 (LOC103714292), transcript variant X2, mRNA
c136274_g1	2308	AtBMI1A	At2g30580	46.49	342	168	6	1940	930	6	337	5e-83	271	DREB2A-interacting protein 2	672125360	XP_008786097.1	1047	1.13345e-132	PREDICTED: E3 ubiquitin protein ligase DRIP2 isoform X2 [Phoenix dactylifera]	645235253	XM_008225959.1	71	2.85895e-26	PREDICTED: Prunus mume E3 ubiquitin protein ligase DRIP2-like (LOC103323935), transcript variant X2, mRNA
c139589_g1	1398	AtbZIP44	At1g75390	53.17	126	52	1	689	333	39	164	3e-35	131	basic leucine-zipper 44	302398643	ADL36616.1	394	7.83149e-43	BZIP domain class transcription factor [Malus domestica]>gi|302398645|gb|ADL36617.1| BZIP domain class transcription factor [Malus domestica]	672123194	XM_008786730.1	113	7.70734e-50	PREDICTED: Phoenix dactylifera uncharacterized LOC103703760 (LOC103703760), mRNA
c138724_g1	1398	AtbZIP53	At3g62420	52.08	144	67	1	723	298	1	144	1e-42	150	basic region/leucine zipper motif 53	672187637	XP_008813386.1	515	1.83787e-60	PREDICTED: ocs element-binding factor 1-like [Phoenix dactylifera]	695047505	XM_009413360.1	48	1.04762e-13	PREDICTED: Musa acuminata subsp. malaccensis ocs element-binding factor 1-like (LOC103993334), mRNA
c154008_g1	1113	AtbZIP67	At3g44460	34.18	158	70	6	1042	653	9	160	2e-10	62	Basic-leucine zipper (bZIP) transcription factor family protein	672203458	XP_008778650.1	177	3.53909e-12	PREDICTED: ABSCISIC ACID-INSENSITIVE 5-like protein 7 [Phoenix dactylifera]	--	--	--	--	--
c139892_g1	928	AtbZIP9	At3g19580	41.94	124	51	3	114	422	65	188	5e-20	88.2	zinc-finger protein 2	672127503	XP_008787218.1	272	6.63172e-26	PREDICTED: zinc finger protein ZAT6-like [Phoenix dactylifera]	--	--	--	--	--
c142870_g4	893	AtCAM7	At3g43810	94.63	149	8	0	144	590	1	149	8e-98	288	calmodulin 7	433288483	AFA89861.2	757	5.73749e-99	calmodulin 1 [Lilium longiflorum]	697161743	XM_009591366.1	248	4.36512e-125	PREDICTED: Nicotiana tomentosiformis calmodulin (LOC104086992), mRNA
c142870_g3	968	AtCAM7	At3g43810	100	148	0	0	155	598	1	148	4e-102	303	calmodulin 7	359479174	XP_003632230.1	774	1.05107e-100	PREDICTED: calmodulin-related protein isoform 4 [Vitis vinifera]	1755008	U49105.1	345	5.67999e-179	Triticum aestivum calmodulin TaCaM4-1 mRNA, complete cds
c10514_g1	974	AtCAM7	At3g43810	83.22	149	25	0	131	577	1	149	2e-85	258	calmodulin 7	567956807	ETK82424.1	683	1.04861e-86	calmodulin, partial [Phytophthora parasitica]	302897868	XM_003047685.1	418	0	Nectria haematococca mpVI 77-13-4 predicted protein, mRNA
c139054_g1	1804	AtCAT2	At4g35090	73.98	492	128	0	60	1535	1	492	0	779	catalase 2	406870051	AFS65099.1	2362	0	catalase 2 [Elaeis guineensis]	695011113	XM_009393986.1	700	0	PREDICTED: Musa acuminata subsp. malaccensis catalase isozyme A-like (LOC103978257), transcript variant X2, mRNA
c133561_g1	2091	AtCAT2	At4g35090	87.2	492	63	0	2048	573	1	492	0	890	catalase 2	672165894	XP_008802866.1	2369	0	PREDICTED: catalase isozyme 1 [Phoenix dactylifera]	672165893	XM_008804644.1	811	0	PREDICTED: Phoenix dactylifera catalase isozyme 1 (LOC103716593), transcript variant X1, mRNA
c6006_g1	2795	AtCBC80	At2g13540	27.3	370	225	13	1222	2289	308	647	9e-31	131	ARM repeat superfamily protein	168003642	XP_001754521.1	365	2.15115e-33	predicted protein [Physcomitrella patens]>gi|162694142|gb|EDQ80491.1| predicted protein [Physcomitrella patens]	685856986	XM_009257251.1	1030	0	Fusarium pseudograminearum CS3096 hypothetical protein partial mRNA
c152186_g1	3718	AtCER9	At4g34100	69.41	1059	286	9	3437	315	67	1105	0	1403	RING/U-box superfamily protein	672130624	XP_008788848.1	4222	0	PREDICTED: probable E3 ubiquitin ligase SUD1 [Phoenix dactylifera]	672130623	XM_008790626.1	1091	0	PREDICTED: Phoenix dactylifera probable E3 ubiquitin ligase SUD1 (LOC103706508), mRNA
c82940_g1	5349	AtCER9	At4g34100	26.28	468	249	12	3217	4542	453	850	2e-27	122	RING/U-box superfamily protein	672144015	XP_008795897.1	362	2.69754e-32	PREDICTED: probable E3 ubiquitin ligase SUD1 [Phoenix dactylifera]	517312918	HF679025.1	2828	0	Fusarium fujikuroi IMI 58289 draft genome, chromosome FFUJ_chr03
c143399_g1	1913	AtCHO1	At5g57390	78.86	246	38	3	324	1025	28	271	2e-126	385	AINTEGUMENTA-like 5	56567285	AAV98627.1	1521	0	AP2 protein [Elaeis guineensis]	672167277	XM_008805371.1	357	0	PREDICTED: Phoenix dactylifera AP2-like ethylene-responsive transcription factor AIL5 (LOC103717110), mRNA
c79757_g1	5132	AtCHR12	At3g06010	44.86	798	364	14	1663	3936	222	983	0	647	SNF2/Brahma-type chromatin-remodeling protein CHR12	545703223	XP_005703938.1	1872	0	chromatin remodeling complex / DNA-dep ATPase [Galdieria sulphuraria]>gi|452820375|gb|EME27418.1| chromatin remodeling complex / DNA-dep ATPase [Galdieria sulphuraria]	517312918	HF679025.1	3425	0	Fusarium fujikuroi IMI 58289 draft genome, chromosome FFUJ_chr03
c146634_g1	2184	AtCIPK23	At1g30270	81.69	437	74	3	1596	301	28	463	0	743	CBL-interacting protein kinase 23	672141310	XP_008794482.1	2033	0	PREDICTED: CBL-interacting protein kinase 23 isoform X2 [Phoenix dactylifera]	672141309	XM_008796260.1	605	0	PREDICTED: Phoenix dactylifera CBL-interacting protein kinase 23 (LOC103710517), transcript variant X2, mRNA
c129969_g1	1148	AtCIPK26	At5g21326	68.15	270	75	1	2	811	175	433	2e-121	363	Ca2+regulated serine-threonine protein kinase family protein	672183358	XP_008811953.1	1081	3.13749e-142	PREDICTED: CBL-interacting protein kinase 32 isoform X3 [Phoenix dactylifera]	672126697	XM_008788585.1	216	3.48009e-107	PREDICTED: Phoenix dactylifera CBL-interacting protein kinase 32-like (LOC103705015), transcript variant X4, mRNA
c122347_g1	980	AtCIPK3	At2g26980	87.57	177	22	0	450	980	6	182	1e-109	324	CBL-interacting protein kinase 3	641847454	KDO66334.1	867	2.48206e-113	hypothetical protein CISIN_1g013407mg [Citrus sinensis]	672126697	XM_008788585.1	315	2.73401e-162	PREDICTED: Phoenix dactylifera CBL-interacting protein kinase 32-like (LOC103705015), transcript variant X4, mRNA
c146999_g1	1791	AtCIPK3	At2g26980	78.12	329	72	0	1439	453	6	334	0	565	CBL-interacting protein kinase 3	672183358	XP_008811953.1	1560	0	PREDICTED: CBL-interacting protein kinase 32 isoform X3 [Phoenix dactylifera]	672183357	XM_008813731.1	490	0	PREDICTED: Phoenix dactylifera CBL-interacting protein kinase 32 (LOC103722966), transcript variant X3, mRNA
c86190_g1	3781	AtCKI1	At2g47430	38.51	148	85	5	526	95	962	1107	4e-14	78.2	Signal transduction histidine kinase	168033671	XP_001769338.1	275	2.20384e-23	sensory histidine protein kinase [Physcomitrella patens]>gi|162679444|gb|EDQ65892.1| sensory histidine protein kinase [Physcomitrella patens]	39726390	AY456050.1	1831	0	Gibberella moniliformis putative histidine kinase M3EDp (M3ED) gene, complete cds
c194365_g1	3997	AtCLF	At2g23380	31.92	260	147	10	2232	2987	629	866	6e-30	129	SET domain-containing protein	695407285	XP_009524339.1	421	9.86685e-40	hypothetical protein PHYSODRAFT_491036 [Phytophthora sojae]>gi|348681806|gb|EGZ21622.1| hypothetical protein PHYSODRAFT_491036 [Phytophthora sojae]	517309970	HF679023.1	2530	0	Fusarium fujikuroi IMI 58289 draft genome, chromosome FFUJ_chr01
c146146_g3	1120	AtCRF4	At4g27950	53.49	86	35	2	760	518	129	214	6e-17	81.6	cytokinin response factor 4	672181274	XP_008810850.1	354	1.57514e-36	PREDICTED: pathogenesis-related genes transcriptional activator PTI6-like [Phoenix dactylifera]	--	--	--	--	--
c146989_g1	3278	AtCRWN1	At1g67230	32.95	786	460	18	9	2336	292	1020	3e-66	244	little nuclei1	672118395	XP_008782406.1	1630	0	PREDICTED: putative nuclear matrix constituent protein 1-like protein [Phoenix dactylifera]	--	--	--	--	--
c104982_g1	2161	AtCRY2	At1g04400	33.78	299	162	8	38	865	206	491	4e-39	154	cryptochrome 2	255581443	XP_002531529.1	409	4.9447e-40	DNA photolyase, putative [Ricinus communis]>gi|223528846|gb|EEF30848.1| DNA photolyase, putative [Ricinus communis]	30315018	AF500083.1	1374	0	Fusarium oxysporum photolyase (phr) gene, complete cds
c131782_g1	1278	AtCSP1	At4g36020	57.83	83	35	0	1215	967	1	83	3e-26	107	cold shock domain protein 1	695000668	XP_009412923.1	335	8.09429e-34	PREDICTED: glycine-rich protein 2-like [Musa acuminata subsp. malaccensis]	297720830	NM_001185849.1	120	9.02884e-54	Oryza sativa Japonica Group Os02g0121100 (Os02g0121100) mRNA, complete cds
c86186_g1	2134	AtCSP1	At4g36020	38.89	198	83	7	1691	1206	102	297	4e-26	110	cold shock domain protein 1	300122852	CBK23859.2	300	8.65604e-29	unnamed protein product [Blastocystis hominis]	517316688	HF679027.1	1082	0	Fusarium fujikuroi IMI 58289 draft genome, chromosome FFUJ_chr05
c135622_g2	1073	ATCSP4	At2g21060	65.79	76	25	1	85	309	13	88	2e-25	103	glycine-rich protein 2B	695023099	XP_009398700.1	304	3.3015e-30	PREDICTED: glycine-rich protein 2 [Musa acuminata subsp. malaccensis]	554775621	AK429366.1	94	2.14164e-39	Brachypodium distachyon mRNA, clone: PL016C01-A-033_B15
c135622_g1	1308	ATCSP4	At2g21060	65.33	75	26	0	95	319	13	87	3e-24	100	glycine-rich protein 2B	695023099	XP_009398700.1	341	5.84532e-35	PREDICTED: glycine-rich protein 2 [Musa acuminata subsp. malaccensis]	695000667	XM_009414648.1	150	1.94569e-70	PREDICTED: Musa acuminata subsp. malaccensis glycine-rich protein 2-like (LOC103994319), mRNA
c143606_g1	1716	AtCYCD4;1	At5g65420	47.94	267	125	5	463	1248	42	299	1e-73	241	CYCLIN D4;1	672181581	XP_008811014.1	1194	9.42641e-158	PREDICTED: cyclin-D4-1-like isoform X1 [Phoenix dactylifera]	695031159	XM_009404807.1	160	7.08513e-76	PREDICTED: Musa acuminata subsp. malaccensis cyclin-D4-1-like (LOC103986717), mRNA
c55316_g1	535	AtCYS6	At3g12490	67.65	68	22	0	1	204	28	95	9e-29	107	cystatin B	470146110	XP_004308672.1	293	9.92142e-31	PREDICTED: cysteine proteinase inhibitor 6-like [Fragaria vesca subsp. vesca]	--	--	--	--	--
c141378_g1	1710	AtDjA3	At3g44110	73.29	423	107	5	1563	304	1	420	0	531	DNAJ homologue 3	590723611	XP_007052233.1	1599	0	DNAJ [Theobroma cacao]>gi|508704494|gb|EOX96390.1| DNAJ [Theobroma cacao]	672144461	XR_604804.1	484	0	PREDICTED: Phoenix dactylifera dnaJ protein homolog 2-like (LOC103711665), misc_RNA
c145933_g1	1737	AtDjA3	At3g44110	79.62	422	79	4	158	1408	1	420	0	539	DNAJ homologue 3	695020727	XP_009397426.1	1633	0	PREDICTED: dnaJ protein homolog [Musa acuminata subsp. malaccensis]	695020726	XM_009399151.1	578	0	PREDICTED: Musa acuminata subsp. malaccensis dnaJ protein homolog (LOC103982264), mRNA
c101199_g1	3792	AtDsPTP1	At3g23610	32.14	112	72	3	1754	1419	89	196	8e-08	54.7	dual specificity protein phosphatase 1	551590920	XP_005779775.1	153	9.28781e-09	hypothetical protein EMIHUDRAFT_73385 [Emiliania huxleyi CCMP1516]>gi|485632314|gb|EOD27346.1| hypothetical protein EMIHUDRAFT_73385 [Emiliania huxleyi CCMP1516]	517312918	HF679025.1	3218	0	Fusarium fujikuroi IMI 58289 draft genome, chromosome FFUJ_chr03
c104191_g1	3226	AtDWA	At1g61210	29.73	222	147	5	1153	509	14	233	8e-24	109	Transducin/WD40 repeat-like superfamily protein	546326181	XP_005718868.1	394	1.79327e-36	WD40-repeat containing protein [Chondrus crispus]>gi|507115504|emb|CDF38963.1| WD40-repeat containing protein [Chondrus crispus]	517312918	HF679025.1	1557	0	Fusarium fujikuroi IMI 58289 draft genome, chromosome FFUJ_chr03
c86521_g1	2988	AtEFS	At1g77300	37.44	203	110	8	1403	1993	979	1170	8e-33	138	histone-lysine N-methyltransferase	545375414	XP_005651892.1	379	1.0044e-34	hypothetical protein COCSUDRAFT_55364 [Coccomyxa subellipsoidea C-169]>gi|384253874|gb|EIE27348.1| hypothetical protein COCSUDRAFT_55364 [Coccomyxa subellipsoidea C-169]	517318535	HF679028.1	1148	0	Fusarium fujikuroi IMI 58289 draft genome, chromosome FFUJ_chr06
c150297_g1	2994	AtEFS	At1g77300	74.14	58	15	0	311	484	1134	1191	5e-21	100	histone-lysine N-methyltransferase	672116899	XP_008781622.1	1878	0	PREDICTED: histone-lysine N-methyltransferase ASHH2-like isoform X2 [Phoenix dactylifera]	672158612	XM_008800830.1	296	3.11847e-151	PREDICTED: Phoenix dactylifera uncharacterized LOC103713804 (LOC103713804), mRNA
c148952_g1	3813	AtEFS	At1g77300	61.59	289	102	3	2959	3813	858	1141	2e-111	386	histone-lysine N-methyltransferase	672116895	XP_008781619.1	2304	0	PREDICTED: uncharacterized protein LOC103701361 isoform X1 [Phoenix dactylifera]>gi|672116897|ref|XP_008781620.1| PREDICTED: uncharacterized protein LOC103701361 isoform X1 [Phoenix dactylifera]	672158612	XM_008800830.1	463	0	PREDICTED: Phoenix dactylifera uncharacterized LOC103713804 (LOC103713804), mRNA
c149115_g1	795	AtELIP1	At3g22840	65.59	93	32	0	515	793	86	178	3e-30	115	Chlorophyll A-B binding family protein	695051737	XP_009413904.1	315	8.098e-33	PREDICTED: early light-induced protein 1, chloroplastic-like [Musa acuminata subsp. malaccensis]>gi|695051739|ref|XP_009413905.1| PREDICTED: early light-induced protein 1, chloroplastic-like [Musa acuminata subsp. malaccensis]	--	--	--	--	--
c140258_g1	1071	AtERD10	At1g20450	54.55	99	29	5	506	249	163	258	2e-13	70.5	Dehydrin family protein	568839566	XP_006473752.1	174	2.29271e-12	PREDICTED: phosphoprotein ECPP44 [Citrus sinensis]>gi|641866350|gb|KDO85035.1| hypothetical protein CISIN_1g026736mg [Citrus sinensis]	568839565	XM_006473689.1	35	1.34224e-06	PREDICTED: Citrus sinensis dehydrin (DHN), mRNA
c127644_g1	982	AtERD15	At2g41430	64.29	42	15	0	938	813	9	50	2e-11	62	dehydration-induced protein (ERD15)	672179609	XP_008809976.1	317	7.23615e-33	PREDICTED: protein EARLY RESPONSIVE TO DEHYDRATION 15-like isoform X2 [Phoenix dactylifera]	157888461	CT841714.1	50	5.62866e-15	Oryza rufipogon (W1943) cDNA clone: ORW1943C103A12, full insert sequence
c133187_g1	3398	AtETR1	At1g66340	26.14	264	141	10	2052	1327	341	572	1e-11	69.7	Signal transduction histidine kinase%2C hybrid-type%2C ethylene sensor	299472900	CBN80469.1	222	1.84157e-16	Histidine kinase-like protein [Ectocarpus siliculosus]	517312918	HF679025.1	2338	0	Fusarium fujikuroi IMI 58289 draft genome, chromosome FFUJ_chr03
c110274_g1	7646	AtETR1	At1g66340	29.71	414	242	10	5063	6259	337	716	7e-44	174	Signal transduction histidine kinase%2C hybrid-type%2C ethylene sensor	302808047	XP_002985718.1	664	8.05269e-73	hypothetical protein SELMODRAFT_1415, partial [Selaginella moellendorffii]>gi|300146627|gb|EFJ13296.1| hypothetical protein SELMODRAFT_1415, partial [Selaginella moellendorffii]	517314787	HF679026.1	4066	0	Fusarium fujikuroi IMI 58289 draft genome, chromosome FFUJ_chr04
c245805_g1	1476	AtFyPP3	At3g19980	65.37	231	75	1	600	1292	70	295	6e-113	340	flower-specific%2C phytochrome-associated protein phosphatase 3	545705633	XP_005705136.1	986	2.45112e-128	protein phosphatase [Galdieria sulphuraria]>gi|452821587|gb|EME28616.1| protein phosphatase [Galdieria sulphuraria]	685865696	XM_009261606.1	762	0	Fusarium pseudograminearum CS3096 hypothetical protein partial mRNA
c130694_g1	2103	AtGAI	At1g14920	30.63	395	249	7	1434	268	158	533	1e-54	198	GRAS family transcription factor family protein	672177239	XP_008808707.1	1326	1.28142e-172	PREDICTED: DELLA protein RGL1-like [Phoenix dactylifera]	--	--	--	--	--
c143401_g1	2249	AtGAI	At1g14920	55.73	384	150	7	464	1600	161	529	1e-128	397	GRAS family transcription factor family protein	672198442	XP_008777332.1	1706	0	PREDICTED: DELLA protein GAI-like [Phoenix dactylifera]	672113125	XM_008811109.1	459	0	PREDICTED: Phoenix dactylifera DELLA protein RHT-1-like (LOC103721072), mRNA
c29985_g1	690	AtGASA5	At3g02885	76.12	67	16	0	512	312	31	97	2e-22	90.1	GAST1 protein homolog 5	323319529	ADX36135.1	299	9.69244e-32	gibberellic acid-stimulated protein 1 [Glycine soja]	--	--	--	--	--
c124030_g1	554	AtGASA6	At1g74670	58.54	82	30	1	181	414	20	101	5e-26	99	Gibberellin-regulated family protein	695072303	XP_009383268.1	354	3.81263e-40	PREDICTED: gibberellin-regulated protein 12-like [Musa acuminata subsp. malaccensis]	--	--	--	--	--
c134486_g1	585	AtGASA6	At1g74670	78.46	65	14	0	366	172	37	101	3e-30	110	Gibberellin-regulated family protein	351722863	NP_001235467.1	299	4.72174e-32	uncharacterized protein LOC100500003 precursor [Glycine max]>gi|255628445|gb|ACU14567.1| unknown [Glycine max]	59042580	AY903292.1	71	6.94791e-27	Pelargonium zonale GASA2-like protein mRNA, complete cds
c138927_g1	956	AtGASA6	At1g74670	68.35	79	23	1	793	557	25	101	2e-17	77.4	Gibberellin-regulated family protein	695044496	XP_009410001.1	282	2.25516e-28	PREDICTED: gibberellin-regulated protein 6-like [Musa acuminata subsp. malaccensis]	695044495	XM_009411726.1	118	8.65638e-53	PREDICTED: Musa acuminata subsp. malaccensis gibberellin-regulated protein 6-like (LOC103992132), mRNA
c142197_g1	1685	AtGER5	At5g13200	51.64	244	108	4	227	943	29	267	6e-85	269	GRAM domain family protein	672134826	XP_008791068.1	786	3.99049e-98	PREDICTED: GEM-like protein 5 [Phoenix dactylifera]	573964865	XM_006664490.1	47	4.55636e-13	PREDICTED: Oryza brachyantha GEM-like protein 5-like (LOC102700582), partial mRNA
c152942_g1	4229	AtGI	At1g22770	68.27	1185	313	12	3725	297	4	1167	0	1461	gigantea protein (GI)	672139372	XP_008793464.1	4429	0	PREDICTED: protein GIGANTEA-like [Phoenix dactylifera]	672139371	XM_008795242.1	1391	0	PREDICTED: Phoenix dactylifera protein GIGANTEA-like (LOC103709749), mRNA
c144250_g1	1759	AtGID1c	At5g27320	71.84	348	88	2	318	1346	1	343	2e-178	512	alpha/beta-Hydrolases superfamily protein	672142491	XP_008795099.1	1487	0	PREDICTED: gibberellin receptor GID1C-like [Phoenix dactylifera]	695064813	XM_009422701.1	337	2.93467e-174	PREDICTED: Musa acuminata subsp. malaccensis gibberellin receptor GID1C-like (LOC104000617), mRNA
c131433_g2	1363	AtGln1;1	At5g37600	87.02	339	44	0	1290	274	18	356	0	636	hypothetical protein	567876027	XP_006430603.1	1690	0	hypothetical protein CICLE_v10011785mg [Citrus clementina]>gi|557532660|gb|ESR43843.1| hypothetical protein CICLE_v10011785mg [Citrus clementina]	672111973	XM_008805181.1	547	0	PREDICTED: Phoenix dactylifera glutamine synthetase nodule isozyme-like (LOC103716959), mRNA
c137506_g1	1681	AtGln1;1	At5g37600	89.4	349	37	0	1476	430	1	349	0	631	hypothetical protein	672892578	AIK03054.1	1689	0	glutamine synthetase [Eichhornia crassipes]	672184316	XM_008814244.1	638	0	PREDICTED: Phoenix dactylifera glutamine synthetase nodule isozyme (LOC103723350), mRNA
c140853_g1	600	AtGln1;2	At1g66200	84.9	192	29	0	25	600	99	290	3e-108	319	hypothetical protein	527182920	EPS57588.1	847	4.11386e-112	glutamine synthetase, partial [Genlisea aurea]	40317419	AY491970.1	165	3.97362e-79	Triticum aestivum glutamine synthetase isoform GSe1 (GS) gene, complete cds
c123828_g1	2343	AtGPA1	At2g26300	34.67	375	214	7	1712	672	12	383	1e-56	201	G protein alpha subunit 1	2935642	AAC39372.1	878	8.35011e-110	Af12-amino acid [Avena fatua]	216408344	FJ455135.1	1581	0	Gibberella moniliformis G protein alpha subunit (GA2) mRNA, complete cds
c18574_g1	2449	AtGPA1	At2g26300	34.19	389	216	10	573	1637	1	383	2e-60	212	G protein alpha subunit 1	326501236	BAJ98849.1	741	1.53926e-87	predicted protein [Hordeum vulgare subsp. vulgare]	216408348	FJ455136.1	1828	0	Gibberella moniliformis G protein alpha subunit (GA3) mRNA, complete cds
c123373_g1	1004	AtGRP7	At2g21660	80	85	17	0	942	688	1	85	5e-43	149	cold%2C circadian rhythm%2C and rna binding 2	18076086	CAC80549.1	396	4.20379e-44	glycine-rich RNA-binding protein [Ricinus communis]	648174144	KF516928.1	150	1.48141e-70	Elaeis guineensis glycine-rich RNA-binding protein (GRP) mRNA, complete cds
c142214_g1	2970	AtHAB1	At1g72770	49.72	543	222	13	2060	489	1	511	2e-143	442	HYPERSENSITIVE TO ABA1	695045933	XP_009410773.1	1541	0	PREDICTED: probable protein phosphatase 2C 6 [Musa acuminata subsp. malaccensis]>gi|695045935|ref|XP_009410774.1| PREDICTED: probable protein phosphatase 2C 6 [Musa acuminata subsp. malaccensis]	695012355	XM_009394659.1	248	1.49093e-124	PREDICTED: Musa acuminata subsp. malaccensis probable protein phosphatase 2C 6 (LOC103978748), transcript variant X2, mRNA
c133245_g1	1167	AtHB13	At1g69780	47.92	313	124	10	69	947	1	294	3e-72	231	Homeobox-leucine zipper protein family	672168907	XP_008804470.1	838	9.13529e-108	PREDICTED: homeobox-leucine zipper protein ATHB-13-like [Phoenix dactylifera]	694998402	XM_009406129.1	139	2.25424e-64	PREDICTED: Musa acuminata subsp. malaccensis homeobox-leucine zipper protein HOX21-like (LOC103987738), mRNA
c134750_g1	1679	AtHB13	At1g69780	51.07	327	103	13	433	1341	1	294	2e-70	232	Homeobox-leucine zipper protein family	672147634	XP_008797128.1	978	2.23615e-126	PREDICTED: homeobox-leucine zipper protein HOX21 [Phoenix dactylifera]	672147633	XM_008798906.1	313	6.14399e-161	PREDICTED: Phoenix dactylifera homeobox-leucine zipper protein HOX21 (LOC103712393), mRNA
c146368_g1	1467	AtHD2A	At3g44750	51.58	95	45	1	1323	1039	1	94	9e-23	98.2	histone deacetylase 3	672205210	XP_008779118.1	562	7.1391e-65	PREDICTED: histone deacetylase HDT2-like [Phoenix dactylifera]	--	--	--	--	--
c139066_g1	1978	AtHDA19	At4g38130	73.49	513	115	5	186	1703	1	499	0	726	histone deacetylase 1	672179102	XP_008809711.1	2189	0	PREDICTED: probable histone deacetylase 19 [Phoenix dactylifera]	695006803	XM_009391646.1	723	0	PREDICTED: Musa acuminata subsp. malaccensis probable histone deacetylase 19 (LOC103976450), mRNA
c56027_g1	2548	AtHDA6	At5g63110	62.53	379	140	1	246	1376	19	397	3e-169	503	histone deacetylase 6	219121958	XP_002181323.1	1345	1.4603e-175	histone deacetylase 1 isoform [Phaeodactylum tricornutum CCAP 1055/1]>gi|217407309|gb|EEC47246.1| histone deacetylase 1 isoform [Phaeodactylum tricornutum CCAP 1055/1]	517309970	HF679023.1	1069	0	Fusarium fujikuroi IMI 58289 draft genome, chromosome FFUJ_chr01
c55482_g1	4109	AtHUB1	At2g44950	39.06	64	35	1	2286	2477	818	877	1e-08	60.5	histone mono-ubiquitination 1	300120751	CBK20993.2	188	4.19174e-13	unnamed protein product [Blastocystis hominis]	517312918	HF679025.1	1403	0	Fusarium fujikuroi IMI 58289 draft genome, chromosome FFUJ_chr03
c149060_g1	1471	AtICE1	At3g26744	55	280	105	5	296	1075	212	490	5e-80	261	basic helix-loop-helix (bHLH) DNA-binding superfamily protein	296082280	CBI21285.3	710	1.62382e-86	unnamed protein product [Vitis vinifera]	695071833	XM_009384733.1	153	4.71209e-72	PREDICTED: Musa acuminata subsp. malaccensis transcription factor ICE1-like (LOC103970804), mRNA
c122881_g1	5187	AtIMB1	At2g34900	41.38	58	34	0	2572	2745	20	77	4e-11	66.2	Transcription factor GTE6	593329022	XP_007137938.1	203	1.27097e-13	hypothetical protein PHAVU_009G168100g [Phaseolus vulgaris]>gi|561011025|gb|ESW09932.1| hypothetical protein PHAVU_009G168100g [Phaseolus vulgaris]	517322946	HF679031.1	2741	0	Fusarium fujikuroi IMI 58289 draft genome, chromosome FFUJ_chr09
c130486_g1	1511	AtKNAT3	At5g25220	84.1	283	40	3	1151	306	152	430	3e-157	459	homeobox protein knotted-1-like 3	672122926	XP_008784810.1	1241	7.42649e-165	PREDICTED: homeobox protein knotted-1-like 13 isoform X1 [Phoenix dactylifera]	672130487	XM_008790553.1	385	0	PREDICTED: Phoenix dactylifera homeobox protein knotted-1-like 13 (LOC103706455), transcript variant X2, mRNA
c132544_g1	1613	AtKNAT3	At5g25220	76.66	317	64	5	1478	540	119	429	3e-165	480	homeobox protein knotted-1-like 3	629116667	KCW81342.1	1248	3.65728e-165	hypothetical protein EUGRSUZ_C02727 [Eucalyptus grandis]	672122925	XM_008786588.1	403	0	PREDICTED: Phoenix dactylifera homeobox protein knotted-1-like 13 (LOC103703664), transcript variant X1, mRNA
c56415_g1	3797	AtKPNB1	At5g53480	37.02	886	513	18	426	3011	4	868	3e-147	471	ARM repeat superfamily protein	586701054	XP_006844933.1	1328	3.37162e-162	hypothetical protein AMTR_s00058p00157820 [Amborella trichopoda]>gi|548847424|gb|ERN06608.1| hypothetical protein AMTR_s00058p00157820 [Amborella trichopoda]	531988639	HF679024.1	1842	0	Fusarium fujikuroi IMI 58289 draft genome, chromosome FFUJ_chr02
c87720_g1	5080	AtLDL2	At3g13682	39.37	348	178	9	3043	2033	271	596	5e-61	227	LSD1-like2	326499273	BAK06127.1	646	1.38864e-72	predicted protein [Hordeum vulgare subsp. vulgare]	517312918	HF679025.1	2976	0	Fusarium fujikuroi IMI 58289 draft genome, chromosome FFUJ_chr03
c135660_g1	643	AtLEC1	At1g21970	68	50	16	0	231	380	53	102	2e-17	79	Histone superfamily protein	241992312	ACS73480.1	205	1.18461e-17	leafy cotyledon 1 [Pseudotsuga menziesii]	--	--	--	--	--
c148705_g1	2131	AtLEC1	At1g21970	59.52	42	17	0	1900	1775	97	138	5e-12	55.1	Histone superfamily protein	147777787	CAN75736.1	140	2.45086e-13	hypothetical protein VITISV_030151 [Vitis vinifera]	--	--	--	--	--
c116417_g1	539	AtLHCB2	At2g05070	87.58	161	19	1	480	1	1	161	3e-101	296	photosystem II light harvesting complex protein 2.2	126566046	ABO20852.1	812	1.86146e-107	chlorophyll a/b binding protein of LHCII type I [Lilium longiflorum]	374412427	JN634576.1	283	8.99321e-145	Wolffia australiana clone 59KW1.10 chlorophyll a/b binding protein of LHCII type I mRNA, complete cds
c121541_g1	596	AtLHCB2	At2g05070	90	110	11	0	2	331	155	264	4e-50	166	photosystem II light harvesting complex protein 2.2	159138427	ABW89216.1	428	3.21587e-51	chloroplast light-harvesting chlorophyll a/b-binding protein [Helianthus annuus]>gi|159138431|gb|ABW89218.1| chloroplast light-harvesting chlorophyll a/b-binding protein [Helianthus annuus]>gi|159138435|gb|ABW89220.1| chloroplast light-harvesting chlorophyll a/b-binding protein [Helianthus annuus]	573916851	XM_006646009.1	203	2.96502e-100	PREDICTED: Oryza brachyantha chlorophyll a-b binding protein 2, chloroplastic-like (LOC102701321), mRNA
c122755_g1	466	AtLHCB3	At5g54270	92.26	155	12	0	465	1	71	225	2e-103	301	light-harvesting chlorophyll B-binding protein 3	697116145	XP_009611990.1	785	7.61399e-104	PREDICTED: chlorophyll a-b binding protein 13, chloroplastic [Nicotiana tomentosiformis]>gi|671775148|gb|AII99807.1| chlorophyll a-b binding protein 13, chloroplastic-like protein [Nicotiana tabacum]	672161179	XM_008802173.1	266	2.1702e-135	PREDICTED: Phoenix dactylifera chlorophyll a-b binding protein 13, chloroplastic (LOC103714770), mRNA
c122755_g2	480	AtLHCB3	At5g54270	71.6	81	19	1	243	1	1	77	8e-33	120	light-harvesting chlorophyll B-binding protein 3	558695669	AHA84188.1	366	9.62957e-41	light-harvesting chlorophyll B-binding protein 3 [Phaseolus vulgaris]	359495475	XM_002274114.2	81	1.55329e-32	PREDICTED: Vitis vinifera chlorophyll a-b binding protein 13, chloroplastic-like (LOC100251653), mRNA
c128965_g1	1176	AtLHCB5	At4g10340	80.87	277	51	2	171	998	5	280	9e-138	399	light harvesting complex of photosystem II 5	672117573	XP_008781977.1	1078	6.61631e-144	PREDICTED: chlorophyll a-b binding protein CP26, chloroplastic-like [Phoenix dactylifera]	695033622	XM_009406018.1	343	8.98381e-178	PREDICTED: Musa acuminata subsp. malaccensis chlorophyll a-b binding protein CP26, chloroplastic-like (LOC103987658), transcript variant X2, mRNA
c134289_g1	994	AtLHCB6	At1g15820	77.69	260	54	2	936	163	1	258	1e-140	403	light harvesting complex photosystem II subunit 6	672134305	XP_008790804.1	1146	1.18339e-155	PREDICTED: chlorophyll a-b binding protein CP24 10A, chloroplastic-like [Phoenix dactylifera]	695080601	XM_009389500.1	306	2.79417e-157	PREDICTED: Musa acuminata subsp. malaccensis chlorophyll a-b binding protein CP24 10A, chloroplastic (LOC103974633), mRNA
c150598_g1	1841	AtLHY	At1g01060	79.12	91	19	0	274	546	1	91	4e-41	159	Homeodomain-like superfamily protein	296089023	CBI38726.3	427	5.97868e-46	unnamed protein product [Vitis vinifera]	326507799	AK355424.1	72	6.3158e-27	Hordeum vulgare subsp. vulgare mRNA for predicted protein, complete cds, clone: NIASHv1020I06
c151204_g1	1477	AtLIP1	At5g45670	68.25	337	106	1	84	1091	22	358	2e-158	459	GDSL-like Lipase/Acylhydrolase superfamily protein	104295001	ABF72016.1	1467	0	GDSL-motif lipase/hydrolase family protein [Musa acuminata]	449433620	XM_004134548.1	53	1.83958e-16	PREDICTED: Cucumis sativus GDSL esterase/lipase At1g29670-like (LOC101219776), mRNA >gnl|BL_ORD_ID|16216361 PREDICTED: Cucumis sativus GDSL esterase/lipase At1g29670-like (LOC101219776), mRNA
c148102_g2	2508	AtLRK10L1.2	At1g18390	44.34	645	316	17	2229	349	26	645	3e-157	478	Serine/Threonine kinase family catalytic domain protein	475449025	EMT01641.1	1539	0	Putative serine/threonine-protein kinase [Aegilops tauschii]	326525920	AK361933.1	228	1.64821e-113	Hordeum vulgare subsp. vulgare mRNA for predicted protein, complete cds, clone: NIASHv2001F22
c143046_g1	2433	AtLUG	At4g32551	66.37	678	207	7	2	1993	261	931	0	780	transcriptional corepressor LEUNIG	672182707	XP_008811606.1	2334	0	PREDICTED: LOW QUALITY PROTEIN: transcriptional corepressor LEUNIG [Phoenix dactylifera]	672182706	XM_008813384.1	873	0	PREDICTED: Phoenix dactylifera transcriptional corepressor LEUNIG (LOC103722721), mRNA
c143883_g1	1319	AtMAN2	At2g20680	66.46	322	107	1	2	967	95	415	5e-156	453	Glycosyl hydrolase superfamily protein	672109729	XP_008791709.1	1398	0	PREDICTED: mannan endo-1,4-beta-mannosidase 2 [Phoenix dactylifera]	672109728	XM_008793487.1	361	0	PREDICTED: Phoenix dactylifera mannan endo-1,4-beta-mannosidase 2 (LOC103708525), mRNA
c143712_g4	1951	AtMAN2	At2g20680	67.99	403	121	3	587	1774	28	429	0	578	Glycosyl hydrolase superfamily protein	672109729	XP_008791709.1	1709	0	PREDICTED: mannan endo-1,4-beta-mannosidase 2 [Phoenix dactylifera]	695026535	XM_009402292.1	327	1.18137e-168	PREDICTED: Musa acuminata subsp. malaccensis mannan endo-1,4-beta-mannosidase 2-like (LOC103984734), mRNA
c134772_g1	2399	AtMAN2	At2g20680	62.05	419	153	4	876	2129	2	415	0	554	Glycosyl hydrolase superfamily protein	672109729	XP_008791709.1	1655	0	PREDICTED: mannan endo-1,4-beta-mannosidase 2 [Phoenix dactylifera]	672109728	XM_008793487.1	378	0	PREDICTED: Phoenix dactylifera mannan endo-1,4-beta-mannosidase 2 (LOC103708525), mRNA
c50537_g1	1573	AtMAN7	At5g66460	33.64	324	165	10	137	1039	30	326	1e-42	159	Glycosyl hydrolase superfamily protein	301108816	XP_002903489.1	656	1.9273e-76	mannan endo-1,4-beta-mannosidase, putative [Phytophthora infestans T30-4]>gi|262097213|gb|EEY55265.1| mannan endo-1,4-beta-mannosidase, putative [Phytophthora infestans T30-4]	46139102	XM_391242.1	453	0	Gibberella zeae PH-1 hypothetical protein partial mRNA
c142352_g1	1574	AtMAN7	At5g66460	63.21	405	142	3	96	1301	31	431	7e-175	504	Glycosyl hydrolase superfamily protein	672161749	XP_008800703.1	1645	0	PREDICTED: mannan endo-1,4-beta-mannosidase 1-like [Phoenix dactylifera]	672161748	XM_008802481.1	421	0	PREDICTED: Phoenix dactylifera mannan endo-1,4-beta-mannosidase 1-like (LOC103714984), mRNA
c147513_g1	1797	AtMAN7	At5g66460	60.54	370	144	1	400	1509	30	397	4e-169	493	Glycosyl hydrolase superfamily protein	695039125	XP_009407087.1	1610	0	PREDICTED: putative mannan endo-1,4-beta-mannosidase 9 [Musa acuminata subsp. malaccensis]	672168105	XM_008805818.1	239	9.01422e-120	PREDICTED: Phoenix dactylifera putative mannan endo-1,4-beta-mannosidase 9 (LOC103717437), mRNA
c154657_g1	2747	AtMAN7	At5g66460	53.25	385	169	5	1115	2266	29	403	3e-137	421	Glycosyl hydrolase superfamily protein	695039125	XP_009407087.1	1308	1.12681e-169	PREDICTED: putative mannan endo-1,4-beta-mannosidase 9 [Musa acuminata subsp. malaccensis]	672171492	XM_008807595.1	153	8.89915e-72	PREDICTED: Phoenix dactylifera mannan endo-1,4-beta-mannosidase 1-like (LOC103718675), mRNA
c150304_g1	1825	AtMARD1	At3g63210	33.7	270	118	12	1104	1823	3	241	1e-21	96.3	mediator of aba-regulated dormancy protein (DUF581)	672192728	XP_008775847.1	508	3.32714e-56	PREDICTED: uncharacterized protein LOC103696099 [Phoenix dactylifera]>gi|672192732|ref|XP_008775848.1| PREDICTED: uncharacterized protein LOC103696099 [Phoenix dactylifera]	--	--	--	--	--
c139269_g1	755	AtMBF1c	At3g24500	67.12	146	45	1	33	461	1	146	3e-61	193	multiprotein bridging factor 1C	449443143	XP_004139340.1	512	1.13636e-62	PREDICTED: multiprotein-bridging factor 1c-like [Cucumis sativus]>gi|449521076|ref|XP_004167557.1| PREDICTED: multiprotein-bridging factor 1c-like [Cucumis sativus]	242096267	XM_002438579.1	142	3.08329e-66	Sorghum bicolor hypothetical protein, mRNA
c144518_g1	2559	AtMFP2	At3g06860	73.89	720	188	0	29	2188	6	725	0	1097	multifunctional protein 2	695002617	XP_009381090.1	3168	0	PREDICTED: glyoxysomal fatty acid beta-oxidation multifunctional protein MFP-a-like [Musa acuminata subsp. malaccensis]	672180067	XM_008811992.1	958	0	PREDICTED: Phoenix dactylifera peroxisomal fatty acid beta-oxidation multifunctional protein MFP2 (LOC103721688), mRNA
c143760_g1	516	AtMFT	At1g18100	49.61	127	64	0	107	487	1	127	5e-33	119	PEBP (phosphatidylethanolamine-binding protein) family protein	620989905	AHY23236.1	355	5.79519e-40	flowering locus T [Agapanthus praecox subsp. orientalis]	--	--	--	--	--
c140932_g1	1150	AtMIEL1	At5g18650	72.12	269	67	5	199	990	2	267	2e-135	392	CHY-type/CTCHY-type/RING-type Zinc finger protein	695035977	XP_009405425.1	1076	4.28245e-144	PREDICTED: RING finger and CHY zinc finger domain-containing protein 1-like [Musa acuminata subsp. malaccensis]	695035976	XM_009407150.1	284	5.51287e-145	PREDICTED: Musa acuminata subsp. malaccensis RING finger and CHY zinc finger domain-containing protein 1-like (LOC103988571), mRNA
c10084_g1	3514	AtMKK6	At5g56580	39.45	289	165	6	2672	1815	60	341	3e-57	204	MAP kinase kinase 6	255546289	XP_002514204.1	551	1.0135e-59	mitogen activated protein kinase kinase, mapkk2, putative [Ricinus communis]>gi|223546660|gb|EEF48158.1| mitogen activated protein kinase kinase, mapkk2, putative [Ricinus communis]	517316688	HF679027.1	1360	0	Fusarium fujikuroi IMI 58289 draft genome, chromosome FFUJ_chr05
c136093_g1	1822	AtMPK3	At3g45640	77.05	366	84	0	1582	485	5	370	0	617	mitogen-activated protein kinase 3	672109856	XP_008792346.1	1771	0	PREDICTED: mitogen-activated protein kinase 5 [Phoenix dactylifera]	694353858	XM_009359990.1	375	0	PREDICTED: Pyrus x bretschneideri mitogen-activated protein kinase 3 (LOC103948905), mRNA
c127908_g2	3217	AtMPK3	At3g45640	49.86	345	165	4	790	1800	19	363	2e-106	341	mitogen-activated protein kinase 3	55978182	AAV68711.1	887	1.68311e-106	mitogen-activated protein kinase 3 [Chorispora bungeana]	597621875	KJ025074.1	1065	0	Fusarium oxysporum f. sp. cubense race 4 Hog1 (Hog1) mRNA, complete cds
c49535_g2	1742	AtMPK6	At2g43790	53.09	356	150	9	1535	489	44	389	3e-114	350	MAP kinase 6	695397070	XP_009521650.1	999	8.56378e-127	hypothetical protein PHYSODRAFT_312415 [Phytophthora sojae]>gi|348686547|gb|EGZ26362.1| hypothetical protein PHYSODRAFT_312415 [Phytophthora sojae]	46137594	XM_390489.1	852	0	Gibberella zeae PH-1 hypothetical protein partial mRNA
c127691_g1	1103	AtMYB44	At5g67300	76.24	101	24	0	118	420	2	102	2e-48	169	myb domain protein r1	695080705	XP_009387830.1	491	8.23521e-57	PREDICTED: transcription factor MYB44-like [Musa acuminata subsp. malaccensis]	695080704	XM_009389555.1	125	1.28915e-56	PREDICTED: Musa acuminata subsp. malaccensis transcription factor MYB44-like (LOC103974682), mRNA
c142963_g3	1636	AtNF-YA10	At5g06510	38.57	210	102	10	1308	694	12	199	2e-34	132	nuclear factor Y%2C subunit A10	672182108	XP_008811292.1	839	4.0609e-105	PREDICTED: nuclear transcription factor Y subunit A-10-like isoform X1 [Phoenix dactylifera]>gi|672182110|ref|XP_008811293.1| PREDICTED: nuclear transcription factor Y subunit A-10-like isoform X1 [Phoenix dactylifera]>gi|672182112|ref|XP_008811294.1| PREDICTED: nuclear transcription factor Y subunit A-10-like isoform X1 [Phoenix dactylifera]	--	--	--	--	--
c137438_g1	985	AtNF-YA3	At1g72830	45.14	257	112	9	248	985	2	240	4e-36	135	nuclear factor Y%2C subunit A3	672136375	XP_008791883.1	714	2.62818e-89	PREDICTED: nuclear transcription factor Y subunit A-3-like [Phoenix dactylifera]	672136374	XM_008793661.1	237	6.29579e-119	PREDICTED: Phoenix dactylifera nuclear transcription factor Y subunit A-3-like (LOC103708639), mRNA
c114615_g1	3501	AtNF-YA4	At2g34720	43.2	125	68	2	2200	2568	58	181	3e-20	93.2	nuclear factor Y%2C subunit A4	669144728	XP_008607926.1	264	1.07445e-23	hypothetical protein, variant [Saprolegnia diclina VS20]>gi|530740092|gb|EQC38334.1| hypothetical protein, variant [Saprolegnia diclina VS20]	517309970	HF679023.1	1901	0	Fusarium fujikuroi IMI 58289 draft genome, chromosome FFUJ_chr01
c152221_g2	2911	AtNIA1	At1g77760	70.81	829	226	8	2574	127	92	917	0	1255	nitrate reductase 1	672141393	XP_008794525.1	3594	0	PREDICTED: nitrate reductase [NADH]-like [Phoenix dactylifera]	695058646	XM_009419369.1	799	0	PREDICTED: Musa acuminata subsp. malaccensis nitrate reductase [NADH]-like (LOC103998006), mRNA
c114424_g1	5377	AtNIA2	At1g37130	38.58	871	441	22	957	3434	87	908	1e-179	570	nitrate reductase 2	670396309	XP_008678446.1	1537	0	PREDICTED: nitrate reductase [NADH]-like [Zea mays]>gi|413921847|gb|AFW61779.1| nitrate reductase(NADH)1 [Zea mays]	296098	Z22549.1	2458	0	F.oxysporum nia gene for nitrate reductase
c142273_g1	1982	AtNOA1	At3g47450	70.35	462	134	3	1640	261	101	561	0	653	P-loop containing nucleoside triphosphate hydrolases superfamily protein	672374517	AIJ27455.1	2040	0	nitric oxide-associated protein [Elaeis guineensis]	672374516	KF601427.1	602	0	Elaeis guineensis clone GH500 nitric oxide-associated protein (NOA) mRNA, complete cds
c151125_g1	1654	AtNPF3.1	At1g68570	66.02	515	148	7	3	1487	46	553	0	650	Major facilitator superfamily protein	672162661	XP_008801151.1	1900	0	PREDICTED: protein NRT1/ PTR FAMILY 3.1 isoform X1 [Phoenix dactylifera]	695027839	XM_009403000.1	276	2.23863e-140	PREDICTED: Musa acuminata subsp. malaccensis protein NRT1/ PTR FAMILY 3.1 (LOC103985336), mRNA
c148386_g2	2303	AtOTLD1	At2g27350	69.86	365	96	5	1408	335	134	491	1e-139	426	OTU-like cysteine protease family protein	672121503	XP_008784052.1	1486	0	PREDICTED: OTU domain-containing protein 5-B-like isoform X3 [Phoenix dactylifera]	672121502	XM_008785830.1	471	0	PREDICTED: Phoenix dactylifera OTU domain-containing protein 5-B-like (LOC103703112), transcript variant X4, mRNA
c153346_g1	2885	AtPDF2	At4g04890	56.58	707	281	11	518	2569	32	735	0	776	protodermal factor 2	672122441	XP_008784552.1	2305	0	PREDICTED: homeobox-leucine zipper protein ROC2-like isoform X1 [Phoenix dactylifera]	31339096	AB101645.1	74	7.7048e-28	Oryza sativa Japonica Group Roc2 mRNA for GL2-type homeodomain protein, complete cds
c151426_g1	3107	AtPDF2	At4g04890	72.22	738	184	9	516	2675	2	736	0	1063	protodermal factor 2	672177766	XP_008808987.1	3250	0	PREDICTED: homeobox-leucine zipper protein ROC2-like [Phoenix dactylifera]	672122440	XM_008786330.1	810	0	PREDICTED: Phoenix dactylifera homeobox-leucine zipper protein ROC2-like (LOC103703476), transcript variant X1, mRNA
c153598_g1	4738	AtPED3	At4g39850	74.54	1347	326	7	4346	324	1	1336	0	1988	peroxisomal ABC transporter 1	672116823	XP_008781581.1	5618	0	PREDICTED: ABC transporter D family member 1-like [Phoenix dactylifera]	672175226	XR_606059.1	1719	0	PREDICTED: Phoenix dactylifera ABC transporter D family member 1-like (LOC103719950), transcript variant X2, misc_RNA
c144307_g1	1074	AtPER1	At1g48130	67.42	221	64	2	990	334	1	215	3e-107	317	1-cysteine peroxiredoxin 1;antioxidant	672116094	XP_008781199.1	916	5.99591e-121	PREDICTED: 1-Cys peroxiredoxin [Phoenix dactylifera]	514736636	XM_004958407.1	167	5.63234e-80	PREDICTED: Setaria italica 1-Cys peroxiredoxin PER1-like (LOC101757638), mRNA
c114105_g1	1081	AtPER1	At1g48130	44.75	219	103	6	234	863	4	213	1e-56	187	1-cysteine peroxiredoxin 1;antioxidant	168011598	XP_001758490.1	571	5.8205e-69	predicted protein [Physcomitrella patens]>gi|162690525|gb|EDQ76892.1| predicted protein [Physcomitrella patens]	685869322	XM_009263419.1	574	0	Fusarium pseudograminearum CS3096 hypothetical protein partial mRNA
c120171_g2	372	AtPGIP1	At5g06860	51.82	110	51	2	330	1	197	304	1e-25	100	polygalacturonase inhibiting protein 1	672174273	XP_008807293.1	283	3.97281e-29	PREDICTED: polygalacturonase inhibitor-like [Phoenix dactylifera]	--	--	--	--	--
c146099_g2	378	AtPGIP1	At5g06860	38.6	114	63	5	332	3	25	135	8e-18	78.2	polygalacturonase inhibiting protein 1	587944400	EXC30882.1	245	1.88342e-23	Polygalacturonase inhibitor [Morus notabilis]	--	--	--	--	--
c18422_g1	408	AtPGIP1	At5g06860	48.04	102	51	2	406	104	163	263	4e-19	82.4	polygalacturonase inhibiting protein 1	326521302	BAJ96854.1	264	6.40906e-26	predicted protein [Hordeum vulgare subsp. vulgare]	--	--	--	--	--
c139975_g1	848	AtPGIP1	At5g06860	51.11	135	64	2	797	393	197	329	8e-34	128	polygalacturonase inhibiting protein 1	672143749	XP_008795755.1	403	8.08888e-44	PREDICTED: polygalacturonase inhibitor-like [Phoenix dactylifera]	--	--	--	--	--
c132373_g1	1061	AtPGIP1	At5g06860	38.87	283	143	7	290	1060	21	299	7e-48	167	polygalacturonase inhibiting protein 1	672143749	XP_008795755.1	568	3.68173e-67	PREDICTED: polygalacturonase inhibitor-like [Phoenix dactylifera]	514744261	XM_004960532.1	34	4.781e-06	PREDICTED: Setaria italica polygalacturonase inhibitor-like (LOC101763751), mRNA
c146099_g3	1161	AtPGIP1	At5g06860	41.22	279	132	8	753	4	48	323	1e-52	181	polygalacturonase inhibiting protein 1	672143749	XP_008795755.1	576	7.19851e-68	PREDICTED: polygalacturonase inhibitor-like [Phoenix dactylifera]	--	--	--	--	--
c132866_g1	1373	AtPGIP1	At5g06860	51.78	309	143	6	1174	254	25	329	1e-83	265	polygalacturonase inhibiting protein 1	425904953	AFY10521.1	746	2.27282e-92	polygalacturonase-inhibiting protein [Cucumis melo subsp. agrestis]	226491043	NM_001153759.1	37	1.33979e-07	Zea mays polygalacturonase inhibitor (LOC100280839), mRNA >gnl|BL_ORD_ID|6557377 Zea mays clone 1456530 polygalacturonase inhibitor precursor, mRNA, complete cds
c141580_g1	1668	AtPGIP1	At5g06860	50.97	308	143	6	1211	306	25	330	6e-98	305	polygalacturonase inhibiting protein 1	695058001	XP_009417299.1	978	7.15027e-126	PREDICTED: polygalacturonase inhibitor-like [Musa acuminata subsp. malaccensis]	--	--	--	--	--
c150644_g1	2291	AtPGIP1	At5g06860	55.52	308	131	4	560	1471	25	330	8e-110	342	polygalacturonase inhibiting protein 1	672143749	XP_008795755.1	1077	6.09913e-138	PREDICTED: polygalacturonase inhibitor-like [Phoenix dactylifera]	672143748	XM_008797533.1	142	9.64415e-66	PREDICTED: Phoenix dactylifera polygalacturonase inhibitor-like (LOC103711402), mRNA
c149962_g1	714	AtPGIP2	At5g06870	62.16	37	14	0	2	112	294	330	2e-07	51.2	polygalacturonase inhibiting protein 2	695058001	XP_009417299.1	133	4.41004e-07	PREDICTED: polygalacturonase inhibitor-like [Musa acuminata subsp. malaccensis]	--	--	--	--	--
c147642_g1	4261	AtPHYC	At5g35840	59.98	1107	427	11	724	4026	14	1110	0	1389	phytochrome C	672115726	XP_008781008.1	4660	0	PREDICTED: phytochrome C isoform X1 [Phoenix dactylifera]>gi|672115728|ref|XP_008781009.1| PREDICTED: phytochrome C isoform X1 [Phoenix dactylifera]>gi|672115730|ref|XP_008781010.1| PREDICTED: phytochrome C isoform X1 [Phoenix dactylifera]>gi|672115732|ref|XP_008781011.1| PREDICTED: phytochrome C isoform X1 [Phoenix dactylifera]	672115731	XM_008782789.1	1177	0	PREDICTED: Phoenix dactylifera phytochrome C (LOC103700889), transcript variant X4, mRNA
c152411_g1	2447	AtPIF1	At2g20180	80.25	81	16	0	1361	1603	216	296	1e-27	117	phytochrome interacting factor 3-like 5	672183114	XP_008811826.1	1114	2.01804e-139	PREDICTED: transcription factor PIF4-like isoform X4 [Phoenix dactylifera]>gi|672183116|ref|XP_008811827.1| PREDICTED: transcription factor PIF4-like isoform X4 [Phoenix dactylifera]>gi|672183118|ref|XP_008811828.1| PREDICTED: transcription factor PIF4-like isoform X4 [Phoenix dactylifera]>gi|672183120|ref|XP_008811829.1| PREDICTED: transcription factor PIF4-like isoform X4 [Phoenix dactylifera]	672195636	XM_008778371.1	245	5.70056e-123	PREDICTED: Phoenix dactylifera transcription factor PIF4-like (LOC103696683), transcript variant X2, mRNA
c138207_g1	831	AtPIL5	At2g15490	36.02	186	113	3	2	553	287	468	5e-37	139	UDP-glycosyltransferase 73B4	672140809	XP_008794220.1	698	4.98339e-86	PREDICTED: putative cis-zeatin O-glucosyltransferase [Phoenix dactylifera]	663681403	HG975522.1	42	1.32505e-10	Solanum lycopersicum chromosome ch10, complete genome
c126995_g1	923	AtPIL5	At2g15490	46.15	195	93	4	921	364	287	478	6e-44	159	UDP-glycosyltransferase 73B4	387135328	AFJ53045.1	576	2.05966e-67	UDP-glycosyltransferase 1 [Linum usitatissimum]	151420099	AK251451.1	39	6.87646e-09	Hordeum vulgare subsp. vulgare cDNA clone: FLbaf125b14, mRNA sequence
c131713_g1	1150	AtPIL5	At2g15490	39.06	128	68	3	1	354	348	475	9e-23	100	UDP-glycosyltransferase 73B4	695075055	XP_009384754.1	392	3.91382e-40	PREDICTED: scopoletin glucosyltransferase-like [Musa acuminata subsp. malaccensis]	--	--	--	--	--
c146814_g1	1875	AtPIL5	At2g15490	38.43	484	271	9	66	1463	4	478	5e-104	328	UDP-glycosyltransferase 73B4	695014919	XP_009394304.1	1554	0	PREDICTED: scopoletin glucosyltransferase-like [Musa acuminata subsp. malaccensis]	672133493	XM_008792148.1	151	7.81035e-71	PREDICTED: Phoenix dactylifera scopoletin glucosyltransferase-like (LOC103707603), mRNA
c154044_g1	1883	AtPKS5	At2g30360	54.68	406	166	6	1781	606	17	418	2e-135	407	SOS3-interacting protein 4	587852231	EXB42361.1	1127	1.19845e-145	CBL-interacting serine/threonine-protein kinase 14 [Morus notabilis]	672118815	XM_008784407.1	247	3.37636e-124	PREDICTED: Phoenix dactylifera CBL-interacting serine/threonine-protein kinase 14-like (LOC103702110), mRNA
c173663_g1	2217	AtPKS5	At2g30360	33.58	268	159	8	385	1167	16	271	1e-33	135	SOS3-interacting protein 4	697113321	XP_009610539.1	360	1.75359e-34	PREDICTED: CBL-interacting serine/threonine-protein kinase 11-like [Nicotiana tomentosiformis]	684160794	XM_009156027.1	605	0	Exophiala dermatitidis NIH/UT8656 hypothetical protein mRNA
c89090_g1	3030	AtPKS5	At2g30360	35.02	317	145	10	916	1848	20	281	5e-46	174	SOS3-interacting protein 4	641530249	KDO24386.1	544	4.48517e-59	CAMK/CAMK1 protein kinase [Saprolegnia parasitica CBS 223.65]	517309970	HF679023.1	1456	0	Fusarium fujikuroi IMI 58289 draft genome, chromosome FFUJ_chr01
c142169_g1	2059	AtPLY	At3g62110	63.3	455	157	6	290	1630	1	453	0	572	Pectin lyase-like superfamily protein	672175700	XP_008807914.1	1884	0	PREDICTED: probable polygalacturonase [Phoenix dactylifera]>gi|672175702|ref|XP_008807915.1| PREDICTED: probable polygalacturonase [Phoenix dactylifera]	695048486	XM_009413880.1	408	0	PREDICTED: Musa acuminata subsp. malaccensis probable polygalacturonase (LOC103993712), mRNA
c136668_g1	1869	AtPME3	At3g14310	52.42	538	223	6	1666	146	57	592	0	536	pectin methylesterase 3	672143771	XP_008795768.1	1947	0	PREDICTED: pectinesterase-like [Phoenix dactylifera]	672143770	XM_008797546.1	248	9.31642e-125	PREDICTED: Phoenix dactylifera pectinesterase-like (LOC103711413), mRNA
c149313_g1	1567	AtPP2CA	At3g11410	64.11	248	78	2	493	1212	103	347	6e-101	314	protein phosphatase 2CA	672166375	XP_008803118.1	900	1.00168e-113	PREDICTED: probable protein phosphatase 2C 24 [Phoenix dactylifera]	672166374	XM_008804896.1	189	4.88684e-92	PREDICTED: Phoenix dactylifera probable protein phosphatase 2C 24 (LOC103716755), mRNA
c147811_g1	1791	AtPP2CE	At5g27930	64.39	264	87	1	1198	428	90	353	3e-124	375	Protein phosphatase 2C family protein	672192921	XP_008775900.1	1122	1.8495e-146	PREDICTED: probable protein phosphatase 2C 34 [Phoenix dactylifera]	359487498	XM_002283547.2	121	3.5423e-54	PREDICTED: Vitis vinifera probable protein phosphatase 2C 73-like (LOC100251160), mRNA
c126034_g1	1203	AtPYL4	At2g38310	70.19	161	45	2	1002	523	41	199	2e-56	187	PYR1-like 4	672194410	XP_008776287.1	554	7.22965e-66	PREDICTED: abscisic acid receptor PYL4-like [Phoenix dactylifera]	695038777	XM_009408636.1	194	6.19801e-95	PREDICTED: Musa acuminata subsp. malaccensis abscisic acid receptor PYL4-like (LOC103989695), mRNA
c138003_g1	1625	AtPYL8	At5g53160	77.98	168	37	0	1473	970	15	182	2e-93	287	regulatory components of ABA receptor 3	695017640	XP_009395763.1	842	4.54418e-107	PREDICTED: abscisic acid receptor PYL8-like [Musa acuminata subsp. malaccensis]	672107013	XM_008791563.1	236	3.78451e-118	PREDICTED: Phoenix dactylifera abscisic acid receptor PYL8-like (LOC103707144), mRNA
c138003_g2	1450	AtPYL9	At1g01360	82.56	172	29	1	1003	491	14	185	9e-89	273	regulatory component of ABA receptor 1	672135527	XP_008791430.1	810	1.8919e-103	PREDICTED: abscisic acid receptor PYL8-like [Phoenix dactylifera]	672121086	XM_008785615.1	248	7.18797e-125	PREDICTED: Phoenix dactylifera abscisic acid receptor PYL8-like (LOC103702957), mRNA
c134152_g1	1099	AtPYR1	At4g17870	60.22	186	71	1	161	718	1	183	3e-76	238	Polyketide cyclase/dehydrase and lipid transport superfamily protein	672144846	XP_008796322.1	720	9.95473e-92	PREDICTED: abscisic acid receptor PYR1-like [Phoenix dactylifera]	695050488	XM_009414959.1	140	5.89145e-65	PREDICTED: Musa acuminata subsp. malaccensis abscisic acid receptor PYR1-like (LOC103994585), mRNA
c208874_g1	3001	AtRACK1A	At1g18080	62.35	324	110	2	1205	270	1	324	6e-137	418	Transducin/WD40 repeat-like superfamily protein	326515276	BAK03551.1	1515	0	predicted protein [Hordeum vulgare subsp. vulgare]	302914147	XM_003051033.1	997	0	Nectria haematococca mpVI 77-13-4 predicted protein, mRNA
c152547_g1	3968	AtRaf10	At5g49470	59.37	758	260	10	3790	1646	7	759	0	857	PAS domain-containing protein tyrosine kinase family protein	672178267	XP_008809262.1	2762	0	PREDICTED: serine/threonine-protein kinase BCK1/SLK1/SSP31-like [Phoenix dactylifera]>gi|672178269|ref|XP_008809263.1| PREDICTED: serine/threonine-protein kinase BCK1/SLK1/SSP31-like [Phoenix dactylifera]	672178268	XM_008811041.1	611	0	PREDICTED: Phoenix dactylifera serine/threonine-protein kinase BCK1/SLK1/SSP31-like (LOC103721017), transcript variant X2, mRNA
c141357_g1	4452	AtRGL2	At3g03450	66.32	380	116	4	528	1649	172	545	4e-174	536	RGA-like 2	672118161	XP_008782281.1	1573	0	PREDICTED: DELLA protein SLR1-like [Phoenix dactylifera]	695066760	XM_009382006.1	373	0	PREDICTED: Musa acuminata subsp. malaccensis DELLA protein SLN1-like (LOC103968703), mRNA
c63286_g1	1842	AtROP6	At4g35020	56.28	183	78	1	1204	656	1	181	4e-65	216	RAC-like 3	675181823	XP_008899796.1	706	2.15184e-86	hypothetical protein PPTG_07366 [Phytophthora parasitica INRA-310]>gi|566031756|gb|ETI54667.1| hypothetical protein F443_02555 [Phytophthora parasitica P1569]>gi|567969450|gb|ETK94537.1| hypothetical protein L915_02430 [Phytophthora parasitica]>gi|567997832|gb|ETL47911.1| hypothetical protein L916_02405 [Phytophthora parasitica]>gi|568027055|gb|ETM01023.1| hypothetical protein L917_02331 [Phytoph…	517320210	HF679029.1	608	0	Fusarium fujikuroi IMI 58289 draft genome, chromosome FFUJ_chr07
c134681_g1	1475	AtROS1	At2g36490	36.84	133	68	4	635	997	798	926	1e-14	77.4	demeter-like 1	672174827	XP_008807510.1	302	1.06131e-26	PREDICTED: uncharacterized protein LOC103719855 isoform X1 [Phoenix dactylifera]	--	--	--	--	--
c146940_g1	835	AtRPL36B	At3g53740	80.77	104	20	0	608	297	1	104	5e-52	169	Ribosomal protein L36e family protein	672165680	XP_008802753.1	483	1.83395e-58	PREDICTED: 60S ribosomal protein L36-2 [Phoenix dactylifera]	672122407	XM_008786312.1	176	4.3074e-85	PREDICTED: Phoenix dactylifera 60S ribosomal protein L36-3-like (LOC103703461), mRNA
c228258_g1	1389	AtRRP41L	At4g27490	27.57	214	122	6	114	755	38	218	4e-09	58.2	3'-5'-exoribonuclease family protein	325185608	CCA20090.1	202	1.34112e-15	exosome complex exonuclease MTR3like protein putativ [Albugo laibachii Nc14]	517322946	HF679031.1	848	0	Fusarium fujikuroi IMI 58289 draft genome, chromosome FFUJ_chr09
c135538_g1	1024	AtS2	At5g55240	67.81	233	73	1	36	728	9	241	3e-114	335	PEROXYGENASE 2	672162851	XP_008801250.1	966	1.43805e-128	PREDICTED: peroxygenase-like [Phoenix dactylifera]	--	--	--	--	--
c152084_g1	1323	AtSLY1	At4g24210	53.15	143	55	2	995	576	10	143	2e-36	133	F-box family protein	672111203	XP_008799527.1	416	8.03131e-46	PREDICTED: F-box protein GID2-like isoform X1 [Phoenix dactylifera]>gi|672111205|ref|XP_008799535.1| PREDICTED: F-box protein GID2-like isoform X2 [Phoenix dactylifera]	672171977	XM_008807848.1	61	5.87467e-21	PREDICTED: Phoenix dactylifera uncharacterized LOC103718852 (LOC103718852), mRNA
c134725_g1	1780	AtSnRK3.6	At5g45820	61.25	431	159	5	114	1400	1	425	0	563	CBL-interacting protein kinase 20	672106796	XP_008803093.1	1587	0	PREDICTED: CBL-interacting protein kinase 5 isoform X3 [Phoenix dactylifera]	219887408	BT055472.1	252	5.29733e-127	Zea mays full-length cDNA clone ZM_BFb0313I22 mRNA, complete cds
c145858_g1	1508	AtSPT	At4g36930	50.82	183	59	6	1117	581	196	351	1e-39	149	basic helix-loop-helix (bHLH) DNA-binding superfamily protein	672140175	XP_008793892.1	679	2.19131e-81	PREDICTED: uncharacterized protein LOC103710074 isoform X7 [Phoenix dactylifera]	--	--	--	--	--
c27124_g1	3215	AtSPY	At3g11540	23.1	394	243	10	531	1565	48	430	1e-17	89	Tetratricopeptide repeat (TPR)-like superfamily protein	546323129	XP_005717985.1	1043	1.43322e-118	TPR repeat-containing protein [Chondrus crispus]>gi|507114572|emb|CDF38116.1| TPR repeat-containing protein [Chondrus crispus]	517314787	HF679026.1	1515	0	Fusarium fujikuroi IMI 58289 draft genome, chromosome FFUJ_chr04
c5749_g1	1078	AtTFIIS	At2g38560	34.03	144	95	0	579	148	234	377	3e-22	97.1	transcript elongation factor IIS	645256911	XP_008234168.1	243	6.01521e-21	PREDICTED: transcription elongation factor S-II [Prunus mume]	517309970	HF679023.1	664	0	Fusarium fujikuroi IMI 58289 draft genome, chromosome FFUJ_chr01
c136969_g1	1295	AtTLP6	At1g47270	69.15	94	29	0	38	319	44	137	6e-38	144	tubby like protein 6	413923608	AFW63540.1	421	3.33128e-46	hypothetical protein ZEAMMB73_320258 [Zea mays]	--	--	--	--	--
c143347_g2	793	AtTLP7	At1g53320	63.77	207	43	2	2	526	173	379	4e-70	224	tubby like protein 7	695014715	XP_009394194.1	619	1.74002e-75	PREDICTED: tubby-like F-box protein 1 isoform X1 [Musa acuminata subsp. malaccensis]	672138567	XM_008794820.1	108	2.58117e-47	PREDICTED: Phoenix dactylifera tubby-like F-box protein 1 (LOC103709468), transcript variant X3, mRNA
c137329_g1	1371	AtTLP7	At1g53320	68.31	142	45	0	1222	797	44	185	1e-60	206	tubby like protein 7	672107758	XP_008781391.1	671	1.94204e-81	PREDICTED: tubby-like F-box protein 1 [Phoenix dactylifera]	672107757	XM_008783169.1	166	2.60426e-79	PREDICTED: Phoenix dactylifera tubby-like F-box protein 1 (LOC103701192), mRNA
c143863_g1	3338	AtTPS1	At1g78580	81	863	135	7	523	3063	91	940	0	1382	trehalose-6-phosphate synthase	695037340	XP_009406158.1	4053	0	PREDICTED: alpha,alpha-trehalose-phosphate synthase [UDP-forming] 1-like [Musa acuminata subsp. malaccensis]>gi|695037342|ref|XP_009406159.1| PREDICTED: alpha,alpha-trehalose-phosphate synthase [UDP-forming] 1-like [Musa acuminata subsp. malaccensis]	672137144	XM_008794068.1	1288	0	PREDICTED: Phoenix dactylifera alpha,alpha-trehalose-phosphate synthase [UDP-forming] 1 (LOC103708947), transcript variant X4, mRNA
c126551_g1	3697	AtTPS1	At1g78580	32.89	681	416	16	1196	3178	136	795	3e-110	372	trehalose-6-phosphate synthase	532166551	AGT80036.1	1103	2.53615e-127	trehalose-6-phosphate synthase 1 [Pyropia haitanensis]	531988639	HF679024.1	2346	0	Fusarium fujikuroi IMI 58289 draft genome, chromosome FFUJ_chr02
c142475_g1	2433	AtTRG1/XYL1	At1g68560	69.16	681	205	3	1	2040	238	914	0	1014	alpha-xylosidase 1	672156296	XP_008797841.1	3061	0	PREDICTED: alpha-xylosidase 1 [Phoenix dactylifera]	514774772	XM_004968004.1	369	0	PREDICTED: Setaria italica alpha-xylosidase 1-like (LOC101757308), mRNA
c153012_g1	3351	AtTRG1/XYL1	At1g68560	33.04	227	124	10	871	197	547	747	3e-15	81.3	alpha-xylosidase 1	695059108	XP_009417897.1	1971	0	PREDICTED: putative alpha-xylosidase 2 [Musa acuminata subsp. malaccensis]	695059107	XM_009419622.1	358	0	PREDICTED: Musa acuminata subsp. malaccensis putative alpha-xylosidase 2 (LOC103998213), mRNA
c143809_g1	3605	AtTudor1	At5g07350	69.39	993	285	9	246	3197	9	991	0	1336	TUDOR-SN protein 1	672146999	XP_008797087.1	4250	0	PREDICTED: staphylococcal nuclease domain-containing protein 1-like [Phoenix dactylifera]	672146998	XM_008798865.1	1315	0	PREDICTED: Phoenix dactylifera staphylococcal nuclease domain-containing protein 1-like (LOC103712361), mRNA
c146030_g1	975	AtTZF6	At5g07500	44.28	201	96	6	208	780	51	245	4e-45	157	Zinc finger C-x8-C-x5-C-x3-H type family protein	695020015	XP_009397042.1	443	3.83919e-50	PREDICTED: zinc finger CCCH domain-containing protein 35-like [Musa acuminata subsp. malaccensis]	--	--	--	--	--
c113052_g1	1416	AtUBC1	At1g14400	66.37	113	38	0	798	460	37	149	3e-54	174	ubiquitin carrier protein 1	657374188	KEH19791.1	447	7.7996e-54	ubiquitin-conjugating enzyme [Medicago truncatula]	531988639	HF679024.1	431	0	Fusarium fujikuroi IMI 58289 draft genome, chromosome FFUJ_chr02
c127471_g1	993	AtUBC2	At2g02760	96.05	152	6	0	758	303	1	152	2e-104	307	ubiquiting-conjugating enzyme 2	317159575	ADV04062.1	792	1.23412e-103	ubiquitin-conjugating enzyme E2 [Hevea brasiliensis]	672175145	XM_008809402.1	307	7.76073e-158	PREDICTED: Phoenix dactylifera ubiquitin-conjugating enzyme E2 2-like (LOC103719920), mRNA
c145609_g1	4028	AtUBP26	At3g49600	56.23	1076	451	8	405	3602	1	1066	0	1146	ubiquitin-specific protease 26	672136393	XP_008791893.1	4056	0	PREDICTED: ubiquitin carboxyl-terminal hydrolase 26 [Phoenix dactylifera]	672136392	XM_008793671.1	649	0	PREDICTED: Phoenix dactylifera ubiquitin carboxyl-terminal hydrolase 26 (LOC103708645), mRNA
c150363_g1	1742	AtUGT74F2	At2g43820	46.27	456	229	8	63	1418	2	445	3e-141	421	UDP-glucosyltransferase 74F2	672129471	XP_008788244.1	1371	0	PREDICTED: crocetin glucosyltransferase 2-like isoform X2 [Phoenix dactylifera]	695045858	XM_009412457.1	113	9.64206e-50	PREDICTED: Musa acuminata subsp. malaccensis crocetin glucosyltransferase 2-like (LOC103992662), mRNA
c131682_g1	1561	AtVAL2	At4g32010	65.19	158	50	2	459	1	200	357	2e-57	206	HSI2-like 1	672173268	XP_008806760.1	1553	0	PREDICTED: B3 domain-containing protein Os07g0563300-like [Phoenix dactylifera]	590625051	XM_007025714.1	187	6.29676e-91	Theobroma cacao HSI2-like 1 isoform 2 (TCM_029976) mRNA, complete cds
c141910_g1	2092	AtVAL2	At4g32010	40.54	333	143	8	2091	1132	361	651	6e-58	211	HSI2-like 1	672173268	XP_008806760.1	1146	1.32232e-141	PREDICTED: B3 domain-containing protein Os07g0563300-like [Phoenix dactylifera]	--	--	--	--	--
c150327_g1	4338	AtVCS	At3g13300	47.01	1136	531	25	664	3969	210	1308	0	895	Transducin/WD40 repeat-like superfamily protein	672193205	XP_008775969.1	3112	0	PREDICTED: enhancer of mRNA-decapping protein 4-like [Phoenix dactylifera]	672192079	XM_008777451.1	347	2.02102e-179	PREDICTED: Phoenix dactylifera enhancer of mRNA-decapping protein 4-like (LOC103695987), mRNA
c108659_g2	1115	AtVGT1	At3g03090	27.11	225	141	8	14	676	294	499	3e-13	71.2	vacuolar glucose transporter 1	675355500	KFM27940.1	206	1.21331e-15	D-xylose-proton symporter-like 3, chloroplastic [Auxenochlorella protothecoides]	302887085	XM_003042386.1	306	3.14635e-157	Nectria haematococca mpVI 77-13-4 hypothetical protein, mRNA
c142817_g1	1422	AtWRKY18	At4g31800	41.57	332	138	12	1286	381	1	306	1e-57	196	WRKY DNA-binding protein 18	672159771	XP_008799651.1	780	1.92314e-97	PREDICTED: probable WRKY transcription factor 40 [Phoenix dactylifera]	--	--	--	--	--
c143981_g1	2567	AtWRKY2	At5g56270	44.08	735	314	22	236	2299	1	685	1e-152	469	WRKY DNA-binding protein 2	672172194	XP_008806182.1	2103	0	PREDICTED: probable WRKY transcription factor 2 [Phoenix dactylifera]	672172193	XM_008807960.1	213	3.6788e-105	PREDICTED: Phoenix dactylifera probable WRKY transcription factor 2 (LOC103718944), mRNA
c145536_g1	1736	AtWRKY41	At4g11070	51.47	68	28	1	646	849	99	161	4e-28	73.2	WRKY family transcription factor	672135538	XP_008791438.1	378	7.07117e-38	PREDICTED: probable WRKY transcription factor 53 [Phoenix dactylifera]	123675874	AM485134.1	43	7.86006e-11	Vitis vinifera, whole genome shotgun sequence, contig VV78X228516.3, clone ENTAV 115
c144724_g1	1379	AtWRKY6	At1g62300	45.24	294	128	7	120	932	90	373	7e-65	221	WRKY family transcription factor	695050577	XP_009413281.1	726	3.12367e-87	PREDICTED: probable WRKY transcription factor 47 isoform X2 [Musa acuminata subsp. malaccensis]	460371587	XM_004231569.1	123	2.09818e-55	PREDICTED: Solanum lycopersicum WRKY transcription factor 6-like (LOC101258801), mRNA
c149739_g2	1931	AtWRKY6	At1g62300	50	552	177	20	1827	286	50	540	2e-122	379	WRKY family transcription factor	672107618	XP_008779787.1	1688	0	PREDICTED: probable WRKY transcription factor 31 isoform X1 [Phoenix dactylifera]	695068169	XM_009382745.1	229	3.51342e-114	PREDICTED: Musa acuminata subsp. malaccensis probable WRKY transcription factor 31 (LOC103969255), mRNA
c28330_g1	4146	AtYak1	At5g35980	49.22	449	204	7	2849	1566	31	476	4e-123	405	YAK1-like protein 1	255080404	XP_002503782.1	1082	1.14445e-131	predicted protein, partial [Micromonas sp. RCC299]>gi|226519049|gb|ACO65040.1| predicted protein, partial [Micromonas sp. RCC299]	517320210	HF679029.1	1354	0	Fusarium fujikuroi IMI 58289 draft genome, chromosome FFUJ_chr07
c119037_g1	5389	AtYak1	At5g35980	36.4	478	241	12	3568	4824	3	476	2e-76	277	YAK1-like protein 1	302840826	XP_002951959.1	1152	2.47454e-138	hypothetical protein VOLCADRAFT_61790 [Volvox carteri f. nagariensis]>gi|300262860|gb|EFJ47064.1| hypothetical protein VOLCADRAFT_61790 [Volvox carteri f. nagariensis]	517316688	HF679027.1	2605	0	Fusarium fujikuroi IMI 58289 draft genome, chromosome FFUJ_chr05
c150490_g1	2147	AtZTL	At5g57360	78.87	582	115	3	185	1906	25	606	0	903	Galactose oxidase/kelch repeat superfamily protein	449461199	XP_004148329.1	2429	0	PREDICTED: adagio protein 1-like [Cucumis sativus]	302818364	XM_002990810.1	252	6.41144e-127	Selaginella moellendorffii hypothetical protein (FKF1-2), mRNA
c139367_g1	1458	BdCathB	XM_003560156	73.87	310	81	0	246	1175	64	373	5e-169	480	Cathepsin B-like thiol-protease	672195462	XP_008776548.1	1383	0	PREDICTED: cathepsin B-like isoform X3 [Phoenix dactylifera]	672195461	XM_008778326.1	359	0	PREDICTED: Phoenix dactylifera cathepsin B-like (LOC103696640), transcript variant X3, mRNA
c140659_g1	2036	CnAIP2	AY268951	43.17	505	234	10	1881	496	29	523	2e-112	350	CnABI3 INTERACTING PROTEIN2	672111510	XP_008801033.1	1822	0	PREDICTED: FRIGIDA-like protein 3 [Phoenix dactylifera]	502155781	XM_004510133.1	95	1.14638e-39	PREDICTED: Cicer arietinum protein FRIGIDA-like (LOC101499533), mRNA
c148683_g1	2063	CnAIP2	AY268951	37.03	424	201	4	209	1282	30	453	3e-76	258	CnABI3 INTERACTING PROTEIN2	695027382	XP_009401032.1	936	1.2998e-119	PREDICTED: FRIGIDA-like protein 3 isoform X1 [Musa acuminata subsp. malaccensis]>gi|695027384|ref|XP_009401033.1| PREDICTED: FRIGIDA-like protein 3 isoform X1 [Musa acuminata subsp. malaccensis]	--	--	--	--	--
c135000_g1	700	ElLTP1	AF363505	35.87	92	56	3	621	349	44	133	4e-12	62.4	lipid transfer protein	694996836	XP_009396286.1	336	6.18396e-37	PREDICTED: non-specific lipid-transfer protein-like [Musa acuminata subsp. malaccensis]	--	--	--	--	--
c128491_g1	375	ElLTP2	AF363506	42.86	84	47	1	256	5	25	107	4e-18	76.6	lipid-transfer protein	672128326	XP_008787647.1	287	3.54832e-31	PREDICTED: non-specific lipid-transfer protein 1-like [Phoenix dactylifera]	--	--	--	--	--
c130661_g1	654	ElLTP2	AF363506	38.71	93	56	1	91	369	24	115	1e-15	71.6	lipid transfer protein	672128326	XP_008787647.1	322	4.65348e-35	PREDICTED: non-specific lipid-transfer protein 1-like [Phoenix dactylifera]	--	--	--	--	--
c173464_g1	1632	FsA1	AJ251819	72.99	411	107	4	146	1366	8	418	0	558	26S proteasome subunit 8	604305526	EYU24670.1	1541	0	hypothetical protein MIMGU_mgv1a007142mg [Erythranthe guttata]	517309970	HF679023.1	1008	0	Fusarium fujikuroi IMI 58289 draft genome, chromosome FFUJ_chr01
c141271_g1	983	FsPK4	AJ586509	77.67	215	46	1	982	338	100	312	8e-122	358	serine/threonine protein kinase	218190950	EEC73377.1	977	1.54815e-128	hypothetical protein OsI_07615 [Oryza sativa Indica Group]	695037238	XM_009407830.1	267	1.32199e-135	PREDICTED: Musa acuminata subsp. malaccensis serine/threonine-protein kinase SAPK7 (LOC103989078), transcript variant X2, mRNA
c129440_g1	1824	FsPK4	AJ586509	79.56	362	71	2	348	1433	1	359	0	582	serine/threonine protein kinase	672116670	XP_008781505.1	1567	0	PREDICTED: serine/threonine-protein kinase SAPK7 [Phoenix dactylifera]	672116669	XM_008783283.1	503	0	PREDICTED: Phoenix dactylifera serine/threonine-protein kinase SAPK7 (LOC103701276), mRNA
c146828_g1	1117	FsPP2C1	AJ277743	57.43	296	93	5	32	892	111	382	1e-104	318	protein phosphatase type-2C	460388512	XP_004239911.1	828	9.58493e-105	PREDICTED: protein phosphatase 2C 37-like [Solanum lycopersicum]	--	--	--	--	--
c143278_g1	1497	FsPP2C1	AJ277743	49.51	305	114	6	1175	333	121	409	3e-64	218	protein phosphatase type-2C	357135769	XP_003569481.1	701	2.24965e-84	PREDICTED: probable protein phosphatase 2C 8-like [Brachypodium distachyon]	672184505	XM_008814340.1	177	2.18514e-85	PREDICTED: Phoenix dactylifera probable protein phosphatase 2C 8 (LOC103723431), mRNA
c122065_g2	2341	FsPTP1	AM231527	44.79	96	45	4	1618	1349	79	172	2e-15	71.2	Protein tyrosine phosphatase	502118733	XP_004496384.1	268	4.36683e-23	PREDICTED: protein-tyrosine-phosphatase PTP1-like isoform X1 [Cicer arietinum]>gi|502118736|ref|XP_004496385.1| PREDICTED: protein-tyrosine-phosphatase PTP1-like isoform X2 [Cicer arietinum]	517309970	HF679023.1	1201	0	Fusarium fujikuroi IMI 58289 draft genome, chromosome FFUJ_chr01
c118625_g1	2365	FsPTP1	AM231527	30.92	262	147	10	1403	633	80	312	4e-26	103	Protein tyrosine phosphatase	302843898	XP_002953490.1	333	2.73079e-31	hypothetical protein VOLCADRAFT_82191 [Volvox carteri f. nagariensis]>gi|300261249|gb|EFJ45463.1| hypothetical protein VOLCADRAFT_82191 [Volvox carteri f. nagariensis]	517314787	HF679026.1	1238	0	Fusarium fujikuroi IMI 58289 draft genome, chromosome FFUJ_chr04
c150658_g1	3404	FsPTP1	AM231527	60	300	112	4	1292	408	15	311	1e-115	359	Protein tyrosine phosphatase	672116755	XP_008781548.1	1128	2.70155e-141	PREDICTED: protein-tyrosine-phosphatase PTP1 isoform X1 [Phoenix dactylifera]	672116754	XM_008783326.1	319	5.8128e-164	PREDICTED: Phoenix dactylifera protein-tyrosine-phosphatase PTP1 (LOC103701311), transcript variant X1, mRNA
c149380_g1	1215	GhAFP-like	KT313762	40.34	119	58	4	423	76	241	349	8e-22	89	ABA INSENSITIVE FIVE BINDING PROTEIN	356504396	XP_003520982.1	235	9.47069e-20	PREDICTED: ninja-family protein AFP2-like [Glycine max]	--	--	--	--	--
c139294_g1	2445	GhKOR1	AY574906	79.01	605	119	6	233	2029	1	603	0	853	membrane-bound endo-1,4-β-glucanase	672166960	XP_008803421.1	2400	0	PREDICTED: endoglucanase 10-like [Phoenix dactylifera]	695026419	XM_009402231.1	666	0	PREDICTED: Musa acuminata subsp. malaccensis endoglucanase 10-like (LOC103984681), mRNA
c135347_g1	323	GmMFT	Glyma05g34030	69.57	92	28	0	48	323	19	110	2e-43	144	phosphatidyl ethanolamine binding protein	672128869	XP_008787928.1	406	1.25869e-48	PREDICTED: protein MOTHER of FT and TF 1-like [Phoenix dactylifera]	--	--	--	--	--
c135347_g2	444	GmMFT	Glyma05g34030	64.56	79	28	0	1	237	112	190	8e-30	110	phosphatidyl ethanolamine binding protein	695032761	XP_009403936.1	325	7.80923e-36	PREDICTED: protein MOTHER of FT and TF 1-like [Musa acuminata subsp. malaccensis]	--	--	--	--	--
c152045_g2	3966	HvCRY1b	DQ201153	71.84	696	177	8	1932	3965	8	702	0	984	CRYPTOCHROME	672134405	XP_008790851.1	2918	0	PREDICTED: cryptochrome-1-like [Phoenix dactylifera]	672164636	XM_008803981.1	879	0	PREDICTED: Phoenix dactylifera cryptochrome-1-like (LOC103716108), transcript variant X3, mRNA
c145277_g2	851	HvGAMYB	AAG22863	34.86	218	110	7	851	270	316	525	8e-12	65.9	MYB-R2R3 transcription factor	672137409	XP_008792432.1	381	2.66815e-39	PREDICTED: transcription factor GAMYB-like isoform X1 [Phoenix dactylifera]	--	--	--	--	--
c145277_g1	1497	HvGAMYB	AAG22863	50.48	315	136	5	606	1496	10	322	2e-95	303	MYB-R2R3 transcription factor	672137413	XP_008792434.1	969	3.38009e-122	PREDICTED: transcription factor GAMYB-like isoform X3 [Phoenix dactylifera]>gi|672137415|ref|XP_008792435.1| PREDICTED: transcription factor GAMYB-like isoform X3 [Phoenix dactylifera]>gi|672137417|ref|XP_008792436.1| PREDICTED: transcription factor GAMYB-like isoform X3 [Phoenix dactylifera]>gi|672137419|ref|XP_008792437.1| PREDICTED: transcription factor GAMYB-like isoform X3 [Phoenix dactylife…	695045330	XM_009412178.1	118	1.37214e-52	PREDICTED: Musa acuminata subsp. malaccensis transcription factor GAMYB-like (LOC103992471), transcript variant X3, mRNA
c138366_g1	1936	HvGAMYB	AAG22863	40.2	490	221	18	1749	463	42	520	3e-88	289	MYB-R2R3 transcription factor	672137409	XP_008792432.1	1247	2.45181e-161	PREDICTED: transcription factor GAMYB-like isoform X1 [Phoenix dactylifera]	586768094	XM_006855844.1	82	1.83537e-32	Amborella trichopoda hypothetical protein (AMTR_s00037p00177500) mRNA, complete cds
c134621_g1	1033	HvMCB1	AJ965495	62.1	124	38	3	185	532	36	158	4e-34	129	R1MYB transcription factor binding to CAB promoters	672158156	XP_008798808.1	520	1.53316e-60	PREDICTED: uncharacterized protein LOC103713598 [Phoenix dactylifera]	359476227	XM_002277640.2	89	1.23932e-36	PREDICTED: Vitis vinifera transcription factor MYB1R1-like (LOC100242268), mRNA
c131619_g1	1493	HvMCB1	AJ965495	55.48	146	54	3	135	539	13	158	2e-40	149	R1MYB transcription factor binding to CAB promoters	672158156	XP_008798808.1	580	1.66148e-67	PREDICTED: uncharacterized protein LOC103713598 [Phoenix dactylifera]	695071863	XM_009384750.1	84	1.08819e-33	PREDICTED: Musa acuminata subsp. malaccensis uncharacterized LOC103970821 (LOC103970821), mRNA
c124781_g2	1058	HvSAD	CAC85739	49.61	129	46	3	1058	687	164	278	2e-24	97.1	scutellum and aleurone-expressed DOF transcription factor	672133767	XP_008790518.1	427	1.53729e-46	PREDICTED: dof zinc finger protein DOF4.6-like [Phoenix dactylifera]	672133766	XM_008792296.1	86	5.91027e-35	PREDICTED: Phoenix dactylifera dof zinc finger protein DOF4.6-like (LOC103707706), mRNA
c124781_g1	1155	HvSAD	CAC85739	64.13	92	30	2	1153	887	164	255	1e-21	89.7	scutellum and aleurone-expressed DOF transcription factor	302143937	CBI23042.3	350	4.56092e-36	unnamed protein product [Vitis vinifera]	672133766	XM_008792296.1	92	2.98904e-38	PREDICTED: Phoenix dactylifera dof zinc finger protein DOF4.6-like (LOC103707706), mRNA
c149344_g1	1361	HvWRKY38	AY541586	45.19	270	86	6	304	942	83	347	8e-61	205	WRKY repressor	672159771	XP_008799651.1	714	6.92124e-88	PREDICTED: probable WRKY transcription factor 40 [Phoenix dactylifera]	672134043	XM_008792444.1	129	9.56335e-59	PREDICTED: Phoenix dactylifera probable WRKY transcription factor 40 (LOC103707788), transcript variant X2, mRNA
c149717_g1	1200	LeEXP4	AF059488	74.23	260	63	1	66	845	8	263	4e-144	408	expansin	694325407	XP_009353647.1	1181	7.0619e-160	PREDICTED: expansin-A6-like [Pyrus x bretschneideri]>gi|694447553|ref|XP_009349875.1| PREDICTED: expansin-A6-like [Pyrus x bretschneideri]	672122519	XM_008786372.1	413	0	PREDICTED: Phoenix dactylifera expansin-A4-like (LOC103703502), mRNA
c150256_g1	1854	LeGOLS-1	AF311943	58.54	205	73	2	1577	966	10	203	5e-75	239	galactinol synthase	672163811	XP_008801763.1	878	8.04103e-110	PREDICTED: galactinol synthase 2-like isoform X3 [Phoenix dactylifera]	672163810	XM_008803541.1	246	1.1953e-123	PREDICTED: Phoenix dactylifera galactinol synthase 2-like (LOC103715781), transcript variant X3, mRNA
c92004_g1	2572	LeMAN2	AF184238	28.05	303	171	11	2355	1540	47	333	6e-30	117	Endo-beta-mannanase	570966938	ETP30057.1	553	1.7491e-60	hypothetical protein F442_20880 [Phytophthora parasitica P10297]	531988639	HF679024.1	817	0	Fusarium fujikuroi IMI 58289 draft genome, chromosome FFUJ_chr02
c152788_g2	1586	LesaPME11580	JQ011281	60.74	405	142	5	1385	201	159	556	7e-176	512	pectin methylesterase	695020243	XP_009397166.1	1618	0	PREDICTED: pectinesterase-like [Musa acuminata subsp. malaccensis]	697163051	XM_009592043.1	51	2.55952e-15	PREDICTED: Nicotiana tomentosiformis pectinesterase 3-like (LOC104087536), partial mRNA
c151417_g3	1152	LsCEL1	KT258974	65.82	237	80	1	9	716	368	604	9e-96	302	cellulase	629123559	KCW87984.1	882	5.74691e-110	hypothetical protein EUGRSUZ_A00393 [Eucalyptus grandis]	586780251	XM_006858676.1	79	5.02375e-31	Amborella trichopoda hypothetical protein (AMTR_s00066p00128970) mRNA, complete cds
c131608_g1	766	LsERF1	BAO00821	78.57	56	12	0	113	280	79	134	3e-15	74.7	ETHYLENE RESPONSE FACTOR1 transcription factor	695009131	XP_009391184.1	270	3.49414e-26	PREDICTED: dehydration-responsive element-binding protein 2C-like [Musa acuminata subsp. malaccensis]	658033982	XM_008354287.1	43	3.38366e-11	PREDICTED: Malus x domestica ethylene-responsive transcription factor ERF008-like (LOC103416017), mRNA
c124918_g1	1127	MdSVPa	HM122599	68.16	223	68	3	121	783	1	222	2e-82	249	SHORT VEGETATIVE PHASE	58201617	AAW66885.1	723	1.49485e-91	MADS box transcription factor [Elaeis guineensis]	694374939	XM_009365985.1	70	4.94628e-26	PREDICTED: Pyrus x bretschneideri MADS-box protein JOINTLESS-like (LOC103954178), transcript variant X2, mRNA
c132345_g1	1214	MtKNOX4	Medtr5g011070	72.76	257	63	4	1078	323	23	277	2e-122	355	class II KNOTTED-like homeobox	694995664	XP_009389816.1	1088	3.27252e-145	PREDICTED: homeobox protein knotted-1-like 3 isoform X1 [Musa acuminata subsp. malaccensis]>gi|694995666|ref|XP_009389824.1| PREDICTED: homeobox protein knotted-1-like 3 isoform X2 [Musa acuminata subsp. malaccensis]	694995665	XM_009391549.1	269	1.27072e-136	PREDICTED: Musa acuminata subsp. malaccensis homeobox protein knotted-1-like 3 (LOC103976342), transcript variant X2, mRNA
c139154_g2	246	NnHSP17.5	ABK92179	61.25	80	28	2	246	16	6	85	1e-28	103	small heat shock protein	694412810	XP_009334702.1	284	5.54876e-31	PREDICTED: 17.1 kDa class II heat shock protein-like [Pyrus x bretschneideri]	--	--	--	--	--
c72120_g1	317	NnHSP17.5	ABK92179	54.9	51	21	2	150	1	1	50	6e-11	57	small heat shock protein	694412810	XP_009334702.1	158	3.04172e-12	PREDICTED: 17.1 kDa class II heat shock protein-like [Pyrus x bretschneideri]	--	--	--	--	--
c139154_g1	498	NnHSP17.5	ABK92179	68.57	35	11	0	429	325	97	131	4e-12	61.6	small heat shock protein	528913423	AGS48404.1	183	4.80507e-15	class II heat shock protein [Ammopiptanthus mongolicus]	376341421	JN819264.1	40	1.0004e-09	Musa acuminata AAA Group isolate Ma-CIIsHSP3 small heat shock protein mRNA, complete cds
c121076_g1	610	NnHSP17.5	ABK92179	71.43	112	31	1	2	334	45	156	5e-35	124	small heat shock protein	99033697	ABF61870.1	335	9.96773e-37	chaperone [Agave tequilana]	147820771	AM445422.2	74	1.56099e-28	Vitis vinifera contig VV78X249114.22, whole genome shotgun sequence
c126187_g1	492	NnMT3	EF421199	56.6	53	23	0	491	333	12	64	1e-12	61.2	Metallothionein	225346536	ACB10219.2	184	5.16752e-16	metallothionein-like protein [Elaeis guineensis]	554789533	AK427181.1	35	5.94316e-07	Brachypodium distachyon mRNA, clone: PL016C01-A-019_C19
c145645_g1	734	NnMT3	EF421199	78.13	32	7	0	97	192	3	34	3e-10	56.2	Metallothionein	2754853	AAB95220.1	176	1.71097e-14	metallothionein type I [Fritillaria agrestis]>gi|183013702|gb|ACC38380.1| metallothionein-like protein [Lilium formosanum]	554789533	AK427181.1	89	8.68389e-37	Brachypodium distachyon mRNA, clone: PL016C01-A-019_C19
c144356_g1	1293	NtβGluI	M60402	48.68	341	164	6	1213	209	12	347	3e-98	296	class I beta-1,3-glucanase	672130140	XP_008788591.1	1178	1.21797e-157	PREDICTED: putative glucan endo-1,3-beta-glucosidase GVI [Phoenix dactylifera]	--	--	--	--	--
c144807_g1	1434	NtβGluI	M60402	50.58	346	156	7	273	1274	3	345	6e-106	318	class I beta-1,3-glucanase	672182982	XP_008811753.1	977	1.10654e-126	PREDICTED: glucan endo-1,3-beta-glucosidase-like [Phoenix dactylifera]	--	--	--	--	--
c147318_g1	1442	NtβGluI	M60402	50.32	314	148	4	1235	312	35	346	2e-97	296	class I beta-1,3-glucanase	672182984	XP_008811754.1	987	5.12929e-128	PREDICTED: glucan endo-1,3-beta-glucosidase-like [Phoenix dactylifera]	--	--	--	--	--
c130170_g1	1677	OsHDA705	Os08g0344100	75.55	409	92	3	1675	455	43	445	0	650	RPD3/HDA1-type histone deacetylases	672135006	XP_008791162.1	1848	0	PREDICTED: histone deacetylase 6 isoform X2 [Phoenix dactylifera]	672135009	XM_008792942.1	622	0	PREDICTED: Phoenix dactylifera histone deacetylase 6 (LOC103708153), transcript variant X4, mRNA
c149153_g1	2694	OslecRK	KC131131	48.14	781	366	13	117	2399	20	781	0	699	lectin receptor-like kinase	672198115	XP_008777244.1	2223	0	PREDICTED: G-type lectin S-receptor-like serine/threonine-protein kinase RLK1 [Phoenix dactylifera]	--	--	--	--	--
c146108_g1	3062	OsLOX2	XM_015774323	60.81	860	323	7	242	2791	15	870	0	1071	type I lipoxygenase	672163701	XP_008801705.1	3645	0	PREDICTED: probable linoleate 9S-lipoxygenase 4 [Phoenix dactylifera]	672163700	XM_008803483.1	792	0	PREDICTED: Phoenix dactylifera probable linoleate 9S-lipoxygenase 4 (LOC103715746), mRNA
c129247_g1	998	OsMADS29	Q6H711	52.61	268	97	5	93	833	1	259	6e-80	248	MADS-box transcription factor	695012996	XP_009393272.1	770	5.24615e-99	PREDICTED: MADS-box transcription factor 29-like [Musa acuminata subsp. malaccensis]	--	--	--	--	--
c130716_g1	1345	OsPIP1;1	Q6EU94	88.3	188	22	0	2	565	101	288	9e-119	347	plasma membrane intrinsic protein	410832840	AFV92901.1	912	5.13651e-118	putative PIP-type aquaporin [Lolium perenne]	242388332	FP099961.1	291	8.31836e-149	Phyllostachys edulis cDNA clone: bphyst012d16, full insert sequence
c142134_g1	1445	OsPIP1;1	Q6EU94	87.99	283	30	1	298	1134	3	285	0	515	plasma membrane intrinsic protein	694994574	XP_009380931.1	1368	0	PREDICTED: aquaporin PIP1-1 [Musa acuminata subsp. malaccensis]	672127985	XM_008789252.1	357	0	PREDICTED: Phoenix dactylifera probable aquaporin PIP1-2 (LOC103705518), mRNA
c155890_g1	2201	OsPUL	AB012915	59.28	609	238	5	244	2043	11	618	0	765	Starch-debranching enzyme	326509331	BAJ91582.1	2057	0	predicted protein [Hordeum vulgare subsp. vulgare]	517312918	HF679025.1	1448	0	Fusarium fujikuroi IMI 58289 draft genome, chromosome FFUJ_chr03
c145361_g1	3336	OsPUL	AB012915	63.08	910	307	3	3004	359	79	987	0	1194	limit dextrinase	296085954	CBI31395.3	3488	0	unnamed protein product [Vitis vinifera]	672175315	XM_008809486.1	692	0	PREDICTED: Phoenix dactylifera pullulanase 1, chloroplastic (LOC103719990), mRNA
c132424_g1	515	OsqLTG3-1	Os03g0103300	76.19	84	20	0	193	444	100	183	3e-33	119	HPS_like	672127060	XP_008786990.1	314	2.0542e-34	PREDICTED: 14 kDa proline-rich protein DC2.15-like [Phoenix dactylifera]	672127063	XM_008788770.1	75	3.62555e-29	PREDICTED: Phoenix dactylifera 14 kDa proline-rich protein DC2.15-like (LOC103705145), mRNA
c132424_g2	765	OsqLTG3-1	Os03g0103300	78.82	85	18	0	221	475	99	183	6e-41	142	HPS_like	672177297	XP_008808738.1	366	5.7519e-41	PREDICTED: 14 kDa proline-rich protein DC2.15-like [Phoenix dactylifera]	115483323	NM_001071864.1	86	4.21915e-35	Oryza sativa Japonica Group Os10g0552600 (Os10g0552600) mRNA, complete cds
c139155_g1	1477	OsRACK1A	Os01g0686800	77.09	323	70	1	83	1039	6	328	0	517	receptor for activated C kinase 1	694998514	XP_009405003.1	1449	0	PREDICTED: guanine nucleotide-binding protein subunit beta-like protein [Musa acuminata subsp. malaccensis]	672111948	XM_008805049.1	382	0	PREDICTED: Phoenix dactylifera guanine nucleotide-binding protein subunit beta-like protein A (LOC103716866), mRNA
c148119_g1	1702	OsSCP46	AK104807	50.81	431	201	4	49	1338	47	467	4e-149	436	Serine carboxypeptidase	672133377	XP_008790305.1	1523	0	PREDICTED: serine carboxypeptidase-like 18 [Phoenix dactylifera]	115485304	NM_001074328.1	84	1.24418e-33	Oryza sativa Japonica Group Os11g0432900 (Os11g0432900) mRNA, complete cds
c121040_g1	1110	PhXET/H	KM034907	60.87	230	88	2	926	240	5	233	9e-105	306	Xyloglucan endo-transglycosylase/hydrolase	340396652	AEK32594.1	1285	1.34708e-175	xyloglucan endotransglucosylase/hydrolase [Tagetes patula]	695054380	XM_009417044.1	280	8.89434e-143	PREDICTED: Musa acuminata subsp. malaccensis probable xyloglucan endotransglucosylase/hydrolase protein 7 (LOC103996187), mRNA
c132815_g1	1438	PhXET/H	KM034907	82.13	235	42	0	939	235	5	239	3e-146	422	Xyloglucan endo-transglycosylase/hydrolase	672183688	XP_008812130.1	1359	0	PREDICTED: probable xyloglucan endotransglucosylase/hydrolase protein B [Phoenix dactylifera]	672202664	XM_008780219.1	488	0	PREDICTED: Phoenix dactylifera probable xyloglucan endotransglucosylase/hydrolase (LOC103698229), mRNA
c163997_g1	475	PpBiP1-like	ppa002489m	66.67	69	23	0	209	3	23	91	4e-27	101	binding immunoglobulin protein	546324895	XP_005718499.1	276	2.8965e-26	unnamed protein product [Chondrus crispus]>gi|507115101|emb|CDF38594.1| unnamed protein product [Chondrus crispus]	531988639	HF679024.1	243	1.35227e-122	Fusarium fujikuroi IMI 58289 draft genome, chromosome FFUJ_chr02
c142133_g1	783	PpBiP1-like	ppa002489m	78.29	129	28	0	2	388	519	647	2e-48	164	binding immunoglobulin protein	38564723	AAR23801.1	425	4.37347e-49	putative luminal binding protein precursor [Helianthus annuus]	573921272	XM_006648166.1	218	1.80881e-108	PREDICTED: Oryza brachyantha luminal-binding protein 2-like (LOC102704311), mRNA
c152041_g1	2360	PpBiP1-like	ppa002489m	91.06	649	56	1	2183	237	21	667	0	1160	binding immunoglobulin protein	695018401	XP_009396163.1	3046	0	PREDICTED: luminal-binding protein 2-like [Musa acuminata subsp. malaccensis]	162457722	NM_001112423.1	931	0	Zea mays Binding protein homolog1 (bip1), mRNA >gnl|BL_ORD_ID|187380 Zea mays lumenal binding protein cBiPe2 mRNA, complete cds
c138518_g1	1297	PpbZIP60-like	ppa008311m	42.71	199	84	6	350	856	59	257	1e-27	105	basic leucine zipper domain (bZIP) transcription factor	695000410	XP_009411586.1	393	5.70598e-41	PREDICTED: bZIP transcription factor 60 [Musa acuminata subsp. malaccensis]	672191324	XM_008777258.1	115	5.51695e-51	PREDICTED: Phoenix dactylifera bZIP transcription factor 60 (LOC103695833), mRNA
c146067_g3	805	PpCBF1	HM992943	49.03	206	79	7	37	237	694	140	7e-52	173	C-repeat binding factor (CBF/DREB) transcriptional activator	460332881	AGH08950.1	599	1.29619e-74	ethylene responsive transcription factor [Elaeis guineensis]	322803517	AB516406.1	67	1.62332e-24	Arabis serrata mRNA for C-repeat binding factor, AsCBF1, partial cds
c140090_g1	856	PpCBF1	HM992943	57.63	118	44	4	47	394	31	144	1e-22	87.8	C-repeat binding factor (CBF/DREB) transcriptional activator	460332881	AGH08950.1	332	8.62505e-35	ethylene responsive transcription factor [Elaeis guineensis]	568874434	XM_006490258.1	63	2.89607e-22	PREDICTED: Citrus sinensis dehydration-responsive element-binding protein 1D-like (LOC102618196), mRNA
c153048_g2	913	PpCBF1	HM992943	46.91	194	77	3	184	687	43	236	4e-52	168	C-repeat binding factor (CBF/DREB) transcriptional activator	672174861	XP_008807522.1	617	6.62341e-77	PREDICTED: dehydration-responsive element-binding protein 1F-like [Phoenix dactylifera]	--	--	--	--	--
c146067_g4	1548	PpCBF1	HM992943	49.52	208	79	8	1353	793	35	237	2e-51	171	C-repeat binding factor (CBF/DREB) transcriptional activator	460332881	AGH08950.1	673	1.73654e-82	ethylene responsive transcription factor [Elaeis guineensis]	322803521	AB516408.1	78	2.44438e-30	Arabis serrata mRNA for C-repeat binding factor, AsCBF3, partial cds
c140591_g1	1456	PpNF-YA4-like	ppa011627m	54.63	205	72	5	388	969	1	195	3e-61	196	CCAAT-binding transcription factor (CBF-B/NF-YA) subunit B	672202582	XP_008778422.1	640	6.29768e-78	PREDICTED: nuclear transcription factor Y subunit A-7-like isoform X3 [Phoenix dactylifera]	--	--	--	--	--
c88360_g1	1935	PpNF-YB3-like	ppa011714m	71.58	95	27	0	1064	780	22	116	2e-44	152	Histone-like transcription factor (CBF/NF-Y) and archaeal histone	672169972	XP_008805034.1	419	3.09142e-45	PREDICTED: nuclear transcription factor Y subunit B-like isoform X1 [Phoenix dactylifera]	517312918	HF679025.1	524	0	Fusarium fujikuroi IMI 58289 draft genome, chromosome FFUJ_chr03
c142696_g1	1008	PpNF-YC2-like	ppa010147m	65.31	147	45	2	662	240	84	230	6e-66	206	Histone-like transcription factor (CBF/NF-Y) and archaeal histone	672192271	XP_008775725.1	612	1.03548e-74	PREDICTED: nuclear transcription factor Y subunit C-2-like [Phoenix dactylifera]>gi|672192275|ref|XP_008775726.1| PREDICTED: nuclear transcription factor Y subunit C-2-like [Phoenix dactylifera]>gi|672192279|ref|XP_008775727.1| PREDICTED: nuclear transcription factor Y subunit C-2-like [Phoenix dactylifera]>gi|672192283|ref|XP_008775728.1| PREDICTED: nuclear transcription factor Y subunit C-2-lik…	357139920	XM_003571475.1	90	3.35953e-37	PREDICTED: Brachypodium distachyon nuclear transcription factor Y subunit C-2-like (LOC100825213), mRNA
c111863_g1	1626	PrCYP707A1	JQ838174	69.89	93	28	0	2	280	313	405	2e-41	137	ABA 8'-hydroxylase	567947125	ETK72918.1	300	5.59259e-27	hypothetical protein L915_20070 [Phytophthora parasitica]	517322946	HF679031.1	714	0	Fusarium fujikuroi IMI 58289 draft genome, chromosome FFUJ_chr09
c139767_g1	2348	PrCYP707A1	JQ838174	68.36	414	126	2	2180	939	25	433	0	620	ABA 8'-hydroxylase	672156534	XP_008797969.1	1801	0	PREDICTED: abscisic acid 8'-hydroxylase 1 [Phoenix dactylifera]	672204185	XM_008780624.1	479	0	PREDICTED: Phoenix dactylifera abscisic acid 8'-hydroxylase 1-like (LOC103698590), mRNA
c132305_g1	896	PsAGA1	EF433424	30.37	135	83	5	894	496	650	775	4e-15	68.9	ALKALINE alpha-GALACTOSIDASE	672173815	XP_008807046.1	460	3.07441e-49	PREDICTED: probable galactinol--sucrose galactosyltransferase 6 [Phoenix dactylifera]	--	--	--	--	--
c139989_g2	1092	PsAPX	M93051	86.8	250	33	0	40	789	1	250	4e-146	418	ascorbate peroxidase	212896802	ACJ38537.1	1113	2.6648e-150	ascorbate peroxidase [Oncidium hybrid cultivar]	695038857	XM_009408674.1	323	1.09199e-166	PREDICTED: Musa acuminata subsp. malaccensis L-ascorbate peroxidase, cytosolic-like (LOC103989729), mRNA
c139989_g1	1186	PsAPX	M93051	83.2	250	42	0	102	851	1	250	7e-151	431	ascorbate peroxidase	672120776	XP_008783664.1	1193	7.40756e-162	PREDICTED: L-ascorbate peroxidase 1, cytosolic isoform X1 [Phoenix dactylifera]>gi|672120778|ref|XP_008783667.1| PREDICTED: L-ascorbate peroxidase 1, cytosolic isoform X2 [Phoenix dactylifera]	669131970	KJ766305.1	184	2.21238e-89	Zostera marina ascorbate peroxidase mRNA, complete cds
c42930_g1	1781	PsAPX	M93051	45.35	258	117	6	679	1446	11	246	2e-62	203	ascorbate peroxidase	545362116	XP_005646302.1	936	1.31432e-118	heme peroxidase [Coccomyxa subellipsoidea C-169]>gi|384248274|gb|EIE21758.1| heme peroxidase [Coccomyxa subellipsoidea C-169]	517309970	HF679023.1	1148	0	Fusarium fujikuroi IMI 58289 draft genome, chromosome FFUJ_chr01
c107293_g1	446	PsGAL1	CAF34023	56.18	89	38	1	1	264	315	403	7e-31	109	leaf development by functioning in cell wall loosening and expansion.	672161260	XP_008800438.1	372	1.57519e-40	PREDICTED: alpha-galactosidase [Phoenix dactylifera]	--	--	--	--	--
c124082_g1	596	PsGAL1	CAF34023	69.7	198	60	0	1	594	61	258	4e-103	301	ACIDIC alpha-GALACTOSIDASE	566215969	XP_006372279.1	908	2.23196e-119	hypothetical protein POPTR_0018s14920g [Populus trichocarpa]>gi|550318810|gb|ERP50076.1| hypothetical protein POPTR_0018s14920g [Populus trichocarpa]	--	--	--	--	--
c128662_g1	971	PsGAL1	CAF34023	54.55	99	42	2	2	289	306	404	5e-21	85.9	ACIDIC alpha-GALACTOSIDASE	672161260	XP_008800438.1	300	1.45386e-28	PREDICTED: alpha-galactosidase [Phoenix dactylifera]	--	--	--	--	--
c139282_g1	1609	PsGAL1	CAF34023	63.49	367	131	2	1439	348	37	403	2e-173	500	ACIDIC alpha-GALACTOSIDASE	672161260	XP_008800438.1	1577	0	PREDICTED: alpha-galactosidase [Phoenix dactylifera]	34765754	AY374437.1	240	2.23888e-120	Petunia x hybrida alpha-galactosidase mRNA, partial cds
c113903_g1	2017	PsGRcm	X90996	41.1	472	247	11	564	1946	75	526	2e-108	343	glutathione reductase	212276200	NP_001130842.1	1256	8.99555e-165	uncharacterized protein LOC100191946 [Zea mays]>gi|194690252|gb|ACF79210.1| unknown [Zea mays]	324039607	AB617703.1	1236	0	Fusarium oxysporum glrA gene for glutathione reductase, complete cds, strain: JCM 11502
c146815_g1	2032	PsGRcm	X90996	80.3	467	92	0	1852	452	69	535	0	816	glutathione reductase	672144327	XP_008796062.1	2314	0	PREDICTED: glutathione reductase, chloroplastic [Phoenix dactylifera]>gi|672144329|ref|XP_008796063.1| PREDICTED: glutathione reductase, chloroplastic [Phoenix dactylifera]	672144328	XM_008797841.1	759	0	PREDICTED: Phoenix dactylifera glutathione reductase, chloroplastic (LOC103711614), transcript variant X5, mRNA
c138980_g1	606	PsNIP-1	CAB45652	62.75	51	19	0	606	454	181	231	3e-18	73.9	NOD26-like intrinsic protein	694995537	XP_009389176.1	303	9.62013e-31	PREDICTED: probable aquaporin NIP5-1 [Musa acuminata subsp. malaccensis]	--	--	--	--	--
c150255_g1	1122	PsNIP-1	CAB45652	69.26	231	70	1	150	839	37	267	6e-108	315	NOD26-like intrinsic protein	672140685	XP_008794153.1	980	2.17619e-129	PREDICTED: aquaporin NIP1-1-like [Phoenix dactylifera]	326514451	AK365010.1	173	2.72209e-83	Hordeum vulgare subsp. vulgare mRNA for predicted protein, complete cds, clone: NIASHv2030D18
c144859_g1	920	PsOEP16.2	JN859826	71.53	144	41	0	205	636	1	144	7e-61	194	plastid outer envelope protein of 16 kDa	697159832	XP_009588682.1	603	1.17146e-75	PREDICTED: outer envelope pore protein 16, chloroplastic [Nicotiana tomentosiformis]	694437993	XM_009347716.1	87	1.42182e-35	PREDICTED: Pyrus x bretschneideri outer envelope pore protein 16, chloroplastic-like (LOC103937762), transcript variant X2, mRNA
c129037_g2	1173	PsOEP16.2	JN859826	68.15	157	47	1	971	510	26	182	1e-64	208	plastid outer envelope protein of 16 kDa	672125642	XP_008786243.1	617	3.59646e-76	PREDICTED: outer envelope pore protein 16-2, chloroplastic-like [Phoenix dactylifera]	672115879	XM_008782871.1	167	6.16849e-80	PREDICTED: Phoenix dactylifera outer envelope pore protein 16-2, chloroplastic-like (LOC103700963), mRNA
c139281_g1	3511	PsRBR1	AB012024	64.72	992	327	12	243	3173	4	987	0	1210	retinoblastoma-related 2	672180844	XP_008810623.1	3940	0	PREDICTED: retinoblastoma-related protein [Phoenix dactylifera]	672180843	XM_008812401.1	1111	0	PREDICTED: Phoenix dactylifera retinoblastoma-related protein (LOC103721997), mRNA
c138440_g1	3646	PsRBR1	AB012024	61.72	1032	362	14	3352	326	4	1025	0	1163	retinoblastoma-related protein	672180844	XP_008810623.1	3750	0	PREDICTED: retinoblastoma-related protein [Phoenix dactylifera]	672180843	XM_008812401.1	968	0	PREDICTED: Phoenix dactylifera retinoblastoma-related protein (LOC103721997), mRNA
c134381_g1	1004	PsSOD	AB087845	74.17	151	38	1	802	353	1	151	5e-67	211	superoxide dismutase	164654158	ABY65355.1	591	3.0084e-73	copper/zinc-superoxide dismutase [Litchi chinensis]>gi|436805717|gb|AGB58021.1| copper/zinc-superoxide dismutase 4 [Litchi chinensis]>gi|645170755|gb|AIB06350.1| copper/zinc-superoxide dismutase 4 variant [Litchi chinensis]>gi|645170757|gb|AIB06351.1| copper/zinc-superoxide dismutase 4 variant 1 [Litchi chinensis]	672161412	XM_008802301.1	231	1.39003e-115	PREDICTED: Phoenix dactylifera superoxide dismutase [Cu-Zn]-like (LOC103714865), transcript variant X2, mRNA
c127486_g1	1188	PsSOD	AB087845	64.03	139	50	0	295	711	12	150	6e-59	186	superoxide dismutase	59797458	AAX07164.1	753	7.65969e-96	superoxide dismutase [Lilium hybrid cultivar]	672114910	XM_008780868.1	305	1.20805e-156	PREDICTED: Phoenix dactylifera superoxide dismutase [Cu-Zn], chloroplastic (LOC103698816), mRNA
c132490_g2	1222	PsSOD	AB087845	70	70	21	0	1222	1013	82	151	3e-25	102	superoxide dismutase	378532207	AFC17494.1	343	7.87538e-36	copper/zinc superoxide dismutase 1 [Musa acuminata AAA Group]	--	--	--	--	--
c244646_g1	1362	PsSOD	AB087845	57.52	153	63	2	530	988	1	151	2e-49	162	superoxide dismutase	302798056	XP_002980788.1	461	1.42544e-52	hypothetical protein SELMODRAFT_233596 [Selaginella moellendorffii]>gi|300151327|gb|EFJ17973.1| hypothetical protein SELMODRAFT_233596 [Selaginella moellendorffii]	517318535	HF679028.1	357	0	Fusarium fujikuroi IMI 58289 draft genome, chromosome FFUJ_chr06
c134306_g1	1192	PsTIP1-1	CAB45653	76.49	251	57	2	67	816	1	250	1e-105	310	tonoplast intrinsic protein	672162785	XP_008801219.1	1008	7.60466e-134	PREDICTED: probable aquaporin TIP1-1 [Phoenix dactylifera]	695046991	XM_009413084.1	373	0	PREDICTED: Musa acuminata subsp. malaccensis probable aquaporin TIP1-1 (LOC103993130), mRNA
c26817_g1	472	PsTPE4A	CAA06243	57	100	40	3	177	470	44	142	1e-29	105	thiol-protease	571026230	CCW72556.1	371	9.11414e-41	KDEL cysteine protease, partial [Lilium longiflorum]	--	--	--	--	--
c60573_g2	965	PsTPE4A	CAA06243	71.1	218	61	2	964	314	144	360	7e-103	310	thiol-protease	571026230	CCW72556.1	904	1.024e-117	KDEL cysteine protease, partial [Lilium longiflorum]	115484972	NM_001074162.1	163	8.43709e-78	Oryza sativa Japonica Group Os11g0255300 (Os11g0255300) mRNA, complete cds
c153006_g1	2835	PsTPE4A	CAA06243	68.24	340	101	4	2650	1640	25	360	3e-149	450	thiol-protease	586752228	XP_006852216.1	1312	2.27053e-170	hypothetical protein AMTR_s00049p00133800 [Amborella trichopoda]>gi|548855820|gb|ERN13683.1| hypothetical protein AMTR_s00049p00133800 [Amborella trichopoda]	565433601	XM_006280624.1	111	2.04592e-48	Capsella rubella hypothetical protein (CARUB_v10026650mg) mRNA, complete cds
c56049_g1	1539	PtICL12	U39454	55.14	457	200	3	184	1539	13	469	1e-165	486	isocitrate lyase	326491633	BAJ94294.1	2346	0	predicted protein [Hordeum vulgare subsp. vulgare]	326491632	AK363090.1	615	0	Hordeum vulgare subsp. vulgare mRNA for predicted protein, complete cds, clone: NIASHv2012K17
c152157_g1	1641	PtICL12	U39454	54.7	457	202	3	1358	3	14	470	4e-170	498	isocitrate lyase	326491633	BAJ94294.1	1858	0	predicted protein [Hordeum vulgare subsp. vulgare]	62953147	AJ698902.1	1240	0	Fusarium fujikuroi mRNA for isocitrate lyase, clone gsr3
c153237_g1	2397	PtICL8	U39807	76.64	578	128	3	341	2059	5	580	0	875	isocitrate lyase	659111665	XP_008455845.1	2487	0	PREDICTED: isocitrate lyase [Cucumis melo]	695057905	XM_009418974.1	579	0	PREDICTED: Musa acuminata subsp. malaccensis isocitrate lyase (LOC103997675), mRNA
c150772_g2	3293	SlAPX	AF413573	74.79	353	84	2	51	1100	71	421	0	561	thylakoid-bound ascorbate peroxidase	567883337	XP_006434227.1	1549	0	hypothetical protein CICLE_v10001194mg [Citrus clementina]>gi|557536349|gb|ESR47467.1| hypothetical protein CICLE_v10001194mg [Citrus clementina]	672175218	XM_008809434.1	420	0	PREDICTED: Phoenix dactylifera probable L-ascorbate peroxidase 6, chloroplastic (LOC103719946), mRNA
c138952_g2	792	Sl-ERF2	AAO34704	44.17	120	61	2	750	403	1	118	2e-18	83.2	ethylene responsive factor 5	672132643	XP_008789907.1	280	1.93994e-27	PREDICTED: ethylene-responsive transcription factor ERF071-like [Phoenix dactylifera]	--	--	--	--	--
c138952_g1	864	Sl-ERF2	AAO34704	75.47	53	10	1	592	443	71	123	7e-13	60.5	ethylene responsive factor 5	672132643	XP_008789907.1	235	5.07266e-21	PREDICTED: ethylene-responsive transcription factor ERF071-like [Phoenix dactylifera]	672122861	XM_008786552.1	86	4.79055e-35	PREDICTED: Phoenix dactylifera ethylene-responsive transcription factor RAP2-3-like (LOC103703635), mRNA
c150816_g1	1355	SlZFP2	NM_001328428	81.08	37	7	0	1280	1170	39	75	7e-13	67.8	zinc finger transcription factor	672170694	XP_008805413.1	204	8.2061e-17	PREDICTED: zinc finger protein 3-like [Phoenix dactylifera]	672176338	XM_008810019.1	52	6.06326e-16	PREDICTED: Phoenix dactylifera zinc finger protein 1-like (LOC103720355), mRNA
c146070_g1	2174	TaAIP2A	FJ640556	62.21	307	107	3	26	323	159	1079	2e-119	365	ABI3-interacting protein	672150786	XP_008797364.1	1203	2.3412e-157	PREDICTED: E3 ubiquitin-protein ligase AIP2 isoform X1 [Phoenix dactylifera]	645227614	XM_008222384.1	103	4.37639e-44	PREDICTED: Prunus mume E3 ubiquitin-protein ligase AIP2 (LOC103320672), mRNA
c145537_g1	1894	TaCPIII	P11515	73.33	465	122	1	239	1633	27	489	0	738	carboxypeptidase III	695070229	XP_009382132.1	2160	0	PREDICTED: serine carboxypeptidase-like [Musa acuminata subsp. malaccensis]	672171299	XM_008807496.1	575	0	PREDICTED: Phoenix dactylifera serine carboxypeptidase-like (LOC103718598), mRNA
c26885_g1	1911	TaCPIII	P11515	37.98	416	233	13	533	1744	80	482	2e-80	266	carboxypeptidase III	676385313	XP_009035935.1	824	2.43342e-100	hypothetical protein AURANDRAFT_58883 [Aureococcus anophagefferens]>gi|323454038|gb|EGB09909.1| hypothetical protein AURANDRAFT_58883 [Aureococcus anophagefferens]	517312918	HF679025.1	1174	0	Fusarium fujikuroi IMI 58289 draft genome, chromosome FFUJ_chr03
c109869_g1	3161	TaCPIII	P11515	25.19	393	244	15	1	1158	131	480	8e-22	93.6	carboxypeptidase III	326526693	BAK00735.1	590	1.79342e-62	predicted protein [Hordeum vulgare subsp. vulgare]	517323984	HF679032.1	812	0	Fusarium fujikuroi IMI 58289 draft genome, chromosome FFUJ_chr10
c143264_g1	973	TaHSP26	AF097657	50.57	174	63	4	222	674	57	230	1e-46	161	nuclear-encoded chloroplast small heat shock protein	672183211	XP_008811876.1	473	1.02798e-54	PREDICTED: small heat shock protein, chloroplastic [Phoenix dactylifera]	242041572	XM_002468136.1	54	3.33177e-17	Sorghum bicolor hypothetical protein, mRNA
c105857_g1	1146	TaHSP26	AF097657	34.55	165	89	2	375	836	86	242	3e-30	111	nuclear-encoded chloroplast small heat shock protein	596210176	XP_007223849.1	626	1.03624e-76	hypothetical protein PRUPE_ppa010762mg [Prunus persica]>gi|462420785|gb|EMJ25048.1| hypothetical protein PRUPE_ppa010762mg [Prunus persica]	--	--	--	--	--
c136975_g1	428	TaL1LA	AIZ68332	45.57	79	43	0	272	36	16	94	3e-21	81.3	LEAFY COTYLEDON21	694399447	XP_009374852.1	237	3.44303e-22	PREDICTED: nuclear transcription factor Y subunit B-3 [Pyrus x bretschneideri]	--	--	--	--	--
c121366_g1	793	TaPM19-A2	KP844890	68.18	176	43	3	84	575	1	175	1e-56	183	Plasma Membrane 19 family	695047033	XP_009411381.1	551	5.34381e-68	PREDICTED: uncharacterized protein LOC103993147 [Musa acuminata subsp. malaccensis]	--	--	--	--	--
c144009_g1	986	TaSDR1B	KF021991	52.75	182	71	5	769	248	142	316	7e-45	159	seed dormancy gene	695000966	XP_009413661.1	556	3.89038e-66	PREDICTED: uncharacterized protein LOC103994922 [Musa acuminata subsp. malaccensis]	--	--	--	--	--
Note: Arabidopsis homologs of P.polyphylla Unigenes were best hits among blastx results on Arabidopsis protein database. Other plant homologs were based on Blastx and Tblastn results using known genes listed in Table S14. Since one or few members for a particular plant genes were collected, the best hits of Blastp results on Arabidopsis protome using genes from Table S14 were used to determine th…
