# Supplementary material for: Comparative transcriptomic analysis reveals genes regulating the germination of morphophysiologically dormant Paris polyphylla seeds during a warm stratification
Source: PLoS One. 2019 Feb 21;14(2):e0212514. doi: 10.1371/journal.pone.0212514 (PMC6383930; doi:10.1371/journal.pone.0212514)
Supplement: S17 Table — (XLSX) [file pone.0212514.s023.xlsx]

## Sheet: Sheet1
S17 Table. Differential expression of putative P. polyphylla unigenes homologous to known plant seed germination/dormancy-related genes in different tissues.
Unigene ID	DEG among Seed, StL and Root*	Gene name	Gene ID in NCBI	fpkm(Seed)	fpkm(S_Str)	fpkm(S_Ger)	fpkm(StL)	fpkm(Root)	% max.FPKM (Seed)	% max.FPKM (S-Str)	% max.FPKM (S-Ger)	%max.FPKM (StL)	%max.FPKM (Root)	UP_DOWN_REGULATION(Seed vs S_Str)	log2ratio(Seed vs S_Str)	q value(Seed vs S_Str)	UP_DOWN_REGULATION(S_Str vs S_Ger)	log2ratio(S_Str vs S_Ger)	q value(S_Str vs S_Ger)	UP_DOWN_REGULATION(Seed vs S_Ger)	log2ratio(Seed vs S_Ger)	q value(Seed vs S_Ger)	UP_DOWN_REGULATION(Seed vs StL)	log2ratio(Seed vs StL)	q value(Seed vs StL)	UP_DOWN_REGULATION(S_Ger vs Root)	log2ratio(S_Ger vs Root)	q value(S_Ger vs Root)	UP_DOWN_REGULATION(S_Ger vs StL)	log2ratio(S_Ger vs StL)	q value(S_Ger vs StL)	UP_DOWN_REGULATION(S_Str vs StL)	log2ratio(S_Str vs StL)	q value(S_Str vs StL)	UP_DOWN_REGULATION(StL vs Root)	log2ratio(StL vs Root)	q value(StL vs Root)	UP_DOWN_REGULATION(S_Str vs Root)	log2ratio(S_Str vs Root)	q value(S_Str vs Root)	UP_DOWN_REGULATION(Seed vs Root)	log2ratio(Seed vs Root)	q value(Seed vs Root)
c117784_g1		AcSOC1i	KP407155	0	5.7	63.44	0	0	0	8.98487	100	0	0				UP	3.3934	0.00072484	UP	5.3847	9.4634e-05				DOWN	-5.339	8.249e-05	DOWN	-5.3714	7.6639e-05
c150278_g3	c150278_g3	AcSOC1i	KP407155	0	0	0	17.84	8.57	0	0	0	100	48.0381										UP	5.0729	0.00070576		4.0222	0.063052	UP	5.0376	0.00058455	UP	4.9452	0.00030373		-1.1099	0.56075		3.9324	0.036807		3.9499	0.066135
c134409_g1		AhCPI	DQ792503	624.38	292.11	162.13	533.04	905.37	68.9641	32.2642	17.9076	58.8754	100		-0.72843	1.3545e-23		-0.96719	1.8482e-09	DOWN	-1.8439	4.278e-61		-0.14017	0.42202	UP	2.5343	3.0934e-130	UP	1.6989	1.0624e-47		0.61433	1.9681e-15		0.70845	2.1404e-22	UP	1.4551	3.1176e-73		0.4802	2.5066e-14
c122772_g1		APUM9	At1g35730	0.01	9.11	1.68	0	0.04	0.109769	100	18.4413	0	0.439078	UP	11.062	1.106e-12	DOWN	-2.505	2.5024e-11	UP	8.4085	0.0028271				DOWN	-5.3934	0.00076898	DOWN	-5.0218	0.00083514	DOWN	-7.5518	2.8869e-19				DOWN	-8.0105	2.299e-18		2.8049	0.99601
c145194_g1	c145194_g1	AtABCG25	At1g71960	37.25	24.7	13.92	61.1	12.38	60.9656	40.4255	22.7823	100	20.2619		-0.17225	0.42817		-0.91844	0.12514	DOWN	-1.239	0.00058752		0.77114	0.011816		-0.15786	0.9957	UP	2.0053	2.2561e-12		0.96945	4.8317e-06	DOWN	-2.2901	7.721e-14		-1.1884	0.019751	DOWN	-1.6071	7.6022e-05
c130926_g1		AtABF1	At1g49720	41.63	32.99	44.92	52.53	87.99	47.3122	37.4929	51.0513	59.7	100		-0.033425	0.99842		0.36741	0.99565		0.18571	0.99601		0.38682	0.99721		1.0215	0.061531		0.1963	0.99781		0.44631	0.55102		0.69819	0.23682	UP	1.2768	0.0021215		0.99692	0.032476
c138582_g1	c138582_g1	AtABF2	At1g45249	15.01	31.92	35.27	19.48	94.62	15.8635	33.7349	37.2754	20.5876	100		1.4191	0.012579		0.039991	0.99565		1.3108	0.0077048		0.28855	0.99721	UP	1.3268	3.1333e-07		-1.0271	0.040536		-1.1045	0.065343	UP	2.2268	6.4547e-16	UP	1.2547	1.9346e-08	UP	2.4273	6.0564e-18
c145801_g1	c145801_g1	AtABI3	At3g24650	19.93	13.95	1.13	0	0.16	100	69.995	5.66984	0	0.80281		-0.22971	0.49116	DOWN	-3.694	7.6791e-07	DOWN	-4.072	1.2522e-10	DOWN	-6.6507	1.4952e-11		-2.75	0.73758				DOWN	-6.2672	1.2712e-08				DOWN	-6.556	1.7535e-08	DOWN	-7.0322	2.0699e-11
c144660_g1	c144660_g1	AtABI5	At2g36270	1769.34	27.01	16.03	3.73	95.43	100	1.52656	0.905988	0.210813	5.39354	DOWN	-5.7511	0		-0.78479	0.55885	DOWN	-6.6842	0	DOWN	-8.7974	0	UP	2.6144	4.5465e-17		-2.118	0.020739	DOWN	-3.0202	1.7379e-05	UP	4.6054	3.1843e-27	UP	1.7176	9.4446e-12	DOWN	-4.28	0
c134415_g2	c134415_g2	AtAFP3	At3g29575	52.53	41.28	16.28	5.97	46.61	100	78.5837	30.9918	11.3649	88.7302		0.0050866	0.99842		-1.3193	0.052336	DOWN	-1.4625	0.0043603	DOWN	-2.9687	5.6003e-07		1.3618	0.022839		-1.511	0.26598	DOWN	-2.9477	1.3848e-05	UP	2.7459	8.4449e-06		-0.06947	0.99448		-0.31086	0.99601
c140816_g2		AtAFZ2	At5g24800	18.03	9.68	23.95	14.7	4.83	75.2818	40.4175	100	61.3779	20.167		-0.59536	0.50901		1.2313	0.12519		0.48765	0.99601		-0.27672	0.99721	DOWN	-2.2836	0.0026083		-0.76918	0.68509		0.3447	0.99643		-1.6414	0.19855		-1.1644	0.67227		-2.0062	0.049162
c190768_g1		AtAGB1	At4g34460	0.02	28.85	6.08	0	0.29	0.0693241	100	21.0745	0	1.0052	UP	10.652	2.9895e-10	DOWN	-2.3152	9.0934e-08		8.1888	0.006602				DOWN	-4.3663	0.0037348	DOWN	-4.8021	0.0028989	DOWN	-7.1423	5.7003e-15				DOWN	-6.7936	4.0892e-15		3.6123	0.99601
c116466_g1		AtAHK2	At5g35750	0	9.45	2.24	0	0.15	0	100	23.7037	0	1.5873	UP	6.1283	1.0783e-07	DOWN	-2.1308	0.0017231		3.9571	0.10143					-3.7304	0.08725		-3.9438	0.08339	DOWN	-6.0996	9.8018e-08				DOWN	-5.9733	1.1088e-07
c150507_g1	c150507_g1	AtAHK3	At1g27320	15.41	7.75	14.62	34.51	9.3	44.6537	22.4573	42.3645	100	26.9487		-0.69639	0.017203		0.85479	0.055565		0.010121	0.99601	UP	1.1923	3.8434e-06		-0.63565	0.23288	UP	1.1774	1.2013e-06	UP	1.9148	4.8296e-15	DOWN	-1.94	1.6711e-12		0.10709	0.99448		-0.83577	0.17525
c18449_g1		AtAHK3	At1g27320	0	4.36	1.02	0	0.09	0	100	23.3945	0	2.06422	UP	5.4222	7.7331e-05		-2.1701	0.026781								-3.4	0.33012				DOWN	-5.3935	7.0945e-05				DOWN	-5.6822	6.8729e-05
c151946_g1	c151946_g1	AtAHK4/CRE1	At2g01830	16.5	7.27	9.39	1.56	3.6	100	44.0606	56.9091	9.45455	21.8182		-0.73989	0.32349		0.34232	0.99565		-0.54585	0.99601	DOWN	-3.6644	0.00056399		-1.7049	0.19308		-3.1234	0.020587		-2.8984	0.066129		1.2915	0.9993		-1.4746	0.4532		-2.461	0.011166
c153218_g1	c153218_g1	AtAHK4/CRE1	At2g01830	24.65	11.76	29.96	10.87	18.51	82.2764	39.2523	100	36.2817	61.7824		-0.78304	0.00023562	UP	1.2799	5.6314e-07		0.3486	0.99173	DOWN	-1.1469	9.8147e-05		-0.66539	0.015663	DOWN	-1.5003	5.393e-08		-0.33779	0.99643		0.70795	0.056995		0.50248	0.083916		-0.52703	0.47678
c103785_g1		AtAHK5	At5g10720	0.03	20.09	3.5	0	0.1	0.149328	100	17.4216	0	0.49776	UP	9.8791	2.5337e-13	DOWN	-2.599	2.0203e-10	UP	7.1319	0.0049055				DOWN	-5.1167	0.0033667	DOWN	-4.7451	0.0038817	DOWN	-7.3691	3.1626e-17				DOWN	-7.8278	1.7709e-16		1.8049	0.99601
c1038_g1		AtAHK5	At5g10720	0	3.73	0.69	0	0.03	0	100	18.4987	0	0.80429	UP	5.2776	0.00021516		-2.5081	0.018291								-4.5024	0.42487				DOWN	-5.2489	0.00019765				DOWN	-7.1226	0.00024648
c149374_g1		AtAHK5	At5g10720	2.23	6.08	2.54	0.36	0.14	36.6776	100	41.7763	14.1732	2.30263		2.0327	0.091216		-1.3973	0.37901		0.48716	0.99601		-2.5969	0.70141		-4.4106	0.12448		-3.0888	0.2496	DOWN	-4.6035	0.00095382		-1.4487	0.9993	DOWN	-5.9199	0.00057963		-4.1337	0.3075
c209262_g1		AtAHK5	At5g10720	0	2.2	0.5	0	0.02	0	100	22.7273	0	0.909091	UP	5.1123	0.00061964		-2.2107	0.059281								-4.6345	0.36218				DOWN	-5.0836	0.0005679				DOWN	-6.9573	0.00059187
c69773_g1		AtAHK5	At5g10720	0	5.09	1.2	0	0.05	0	100	23.5756	0	0.982318	UP	5.1169	0.00060231		-2.1449	0.067773								-4.7049	0.33035				DOWN	-5.0882	0.00055235				DOWN	-6.9619	0.00057903
c142420_g1	c142420_g1	AtAHT1	At1g55760	9.64	25.65	112.4	64.82	6.68	8.57651	22.8203	100	57.669	5.94306		1.8081	0.0058352	UP	2.0785	9.1161e-18	UP	3.7383	8.6256e-31	UP	2.8919	3.7322e-14	DOWN	-4.123	2.2932e-33		-0.85121	0.00032488	UP	1.1099	1.2977e-05	DOWN	-3.3988	2.2257e-16	DOWN	-2.1566	0.00041629		-0.59495	0.99601
c115864_g1		AtAKIN10	At3g01090	0.02	7.3	1.26	0	0.02	0.273973	100	17.2603	0	0.273973	UP	8.5821	1.4383e-06	DOWN	-2.6022	0.00025242		5.8316	0.18644					-5.8164	0.14555		-3.4448	0.26345	DOWN	-6.072	1.3436e-07				DOWN	-8.5307	1.6446e-06		-0.1951	0.99601
c152157_g2		AtAKIN10	At3g01090	0	10.91	1.87	0	0.37	0	100	17.1402	0	3.39138	UP	6.1214	1.1685e-07	DOWN	-2.6111	0.00021164		3.4699	0.31347					-2.3047	0.45642		-3.4567	0.25732	DOWN	-6.0928	1.0611e-07				DOWN	-5.0279	1.8679e-07
c18363_g1		AtAKIN10	At3g01090	0	4.04	0.95	0	0.13	0	100	23.5149	0	3.21782	UP	5.4034	8.8818e-05		-2.1514	0.029804								-2.8695	0.42111				DOWN	-5.3747	8.118e-05				DOWN	-5.133	9.3869e-05
c147922_g2		AtAMP1	At3g54720	7.37	0.77	10.29	1.35	8.77	71.6229	7.48299	100	13.1195	85.2284		-2.9737	0.022161	UP	3.6726	0.0038193		0.55058	0.99601		-2.4085	0.1316		-0.19679	0.9957		-2.9639	0.01144		0.59125	0.99643		2.6402	0.035763		3.3638	0.0062004		0.14355	0.99601
c140327_g2	c140327_g2	AtAREB3	At3g56850	146.35	131.18	38.95	0.14	0	100	89.6344	26.6143	0.0956611	0		-0.22239	0.926		-1.7219	0.09974	DOWN	-2.0926	0.0035632	DOWN	-9.5693	0.0001079		-3.5918	0.1696		-7.4815	0.13416	DOWN	-9.3208	0.00063944				DOWN	-5.3361	8.7796e-05	DOWN	-5.8224	2.2905e-06
c144664_g1	c144664_g1	AtAREB3	At3g56850	61.85	36.68	7.93	0	0.13	100	59.3048	12.8213	0	0.210186		-0.42948	0.32804		-2.1399	0.014757	DOWN	-2.7176	1.3477e-05	DOWN	-6.1809	1.6535e-08		-5.8044	0.14885		-3.4328	0.26932	DOWN	-5.5977	1.4197e-05				DOWN	-8.0564	4.8954e-05	DOWN	-8.7323	3.9199e-07
c151879_g1	c151879_g1	AtAREB3	At3g56850	356.89	67.35	24.55	0.35	0.26	100	18.8714	6.87887	0.0980694	0.0728516	DOWN	-2.1513	1.5098e-38	DOWN	-1.4677	0.0019709	DOWN	-3.7673	2.2579e-58	DOWN	-10.181	1.6308e-45	DOWN	-7.1549	0.00013502	DOWN	-6.4181	8.2204e-05	DOWN	-8.0032	1.2079e-11		-0.86378	0.9993	DOWN	-8.7347	1.0738e-10	DOWN	-11.132	4.4877e-40
c139686_g2	c139686_g2	AtARF2	At5g62000	44.65	89.86	76.15	12.04	41.22	49.6884	100	84.7429	15.8109	45.8714	UP	1.2165	5.2671e-07		-0.24476	0.99565		0.82348	0.00035696	DOWN	-1.8439	3.7319e-10		-0.82777	3.9466e-05	DOWN	-2.6722	5.7059e-26	DOWN	-3.0343	9.0749e-32	UP	1.7174	6.6329e-09	DOWN	-1.1846	3.8572e-08		-0.21453	0.99601
c150272_g3	c150272_g3	AtASG2	At5g10940	32.77	33.68	25.34	16.72	51.02	64.2297	66.0133	49.6668	32.7715	100		0.32595	0.99842		-0.48723	0.55563		-0.30956	0.81344		-0.92986	0.0051447	UP	1.0444	4.3335e-05		-0.6251	0.28369	DOWN	-1.2297	0.0011234	UP	1.5425	3.1448e-10		0.44511	0.018041		0.52458	0.018331
c134346_g1	c134346_g1	AtASK2	At5g42190	226.99	242.83	192.35	156.85	341.01	66.564	71.2091	56.406	45.9957	100		0.38893	0.99842		-0.40874	0.14064		-0.16809	0.70001		-0.49205	0.0068539		0.86454	9.6054e-10		-0.32877	0.40368		-0.85492	0.00012871	UP	1.0663	4.8453e-16		0.34375	0.00028773		0.4862	1.3964e-05
c143837_g1		AtAUX1	At2g38120	4.31	23.64	10.19	11.43	1.73	18.2318	100	43.1049	48.3503	7.3181	UP	2.7471	0.0010333		-1.287	0.1774		1.3118	0.79752		1.4486	0.5639		-2.519	0.092853		0.13205	0.99781		-1.2724	0.18426		-2.778	0.051453	DOWN	-3.9181	2.7855e-05		-1.4175	0.99601
c151234_g2	c151234_g2	AtAUX1	At2g38120	4.06	9.03	11.81	51.42	18.63	7.89576	17.5613	22.9677	100	36.231		1.4262	0.22198		0.31475	0.99565		1.5927	0.049947	UP	3.7236	3.1313e-23		0.72563	0.31918	UP	2.1261	1.5243e-13	UP	2.3234	9.9877e-17	DOWN	-1.5274	5.3631e-08		0.92834	0.029432	UP	2.1081	3.6515e-05
c140541_g1	c140541_g1	AtBLH1	At2g35940	12.32	27.32	27.7	35.82	37.57	32.7921	72.7176	73.729	95.342	100	UP	1.4343	0.00065762		-0.049758	0.99565	UP	1.2363	0.0010343	UP	1.5747	2.9867e-07		0.47035	0.27813		0.33366	0.56901		0.16649	0.35652		0.0097271	0.9993		0.30854	0.16909	UP	1.4964	4.0418e-08
c148335_g1	c148335_g1	AtBLH1	At2g35940	16.21	17.75	24.48	203.24	20.45	7.97579	8.73352	12.0449	100	10.062		0.41787	0.99842		0.39387	0.80702		0.66346	0.45569	UP	3.6846	3.2508e-88		-0.22834	0.9957	UP	3.0163	8.6669e-76	UP	3.2928	5.1017e-86	DOWN	-3.3716	1.4801e-81		0.053491	0.99448		0.22488	0.99601
c136274_g1	c136274_g1	AtBMI1A	At2g30580	31.23	20.11	16.83	10.54	16.77	100	64.3932	53.8905	33.7496	53.6984		-0.34811	0.21707		-0.3258	0.99565		-0.82218	0.07283	DOWN	-1.4961	0.00042992		0.042774	0.9957		-0.67867	0.72502		-1.1219	0.13467		0.59449	0.70652		-0.39507	0.99448		-0.98965	0.071714
c139589_g1	c139589_g1	AtbZIP44	At1g75390	28.47	86.16	96.09	95.7	50.72	29.6285	89.6659	100	99.5941	52.7838	UP	1.8659	3.5408e-07		0.079289	0.99565	UP	1.7969	1.4214e-08	UP	1.7474	1.9155e-08		-0.83757	0.0046155		-0.054265	0.99781		-0.092386	0.99643		-0.91026	0.0058376		-0.87033	0.023121		0.74906	0.077459
c138724_g1		AtbZIP53	At3g62420	47.98	226.92	191.89	65.49	86.07	21.144	100	84.5628	34.1289	37.9297	UP	2.532	6.5674e-33		-0.31381	0.46263	UP	2.07	1.3477e-23		0.48877	0.60804	DOWN	-1.1198	2.1631e-10	DOWN	-1.586	1.5644e-16	DOWN	-2.0172	1.6576e-24		0.33918	0.46125	DOWN	-1.5457	5.5355e-17		0.73986	0.0044329
c154008_g1	c154008_g1	AtbZIP67	At3g44460	65.04	79.22	27.09	0.04	0.05	82.1005	100	34.1959	0.147656	0.0631154		0.5776	0.93365	DOWN	-1.6212	2.9326e-05	DOWN	-1.1919	0.0034205	DOWN	-10.686	1.567e-08	DOWN	-9.0132	0.00012763	DOWN	-9.4987	0.00020437	DOWN	-11.237	2.8023e-10		0.35861	0.9993	DOWN	-10.746	6.6772e-11	DOWN	-10.415	4.2187e-09
c139892_g1		AtbZIP9	At3g19580	7.18	77.76	129.3	22.37	28.66	5.55298	60.1392	100	17.3009	22.1655	UP	4.0084	4.5552e-10		0.64776	0.071664	UP	4.5079	1.0737e-17		1.75	0.31711	DOWN	-2.2329	8.7287e-10	DOWN	-2.7627	3.7738e-12	DOWN	-2.2324	1.5195e-05		0.40288	0.9993	DOWN	-1.6972	0.00055268		2.0648	0.036066
c10514_g1		AtCAM7	At3g43810	0.13	53.58	23.52	0	2.52	0.242628	100	43.897	0	4.70325	UP	8.9954	3.105e-08		-1.262	0.034878	UP	7.5851	0.00058302				DOWN	-3.1777	0.0025806	DOWN	-5.1984	0.00026762	DOWN	-6.4853	6.6104e-10				DOWN	-4.5517	2.7752e-09		4.1972	0.90804
c142870_g3	c142870_g3	AtCAM7	At3g43810	338.98	425.66	554.57	700.49	330.25	48.3918	60.766	79.1689	100	47.1456		0.62368	0.035406		0.30752	0.0084905		0.78292	1.1906e-08	UP	1.1018	6.9616e-22		-0.69874	7.9013e-09		0.31406	0.0031532		0.50417	1.0339e-11	DOWN	-1.1398	3.5932e-22		-0.50327	0.028056		-0.12606	0.99601
c142870_g4	c142870_g4	AtCAM7	At3g43810	249.61	154.5	247.79	194.82	521.97	47.8208	29.5994	47.4721	37.324	100		-0.45308	0.00083136		0.6518	0.0024434		0.05044	0.99601		-0.35479	0.30089		0.94646	2.214e-09		-0.41003	0.27034		0.12436	0.37174	UP	1.2295	2.5515e-16	UP	1.4862	1.9243e-23		0.78666	3.6927e-09
c133561_g1		AtCAT2	At4g35090	310.55	504	456.18	186.64	284.39	61.6171	100	90.5119	40.9137	56.4266		0.98568	2.1961e-19		-0.21409	0.2932		0.62331	2.5472e-11		-0.69775	1.8029e-12		-0.64892	6.54e-16	DOWN	-1.3259	3.6432e-47	DOWN	-1.6574	5.6094e-62		0.54999	1.6426e-08		-0.97505	3.678e-25		-0.23585	0.95379
c139054_g1	c139054_g1	AtCAT2	At4g35090	506.18	248.3	598.02	4375.65	1811.4	11.5681	5.67459	13.667	100	41.3973		-0.73951	7.4415e-31	UP	1.1974	7.0542e-51		0.30959	0.0083183	UP	3.1495	0	UP	1.6329	2.3064e-224	UP	2.8351	0	UP	3.9151	0	DOWN	-1.3292	0	UP	2.7182	0	UP	1.7322	3.8458e-274
c6006_g1		AtCBC80	At2g13540	0	7.07	1.15	0	0.04	0	100	16.2659	0	0.565771	UP	5.3379	0.00014238		-2.6922	0.0094341								-4.9636	0.45509				DOWN	-5.3092	0.00013023				DOWN	-7.7679	0.00025687
c152186_g1		AtCER9	At4g34100	83.1	140.58	90.83	84.5	126.65	59.1122	100	64.6109	93.0309	90.0911	UP	1.044	1.2177e-11		-0.69973	4.087e-08		0.19599	0.99601		0.05932	0.99721		0.50911	0.00012442		-0.14148	0.99781		-0.95862	5.7667e-11		0.52363	1.5769e-06		-0.30266	0.47871		0.49486	4.9452e-07
c82940_g1		AtCER9	At4g34100	0	3.77	0.72	0	0.03	0	100	19.0981	0	0.795756	UP	5.4184	7.9574e-05		-2.4638	0.012296								-4.6876	0.33818				DOWN	-5.3897	7.2983e-05				DOWN	-7.2635	0.00010927
c143399_g1	c143399_g1	AtCHO1	At5g57390	23.34	17.75	28.78	0	4.59	81.098	61.6748	100	0	15.9486		-0.091551	0.99842		0.66269	0.27494		0.42286	0.99601	DOWN	-6.2276	8.9789e-09	DOWN	-2.5951	5.9705e-07	DOWN	-6.6201	4.2696e-11	DOWN	-5.9823	3.6117e-07		3.9486	0.071074	DOWN	-2.0444	0.0031076	DOWN	-2.3824	0.00011571
c79757_g1		AtCHR12	At3g06010	0.02	13.37	2.94	0	0.14	0.149589	100	21.9895	0	1.04712	UP	9.6656	7.1765e-12	DOWN	-2.2559	1.3826e-07	UP	7.2614	0.0028318				DOWN	-4.3394	0.0027252	DOWN	-4.8747	0.0019726	DOWN	-7.1555	4.3066e-15				DOWN	-6.7073	2.6323e-15		2.7118	0.99601
c146634_g1		AtCIPK23	At1g30270	72.44	109.07	119.4	55.52	100.77	60.67	91.3484	100	46.4992	84.397	UP	1.0682	2.2304e-05		-0.025461	0.99565		0.89442	1.1668e-05		-0.57501	0.0563		-0.46023	0.020739	DOWN	-1.4742	1.0134e-13	DOWN	-1.6171	4.6731e-13		0.88705	3.3638e-05		-0.59774	0.028455		0.22395	0.39923
c129969_g1	c129969_g1	AtCIPK26	At5g21326	64.89	13.7	25.07	7.01	26.47	100	21.1127	38.6346	10.8029	40.7921	DOWN	-1.951	1.4808e-07		0.79854	0.57176	DOWN	-1.3008	0.00099668	DOWN	-3.1672	1.2079e-10		0.1186	0.9957		-1.8713	0.021809		-1.1901	0.62563		1.8629	0.011387		0.8051	0.22783	DOWN	-1.3924	0.0020026
c122347_g1	c122347_g1	AtCIPK3	At2g26980	43.3	10.88	19.4	5.04	23.39	100	25.127	44.8037	11.6397	54.0185	DOWN	-1.6825	0.0016814		0.68191	0.99565		-1.1489	0.10266	DOWN	-3.0599	3.0835e-05		0.37914	0.9957		-1.9158	0.15365		-1.3513	0.78299		2.168	0.031963		0.949	0.31117		-0.98001	0.35599
c146999_g1	c146999_g1	AtCIPK3	At2g26980	24.49	15.8	32.34	69.15	38.57	35.4158	22.8489	46.7679	100	55.7773		-0.2683	0.70413		0.89958	0.10475		0.48301	0.99601	UP	1.5933	4.3575e-07		0.24663	0.9957	UP	1.1055	0.00016743	UP	1.8876	5.8047e-11		-0.98579	0.0029991		1.0342	0.0068311		0.5194	0.36932
c86190_g1		AtCKI1	At2g47430	0	3.57	1.01	0	0.03	0	100	28.2913	0	0.840336	UP	4.8166	0.0031259		-1.8971	0.20786								-5.2374	0.33502				DOWN	-4.7879	0.0028955				DOWN	-7.2466	0.0028525
c194365_g1		AtCLF	At2g23380	0	3.42	0.56	0	0.06	0	100	16.3743	0	1.75439	UP	4.839	0.0027918		-2.6745	0.0507								-3.1606	0.84155				DOWN	-4.8104	0.0025839				DOWN	-5.9471	0.0019089
c146146_g3	c146146_g3	AtCRF4	At4g27950	9.9	18.64	53.31	42.61	51.21	18.5706	34.9653	100	79.9287	96.0608		1.2058	0.51999	UP	1.4428	0.0017383	UP	2.5003	2.0345e-06	UP	2.148	0.00020644		-0.017843	0.9957		-0.35713	0.99781		0.96826	0.023297		0.21232	0.9993	UP	1.3129	0.0013797	UP	2.2722	3.7147e-06
c146989_g1		AtCRWN1	At1g67230	35.35	61.62	58.21	47.39	50.82	57.3677	100	94.4661	81.4121	82.4732	UP	1.0867	3.6298e-05		-0.15141	0.99565		0.78698	0.0008319		0.45757	0.23541		-0.16582	0.93089		-0.33421	0.46379		-0.60304	0.10399		0.041434	0.9993		-0.42928	0.34723		0.41092	0.042583
c104982_g1		AtCRY2	At1g04400	0.3	85.59	24.36	0	2.43	0.350508	100	28.4613	0	2.83912	UP	8.4277	1.712e-34	DOWN	-1.8829	4.4324e-15	UP	6.3965	6.3856e-11				DOWN	-3.2939	1.4301e-08	DOWN	-6.5947	6.4295e-11	DOWN	-8.5026	5.6554e-34				DOWN	-5.2889	9.4996e-39		2.8924	0.42627
c131782_g1	c131782_g1	AtCSP1	At4g36020	514.18	739.19	903.02	412.81	1163.54	44.191	63.5294	77.6097	35.4788	100		0.815	5.1273e-10		0.21643	0.00099231		0.88315	4.2396e-25		-0.27589	0.015893		0.40381	3.6977e-08	DOWN	-1.1638	6.16e-43	DOWN	-1.0648	5.258e-22	UP	1.4407	9.1409e-88		0.5082	7.0505e-23	UP	1.0767	9.3434e-62
c86186_g1		AtCSP1	At4g36020	0	42.27	10.34	0	0.28	0	100	24.4618	0	0.662408	UP	7.2776	5.4264e-16	DOWN	-2.1018	2.2289e-07	UP	5.1354	0.00054593				DOWN	-5.1718	0.00045147	DOWN	-5.1221	0.00044474	DOWN	-7.2489	5.4203e-16				DOWN	-7.3856	1.0388e-15
c135622_g1	c135622_g1	ATCSP4	At2g21060	132.03	150.83	134.75	127.82	275.17	47.9812	54.8134	48.9697	46.4513	100		0.48314	0.86988		-0.23487	0.99565		0.099996	0.99601		-0.0060601	0.99721	UP	1.0678	6.8128e-12		-0.11086	0.99781		-0.46314	0.61651	UP	1.0517	2.1949e-13		0.7209	3.3129e-09		0.95757	1.2925e-12
c135622_g2	c135622_g2	ATCSP4	At2g21060	70.68	82.49	70.81	50.28	115.47	61.2107	71.4385	61.3233	43.5438	100		0.51649	0.99842		-0.29377	0.99565		0.074443	0.99601		-0.44826	0.75329		0.74656	0.024196		-0.52751	0.55922		-0.93869	0.059718	UP	1.1471	3.7197e-05		0.34074	0.1394		0.61076	0.023785
c143606_g1		AtCYCD4;1	At5g65420	9.98	8.47	30.04	6.9	17.76	33.2224	28.1957	100	22.9694	59.1212		0.050945	0.99842	UP	1.756	0.0003471	UP	1.6586	0.0016938		-0.49429	0.99721		-0.72371	0.23199	DOWN	-2.1577	3.684e-05		-0.51917	0.99643		1.307	0.071975		0.92019	0.13058		0.72466	0.46973
c55316_g1		AtCYS6	At3g12490	206.36	130.64	183.25	338.94	212.78	60.8839	38.5437	54.0656	100	62.7781		-0.34606	0.1484		0.40492	0.68127		-0.089419	0.99601		0.7783	0.012541		0.28103	0.9957		0.86292	0.0012206	UP	1.1504	3.1596e-07		-0.70884	0.035366		0.5739	0.051009		-0.018627	0.99601
c141378_g1		AtDjA3	At3g44110	1057.64	1960.74	2311.85	1302.03	2192.28	45.7486	84.8126	100	56.3198	94.828	UP	1.1791	2.7441e-91		0.16667	4.9504e-09	UP	1.1974	9.7067e-157		0.33808	1.2725e-08		-0.042033	0.34933		-0.86418	1.7417e-92		-0.81492	6.9573e-44		0.69518	3.8178e-76		0.012589	7.2208e-05		0.94517	1.8981e-135
c145933_g1	c145933_g1	AtDjA3	At3g44110	99.32	70.5	83.93	138.75	587.19	16.9145	12.0063	14.2935	23.6295	100		-0.20604	0.051222		0.1806	0.99565		-0.17372	0.99601		0.52041	0.024262	UP	2.841	2.5544e-140		0.68932	0.00011605		0.75251	7.7275e-08	UP	2.0247	2.706e-99	UP	2.9096	7.7517e-153	UP	2.4571	6.7775e-128
c101199_g1		AtDsPTP1	At3g23610	0	6.96	1.47	0	0.18	0	100	21.1207	0	2.58621	UP	5.7851	3.8117e-06	DOWN	-2.3107	0.0043256		3.434	0.3357					-2.985	0.30799		-3.4208	0.27532	DOWN	-5.7564	3.4828e-06				DOWN	-5.4078	4.175e-06
c104191_g1		AtDWA	At1g61210	0.03	10.7	1.97	0	0.14	0.280374	100	18.4112	0	1.30841	UP	8.639	8.8883e-07	DOWN	-2.5119	0.00025672		5.9788	0.14145					-3.7937	0.16342		-3.592	0.197	DOWN	-6.1289	6.9417e-08				DOWN	-6.4177	8.8328e-08		1.9748	0.99601
c148952_g1		AtEFS	At1g77300	10.57	37.82	10.27	9.43	11.55	27.9482	100	27.1549	91.8208	30.5394	UP	2.099	3.0785e-11	DOWN	-1.9146	4.2164e-11		0.036142	0.99601		-0.097062	0.99721		0.17864	0.9957		-0.13801	0.99781	DOWN	-2.17	2.5228e-12		0.18969	0.9993	DOWN	-1.848	3.3605e-10		0.0045449	0.99601
c150297_g1		AtEFS	At1g77300	11.51	28.9	11.91	10.67	8.37	39.827	100	41.2111	89.5886	28.9619	UP	1.673	3.8251e-05	DOWN	-1.3828	0.00020432		0.14196	0.99601		-0.042169	0.99721		-0.48663	0.86847		-0.18893	0.99781	DOWN	-1.6891	1.4945e-05		-0.42466	0.9993	DOWN	-1.9814	2.1643e-07		-0.55491	0.99601
c86521_g1		AtEFS	At1g77300	0.02	6.09	0.94	0	0.08	0.328407	100	15.4351	0	1.31363	UP	8.7045	0.0009516		-2.7609	0.012618		5.7953	0.70899					-3.4583	0.66429				DOWN	-5.1944	0.0002837				DOWN	-6.3312	0.00025666		2.1268	0.99601
c149115_g1	c149115_g1	AtELIP1	At3g22840	0.36	0.37	29.94	25.68	1.08	1.2024	1.2358	100	85.7715	3.60721		0.30361	0.99842	UP	6.3272	0.00061194	UP	6.4825	0.00061523	UP	6.2068	0.0021615	DOWN	-4.767	0.00063638		-0.28055	0.99781	UP	5.9293	0.00097853	DOWN	-4.6134	0.0025387		1.4482	0.99448		1.5053	0.99601
c140258_g1	c140258_g1	AtERD10	At1g20450	125.1	303.54	956.37	659.28	894.29	13.0807	31.7388	100	68.9357	93.5088	UP	1.5687	5.3449e-13	UP	1.5109	1.3527e-51	UP	2.9313	1.3847e-109	UP	2.1659	4.106e-47		0.14818	0.57633		-0.77025	7.2376e-15		0.62326	7.1301e-12		0.79147	3.2928e-21	UP	1.5471	5.9255e-63	UP	2.8693	1.3597e-124
c127644_g1	c127644_g1	AtERD15	At2g41430	342.6	1151.39	518.49	909.22	1199.17	28.5698	96.0156	43.2374	75.8208	100	UP	2.0438	3.8848e-79	DOWN	-1.2252	1.4691e-41		0.67034	3.621e-06	UP	1.4526	2.0558e-45	UP	1.2524	6.0914e-48		0.77749	2.0804e-18		-0.56514	3.352e-05		0.34799	3.3251e-07		-0.08483	0.95314	UP	1.7125	3.8042e-87
c110274_g1		AtETR1	At1g66340	0.01	3.33	0.83	0	0.06	0.3003	100	24.9249	0	1.8018	UP	9.252	5.8401e-05		-2.0721	0.010814		7.0316	0.14158					-3.8466	0.14595		-3.6449	0.17642	DOWN	-5.7419	3.9822e-06				DOWN	-6.0307	4.2724e-06		2.9748	0.99601
c133187_g1		AtETR1	At1g66340	0.02	7.99	1.87	0	0.05	0.250313	100	23.4043	0	0.625782	UP	9.2752	5.0897e-05		-2.1698	0.0069433		6.9571	0.16238					-5.357	0.1174		-3.5703	0.20627	DOWN	-5.7651	3.2162e-06				DOWN	-7.6388	8.8299e-06		1.3899	0.99601
c245805_g1		AtFyPP3	At3g19980	0	13.71	2.76	0	0.18	0	100	20.1313	0	1.31291	UP	5.2693	0.00022759		-2.3859	0.025082								-3.8794	0.42524				DOWN	-5.2406	0.00020902				DOWN	-6.3774	0.00019433
c130694_g1	c130694_g1	AtGAI	At1g14920	0.39	0.03	0.14	6.75	0.17	5.77778	0.444444	2.07407	100	2.51852		-3.6033	0.99842		2.3423	0.99565		-1.4092	0.99601		4.1471	0.0084513		0.32484	0.9957	UP	5.5516	0.0036886	UP	7.7765	0.0043081	DOWN	-5.3537	0.0038402		2.5551	0.99448		-1.2946	0.99601
c143401_g1		AtGAI	At1g14920	20.09	2.62	14.85	9.46	20.15	99.7022	13.0025	73.6973	46.9479	100	DOWN	-2.6536	6.3573e-07	UP	2.4337	0.00036488		-0.36816	0.99601		-1.0506	0.076137		0.4725	0.84922		-0.68723	0.71444		1.6291	0.028825		1.0328	0.054795	UP	2.7942	5.3708e-07		-0.1059	0.99601
c29985_g1	c29985_g1	AtGASA5	At3g02885	0.41	0.2	1	0	105.42	0.388921	0.189717	0.948587	0	100		-0.69639	0.99842		2.2168	0.99565		1.3721	0.99601				UP	6.7658	9.1705e-12							UP	6.6749	6.7587e-12	UP	8.8706	7.0921e-10	UP	7.9277	9.9144e-11
c124030_g1	c124030_g1	AtGASA6	At1g74670	48.19	2.27	24.11	0.4	1.56	100	4.71052	50.0311	0.830048	3.23719	DOWN	-4.0973	0.00052268		3.3272	0.094905		-0.91833	0.73499	DOWN	-6.8665	0.00079604		-3.8824	0.056467		-5.953	0.03425		-2.7432	0.99643		1.9436	0.9993		-0.66727	0.99448	DOWN	-5.011	0.00067066
c134486_g1	c134486_g1	AtGASA6	At1g74670	0.79	34.28	239.38	4.82	98.4	0.330019	14.3203	100	2.01353	41.1062	UP	5.7576	0.0018218	UP	2.7227	8.4793e-14	UP	8.3319	3.306e-18		2.6773	0.99721	DOWN	-1.2223	7.6849e-05	DOWN	-5.6594	3.7007e-21		-3.0542	0.01691	UP	4.3102	2.1361e-08	UP	1.3883	0.0034064	UP	6.8994	1.3679e-08
c138927_g1	c138927_g1	AtGASA6	At1g74670	0.2	42.99	178.06	0.05	17.96	0.112322	24.1435	100	0.0280804	10.0865	UP	8.0585	3.6162e-07	UP	1.9759	4.4401e-14	UP	9.8861	4.8032e-22		-2.0506	0.99721	DOWN	-3.2661	8.5744e-24	DOWN	-11.942	8.3663e-16	DOWN	-10.083	9.8674e-06		8.5484	0.0078121		-1.4023	0.035887	UP	6.4098	0.0028363
c142197_g1	c142197_g1	AtGER5	At5g13200	124.59	11.11	24.07	15.98	162.29	76.77	6.84577	14.8315	9.84657	100	DOWN	-3.199	8.5483e-35		1.0447	0.094726	DOWN	-2.3026	2.4908e-23	DOWN	-2.9251	7.5396e-30	UP	2.788	1.7187e-36		-0.62724	0.72471		0.30003	0.91244	UP	3.2883	5.003e-44	UP	3.7207	3.4541e-49		0.27516	0.064759
c152942_g1	c152942_g1	AtGI	At1g22770	52.57	55.27	60.13	104.51	70.52	50.3014	52.8849	57.5352	100	67.4768		0.35621	0.99842		0.052997	0.99565		0.26093	0.99601	UP	1.0253	3.3147e-15		0.25905	0.4053		0.75952	1.5624e-10		0.69511	1.1983e-13		-0.62743	7.9909e-06		0.2	0.041857		0.30974	0.016683
c144250_g1	c144250_g1	AtGID1c	At5g27320	111.33	332.26	147.77	373.1	256.76	29.8392	89.0539	39.606	100	68.818	UP	1.8657	3.9809e-39	DOWN	-1.2398	2.7752e-24		0.47759	0.066039	UP	1.7826	2.5416e-50		0.83142	3.865e-10	UP	1.3002	7.609e-34		-0.057023	0.28021		-0.59577	3.3478e-07		-0.52047	0.0013724	UP	1.0988	3.8237e-20
c131433_g2		AtGln1;1	At5g37600	233.2	537.83	443.06	186.77	140.71	43.3594	100	82.3792	42.1546	26.1625	UP	1.4962	1.344e-31		-0.35166	0.01672		0.99626	1.624e-16		-0.2801	0.22112	DOWN	-1.6176	1.9336e-40	DOWN	-1.2812	1.4697e-26	DOWN	-1.7502	1.2318e-44		-0.4634	0.080861	DOWN	-2.0813	8.355e-62		-0.83159	1.3774e-05
c137506_g1	c137506_g1	AtGln1;1	At5g37600	98.36	152.05	144.36	200.09	45.93	49.1579	75.9908	72.1475	100	22.9547		0.91699	0.00037574		-0.14594	0.99565		0.62278	0.0064711	UP	1.0627	2.2113e-11	DOWN	-1.6175	1.0321e-16		0.43513	0.0042444		0.17179	0.015249	DOWN	-2.1796	5.3177e-33	DOWN	-1.8755	3.6805e-19	DOWN	-1.205	4.1351e-06
c140853_g1	c140853_g1	AtGln1;2	At1g66200	154.06	58.86	33.18	5.74	46.62	100	38.2059	21.5371	3.72582	30.2609		-0.98475	0.005414		-0.94398	0.68996	DOWN	-2.077	1.8739e-05	DOWN	-4.754	7.3301e-11		0.46828	0.9957		-2.6818	0.078186	DOWN	-3.7432	0.00033456		3.0231	0.010727		-0.58775	0.99448	DOWN	-1.819	0.00042173
c123828_g1		AtGPA1	At2g26300	0.03	44.08	8.49	0.02	3.29	0.0680581	100	19.2604	0.235571	7.4637	UP	10.999	2.8379e-12	DOWN	-2.4301	1.8621e-10	UP	8.4205	0.0026904		-0.46563	0.99721		-1.3285	0.25941	DOWN	-8.8909	0.0032599	DOWN	-11.438	2.2237e-11		7.4354	0.12509	DOWN	-3.8706	1.505e-16		6.8817	0.116
c18574_g1		AtGPA1	At2g26300	0	9.07	2.1	0	0.1	0	100	23.1533	0	1.10254	UP	5.4911	4.5917e-05		-2.1836	0.020666								-4.3035	0.23199				DOWN	-5.4624	4.2228e-05				DOWN	-6.5992	4.7182e-05
c123373_g1	c123373_g1	AtGRP7	At2g21660	1259.87	836.53	1454.46	2294.51	3727.93	33.7954	22.4395	39.0152	61.5492	100		-0.29637	2.0281e-14		0.72345	2.3713e-28		0.27879	0.01203		0.90874	2.9123e-54	UP	1.4008	4.7373e-184		0.62515	2.2421e-33	UP	1.2312	7.7692e-123		0.64865	7.2387e-62	UP	2.0122	0	UP	1.4693	1.1836e-228
c142214_g1		AtHAB1	At1g72770	51.19	20.5	36.51	30.9	30.14	100	40.0469	71.3225	60.3634	58.8787	DOWN	-1.0348	2.5556e-08		0.76308	0.0081117		-0.41998	0.12141		-0.69315	0.0044785		-0.24588	0.87436		-0.27797	0.99781		0.3677	0.097864		-0.094862	0.9993		0.40516	0.12967		-0.87609	0.002325
c133245_g1	c133245_g1	AtHB13	At1g69780	11.76	10.08	8.13	5.21	28.19	41.7169	35.7574	28.84	18.4817	100		0.045959	0.99842		-0.37773	0.99565		-0.48005	0.99601		-1.1518	0.92666		1.8305	0.017264		-0.67657	0.99781		-1.1717	0.87577	UP	2.3801	0.0016828		1.3408	0.03277		1.1402	0.13574
c134750_g1		AtHB13	At1g69780	15.7	1.56	20.65	12.8	4.95	76.0291	7.55448	100	61.9855	23.9709	DOWN	-3.0432	0.00015335	UP	3.6559	5.6248e-06		0.46439	0.99601		-0.25651	0.99721	DOWN	-2.025	0.002135		-0.7257	0.63021	UP	2.8128	0.0014103		-1.4263	0.20409		1.5188	0.41792		-1.7708	0.047753
c146368_g1	c146368_g1	AtHD2A	At3g44750	93.65	75.73	133.75	58.53	121.28	70.0187	56.6206	100	43.7607	90.6766		0.047067	0.96374		0.72163	0.00065148		0.62042	0.033244		-0.7854	0.0069707		-0.13185	0.9957	DOWN	-1.4106	1.5386e-09		-0.8064	0.08869	UP	1.1518	3.793e-07		0.47773	0.0087157		0.27833	0.27088
c139066_g1	c139066_g1	AtHDA19	At4g38130	321.12	134.87	106.2	102.47	375.29	85.5658	35.9375	28.2981	27.3042	100		-0.97098	4.697e-30		-0.41142	0.16296	DOWN	-1.5307	7.9706e-43	DOWN	-1.6065	1.2487e-44	UP	1.8525	6.7272e-61		-0.080595	0.99781		-0.60943	0.046174	UP	1.8062	5.5149e-63	UP	1.3291	2.0812e-45		0.11162	0.065783
c56027_g1		AtHDA6	At5g63110	0.02	6.73	1.25	0	0.1	0.297177	100	18.5736	0	1.48588	UP	8.6028	0.0014708		-2.4975	0.030906		5.9571	0.60744					-3.62	0.56865				DOWN	-5.0928	0.00053723				DOWN	-6.2295	0.00045676		2.1268	0.99601
c55482_g1		AtHUB1	At2g44950	0.01	13.02	3.16	0	0.22	0.0768049	100	24.2704	0	1.68971	UP	10.242	2.7787e-08	DOWN	-2.1039	3.3542e-05		7.9895	0.013129					-3.8044	0.013031		-4.6028	0.0076374	DOWN	-6.7317	1.4045e-11				DOWN	-6.0204	1.1164e-11		3.9748	0.99601
c149060_g1	c149060_g1	AtICE1	At3g26744	96.86	40.11	28.96	23.12	26.16	100	41.4103	29.8988	23.8695	27.0081		-0.98421	8.0291e-07		-0.54154	0.82251	DOWN	-1.674	2.4306e-10	DOWN	-2.028	4.7426e-13		-0.11118	0.9957		-0.35873	0.99781		-1.0177	0.10021		0.12059	0.9993		-0.76477	0.26724	DOWN	-1.9955	1.5191e-11
c122881_g1		AtIMB1	At2g34900	0.03	9.6	2.1	0	0.14	0.3125	100	21.875	0	1.45833	UP	8.5875	1.1452e-09	DOWN	-2.2535	2.0466e-05		6.1857	0.016477					-3.8486	0.026059		-4.3839	0.019459	DOWN	-6.6624	4.4353e-11				DOWN	-6.2142	4.0282e-11		2.1268	0.99601
c56415_g1		AtKPNB1	At5g53480	0.03	16.79	3.18	0.01	0.14	0.178678	100	18.9398	0.314465	0.83383	UP	9.5384	4.5126e-11	DOWN	-2.4718	8.8623e-08		6.9183	0.011044		-1.4656	0.99721		-4.4437	0.010683		-8.3887	0.017542	DOWN	-10.978	5.0917e-09		3.818	0.9993	DOWN	-7.0276	7.9013e-14		2.2643	0.99601
c130486_g1	c130486_g1	AtKNAT3	At5g25220	12.16	1.87	4.65	53.57	7.36	22.6993	3.49076	8.68023	100	13.739		-2.4081	0.0094052		1.2407	0.99565		-1.3157	0.33296	UP	2.1788	5.6918e-08		0.69791	0.9957	UP	3.4897	2.8576e-13	UP	4.6129	3.8415e-16	DOWN	-2.9187	4.7986e-11		1.8265	0.16975		-0.82804	0.99601
c132544_g1	c132544_g1	AtKNAT3	At5g25220	13.14	2.8	18.49	73.69	61.07	17.8315	3.7997	25.0916	100	82.8742		-1.9395	0.013287	UP	2.6508	0.0006213		0.56301	0.99601	UP	2.5184	5.9481e-14	UP	1.7531	2.6139e-07	UP	1.9506	1.2399e-10	UP	4.4839	1.9578e-23		-0.32444	0.9993	UP	4.2918	4.7648e-19	UP	2.1058	3.3556e-10
c87720_g1		AtLDL2	At3g13682	0.03	26.95	6.89	0	0.44	0.111317	100	25.5659	0	1.63265	UP	10.076	4.1184e-22	DOWN	-2.036	3.5787e-13	UP	7.8919	4.8796e-07				DOWN	-3.9381	6.48e-07	DOWN	-6.0901	7.3992e-08	DOWN	-8.1511	1.304e-27				DOWN	-6.0862	9.2103e-31		3.7435	0.88838
c135660_g1		AtLEC1	At1g21970	22.68	43.94	0.2	0	0	51.6158	100	0.455166	0	0		1.2597	0.3803	DOWN	-7.8426	0.00038158		-6.7312	0.02319		-4.2876	0.029917							DOWN	-5.3935	7.0945e-05				DOWN	-5.3583	7.4702e-05		-4.3626	0.026769
c148705_g1	c148705_g1	AtLEC1	At1g21970	299.34	133.23	8.42	0.2	0.02	100	44.5079	2.81285	0.0668137	0.00668137		-0.49326	9.5785e-10	DOWN	-4.1701	8.9018e-49	DOWN	-4.8117	9.4717e-91	DOWN	-9.9879	1.8024e-64		-8.1549	0.0062231	DOWN	-5.1811	0.0027291	DOWN	-9.4686	4.0556e-42		-3.1008	0.9993	DOWN	-12.437	6.2299e-26	DOWN	-13.177	4.0095e-38
c116417_g1	c116417_g1	AtLHCB2	At2g05070	114.75	1.48	11.66	600.71	0.54	19.1024	0.246375	1.94104	100	0.0898936	DOWN	-5.9632	4.4272e-09		2.8949	0.62651	DOWN	-3.2166	9.1994e-07	UP	2.4502	1.4186e-26		-4.357	0.32235	UP	5.662	2.5505e-47	UP	8.4395	2.0704e-39	DOWN	-10.146	1.8328e-32		-1.5742	0.99448	DOWN	-7.7838	4.1049e-08
c121541_g1	c121541_g1	AtLHCB2	At2g05070	65.14	1.31	6.23	331.69	11.84	19.6388	0.394947	1.87826	100	3.5696	DOWN	-5.3688	1.2767e-05		2.2021	0.99565	DOWN	-3.3149	0.00034484	UP	2.3959	7.8187e-15		1.146	0.9957	UP	5.7061	4.1503e-27	UP	7.7908	2.4866e-24	DOWN	-4.6871	5.417e-26		3.2361	0.22389		-2.3792	0.0068739
c122755_g1		AtLHCB3	At5g54270	46.64	0.38	3.39	91.21	30.56	51.1347	0.416621	3.7167	100	33.5051	DOWN	-6.6271	0.0040209		3.0793	0.99565		-3.6961	0.016441		1.0383	0.42726		3.2481	0.097042	UP	4.7296	1.5314e-05	UP	7.6915	1.9834e-05		-1.6084	0.055309		6.2154	0.022431		-0.65823	0.99601
c122755_g2		AtLHCB3	At5g54270	44.42	0	3.06	70.37	14.94	63.1235	0	4.34844	100	21.2306	DOWN	-4.4553	0.0039707					-3.776	0.014896		0.73216	0.99721		2.3623	0.60704	UP	4.5034	0.00018238	UP	5.1848	5.8998e-05		-2.268	0.016839					-1.6239	0.38085
c128965_g1	c128965_g1	AtLHCB5	At4g10340	58.88	0	8.95	216.52	1.72	27.1938	0	4.13357	100	0.794384	DOWN	-6.6923	5.0327e-13		4.0873	0.051475	DOWN	-2.6463	2.0351e-08	UP	1.9206	3.2568e-20		-2.3423	0.19268	UP	4.562	6.8871e-47	UP	8.6102	3.9542e-40	DOWN	-7.0313	1.8457e-47				DOWN	-5.1989	4.7115e-13
c134289_g1	c134289_g1	AtLHCB6	At1g15820	57.44	0.13	1.52	120.66	1.82	47.6048	0.107741	1.25974	100	1.50837	DOWN	-8.534	7.8171e-09		3.5122	0.99565	DOWN	-5.17	2.4073e-10	UP	1.1151	0.00046865		0.30176	0.9957	UP	6.2804	4.7776e-22	UP	9.6752	5.9258e-16	DOWN	-6.1056	2.8624e-22		3.702	0.82546	DOWN	-5.0785	2.7601e-10
c150598_g1	c150598_g1	AtLHY	At1g01060	5.16	5	7.69	21.31	8.57	24.214	23.4632	36.0863	100	40.2159		0.22716	0.99842		0.55204	0.99565		0.63092	0.99601	UP	2.1934	0.00056399		0.24252	0.9957		1.5577	0.0087243	UP	1.9923	0.00019385		-1.4421	0.026773		0.68252	0.71851		0.6632	0.99601
c151204_g1	c151204_g1	AtLIP1	At5g45670	54.99	32.56	87.14	35.06	20.52	63.1053	37.3652	100	40.2341	23.5483		-0.47865	0.093958	UP	1.4978	2.8551e-07		0.87083	0.012417		-0.63243	0.32225	DOWN	-2.2143	8.7176e-12	DOWN	-1.5081	9.8158e-07		-0.12771	0.99643		-0.83323	0.37308		-0.82862	0.38916	DOWN	-1.5537	0.00083469
c148102_g2	c148102_g2	AtLRK10L1.2	At1g18390	9.19	55.4	40.25	45.86	37.09	16.5884	100	72.6534	82.7798	66.9495	UP	2.8906	7.5429e-16		-0.66584	0.076718	UP	2.0764	1.6554e-07	UP	2.2757	3.5016e-10		0.062087	0.9957		0.19445	0.99781		-0.58879	0.3785		-0.25932	0.9993		-0.7158	0.059014	UP	1.9283	6.3134e-08
c143046_g1	c143046_g1	AtLUG	At4g32551	3.88	5.16	14.42	17.16	6.11	22.6107	30.0699	84.0326	100	35.6061		0.69789	0.99842		1.4117	0.025036	UP	1.9613	0.0035632	UP	2.1799	0.00021415		-1.2076	0.065226		0.21375	0.99781	UP	1.5081	0.0011014		-1.5483	0.0084869		0.092099	0.99448		0.54351	0.99601
c134772_g1	c134772_g1	AtMAN2	At2g20680	681.01	43.45	8.25	0.91	0.85	100	6.38023	1.21144	0.133625	0.124815	DOWN	-3.6839	0	DOWN	-2.4665	3.1067e-12	DOWN	-6.2988	0	DOWN	-9.5166	1.289e-258	DOWN	-3.248	0.0022563	DOWN	-3.2227	0.0025886	DOWN	-5.8066	1.7863e-22		-0.15235	0.9993	DOWN	-5.8266	2.0788e-22	DOWN	-9.7571	1.3266e-255
c143712_g4		AtMAN2	At2g20680	13.96	1.49	13.7	11.09	3.01	100	10.6734	98.1375	79.4413	21.5616	DOWN	-2.9414	0.0001208	UP	3.1311	0.00032636		0.041389	0.99601		-0.29473	0.99721		-2.1515	0.0062442		-0.34092	0.99781	UP	2.6727	0.0016272		-1.9376	0.045561		0.8675	0.99448		-2.3204	0.0054097
c143883_g1		AtMAN2	At2g20680	14.97	5.42	20.15	12.2	31.77	47.1199	17.0601	63.4246	38.401	100		-1.1741	0.15052		1.8215	0.026355		0.49908	0.99601		-0.2549	0.99721		0.695	0.47747		-0.75878	0.80864		0.9453	0.39801		1.3268	0.020984	UP	2.4044	2.4943e-05		0.98384	0.090725
c142352_g1		AtMAN7	At5g66460	17.49	5.95	31.69	8.81	20.3	55.1909	18.7756	100	27.8006	64.0581		-1.2665	0.036137	UP	2.3423	1.2318e-05		0.92752	0.19218		-0.94986	0.47051		-0.60724	0.41827	DOWN	-1.8822	0.00036841		0.34273	0.99643		1.148	0.11849		1.623	0.0065743		0.11004	0.99601
c147513_g1		AtMAN7	At5g66460	0.03	92.58	1583.64	1.69	0.23	0.00189437	5.84603	100	0.106716	0.0145235	UP	11.83	7.4942e-19	UP	4.0257	0	UP	15.707	1.0886e-141		5.8012	0.7359	DOWN	-12.692	2.7125e-258	DOWN	-9.9106	0	DOWN	-6.0024	1.1386e-34		-2.9082	0.92361	DOWN	-8.7782	9.3916e-29		2.8049	0.99601
c154657_g1	c154657_g1	AtMAN7	At5g66460	19.09	286.95	56.34	75.87	125.55	6.65273	100	19.6341	26.4401	43.7533	UP	4.1639	1.0884e-138	DOWN	-2.3632	3.8141e-83	UP	1.6524	2.833e-10	UP	2.0561	1.3678e-19	UP	1.0441	1.8557e-10		0.39882	0.076057	DOWN	-2.0818	7.7227e-64		0.51832	0.00040705	DOWN	-1.4311	7.6425e-37	UP	2.4863	9.3645e-40
c50537_g1		AtMAN7	At5g66460	0	79.86	20.14	0	0.82	0	100	25.2191	0	1.0268	UP	7.917	1.1519e-23	DOWN	-2.0589	3.8291e-11	UP	5.8177	2.0877e-06				DOWN	-4.591	3.7406e-06	DOWN	-5.8044	1.7073e-06	DOWN	-7.8883	1.3126e-23				DOWN	-6.762	3.3457e-25
c150304_g1	c150304_g1	AtMARD1	At3g63210	64.35	42.62	28.54	16.56	12.29	100	66.2315	44.3512	25.7343	19.0987		-0.23405	0.31581		-0.61388	0.67909		-0.9962	0.0086405	DOWN	-1.9277	9.8681e-07		-1.008	0.15148		-0.93633	0.27226	DOWN	-1.6676	0.0017858		-0.19865	0.9993	DOWN	-1.7339	0.00069475	DOWN	-2.2145	2.4411e-07
c139269_g1	c139269_g1	AtMBF1c	At3g24500	0.29	3.61	35.28	7.88	50.69	0.572105	7.12172	69.5995	15.5455	100		3.8061	0.8794		3.1895	0.0053914	UP	6.8474	0.0009421		4.3924	0.69064		-0.099772	0.9957		-2.4598	0.023879		0.61231	0.99643		2.2331	0.04618		2.9777	0.005402	UP	6.5374	0.001553
c144518_g1		AtMFP2	At3g06860	205.53	412.36	288.87	311.34	268.07	49.8424	100	70.0529	75.502	65.0087	UP	1.2905	2.0892e-36		-0.58318	4.5718e-11		0.55905	3.4433e-07		0.63482	3.2815e-11		-0.076421	0.8664		0.070969	0.85432		-0.62962	1.5381e-07		-0.27435	0.077841		-0.77165	1.0656e-15		0.27239	0.00017888
c143760_g1	c143760_g1	AtMFT	At1g18100	197.3	11.75	4.41	0	1.17	100	5.9554	2.23517	0	0.593006	DOWN	-3.7537	6.9196e-13		-1.4979	0.99565	DOWN	-5.3999	5.2596e-14	DOWN	-6.9105	1.2197e-13		-1.8517	0.9957											-3.4617	0.35503	DOWN	-7.4619	2.8105e-13
c140932_g1	c140932_g1	AtMIEL1	At5g18650	12.57	47.4	60.77	65.5	21.52	19.1908	72.3664	92.7786	100	32.855	UP	2.2073	8.5856e-05		0.28553	0.99565	UP	2.3445	5.5476e-07	UP	2.4235	4.7477e-08	DOWN	-1.4582	0.00050208		0.074182	0.99781		0.2423	0.44433	DOWN	-1.6593	7.7727e-05		-1.2847	0.017997		0.67609	0.76464
c10084_g1		AtMKK6	At5g56580	0	8.79	1.93	0	0.07	0	100	21.9568	0	0.796359	UP	6.0046	4.2517e-07	DOWN	-2.2551	0.0018862		3.7091	0.1907					-4.7455	0.099989		-3.6959	0.15726	DOWN	-5.9759	3.8608e-07				DOWN	-7.1127	7.6396e-07
c127908_g2		AtMPK3	At3g45640	0.02	11	4.14	0	0.05	0.181818	100	37.6364	0	0.454545	UP	9.5348	9.7059e-06		-1.4739	0.046158		7.9127	0.016723					-6.3126	0.0083009		-4.5259	0.010804	DOWN	-6.0248	2.2847e-07				DOWN	-7.8985	1.0925e-06		1.3899	0.99601
c136093_g1		AtMPK3	At3g45640	32.32	156.27	150.65	54.51	29.2	20.6822	100	96.4037	36.1832	18.6856	UP	2.5616	3.4939e-31		-0.12357	0.99565	UP	2.2898	1.1335e-28		0.79182	0.037302	DOWN	-2.3331	8.4172e-31	DOWN	-1.5028	3.3135e-16	DOWN	-1.7437	3.9941e-18		-0.95733	0.0072299	DOWN	-2.5688	3.092e-33		-0.25359	0.99601
c49535_g2		AtMPK6	At2g43790	0	15.54	6.26	0	0.61	0	100	40.2831	0	3.92535	UP	5.7231	6.6995e-06		-1.382	0.14253		4.3008	0.033952					-3.3372	0.052179		-4.2875	0.027882	DOWN	-5.6944	6.1261e-06				DOWN	-4.8312	1.0781e-05
c127691_g1	c127691_g1	AtMYB44	At5g67300	60.48	89.68	43.36	7.6	25.36	67.4398	100	48.3497	17.5277	28.2783		0.86158	0.13371	DOWN	-1.1219	0.0025914		-0.40858	0.83285	DOWN	-2.9503	7.3619e-09		-0.73311	0.29538	DOWN	-2.5465	2.0757e-05	DOWN	-3.7858	1.0358e-15		1.6864	0.033369	DOWN	-1.967	1.2486e-07		-1.3519	0.0062696
c142963_g3		AtNF-YA10	At5g06510	5.99	30.4	35.11	3.33	6.75	17.0607	86.585	100	9.48448	19.2253	UP	3.0633	1.0802e-06		0.043873	0.99565	UP	2.9589	3.9143e-07		-0.68022	0.99721	DOWN	-2.7063	9.2845e-07	DOWN	-3.6439	1.0157e-08	DOWN	-3.7174	3.4557e-08		0.8106	0.9993	DOWN	-2.7745	2.6713e-06		0.042295	0.99601
c137438_g1	c137438_g1	AtNF-YA3	At1g72830	56.41	13.29	8.53	3.29	19.62	100	23.5597	15.1214	5.8323	34.7811	DOWN	-1.6172	0.00042642		-0.76927	0.99565	DOWN	-2.5348	1.7983e-05	DOWN	-3.9437	5.937e-08		1.1125	0.57318		-1.4137	0.96631		-2.3004	0.13454		2.3993	0.049939		0.23119	0.99448		-1.6325	0.0074125
c114615_g1		AtNF-YA4	At2g34720	0	8.81	2.39	0	0.07	0	100	27.1283	0	0.794552	UP	5.674	1.032e-05		-1.9859	0.020758		3.6477	0.2184					-5.0061	0.10754		-3.6345	0.18009	DOWN	-5.6453	9.4481e-06				DOWN	-7.104	1.5323e-05
c152221_g2	c152221_g2	AtNIA1	At1g77760	0.24	5.77	10.56	5.76	72.1	0.332871	8.00277	14.6463	7.9889	100	UP	4.8886	0.00072478		0.80288	0.42249	UP	5.5432	1.2763e-06	UP	4.6348	0.001523	UP	2.8019	1.1863e-29		-0.91314	0.36538		-0.22767	0.99699	UP	3.588	3.9496e-38	UP	3.4927	3.3849e-38	UP	8.1348	1.6823e-39
c114424_g1		AtNIA2	At1g37130	0.02	4.31	1.48	0	0.34	0.464037	100	34.3387	0	7.88863	UP	8.1013	4.7417e-05		-1.614	0.082691		6.339	0.063446					-2.0759	0.32762		-3.9522	0.081609	DOWN	-5.5912	1.4978e-05				DOWN	-3.802	0.00010419		4.0528	0.99601
c142273_g1	c142273_g1	AtNOA1	At3g47450	6.42	1.82	6.68	21.57	3.58	29.7636	8.43764	30.9689	100	16.5971		-1.5242	0.21091		1.7871	0.28739		0.11462	0.99601	UP	1.8331	0.0022346		-0.85691	0.92113	UP	1.7137	0.0024603	UP	3.3834	2.0672e-07	DOWN	-2.6975	2.1724e-05		0.81815	0.99448		-0.95253	0.99601
c151125_g1	c151125_g1	AtNPF3.1	At1g68570	16.45	4.76	7.23	0.77	0.87	100	28.9362	43.9514	4.68085	5.28875		-1.5008	0.015676		0.53148	0.99565		-1.1176	0.23311	DOWN	-4.3785	3.1316e-05		-3.0253	0.052731		-3.2658	0.044453		-2.8517	0.17896		0.1135	0.9993		-2.6059	0.19907	DOWN	-4.3531	3.7244e-05
c148386_g2	c148386_g2	AtOTLD1	At2g27350	65.34	32.94	40.55	49.31	36.53	100	50.4132	62.06	75.4668	55.9076		-0.73182	3.2139e-05		0.25808	0.99565		-0.62202	0.01278		-0.38895	0.32426		-0.16964	0.9957		0.22827	0.99781		0.36894	0.065749		-0.52487	0.31911		-0.023611	0.99448	DOWN	-1.0019	0.00056505
c151426_g1	c151426_g1	AtPDF2	At4g04890	33.61	7.63	30.21	12.06	6.6	100	22.7016	89.884	35.8822	19.637	DOWN	-1.8693	2.2467e-08	UP	1.7057	7.8706e-05		-0.31187	0.96584	DOWN	-1.1973	0.001059	DOWN	-1.8824	2.2375e-05		-0.8902	0.086394		0.69811	0.18816		-1.1192	0.17115		-0.28876	0.99448	DOWN	-2.4046	1.0228e-08
c153346_g1	c153346_g1	AtPDF2	At4g04890	7.02	0.51	4.76	1.49	0.53	100	7.26496	67.8063	21.2251	7.54986	DOWN	-3.4777	0.0012465		3.2331	0.027822		-0.39293	0.99601		-2.1737	0.049008		-3.2578	0.024447		-1.7856	0.24719		1.3301	0.95637		-1.5992	0.9993		-0.13676	0.99487	DOWN	-3.861	0.0023316
c153598_g1	c153598_g1	AtPED3	At4g39850	24.56	27.71	24.56	29.85	12.24	82.2781	92.8308	82.2781	100	41.005		0.32682	0.99842		-0.16439	0.99565		0.014157	0.99601		0.5532	0.12292		-0.63426	0.084659		0.53424	0.053148		0.25244	0.098893	DOWN	-1.2955	1.437e-06		-0.9107	0.015843		-0.83035	0.051757
c114105_g1		AtPER1	At1g48130	0.11	22.2	17.21	0	1.9	0.495495	100	77.5225	0	8.55856	UP	7.9109	0.00014997		-0.44058	0.99565	UP	7.3221	0.0021558					-3.137	0.0085762	DOWN	-4.9353	0.0013943	DOWN	-5.4009	6.7199e-05				DOWN	-3.6896	0.00041847		3.9748	0.99601
c144307_g1	c144307_g1	AtPER1	At1g48130	1310.61	22.42	1.13	0.04	0.43	100	1.71065	0.0862194	0.00305201	0.0328091	DOWN	-5.5656	4.9193e-265	DOWN	-4.3905	0.00029533	DOWN	-10.104	4.8203e-178	DOWN	-14.942	6.474e-73		-1.357	0.9957		-4.8426	0.99781	DOWN	-9.3505	0.00056096		3.3586	0.9993	DOWN	-5.8596	6.4139e-05	DOWN	-11.672	2.118e-142
c120171_g2	c120171_g2	AtPGIP1	At5g06860	27.93	3.21	345.34	11.83	152.96	8.08768	0.929519	100	3.42561	44.2926		-2.7761	0.3136	UP	6.65	4.7611e-13	UP	3.7256	3.299e-11		-1.1468	0.99721		-1.0724	0.011431	DOWN	-4.8772	4.238e-13		1.6554	0.99643	UP	3.6778	1.8063e-05	UP	5.4655	1.2696e-06	UP	2.4429	0.00067607
c132373_g1		AtPGIP1	At5g06860	10.99	62.26	89	4.92	23.46	12.3483	69.9551	100	5.52809	26.3596	UP	2.7958	1.2521e-07		0.44183	0.3986	UP	3.0894	1.553e-12		-1.1166	0.99721	DOWN	-1.8825	2.0937e-07	DOWN	-4.2108	4.0956e-16	DOWN	-3.8864	9.7168e-11		2.2013	0.012016	DOWN	-1.5527	0.00095111		0.9966	0.34566
c132866_g1		AtPGIP1	At5g06860	17.66	62.62	282.12	3.25	15.54	6.25975	22.1962	100	1.15199	5.50829	UP	2.1164	4.4261e-07	UP	2.0996	1.4165e-37	UP	4.0677	3.137e-68		-2.4013	0.0082702	DOWN	-4.1455	6.6197e-70	DOWN	-6.4739	5.3491e-76	DOWN	-4.4917	5.1725e-16		2.2015	0.020486	DOWN	-2.1579	6.7449e-08		-0.28798	0.99601
c139975_g1	c139975_g1	AtPGIP1	At5g06860	393.76	109.56	159.4	43.96	97.31	100	27.8241	40.4815	11.1642	24.713	DOWN	-1.1049	2.7391e-08		0.41458	0.54056		-0.83857	0.00045585	DOWN	-2.6252	7.2602e-19		-0.48389	0.37023	DOWN	-1.7914	4.3157e-06	DOWN	-1.4942	0.0041275		1.1806	0.010112		-0.18136	0.99448	DOWN	-1.5327	3.0143e-08
c141580_g1	c141580_g1	AtPGIP1	At5g06860	147.31	36.17	201.25	267.79	25.87	55.0095	13.5069	75.1522	100	9.66055	DOWN	-1.7374	9.5991e-23	UP	2.4052	2.5341e-39		0.51956	0.0087768		0.90064	2.3902e-11	DOWN	-2.925	1.3074e-47		0.37628	0.0033077	UP	2.6641	1.1853e-62	DOWN	-3.4282	6.807e-72		-0.63184	0.48524	DOWN	-2.6157	3.7557e-29
c146099_g2	c146099_g2	AtPGIP1	At5g06860	206.19	38.14	418.4	14.53	73.96	49.2806	9.11568	100	3.47275	17.6769	DOWN	-2.334	2.8734e-05	UP	2.2561	0.00142		-0.22626	0.99601	DOWN	-3.8662	5.0112e-07		-1.5241	0.028764	DOWN	-3.6448	1.656e-05		-1.5061	0.8644		1.9937	0.25351		0.61989	0.95249	DOWN	-1.9606	0.0025256
c146099_g3	c146099_g3	AtPGIP1	At5g06860	93.95	193.54	333.39	67.21	176.56	28.1802	58.0521	100	20.1596	52.959	UP	1.2062	3.9706e-05		0.76367	5.0536e-07	UP	1.8216	8.8895e-23		-0.57717	0.22083		-0.89949	1.8114e-08	DOWN	-2.4036	1.3071e-33	DOWN	-1.7574	6.4914e-11	UP	1.3772	4.1179e-09		-0.24786	0.99448		0.71191	0.00076896
c150644_g1	c150644_g1	AtPGIP1	At5g06860	253.25	79.14	134.94	74.34	79.6	100	31.2498	53.2833	29.3544	31.4314	DOWN	-1.3915	4.1485e-43		0.69985	1.5801e-06		-0.83997	3.2687e-16	DOWN	-1.7321	4.1875e-46		-0.72944	2.0897e-06		-0.89698	5.2705e-08		-0.31454	0.99643		0.040576	0.9993		-0.14164	0.99448	DOWN	-1.7797	2.3178e-42
c18422_g1	c18422_g1	AtPGIP1	At5g06860	288.37	20.04	540.05	0.17	68.08	53.3969	3.71077	100	0.0314786	12.6062	DOWN	-3.5136	8.528e-12	UP	4.659	1.7407e-24		0.9971	0.0012252	DOWN	-10.658	2.0858e-08	DOWN	-2.8981	1.5672e-17	DOWN	-11.66	1.1592e-13		-7.1182	0.20244		8.6347	0.0058031		1.6488	0.085259	DOWN	-2.1113	5.491e-06
c149962_g1		AtPGIP2	At5g06870	4.78	42.55	24.72	6.47	1.98	11.2338	100	58.0964	26.1731	4.65335	UP	3.4571	0.00036098		-0.86108	0.75856		2.4477	0.086476		0.48952	0.99721		-3.5879	0.012443		-1.963	0.15919	DOWN	-2.9415	0.0011152		-1.7518	0.9993	DOWN	-4.561	4.0354e-05		-1.3504	0.99601
c147642_g1	c147642_g1	AtPHYC	At5g35840	5.65	8.01	16.87	24.49	5.35	23.0706	32.7072	68.8853	100	21.8457		0.7877	0.80521		1.0059	0.0064014	UP	1.6453	4.0202e-05	UP	2.1496	4.6439e-11	DOWN	-1.627	1.6984e-05		0.49949	0.15944	UP	1.388	5.5284e-08	DOWN	-2.2535	1.3694e-11		-0.73322	0.56706		-0.19199	0.99601
c152411_g1		AtPIF1	At2g20180	7.3	3.72	16.97	8.7	1.24	43.0171	21.921	100	51.2669	7.30701		-0.65443	0.59549	UP	2.0077	0.0011575		1.205	0.11102		0.1916	0.99721	DOWN	-3.5599	2.2376e-06		-1.0182	0.18285		0.8721	0.33632		-2.6686	0.013764		-1.6642	0.46467		-2.5651	0.03427
c126995_g1		AtPIL5	At2g15490	4.35	26.64	18.03	3.49	16.14	16.3288	100	67.6802	19.3566	60.5856	UP	2.9113	0.0035523		-0.63778	0.99565		2.1252	0.13927		-0.27298	0.99721		-0.11583	0.9957		-2.403	0.067143	DOWN	-3.1582	0.0015804		2.1602	0.11945		-0.86565	0.66067		1.7992	0.20101
c131713_g1	c131713_g1	AtPIL5	At2g15490	6.88	3.5	8.73	31.73	1.33	21.6829	11.0306	27.5134	100	4.19162		-0.68525	0.99842		1.2507	0.88338		0.41716	0.99601	UP	2.2713	0.001158		-2.6584	0.16351	UP	1.8494	0.0046461	UP	2.9827	1.2166e-05	DOWN	-4.6347	9.4138e-07		-1.5197	0.99448		-2.4514	0.41787
c138207_g1	c138207_g1	AtPIL5	At2g15490	26.29	49.44	47.8	93.55	44.89	28.1026	52.8487	51.0957	100	47.985		1.2093	0.18557		-0.12467	0.99565		0.9364	0.40772	UP	1.8787	1.5979e-05		-0.043627	0.9957		0.93752	0.027213		0.69545	0.024973		-1.1081	0.016129		-0.28034	0.99448		0.68253	0.49338
c146814_g1		AtPIL5	At2g15490	4.35	19.79	43.38	3.66	15.38	10.0277	45.6201	100	8.43707	35.4541	UP	2.4735	0.00033262	UP	1.0487	0.0032532	UP	3.3739	1.0054e-12		-0.20424	0.99721	DOWN	-1.4718	5.4328e-05	DOWN	-3.583	1.5616e-13	DOWN	-2.6517	0.00010002		1.9842	0.0071094		-0.53517	0.9725		1.6919	0.018197
c154044_g1	c154044_g1	AtPKS5	At2g30360	2.29	11.2	18.48	15.75	6.67	12.3918	60.6061	100	85.2273	36.0931		2.5166	0.014865		0.66128	0.62975	UP	3.0296	7.6609e-05	UP	2.7594	0.00078499		-1.4109	0.03671		-0.27497	0.99781		0.2689	0.93946		-1.2629	0.16374		-0.86165	0.70809		1.4085	0.43509
c173663_g1	c173663_g1	AtPKS5	At2g30360	0	0	0	0	13.06	0	0	0	0	100													UP	5.7355	3.5911e-06							UP	5.6916	3.0401e-06	UP	5.6457	1.8036e-06	UP	5.6632	3.4116e-06
c89090_g1		AtPKS5	At2g30360	0.11	11.32	3.6	0	0.35	0.971731	100	31.8021	0	3.09187	UP	7.0247	1.6452e-07		-1.7222	0.011734		5.1543	0.01959					-3.3318	0.044283		-4.3525	0.021868	DOWN	-6.0996	9.8018e-08				DOWN	-5.166	1.5194e-07		1.6123	0.99601
c142169_g1	c142169_g1	AtPLY	At3g62110	42.21	6.68	27.05	11.1	28.12	100	15.8256	64.0843	26.2971	66.6193	DOWN	-2.4001	1.9373e-11	UP	1.9798	3.1523e-05		-0.56863	0.1786	DOWN	-1.8907	1.6792e-07		0.032975	0.9957		-1.3268	0.0069968		0.5355	0.60695		1.2329	0.0065437	UP	1.9007	1.268e-05		-0.7459	0.16423
c136668_g1	c136668_g1	AtPME3	At3g14310	94.66	11.54	96.72	11.84	27.35	97.8701	11.9313	100	12.2415	28.2775	DOWN	-2.7914	1.954e-26	UP	3.0018	7.5884e-26		0.062084	0.99601	DOWN	-2.9614	1.6007e-25	DOWN	-1.7521	1.3732e-13	DOWN	-3.0283	2.2416e-25		-0.14394	0.99643		1.1493	0.018663		1.1377	0.0062064	DOWN	-1.9002	9.6127e-14
c149313_g1	c149313_g1	AtPP2CA	At3g11410	81.63	3.3	5.63	5.91	7.85	100	4.04263	6.89697	7.23999	9.61656	DOWN	-4.339	6.2089e-25		0.70014	0.99565	DOWN	-3.7871	3.0198e-22	DOWN	-3.7483	4.4111e-22		0.51331	0.9957		0.034	0.99781		0.61673	0.99643		0.35235	0.9993		1.1014	0.44594	DOWN	-3.484	3.4382e-20
c147811_g1	c147811_g1	AtPP2CE	At5g27930	2.52	9.82	6.55	23.41	23.24	10.7646	41.9479	27.9795	100	99.2738		0.47354	0.99842		0.23129	0.99565		0.55655	0.99601		1.4413	0.89111		2.2788	0.0097975		0.87991	0.99781		0.9938	0.66456		1.2719	0.1677	UP	2.398	0.002293	UP	2.6251	0.0025485
c126034_g1	c126034_g1	AtPYL4	At2g38310	1.59	216.17	120.43	15.49	60.83	0.735532	100	55.7108	12.8622	28.1399	UP	7.3818	1.3637e-48		-0.91671	5.4318e-06	UP	6.3168	1.0981e-27		3.3288	0.0070155		-0.94627	0.00026806	DOWN	-2.9928	1.9647e-19	DOWN	-4.0269	1.246e-43	UP	1.9195	2.3508e-06	DOWN	-1.975	6.1826e-20	UP	5.1603	3.7852e-14
c138003_g1	c138003_g1	AtPYL8	At5g53160	31.4	59.84	48.98	62.17	162.3	19.3469	36.87	30.1787	38.3056	100	UP	1.2196	0.0041882		-0.36033	0.99565		0.71097	0.22912	UP	1.0621	0.0019466	UP	1.7748	3.1174e-19		0.34635	0.62736		-0.13138	0.99643	UP	1.3015	1.6987e-13	UP	1.3024	4.5236e-15	UP	2.2755	5.11e-29
c138003_g2	c138003_g2	AtPYL9	At1g01360	28.39	134.43	86.5	48.85	146.09	19.4332	92.0186	59.2101	33.4383	100	UP	2.5632	6.4078e-19		-0.72684	0.0074722	UP	1.688	1.733e-07		0.80098	0.2002		0.77332	0.00093515		-0.89186	0.0067225	DOWN	-1.7361	5.1695e-11	UP	1.5382	2.0697e-12		-0.065565	0.99448	UP	2.2511	9.7014e-21
c134152_g1	c134152_g1	AtPYR1	At4g17870	13.79	71.57	70.19	25.42	144.41	9.5492	49.5603	48.6047	17.6027	100	UP	2.6689	1.4218e-08		-0.10136	0.99565	UP	2.4193	6.4198e-08		0.92531	0.64825	UP	1.0814	2.8557e-05	DOWN	-1.4988	0.00026666	DOWN	-1.7175	8.1005e-05	UP	2.4532	7.1173e-18		0.86799	2.6876e-05	UP	3.2904	4.9337e-24
c208874_g1		AtRACK1A	At1g18080	0.11	97.61	26.16	0.04	1.53	0.112693	100	26.8005	0.152905	1.56746	UP	10.132	1.7248e-45	DOWN	-1.9692	3.4545e-26	UP	8.0142	4.5139e-15		-1.4656	0.99721	DOWN	-4.0685	3.2185e-15	DOWN	-9.4847	9.3715e-13	DOWN	-11.571	6.9864e-36		5.2892	0.27232	DOWN	-6.1498	8.2765e-64		3.7355	0.36201
c152547_g1	c152547_g1	AtRaf10	At5g49470	15.09	17.73	24.52	26.84	38.83	38.8617	45.6606	63.1471	69.1218	100		0.51665	0.99842		0.39857	0.37871		0.76695	0.054264		0.86431	0.0081317		0.69272	0.0074446		0.092558	0.99781		0.37372	0.055207		0.47321	0.049555		0.97925	7.127e-07	UP	1.2494	7.8762e-09
c141357_g1	c141357_g1	AtRGL2	At3g03450	60.12	89.81	107.58	74.94	136.99	43.8864	65.5595	78.5313	54.7047	100	UP	1.2902	7.7936e-13		-0.046695	0.99565	UP	1.0953	4.2887e-13		0.69011	8.3764e-05		0.51213	4.7438e-05		-0.40997	0.022892		-0.57407	0.023305		0.79514	1.2037e-13		0.35339	1.0182e-05	UP	1.3972	6.8413e-34
c63286_g1		AtROP6	At4g35020	0.03	22.14	5.83	0	0.34	0.135501	100	26.3324	0	1.53568	UP	9.8054	1.3214e-06	DOWN	-1.9963	0.0011959		7.6609	0.034797					-4.0608	0.03134		-4.2741	0.029266	DOWN	-6.2954	8.8831e-09				DOWN	-6.1691	1.0228e-08		3.3899	0.99601
c134681_g1	c134681_g1	AtROS1	At2g36490	51.63	30.79	25.16	12.64	16.47	100	59.6359	48.7314	24.4819	31.9001		-0.46998	0.13821		-0.32185	0.99565		-0.9401	0.051446	DOWN	-1.9578	3.1239e-05		-0.5489	0.87154		-1.0225	0.31842		-1.4618	0.051671		0.34667	0.9993		-0.98279	0.26143	DOWN	-1.6992	0.00069143
c146940_g1	c146940_g1	AtRPL36B	At3g53740	215.82	168.19	258.28	172.75	482.62	44.7184	34.8494	53.5162	35.7942	100		-0.03898	0.48353		0.53435	0.020978		0.34709	0.80201		-0.24282	0.99721		0.96212	2.7332e-09		-0.59472	0.0347		-0.17777	0.99643	UP	1.4299	1.5358e-19	UP	1.3844	1.3504e-20	UP	1.099	2.8016e-14
c228258_g1		AtRRP41L	At4g27490	0	10.63	1.95	0	0.08	0	100	18.3443	0	0.752587	UP	4.7995	0.0034045		-2.5195	0.072385								-4.598	0.63484				DOWN	-4.7708	0.0031503				DOWN	-7.2295	0.0030518
c135538_g1	c135538_g1	AtS2	At5g55240	1931.95	18.2	8.01	1.74	4.4	100	0.942053	0.414607	0.0900644	0.227749	DOWN	-6.4358	0		-1.2572	0.51871	DOWN	-7.8413	0	DOWN	-10.072	1.9815e-252		-0.8216	0.9957		-2.235	0.42601	DOWN	-3.6096	0.0034976		1.2865	0.9993		-2.1908	0.04591	DOWN	-8.8731	8.49e-303
c152084_g1	c152084_g1	AtSLY1	At4g24210	48.06	119.69	74.95	191.61	98.59	25.0822	62.4654	39.1159	100	51.4535	UP	1.5827	2.9012e-05		-0.76062	0.06633		0.67377	0.43016	UP	1.8737	7.3928e-12		0.36313	0.85991	UP	1.1952	1.203e-06		0.31713	0.045099		-0.95899	0.00047926		-0.50953	0.5098		0.82666	0.018043
c134725_g1		AtSnRK3.6	At5g45820	5.87	22.31	8	9.28	8.56	26.3111	100	35.8584	41.5957	38.3684	UP	2.2141	0.0007146		-1.5503	0.015701		0.51554	0.99601		0.69829	0.99721		0.13261	0.9957		0.17794	0.99781		-1.4897	0.024525		-0.17228	0.9993		-1.5297	0.013559		0.43792	0.99601
c145858_g1		AtSPT	At4g36930	3.71	9.23	20.34	2.05	5.34	18.2399	45.3786	100	10.0787	26.2537		1.6046	0.38031		1.0732	0.19823	UP	2.5295	0.001362		-0.81761	0.99721		-1.9048	0.0086063	DOWN	-3.3519	7.2657e-05		-2.3961	0.07583		1.3201	0.91796		-0.94365	0.82446		0.41444	0.99601
c27124_g1		AtSPY	At3g11540	0	20.9	4.19	0	0.36	0	100	20.0478	0	1.72249	UP	7.118	1.7856e-14	DOWN	-2.3887	8.7615e-08		4.6889	0.0066799					-3.5237	0.0133		-4.6757	0.0054151	DOWN	-7.0893	1.747e-14				DOWN	-6.0244	7.1192e-15
c5749_g1		AtTFIIS	At2g38560	0.06	20.33	4.72	0	0.11	0.29513	100	23.2169	0	0.541072	UP	8.7793	0.00068197		-2.1792	0.038164		6.4519	0.34435					-5.4367	0.25914				DOWN	-5.2693	0.00017228				DOWN	-7.728	0.0003169		0.8049	0.99601
c136969_g1	c136969_g1	AtTLP6	At1g47270	4.04	4.09	24.08	25.86	11.69	15.6226	15.8159	93.1168	100	45.2049		0.76927	0.99842		2.4881	0.016243		3.1091	0.0060898	UP	3.1505	0.0036721		-1.1287	0.36478		0.036593	0.99781	UP	2.4073	0.0049635		-1.2923	0.31777		1.2473	0.5447		1.7701	0.47553
c137329_g1	c137329_g1	AtTLP7	At1g53320	15.82	17.17	20.11	28.18	72.54	21.8087	23.6697	27.7226	38.8475	100		0.41191	0.99842		0.1543	0.99565		0.41793	0.99601		0.86249	0.44529	UP	1.8862	5.6041e-08		0.43976	0.99781		0.47665	0.39095	UP	1.3195	2.584e-05	UP	1.9284	1.5901e-09	UP	2.0939	5.3698e-10
c143347_g2	c143347_g2	AtTLP7	At1g53320	22.6	25.12	34	41.33	95.72	23.6105	26.2432	35.5203	43.178	100		0.45184	0.99842		0.36003	0.99565		0.66359	0.99601		0.9195	0.59623	UP	1.5417	0.00039118		0.25111	0.99781		0.49372	0.54345	UP	1.1636	0.0044137	UP	1.7897	4.9645e-06	UP	1.995	2.1356e-06
c126551_g1		AtTPS1	At1g78580	0.03	5.73	1.41	0	0.31	0.52356	100	24.6073	0	5.41012	UP	7.9475	0.00012132		-2.0921	0.029011		5.7071	0.23077					-2.1684	0.56456				DOWN	-5.4374	5.1087e-05				DOWN	-4.3725	0.00011869		3.3285	0.99601
c143863_g1		AtTPS1	At1g78580	9.72	2.78	6.96	7.34	7.79	100	28.6008	71.6049	75.5144	80.144	DOWN	-1.5215	0.003923		1.2564	0.18001		-0.41336	0.99601		-0.37002	0.99721		0.19113	0.9957		0.038539	0.99781		1.1776	0.067113		0.025629	0.9993		1.3355	0.038569		-0.43247	0.99601
c142475_g1	c142475_g1	AtTRG1/XYL1	At1g68560	27.53	2.27	21.13	2.71	3.81	100	8.24555	76.7526	9.84381	13.8394	DOWN	-3.3155	4.9724e-12	UP	3.1504	3.4438e-08		-0.31339	0.99601	DOWN	-3.3083	4.3548e-11	DOWN	-2.441	2.5599e-06	DOWN	-2.9997	1.0687e-07		0.033246	0.99643		0.43178	0.9993		0.59735	0.99448	DOWN	-2.9646	1.4606e-09
c153012_g1	c153012_g1	AtTRG1/XYL1	At1g68560	12.22	4.26	9.65	3.22	0.37	100	34.8609	78.9689	26.3502	3.02782		-1.0524	0.056774		0.91109	0.51693		-0.28962	0.99601		-1.8011	0.01539	DOWN	-4.9513	8.6766e-05		-1.5163	0.1145		-0.72261	0.99643		-3.562	0.11769		-4.1522	0.012837	DOWN	-5.4511	3.7045e-06
c143809_g1		AtTudor1	At5g07350	257.75	331	304.43	166.67	279.29	77.8701	100	91.9728	54.7482	84.3776		0.64542	4.0197e-07		-0.18972	0.41591		0.30742	0.0057266		-0.59458	2.9342e-14		-0.09469	0.39916		-0.90681	8.977e-30	DOWN	-1.2139	8.6422e-41		0.68516	3.0329e-21		-0.39646	0.0014159		0.0024878	0.51926
c146030_g1	c146030_g1	AtTZF6	At5g07500	25.25	1.45	0.14	0	0	100	5.74257	0.554455	0	0	DOWN	-4.0847	0.00034284		-3.3301	0.99565	DOWN	-7.563	0.00081441	DOWN	-5.1194	0.00041904																DOWN	-5.1945	0.00039225
c113052_g1		AtUBC1	At1g14400	0.05	12.44	2.97	0	0.41	0.401929	100	23.8746	0	3.29582	UP	8.4483	0.0027155		-2.1205	0.10185		6.1795	0.47875					-2.8424	0.6048				DOWN	-4.9382	0.0013116				DOWN	-5.075	0.0012208		3.1268	0.99601
c127471_g1	c127471_g1	AtUBC2	At2g02760	484.97	278.73	385.9	339.72	750.79	64.5946	37.1249	51.3992	45.2483	100		-0.50721	1.5059e-09		0.39824	0.0053699		-0.25724	0.055769		-0.46997	0.00033762	UP	1.0045	6.5889e-21		-0.21753	0.8088		0.063301	0.16281	UP	1.0951	1.0562e-27	UP	1.2907	3.2401e-39		0.537	1.444e-10
c145609_g1	c145609_g1	AtUBP26	At3g49600	23	6.7	8.8	6.52	6.16	100	29.1304	38.2609	28.3478	26.7826	DOWN	-1.4011	1.6375e-05		0.37499	0.99565	DOWN	-1.1743	0.002412	DOWN	-1.6313	4.0145e-05		-0.26012	0.9957		-0.46179	0.99781		-0.20421	0.99643		0.07471	0.9993		0.0028232	0.99448	DOWN	-1.6447	0.00014179
c150363_g1	c150363_g1	AtUGT74F2	At2g43820	22.29	2777.14	174.17	66.42	693.94	0.802624	100	6.27156	38.1352	24.9876	UP	7.2491	0	DOWN	-4.066	0	UP	3.0349	1.6698e-43	UP	1.6129	1.1222e-07	UP	2.0288	1.4603e-111	DOWN	-1.4268	1.9418e-16	DOWN	-5.6102	0	UP	3.3286	3.6416e-198	DOWN	-2.1493	0	UP	4.8534	1.2559e-246
c131682_g1	c131682_g1	AtVAL2	At4g32010	23.38	5.23	5.56	4.4	5.69	100	22.3695	23.781	18.8195	24.337	DOWN	-1.8708	0.00055986		0.017005	0.99565	DOWN	-2.0021	0.0017487	DOWN	-2.372	0.00036315		0.0681	0.9957		-0.37466	0.99781		-0.47507	0.99643		0.3158	0.9993		-0.026943	0.99448	DOWN	-2.1442	0.0018595
c141910_g1	c141910_g1	AtVAL2	At4g32010	26.84	5.88	6.27	6.29	4.69	100	21.9076	23.3607	23.4352	17.4739	DOWN	-1.9094	6.8391e-06		0.032995	0.99565	DOWN	-2.0247	3.0126e-05	DOWN	-2.0461	3.0864e-05		-0.3807	0.9957		-0.026265	0.99781		-0.11068	0.99643		-0.48139	0.9993		-0.45975	0.99448	DOWN	-2.6156	1.5939e-06
c150327_g1		AtVCS	At3g13300	16.23	6.4	10.18	8.94	9.36	100	39.4331	62.7234	55.0832	57.671	DOWN	-1.0582	0.00027767		0.60019	0.47639		-0.60629	0.19153		-0.82744	0.050169		-0.094771	0.9957		-0.22595	0.99781		0.25683	0.74282		0.0042166	0.9993		0.39337	0.52647		-0.91131	0.070714
c108659_g2		AtVGT1	At3g03090	0	29.03	2.68	0	0.15	0	100	9.23183	0	0.516707	UP	5.8714	1.6645e-06	DOWN	-3.5104	6.109e-05								-4.0939	0.63484				DOWN	-5.8427	1.5225e-06				DOWN	-7.7164	4.86e-06
c142817_g1	c142817_g1	AtWRKY18	At4g31800	10.64	9.17	5.26	39.15	5.26	27.1775	23.4227	13.4355	100	13.4355		0.06717	0.99842		-0.86768	0.99565		-0.94879	0.93578	UP	1.8938	0.00020721		0.040167	0.9957	UP	2.8378	2.2966e-07	UP	1.8527	2.0634e-05	DOWN	-2.9246	2.369e-07		-0.93956	0.87435		-1.1189	0.83553
c143981_g1	c143981_g1	AtWRKY2	At5g56270	27.18	17.07	28.27	10.97	15.79	96.1443	60.382	100	38.8044	55.8543		-0.38494	0.12875		0.65827	0.12627		0.12505	0.99601	DOWN	-1.2735	0.001156		-0.80924	0.047214	DOWN	-1.4034	0.00038436		-0.86253	0.36261		0.46719	0.86774		-0.26302	0.99448		-0.89443	0.092256
c145536_g1	c145536_g1	AtWRKY41	At4g11070	15.31	37.29	45.15	63.21	18.36	24.2209	58.9938	71.4286	100	29.046	UP	1.6577	0.0019343		0.17637	0.99565	UP	1.6858	0.0001312	UP	2.0537	3.1871e-08	DOWN	-1.6856	5.1342e-05		0.36312	0.65168		0.42208	0.080581	DOWN	-2.1756	9.654e-09	DOWN	-1.6212	0.0009364		-0.20997	0.99601
c144724_g1	c144724_g1	AtWRKY6	At1g62300	1.01	20.43	13.38	31.99	9.16	3.15724	63.8637	41.8256	100	28.6339	UP	4.6839	1.4094e-05		-0.683	0.99565	UP	3.8527	0.0033251	UP	5.0538	1.8779e-08		-0.59289	0.9957		1.1964	0.039544		0.39597	0.44777	DOWN	-1.9162	0.0013302		-1.3879	0.099954		3.0495	0.055654
c149739_g2	c149739_g2	AtWRKY6	At1g62300	25.94	131.52	57.59	118.07	28.12	19.7232	100	43.788	89.7734	21.3808	UP	2.6407	3.2137e-28	DOWN	-1.2628	1.2681e-10	UP	1.2296	0.00015745	UP	2.1972	5.2557e-22	DOWN	-1.0529	0.00043392		0.96273	4.0811e-07		-0.4175	0.70291	DOWN	-2.1426	5.8957e-21	DOWN	-2.4278	6.6346e-27		-0.033499	0.99601
c119037_g1		AtYak1	At5g35980	0	3.57	0.66	0	0.02	0	100	18.4874	0	0.560224	UP	5.3141	0.0001681		-2.4866	0.016961								-5.1455	0.37426				DOWN	-5.2854	0.0001542				DOWN	-7.7441	0.00029085
c28330_g1		AtYak1	At5g35980	0.01	4.2	1.05	0	0.06	0.238095	100	25	0	1.42857	UP	8.6699	0.0011084		-2.0698	0.06729		6.4519	0.34435					-4.1148	0.30827				DOWN	-5.1599	0.00035314				DOWN	-6.2966	0.00031327		2.1268	0.99601
c150490_g1	c150490_g1	AtZTL	At5g57360	46.4	30.38	32.79	45.09	99.98	46.4093	30.3861	32.7966	45.099	100		-0.32392	0.079398		0.039625	0.99565		-0.43257	0.33072		-0.0071293	0.99721	UP	1.6387	7.2871e-15		0.42064	0.37961		0.34285	0.11357	UP	1.0911	4.8593e-09	UP	1.5663	1.3367e-16		0.99586	1.6348e-08
c139367_g1		BdCathB	XM_003560156	347.77	262.17	327.18	636.71	439.92	54.6198	41.1757	51.386	100	69.0927		-0.11772	0.0016063		0.24792	0.046151		-0.018081	0.99601		0.91204	1.2197e-23		0.46349	8.2599e-05		0.92532	1.6778e-27	UP	1.0558	8.7317e-44		-0.58878	1.2561e-09		0.59936	8.9512e-13		0.23517	0.0025323
c140659_g1	c140659_g1	CnCIP2	AY268951	21.65	30.12	76.45	40.19	62.09	28.3192	39.3983	100	52.5703	81.2165		0.76337	0.50574	UP	1.2736	4.1595e-08	UP	1.8887	1.1015e-12		0.92926	0.022849		-0.26713	0.57776		-0.9642	0.00012902		0.19196	0.46931		0.57012	0.040439		0.89439	6.9798e-05	UP	1.4113	3.7625e-08
c148683_g1		CnCIP2	AY268951	10.63	25.42	21.89	8.9	20.95	41.8175	100	86.1133	40.6578	82.4154	UP	1.7485	0.0038492		-0.21804	0.99565		1.3822	0.031917		-0.11977	0.99721		-0.15849	0.9957		-1.5068	0.011708	DOWN	-1.8422	0.0014006		1.2213	0.053528		-0.48858	0.98539		1.0134	0.10819
c135000_g1	c135000_g1	ElLTP1	AF363505	144.8	0.1	0	0.35	0	100	0.0690608	0	0.241713	0	DOWN	-10.192	5.6408e-11				DOWN	-7.1224	1.2502e-15	DOWN	-8.6396	1.0653e-13								1.5788	0.99643							DOWN	-7.2146	7.9091e-16
c128491_g1		ElLTP2	AF363506	0.29	82.66	970.14	0	0.26	0.0298926	8.52042	100	0	0.0268003	UP	8.4735	0.0024627	UP	3.4551	3.7914e-31	UP	11.78	3.8092e-20				DOWN	-11.765	7.2493e-20	DOWN	-8.3936	5.0879e-33	DOWN	-4.9635	0.001139				DOWN	-8.4222	0.0024888		-0.1951	0.99601
c130661_g1	c130661_g1	ElLTP2	AF363506	4091.49	6462.29	5538.39	1.5	1.23	63.3133	100	85.7032	0.0270837	0.0190335		0.96381	1.3702e-55		-0.30064	1.8068e-07		0.51489	6.6968e-22	DOWN	-11.377	2.103e-234	DOWN	-12.074	4.091e-283	DOWN	-11.896	7.1113e-296	DOWN	-12.314	0		-0.30435	0.9993	DOWN	-12.486	0	DOWN	-11.769	5.9758e-225
c173464_g1		FsA1	AJ251819	0.07	15.23	4.13	0	0.26	0.459619	100	27.1175	0	1.70716	UP	8.0685	5.8401e-05		-1.9522	0.030428		5.968	0.14447					-3.9528	0.15647		-3.5812	0.20164	DOWN	-5.5584	1.9646e-05				DOWN	-6.0171	2.0002e-05		1.8049	0.99601
c129440_g1	c129440_g1	FsPK4	AJ586509	224.37	238.66	336.59	216.31	541.72	41.4181	44.056	62.1336	39.9302	100		0.37711	0.99842		0.4253	9.4141e-06		0.65413	6.3317e-08		-0.015093	0.99721		0.72051	3.428e-17		-0.67402	3.817e-09		-0.36614	0.72434	UP	1.2676	5.1205e-51	UP	1.0338	7.9003e-43	UP	1.1644	2.8422e-48
c141271_g1		FsPK4	AJ586509	39.67	88.96	53.06	46.27	55.66	44.5931	100	59.6448	87.2032	62.5674	UP	1.4604	0.0010181		-0.81983	0.090878		0.49224	0.99601		0.2667	0.99721		0.11172	0.9957		-0.23034	0.99781		-1.1676	0.0093557		0.2151	0.9993		-0.82016	0.092382		0.39372	0.78208
c143278_g1	c143278_g1	FsPP2C1	AJ277743	42.18	1.46	3.19	2.74	18.03	100	3.46136	7.56283	6.49597	42.7454	DOWN	-4.5797	8.2846e-12		1.071	0.99565	DOWN	-3.657	5.605e-10	DOWN	-3.82	2.7414e-10	UP	2.5268	0.0039298		-0.16785	0.99781		0.78576	0.99643	UP	2.5677	0.0026187	UP	3.4858	0.00012763		-1.3404	0.0096892
c146828_g1	c146828_g1	FsPP2C1	AJ277743	41.79	107.43	191.45	121.62	123.5	21.8282	56.1139	100	63.5257	64.5077	UP	1.621	1.9367e-05		0.76726	0.00030895	UP	2.24	9.0686e-18	UP	1.5359	7.8853e-07		-0.61261	0.0081965		-0.70886	0.0048342		-0.059004	0.99643		-0.030712	0.9993		0.042607	0.99448	UP	1.4171	3.4392e-07
c118625_g1		FsPTP1	AM231527	0	10.26	2.01	0	0.13	0	100	19.5906	0	1.26706	UP	5.6134	1.7275e-05		-2.4191	0.00641								-3.9273	0.29483				DOWN	-5.5847	1.5816e-05				DOWN	-6.4584	1.7834e-05
c122065_g2		FsPTP1	AM231527	0.12	13.58	2.51	0	0.37	0.883652	100	18.4831	0	2.72459	UP	7.1616	7.1174e-07	DOWN	-2.5037	0.00068695		4.5096	0.21814					-2.7289	0.34872		-3.4448	0.26345	DOWN	-5.9735	3.9695e-07				DOWN	-5.3447	5.2875e-07		1.5704	0.99601
c150658_g1	c150658_g1	FsPTP1	AM231527	15.73	9.35	15.75	24.94	34.26	45.9136	27.2913	45.972	72.7963	100		-0.43054	0.3773		0.67407	0.48921		0.095253	0.99601		0.6925	0.37584	UP	1.168	0.0014046		0.59244	0.32701	UP	1.1491	0.0011896		0.44864	0.36461	UP	1.7301	1.5541e-07	UP	1.0531	0.001048
c149380_g1	c149380_g1	GhAFP-like	KT313762	23.12	0.05	0	0	0	100	0.216263	0	0	0	DOWN	-8.5575	0.00010656				DOWN	-5.4876	2.3838e-05	DOWN	-5.5048	2.216e-05																DOWN	-5.5798	2.1379e-05
c139294_g1		GhKOR1	AY574906	58.95	6.03	68.54	61.18	72.44	81.3777	8.32413	94.6162	84.4561	100	DOWN	-3.0033	8.4125e-24	UP	3.4371	1.0995e-28		0.28554	0.99601		0.089515	0.99721		0.1116	0.9957		-0.20083	0.99781	UP	3.1189	3.8364e-25		0.18547	0.82967	UP	3.4366	1.9108e-31		0.1869	0.50381
c135347_g1	c135347_g1	GmMFT	Glyma05g34030	351.85	13.87	5.2	0	0	100	3.94202	1.4779	0	0	DOWN	-4.2989	2.5617e-09		-1.5227	0.99565	DOWN	-5.97	2.0459e-09	DOWN	-6.3337	2.0764e-09																DOWN	-6.4088	1.9993e-09
c135347_g2	c135347_g2	GmMFT	Glyma05g34030	213.54	9.05	3.89	0	0	100	4.23808	1.82167	0	0	DOWN	-4.2341	2.257e-11		-1.3098	0.99565	DOWN	-5.6922	1.1701e-11	DOWN	-6.6409	1.7653e-11																DOWN	-6.7159	1.6256e-11
c152045_g2	c152045_g2	HvCRY1b	DQ201153	40.71	96.88	128.77	105.11	94.74	31.6145	75.2349	100	81.6262	73.573	UP	1.5351	1.9746e-19		0.3416	0.001054	UP	1.7284	8.7942e-39	UP	1.4024	6.9034e-24		-0.41346	0.00029739		-0.3308	0.037093		-0.10662	0.92994		-0.20962	0.91848		-0.18391	0.99448	UP	1.1047	4.7211e-18
c138366_g1		HvGAMYB	AAG22863	12.48	217.11	137.74	4.8	4.41	5.74824	100	63.4425	3.48483	2.03123	UP	4.4083	4.9095e-80		-0.72699	1.0774e-06	UP	3.533	1.8248e-44		-1.3423	0.18057	DOWN	-4.9318	2.5187e-54	DOWN	-4.8801	5.6908e-54	DOWN	-5.7245	3.4593e-88		-0.17865	0.9993	DOWN	-5.7708	4.2156e-88		-1.609	0.1017
c145277_g1		HvGAMYB	AAG22863	12.02	51.18	115.98	2.62	1.87	10.3639	44.1283	100	2.25901	1.61235	UP	2.3797	1.3316e-07	UP	1.1086	4.4651e-07	UP	3.34	1.4797e-26		-2.1603	0.061992	DOWN	-5.9191	9.0287e-35	DOWN	-5.5052	8.8889e-35	DOWN	-4.5139	1.5355e-14		-0.54086	0.9993	DOWN	-4.9225	3.8626e-15		-2.7893	0.019144
c145277_g2		HvGAMYB	AAG22863	11.13	46.38	101.49	3.6	2	10.9666	45.6991	100	3.54715	1.97064	UP	2.3573	0.0011416		1.0541	0.0053315	UP	3.2632	2.3064e-11		-1.5794	0.85599	DOWN	-5.6206	3.6045e-15	DOWN	-4.8474	8.7037e-15	DOWN	-3.9107	2.8355e-06		-0.90012	0.9993	DOWN	-4.6785	5.8379e-07		-2.5677	0.30182
c131619_g1	c131619_g1	HvMCB1	AJ965495	41.63	14.27	53.66	152.15	30.54	27.3612	9.3789	35.2678	100	20.0723	DOWN	-1.255	0.00032742	UP	1.8393	1.1532e-06		0.43602	0.99601	UP	1.9091	1.1724e-18		-0.77681	0.053526	UP	1.4683	1.1592e-13	UP	3.1901	1.5688e-36	DOWN	-2.372	2.2405e-24		0.95042	0.035363		-0.55103	0.87245
c134621_g1	c134621_g1	HvMCB1	AJ965495	8.01	7.83	1.93	0.59	21.22	37.7474	36.8992	9.09519	2.7804	100		0.25989	0.99842		-2.0951	0.56444		-1.9835	0.57904		-3.7244	0.17869	UP	3.5024	0.0018007		-1.7457	0.99781		-3.9582	0.092451	UP	5.1211	0.00031084		1.2953	0.11499		1.3087	0.20416
c124781_g1		HvSAD	CAC85739	4.06	2.05	14.94	5.97	19.55	20.7673	10.4859	76.4194	30.5371	100		-0.69639	0.99842		2.7939	0.022373		1.9492	0.15052		0.5977	0.99721		0.42798	0.9957		-1.3563	0.38784		1.3202	0.68193		1.6573	0.079498	UP	3.1098	0.00095705		2.167	0.017878
c124781_g2		HvSAD	CAC85739	6.66	1.81	9.29	27.62	5.16	24.113	6.55322	33.635	100	18.6821		-1.4004	0.72631		2.2544	0.31697		0.70569	0.99601		2.0335	0.034391		-0.85691	0.9957		1.323	0.17441	UP	3.46	0.00025714		-2.3069	0.013892		1.2854	0.86156		-0.36146	0.99601
c149344_g1	c149344_g1	HvWRKY38	AY541586	17.34	196.69	160.87	76.55	67.2	8.8159	100	81.7886	47.585	34.1654	UP	3.7706	4.3781e-40		-0.34635	0.47293	UP	3.2759	2.19e-30	UP	2.2231	5.1936e-10	DOWN	-1.172	1.604e-08	DOWN	-1.0576	1.2176e-06	DOWN	-1.5214	4.8962e-12		-0.24136	0.9993	DOWN	-1.6304	1.6506e-14	UP	1.8937	6.085e-08
c149717_g1		LeEXP4	AF059488	2.23	14.72	74.55	0.55	4.85	2.99128	19.7451	100	0.73776	6.5057		3.808	0.0067707	UP	2.0021	6.5853e-06	UP	5.6618	1.1275e-12		-1.8193	0.99721	DOWN	-4.4697	5.5326e-12	DOWN	-7.4858	6.6255e-12	DOWN	-5.6012	0.0018321		2.8891	0.9759		-2.5797	0.034446		0.98178	0.99601
c150256_g1	c150256_g1	LeGOLS-1	AF311943	5.28	7.5	40.56	3.26	34.63	13.0178	18.4911	100	8.03748	85.3797		0.85442	0.99842	UP	2.5285	4.103e-07	UP	3.2346	1.0492e-08		-1.0317	0.99721		-0.23219	0.9957	DOWN	-4.2712	8.2867e-11		-1.8601	0.38528	UP	3.912	8.9554e-09	UP	2.1842	1.1741e-05	UP	2.7922	8.6163e-07
c92004_g1		LeMAN2	AF184238	0.06	17.33	8.3	0	0.43	0.34622	100	47.8938	0	2.48125	UP	8.3981	1.093e-08		-1.131	0.074633	UP	7.1189	0.00020084				DOWN	-4.2293	0.00025819	DOWN	-5.3171	0.0001155	DOWN	-6.473	7.872e-10				DOWN	-5.4723	9.1767e-10		2.6794	0.99601
c152788_g2	c152788_g2	LesaPME11580	JQ011281	294.31	143.49	61.94	5.23	23.5	100	48.7547	21.0458	1.77704	7.98478		-0.76289	8.2899e-16	DOWN	-1.2858	1.4237e-09	DOWN	-2.1969	7.7798e-48	DOWN	-5.8306	1.0628e-92	DOWN	-1.3572	4.0266e-05	DOWN	-3.6384	7.4316e-16	DOWN	-5.0416	1.0412e-43	UP	2.1543	0.00070443	DOWN	-2.755	1.8442e-27	DOWN	-3.7643	2.5239e-77
c151417_g3		LsCEL1	KT258974	21.75	56.15	23.65	30.26	27.29	38.7355	100	42.1193	53.8914	48.602	UP	1.6612	0.0011779		-1.3205	0.0064167		0.19239	0.99601		0.51868	0.99721		0.24643	0.9957		0.32149	0.99781		-1.1164	0.044505		-0.20201	0.9993		-1.1861	0.016255		0.22858	0.99601
c131608_g1	c131608_g1	LsERF1	BAO00821	358.99	38.93	29.9	52.66	104.58	100	10.8443	8.32892	14.6689	29.1317	DOWN	-3.8311	1.5814e-41		-0.58708	0.99565	DOWN	-4.5665	1.5951e-43	DOWN	-3.7985	1.9681e-39		1.8579	0.0089586		0.7632	0.99781		0.058702	0.99643		0.96778	0.22839		1.1588	0.045574	DOWN	-2.9188	4.5234e-30
c124918_g1	c124918_g1	MdSVPa	HM122599	0.65	21.48	56.03	57.59	88.84	0.731652	24.1783	63.0684	64.8244	100	UP	5.3826	0.00028813		1.2887	0.0106	UP	6.523	6.7067e-10	UP	6.5567	2.0063e-10		0.91843	0.012392		0.02896	0.99781	UP	1.2002	0.0024118		0.76251	0.024726	UP	2.0951	6.6921e-10	UP	7.2312	1.4593e-17
c132345_g1	c132345_g1	MtKNOX4	Medtr5g011070	2.61	2.6	3.83	18.79	25.7	10.1556	10.1167	14.9027	73.1128	100		0.30361	0.99842		0.47106	0.99565		0.62639	0.99601	UP	2.9458	0.0045787	UP	2.8586	0.0003836		2.3146	0.014694	UP	2.6683	0.0021882		0.41707	0.9993	UP	3.2177	4.2784e-05	UP	3.2748	7.678e-05
c121076_g1	c121076_g1	NnHSP17.5	ABK92179	13.99	4.9	8.42	23.24	478.7	2.9225	1.02361	1.75893	4.85482	100		-1.2074	0.76438		0.70222	0.99565		-0.65341	0.99601		0.78895	0.99721	UP	5.8872	3.394e-46		1.4376	0.55631		2.0224	0.12901	UP	4.3227	2.6677e-43	UP	6.4774	1.4796e-45	UP	5.0236	8.8029e-46
c139154_g1	c139154_g1	NnHSP17.5	ABK92179	2966.63	8.93	13.9	4.71	2.01	100	0.301015	0.468545	0.158766	0.0677536	DOWN	-8.0588	1.0227e-173		0.553	0.99565	DOWN	-7.6541	1.5803e-183	DOWN	-9.2341	9.3127e-155		-2.7207	0.52061		-1.5848	0.99781		-1.1492	0.99643		-1.2629	0.9993		-2.2797	0.8193	DOWN	-10.585	2.7827e-130
c139154_g2	c139154_g2	NnHSP17.5	ABK92179	1754.82	4	12.99	4.88	0.86	100	0.227944	0.740247	0.278091	0.0490079	DOWN	-8.3474	1.378e-15		1.5647	0.99565	DOWN	-6.931	1.2523e-17	DOWN	-8.3093	8.1142e-16		-3.7049	0.9957		-1.3831	0.99781		0.064184	0.99643		-2.4487	0.9993		-2.2522	0.99448	DOWN	-10.846	1.9034e-11
c72120_g1	c72120_g1	NnHSP17.5	ABK92179	6.28	1.29	1.96	7.49	113.6	5.52817	1.13556	1.72535	6.59331	100		-1.9188	0.99842		0.49433	0.99565		-1.5727	0.99601		0.37088	0.99721	UP	5.9948	0.002214		1.9388	0.99781		2.3157	0.99643	UP	3.9291	0.0047844	UP	6.3771	0.0013243	UP	4.2119	0.0037726
c126187_g1	c126187_g1	NnMT3	EF421199	1849.89	931.59	1130.21	17645.3	2244.9	10.4838	5.27954	6.40517	100	12.7224		-0.67142	5.6277e-18		0.19315	0.27185		-0.62655	3.5966e-10	UP	3.3208	0	UP	1.0614	1.1197e-25	UP	3.9426	0	UP	4.0183	0	DOWN	-3.0081	0	UP	1.1425	3.815e-37		0.22464	0.00099028
c145645_g1	c145645_g1	NnMT3	EF421199	3023.51	935.2	7847.07	54157.3	10257	5.58283	1.72682	14.4894	100	18.9392	DOWN	-1.745	1.8853e-122	UP	2.9708	0	UP	1.0775	6.0909e-87	UP	3.8746	0		0.0026756	0.9957	UP	2.7923	0	UP	5.6456	0	DOWN	-2.9165	0	UP	2.8614	0		0.86992	1.5238e-82
c144356_g1	c144356_g1	NtβGluI	M60402	7.46	8.3	34.49	52.64	0.43	14.1717	15.7675	65.5205	100	0.816869		0.4459	0.99842	UP	1.982	0.00047121	UP	2.2797	0.00018825	UP	2.8598	6.2907e-09	DOWN	-6.3001	1.197e-08		0.57536	0.31018	UP	2.44	1.027e-08	DOWN	-7.0025	5.9482e-13		-4.4302	0.020677		-4.2307	0.063719
c144807_g1	c144807_g1	NtβGluI	M60402	64.41	70.07	52.61	461	65.44	13.9718	15.1996	11.4121	100	14.1952		0.57269	0.84197		-0.50567	0.50827		-0.081264	0.99601	UP	2.8028	2.0916e-73		0.35961	0.77598	UP	2.8793	3.062e-77	UP	2.2562	3.0681e-65	DOWN	-2.6466	4.0778e-68		-0.25811	0.99448		0.068104	0.99601
c147318_g1	c147318_g1	NtβGluI	M60402	61.87	331.87	227.1	217.42	33.03	18.6428	100	68.4304	95.7376	9.95269	UP	2.7135	1.1987e-54		-0.61906	2.4059e-05	UP	1.9461	1.2739e-26	UP	1.8529	1.3313e-24	DOWN	-2.7449	1.3832e-42		-0.09797	0.99781		-0.83444	8.7375e-07	DOWN	-2.7739	3.659e-40	DOWN	-3.476	1.2837e-74		-1.009	0.017824
c130170_g1		OsHDA705	Os08g0344100	53.99	37.17	40.57	60.01	82.97	65.0717	44.7993	48.8972	72.3273	100		-0.24983	0.20412		0.055108	0.99565		-0.343	0.73406		0.19085	0.99721	UP	1.0672	7.0195e-05		0.52905	0.16745		0.46675	0.035186		0.41118	0.17401	UP	1.0102	4.3839e-06		0.51395	0.030841
c149153_g1		OslecRK	KC131131	7.48	7.3	9.07	7.22	1.63	82.4697	80.4851	100	79.6031	17.9713		0.24902	0.99842		0.24506	0.99565		0.34579	0.99601		-0.015617	0.99721	DOWN	-2.4461	0.0034588		-0.36621	0.99781		-0.23857	0.99643		-2.2069	0.029935		-2.3131	0.015656		-2.3106	0.024044
c146108_g1	c146108_g1	OsLOX2	XM_015774323	22.31	251.9	286.86	103.97	68.3	7.77731	87.8129	100	36.2442	23.8095	UP	3.7824	4.6027e-137		0.1182	0.13819	UP	3.7524	3.0418e-161	UP	2.2555	3.2463e-35	DOWN	-2.04	1.439e-88	DOWN	-1.5017	1.2988e-54	DOWN	-1.5009	2.706e-39		-0.66533	0.00011487	DOWN	-2.0339	6.5722e-69	UP	1.5021	3.9007e-15
c129247_g1	c129247_g1	OsMADS29	Q6H711	15.99	0	0	23.51	0.06	68.0136	0	0	100	0.255211	DOWN	-4.5186	0.0029275					-4.6265	0.0063731		0.60046	0.99721				UP	5.2089	0.00018797	UP	5.1165	9.6331e-05	DOWN	-8.7075	0.00090843					-8.1951	0.0093497
c130716_g1		OsPIP1;1	Q6EU94	202.38	40.64	117.77	127.78	151.58	100	20.081	58.1925	63.1387	74.8987	DOWN	-2.0255	9.9413e-29	UP	1.4631	1.799e-09		-0.71068	1.7377e-05		-0.62304	0.0004024		0.40142	0.19032		0.082838	0.99781	UP	1.4285	6.2336e-12		0.19162	0.73609	UP	1.7524	4.2693e-17		-0.5195	0.069056
c142134_g1	c142134_g1	OsPIP1;1	Q6EU94	229.79	49.05	215.22	578.15	883.1	26.0208	5.5543	24.371	65.4682	100	DOWN	-1.9421	1.2802e-30	UP	2.0772	3.2463e-27		-0.013197	0.99601	UP	1.4622	1.1395e-44	UP	2.0777	5.49e-108	UP	1.4706	2.7257e-48	UP	3.4303	1.4247e-135		0.4802	9.9276e-13	UP	4.0429	1.408e-215	UP	1.8543	7.9631e-103
c145361_g1		OsPUL	AB012915	6.43	3.77	27.98	4.14	11.6	22.9807	13.4739	100	14.7963	41.4582		-0.47552	0.65027	UP	2.8143	1.2338e-13	UP	2.1905	1.1295e-09		-0.59213	0.99721	DOWN	-1.2465	8.9813e-05	DOWN	-2.7874	4.1944e-13		-0.090538	0.99643		1.4139	0.012519	UP	1.4557	0.0033969		0.73371	0.26762
c155890_g1		OsPUL	AB012915	0.05	19.17	6.87	0	0.37	0.260824	100	35.8372	0	1.9301	UP	8.8829	9.6175e-08		-1.5505	0.0099158	UP	7.1842	0.0039429				DOWN	-4.169	0.0044387	DOWN	-4.7974	0.0029726	DOWN	-6.3729	3.1782e-09				DOWN	-5.8316	3.4433e-09		2.8049	0.99601
c132424_g1	c132424_g1	OsqLTG3-1	Os03g0103300	161.51	4.16	11.6	0.11	0.44	100	2.57569	7.18222	0.0681072	0.272429	DOWN	-4.9646	1.1212e-11		1.3968	0.99565	DOWN	-3.7161	8.6709e-10	DOWN	-10.434	1.7938e-07		-4.6524	0.35417		-6.723	0.37762		-5.4436	0.87407		1.9436	0.9993		-3.3677	0.95007	DOWN	-8.5788	9.5971e-10
c132424_g2	c132424_g2	OsqLTG3-1	Os03g0103300	50.4	2.31	35.69	0	3.53	100	4.58333	70.8135	0	7.00397	DOWN	-4.1482	1.8381e-06	UP	3.8739	0.00038537		-0.42261	0.99601	DOWN	-5.796	1.4305e-06	DOWN	-3.2883	0.00098875	DOWN	-5.3429	9.5096e-05								0.47359	0.99448	DOWN	-3.9211	1.1218e-05
c139155_g1		OsRACK1A	Os01g0686800	141.32	110.84	167.67	85.52	163.61	84.2846	66.106	100	51.005	97.5786		-0.060719	0.20335		0.52557	0.0030047		0.31657	0.67006		-0.68518	0.00087644		0.00083513	0.9957	DOWN	-1.0065	1.9321e-07		-0.59839	0.2201		0.88043	4.9195e-07		0.41436	0.0026615		0.10716	0.76121
c148119_g1		OsSCP46	AK104807	58.12	16.57	37.55	52.78	30.71	100	28.51	64.6077	90.8121	52.839	DOWN	-1.62	7.4902e-08		1.2032	0.0079539		-0.5651	0.17245		-0.12882	0.99721		-0.32108	0.9957		0.43147	0.51349	UP	1.5173	2.3455e-06		-0.87951	0.047957		0.77008	0.092029		-1.0964	0.0066557
c121040_g1		PhXET/H	KM034907	0	1.71	16.61	3.77	2.86	0	10.295	100	22.6972	17.2185					3.2083	0.0084349	UP	4.9443	0.0017554					-2.4953	0.027351		-2.1736	0.061422		0.91734	0.99643		-0.44874	0.9993		0.60092	0.99448
c132815_g1		PhXET/H	KM034907	3.65	3.77	24.68	3.25	3.8	14.7893	15.2755	100	13.1686	15.3971		0.33497	0.99842	UP	2.6403	0.00015434	UP	2.827	0.00012292		-0.12793	0.99721	DOWN	-2.6614	0.00014437	DOWN	-2.9597	5.4581e-05		-0.43684	0.99643		0.17133	0.9993		-0.13318	0.99448		-0.044682	0.99601
c142133_g1	c142133_g1	PpBiP1-like	ppa002489m	110.61	135.85	201.06	243.06	77.85	45.5073	55.8915	82.7203	100	32.0291		0.59637	0.80116		0.48902	0.097616		0.93711	0.0019018	UP	1.185	1.4743e-06	DOWN	-1.3203	7.6462e-07		0.24306	0.71092		0.61467	0.00029336	DOWN	-1.6903	4.4727e-11		-0.94334	0.021056		-0.59345	0.59916
c152041_g1	c152041_g1	PpBiP1-like	ppa002489m	105.15	265.52	349.9	254.81	66.34	30.0514	75.8845	100	72.8237	18.9597	UP	1.6109	1.18e-32		0.32943	3.0385e-05	UP	1.7921	1.3302e-62	UP	1.2992	8.1158e-29	DOWN	-2.3601	2.3996e-95		-0.49767	6.4305e-07		-0.28565	0.99643	DOWN	-1.9894	4.2844e-53	DOWN	-2.1428	7.7553e-58		-0.77831	0.00042173
c163997_g1		PpBiP1-like	ppa002489m	0	50.02	20.16	0	0.67	0	100	40.3039	0	1.33946	UP	4.9203	0.0018304		-1.3982	0.4534		3.4817	0.30633					-4.8401	0.1496		-3.4685	0.25168	DOWN	-4.8916	0.0016916				DOWN	-6.3503	0.0013384
c138518_g1	c138518_g1	PpbZIP60-like	ppa008311m	145.52	166.41	75.99	72.38	220.61	65.9626	75.4318	34.4454	32.809	100		0.492	0.78694	DOWN	-1.1977	1.0089e-07		-0.85402	8.1653e-05		-0.93882	2.7703e-05	UP	1.5412	7.2183e-16		-0.089602	0.99781	DOWN	-1.4048	1.0991e-08	UP	1.5038	8.4487e-17		0.23141	0.052171		0.47694	0.0015716
c140090_g1	c140090_g1	PpCBF1	HM992943	1.08	9.62	53.99	40.61	13.07	2.00037	17.8181	100	75.2176	24.2082		3.5339	0.15646	UP	2.3521	0.00026013	UP	5.7378	1.3741e-07	UP	5.3218	7.6802e-06	DOWN	-1.9074	0.002221		-0.4208	0.99781	UP	1.8139	0.0042423		-1.6135	0.047207		0.33273	0.99448		3.6202	0.064605
c146067_g3	c146067_g3	PpCBF1	HM992943	9.42	17.58	45.14	66.09	103.27	9.12172	17.0233	43.7107	63.9973	100		1.1986	0.85342		1.2845	0.084345	UP	2.3348	0.0023237	UP	2.8588	3.1621e-06	UP	1.2419	0.0026083		0.5192	0.70802	UP	1.6863	0.00026997		0.59573	0.20957	UP	2.4143	4.4271e-09	UP	3.3665	8.4024e-12
c146067_g4	c146067_g4	PpCBF1	HM992943	2.06	10.53	54.63	37.64	48.33	3.77082	19.2751	100	68.8999	88.4679		2.6409	0.03091	UP	2.3044	2.7675e-09	UP	4.7971	2.4013e-16	UP	4.2289	8.9517e-11		-0.14118	0.9957		-0.57303	0.31551	UP	1.614	4.4743e-05		0.30489	0.96164	UP	2.0512	6.1338e-08	UP	4.4457	1.8767e-14
c153048_g2		PpCBF1	HM992943	0.63	7.17	26.8	13.85	7.04	2.35075	26.7537	100	51.6791	26.2687		3.8061	0.20182		1.8264	0.052737	UP	5.4842	0.00019166		4.504	0.027796		-1.8841	0.042892		-0.98504	0.5682		0.72396	0.81805		-1.0261	0.9993		-0.16977	0.99448		3.3899	0.29928
c140591_g1		PpNF-YA4-like	ppa011627m	51.78	19.76	33.23	36.91	34.85	100	38.1615	64.1754	71.2823	67.304	DOWN	-1.0957	0.00033366		0.66803	0.38547		-0.57591	0.26983		-0.45098	0.71831		0.10086	0.9957		0.12013	0.99781		0.67075	0.077653		-0.14622	0.9993		0.65684	0.13658		-0.68529	0.36797
c88360_g1		PpNF-YB3-like	ppa011714m	0	17.65	6.96	0	0.16	0	100	39.4334	0	0.906516	UP	5.9124	1.1008e-06		-1.402	0.088284		4.4699	0.017635					-5.2433	0.010677		-4.4567	0.014472	DOWN	-5.8837	1.0073e-06				DOWN	-6.7574	1.4661e-06
c142696_g1	c142696_g1	PpNF-YC2-like	ppa010147m	71.06	7.77	7.39	4.06	11.16	100	10.9344	10.3997	5.71348	15.705	DOWN	-2.8637	8.4292e-10		-0.175	0.99565	DOWN	-3.187	9.4734e-10	DOWN	-4.1069	1.1165e-11		0.61592	0.9957		-0.92469	0.99781		-1.2171	0.99643		1.4137	0.64875		0.32887	0.99448	DOWN	-2.7813	4.3938e-08
c111863_g1		PrCYP707A1	JQ838174	0	10.9	3.53	0	0	0	100	32.3853	0	0	UP	5.0984	0.00067096		-1.6986	0.19123		3.3594	0.38335								-3.3461	0.31393	DOWN	-5.0697	0.00061708				DOWN	-5.0345	0.00062714
c139767_g1	c139767_g1	PrCYP707A1	JQ838174	0.87	15.64	34.51	37.26	39.3	2.21374	39.7964	87.8117	94.8092	100	UP	4.4691	3.4655e-07	UP	1.0739	0.0025331	UP	5.3947	2.1288e-16	UP	5.4756	6.2992e-18		0.22199	0.9957		0.076066	0.99781	UP	1.0326	0.00017228		0.018967	0.9993	UP	1.1839	4.0549e-05	UP	5.4065	5.5046e-19
c132305_g1	c132305_g1	PsAGA1	EF433424	11.19	45.4	43.82	79.32	12.35	14.1074	57.2365	55.2446	100	15.5698	UP	2.3174	0.00097913		-0.12611	0.99565	UP	2.043	0.003614	UP	2.8719	1.3132e-08		-1.7819	0.0065086		0.8241	0.078575		0.58059	0.072588	DOWN	-2.733	3.9721e-08	DOWN	-2.0201	0.0021215		0.05088	0.99601
c139989_g1	c139989_g1	PsAPX	M93051	182.15	96.63	181.38	38.73	227.28	80.1434	42.5158	79.8046	17.0407	100		-0.62239	7.6689e-06		0.83568	1.7742e-05		0.065014	0.99868	DOWN	-2.192	4.8832e-21		0.36477	0.16452	DOWN	-2.2618	5.56e-21	DOWN	-1.5435	8.4159e-06	UP	2.4996	1.7472e-31	UP	1.0884	6.5433e-12		0.21954	0.18626
c139989_g2		PsAPX	M93051	429.21	222.62	296.22	824.56	452.15	52.0532	26.9986	35.9246	100	54.8353		-0.65369	1.1708e-12		0.33868	0.040687		-0.46329	0.0001333		0.98486	8.2054e-25		0.65084	1.3098e-06	UP	1.4433	5.9361e-50	UP	1.6646	6.6316e-71		-0.91947	8.9313e-21		0.87746	8.5542e-16		-0.022695	0.99601
c42930_g1		PsAPX	M93051	0.06	36.37	5.8	0	0.24	0.164971	100	15.9472	0	0.659885	UP	9.4673	1.191e-10	DOWN	-2.7198	2.9374e-08		6.5992	0.031279					-4.584	0.029176		-4.2124	0.03611	DOWN	-6.9572	2.443e-13				DOWN	-7.4159	7.2157e-13		1.8049	0.99601
c107293_g1	c107293_g1	PsGAL1	CAF34023	11.19	11.23	22.94	86.25	11.93	12.9739	13.0203	26.5971	100	13.8319		0.33008	0.99842		0.94179	0.99565		1.1236	0.99601	UP	3.0203	0.0015154		-0.86333	0.9957		1.8919	0.026303	UP	2.7163	0.00077587	DOWN	-2.8822	0.0019607		-0.033595	0.99448		0.050013	0.99601
c124082_g1	c124082_g1	PsGAL1	CAF34023	14.24	14.57	19.82	117.31	15.52	12.1388	12.4201	16.8954	100	13.2299		0.34175	0.99842		0.36308	0.99565		0.55655	0.99601	UP	3.0999	8.091e-08		-0.29348	0.9957	UP	2.5385	1.3748e-06	UP	2.7842	5.4247e-08	DOWN	-2.959	1.891e-07		-0.042443	0.99448		0.052828	0.99601
c128662_g1	c128662_g1	PsGAL1	CAF34023	1846.88	2.34	0.35	0.05	0.3	100	0.1267	0.0189509	0.00270727	0.0162436	DOWN	-9.3281	2.3102e-243		-2.8276	0.99565	DOWN	-12.304	6.7232e-154	DOWN	-15.267	3.3455e-85		-0.16058	0.9957		-2.9681	0.99781		-5.9131	0.66733		2.6805	0.9993		-3.1002	0.8283	DOWN	-12.675	7.6481e-149
c139282_g1	c139282_g1	PsGAL1	CAF34023	8752.15	39.4	3.06	0.63	0.37	100	0.450175	0.0349628	0.00719823	0.00422753	DOWN	-7.5081	0	DOWN	-3.7549	1.61e-10	DOWN	-11.411	0	DOWN	-13.716	0		-3.008	0.4367		-2.3091	0.73799	DOWN	-6.1815	6.3169e-13		-0.82581	0.9993	DOWN	-6.875	1.4263e-12	DOWN	-14.63	0
c113903_g1		PsGRcm	X90996	0.03	6.48	2.5	0	0.1	0.462963	100	38.5802	0	1.54321		8.1801	0.0070648		-1.4467	0.52738		6.5851	0.28764					-4.57	0.23694					-4.6701	0.0050961				DOWN	-6.1288	0.0035954		1.8049	0.99601
c146815_g1		PsGRcm	X90996	30.41	12.18	15.37	35.41	26.09	85.8797	34.3971	43.4058	100	73.6798	DOWN	-1.0332	0.0015255		0.26576	0.99565		-0.91567	0.041271		0.25637	0.99721		0.79639	0.18621	UP	1.1672	0.0022601	UP	1.3156	4.719e-05		-0.49781	0.71128		0.9501	0.016194		-0.32953	0.99601
c138980_g1	c138980_g1	PsNIP-1	CAB45652	259.68	96.15	34.57	20.97	68.77	100	37.0263	13.3125	8.07532	26.4826	DOWN	-1.1255	8.0697e-07		-1.5562	0.0087267	DOWN	-2.83	2.7135e-16	DOWN	-3.5735	7.0501e-20		1.0508	0.20594		-0.74833	0.99781	DOWN	-2.422	6.0849e-05		1.6722	0.013298		-0.61746	0.6991	DOWN	-1.9894	8.9348e-10
c150255_g1	c150255_g1	PsNIP-1	CAB45652	19.33	8.48	26.6	34.13	2.83	56.6364	24.8462	77.9373	100	8.29183		-0.8948	0.26769		1.5752	0.042692		0.53216	0.99601		0.86274	0.47449	DOWN	-3.1935	0.00021929		0.32577	0.99781	UP	1.7836	0.00108	DOWN	-3.6462	4.0078e-06		-1.7303	0.43176		-2.8716	0.0079738
c129037_g2	c129037_g2	PsOEP16.2	JN859826	155.97	19.53	32.48	29.5	34.03	100	12.5216	20.8245	18.9139	21.8183	DOWN	-2.7049	6.7054e-25		0.66095	0.58208	DOWN	-2.1923	5.3563e-18	DOWN	-2.3607	2.1052e-19		0.10652	0.9957		-0.17328	0.99781		0.37026	0.6571		0.15284	0.9993		0.65542	0.23272	DOWN	-2.296	2.6428e-17
c144859_g1		PsOEP16.2	JN859826	167.24	66.52	206.49	97.41	160.86	80.9918	32.2146	100	47.1742	77.9021	DOWN	-1.0316	4.9389e-07	UP	1.5552	2.7044e-11		0.37533	0.6431		-0.74518	0.0063569		-0.3107	0.38213	DOWN	-1.1253	3.0458e-06		0.31245	0.24276		0.68765	0.0084809	UP	1.1324	1.071e-06		-0.14561	0.99601
c138440_g1		PsRBR1	AB012024	12	8.07	18.79	6.72	11.87	63.8638	42.9484	100	35.7637	63.1719		-0.27168	0.54812	UP	1.1385	0.0031198		0.71853	0.24653		-0.8174	0.26721		-0.60621	0.21595	DOWN	-1.5407	0.00016162		-0.51965	0.99643		0.80757	0.18333		0.42024	0.44142		-0.097917	0.99601
c139281_g1		PsRBR1	AB012024	1.6	1.45	7.81	0.97	2.68	20.4866	18.5659	100	12.42	34.315		0.14664	0.99842		2.3031	0.0054925		2.3015	0.0087064		-0.78014	0.99721		-1.5025	0.071364	DOWN	-3.0864	0.00065821		-0.90071	0.99643		1.4569	0.70652		0.68853	0.97922		0.58869	0.99601
c127486_g1		PsSOD	AB087845	56.1	8.74	31.49	41.68	31.46	100	15.5793	56.1319	74.2959	56.0784	DOWN	-2.4224	2.2943e-07		1.8107	0.011039		-0.76001	0.18234		-0.34808	0.99721		0.063848	0.9957		0.40713	0.99781	UP	2.1004	5.719e-05		-0.47024	0.9993	UP	1.7625	0.003954		-0.90641	0.19526
c132490_g2		PsSOD	AB087845	14.45	6.62	9.33	26.61	18.28	54.3029	24.8779	35.062	100	68.696		-0.83389	0.42234		0.42201	0.99565		-0.56016	0.99601		0.92183	0.49961		1.0084	0.46748		1.4772	0.038507	UP	1.7818	0.0029596		-0.5957	0.9993		1.3184	0.093545		0.23804	0.99601
c134381_g1		PsSOD	AB087845	515.7	159.3	329.7	485.44	535.64	96.2774	29.7401	61.5525	90.628	100	DOWN	-1.4	8.3209e-34		0.97531	3.2247e-10		-0.57301	6.4204e-07		-0.043064	0.99721		0.74245	5.9989e-09		0.52514	2.2234e-05	UP	1.383	4.6246e-30		0.090341	0.79595	UP	1.6057	7.3823e-38		-0.040809	0.99601
c244646_g1		PsSOD	AB087845	0.17	48.28	23.85	0	0.64	0.352113	100	49.3993	0	1.3256	UP	8.4316	1.1098e-11		-1.0899	0.027822	UP	7.1935	4.0533e-06				DOWN	-5.1783	2.2061e-06	DOWN	-5.8067	1.6713e-06	DOWN	-6.9215	4.7975e-13				DOWN	-6.3802	3.3263e-13		1.8049	0.99601
c134306_g1	c134306_g1	PsTIP1-1	CAB45653	92.02	114.04	645.93	247.63	314.6	14.2461	17.6552	100	38.337	48.705		0.6016	0.5363	UP	2.4291	1.8198e-86	UP	2.8824	7.0145e-99	UP	1.4699	6.4213e-16		-0.99866	4.1497e-24	DOWN	-1.4173	8.0976e-39		0.89433	4.5248e-11		0.29172	0.050287	UP	1.3184	2.8744e-21	UP	1.6735	5.7729e-28
c153006_g1		PsTPE4A	CAA06243	1.02	409.83	1148.73	1.76	3.15	0.0887937	35.6768	100	0.153213	0.274216	UP	7.8204	5.2447e-106	UP	2.0265	1.7842e-229	UP	9.6986	0		0.74543	0.99721	DOWN	-8.5201	0	DOWN	-8.958	0	DOWN	-7.0489	4.5384e-111		0.31092	0.9993	DOWN	-6.6056	9.8096e-113		0.96826	0.99601
c26817_g1	c26817_g1	PsTPE4A	CAA06243	37.74	1.48	64.95	830.88	1.01	4.54217	0.178124	7.81701	100	0.121558		-4.3546	0.012107	UP	5.3721	0.00043892		0.86919	0.99601	UP	4.5304	1.1202e-49	DOWN	-5.9273	0.00036768	UP	3.6564	3.4044e-44	UP	8.911	2.8448e-41	DOWN	-9.7106	2.3217e-38		-0.66727	0.99448		-5.2683	0.017957
c60573_g2	c60573_g2	PsTPE4A	CAA06243	27.7	1.51	52.45	723.21	0.85	3.83015	0.208791	7.25239	100	0.117532	DOWN	-3.9041	8.0901e-05	UP	5.046	4.5328e-09		0.99355	0.17356	UP	4.7511	1.5762e-124	DOWN	-5.9024	2.9574e-09	UP	3.7528	1.0584e-110	UP	8.6814	3.2131e-104	DOWN	-9.7821	2.8186e-93		-0.96844	0.99448	DOWN	-5.1191	7.176e-05
c152157_g1		PtICL12	U39454	0.03	35.11	2.44	0	1.68	0.0854457	100	6.94959	0	4.78496	UP	10.282	1.8447e-08	DOWN	-3.9176	4.275e-10		6.2165	0.45875					-0.50089	0.9957				DOWN	-6.7723	7.0688e-12				DOWN	-4.5305	3.2444e-11		5.5053	0.67992
c56049_g1	c56049_g1	PtICL12	U39454	0	0	0	0	12.22	0	0	0	0	100													UP	5.0513	0.00070531							UP	5.0074	0.00065269	UP	4.9615	0.00036118	UP	4.979	0.00069332
c153237_g1	c153237_g1	PtICL8	U39807	34.45	970.29	1176.41	1008.25	259.22	2.9284	82.4789	100	85.7057	22.0348	UP	5.1022	0		0.20802	4.0133e-09	UP	5.1619	0	UP	4.9073	0	DOWN	-2.1503	5.6173e-299		-0.25946	4.3266e-06		-0.16885	0.79456	DOWN	-2.0178	8.4023e-224	DOWN	-2.0543	1.6393e-207	UP	2.8014	7.0494e-92
c150772_g2	c150772_g2	SlAPX	AF413573	38.38	44.01	42.56	81.25	40.3	47.2369	54.1662	52.3815	100	49.6		0.25734	0.99842		-0.028045	0.99565		0.081018	0.99601	UP	1.2805	2.0239e-07		0.050339	0.9957	UP	1.1947	2.6348e-07	UP	1.0493	5.841e-08	DOWN	-1.2713	4.1562e-07		-0.089753	0.99448		-0.078885	0.99601
c138952_g1	c138952_g1	Sl-ERF2	AAO34704	13.39	40.56	19.17	7.38	38.2	33.0128	100	47.2633	38.4977	94.1815		1.8967	0.016858		-1.1566	0.22649		0.59178	0.99601		-0.81208	0.99721		1.0404	0.26007		-1.4087	0.42799	DOWN	-2.6827	0.0005284	UP	2.3221	0.001901		-0.22826	0.99448		1.4219	0.047694
c138952_g2	c138952_g2	Sl-ERF2	AAO34704	0	1.02	1.81	0	36.93	0	2.76198	4.90116	0	100					0.75736	0.99565							UP	4.3971	7.3121e-05							UP	5.4316	3.0738e-05	UP	5.0424	1.9809e-05	UP	5.4032	3.3774e-05
c150816_g1	c150816_g1	SlZFP2	NM_001328428	11.75	0	0.12	0.97	0.08	100	0	1.02128	8.25532	0.680851	DOWN	-4.5847	0.0021039				DOWN	-6.5684	0.004205		-3.5775	0.011826		-0.48251	0.9957		2.9861	0.99781					-3.5956	0.9993				DOWN	-7.2612	0.0043989
c146070_g1		TaAIP2A	FJ640556	29.97	42.44	29.74	39.61	21.29	70.6173	100	70.0754	93.3318	50.1649		0.78852	0.21766		-0.58281	0.32092		0.057427	0.99601		0.43885	0.80303		-0.45009	0.55603		0.37662	0.60471		-0.32361	0.99643		-0.95367	0.014862	DOWN	-1.145	0.0019415		-0.60291	0.62943
c109869_g1		TaCPIII	P11515	0.02	11.44	3.53	0	0.03	0.174825	100	30.8566	0	0.262238	UP	9.7045	2.9036e-06		-1.767	0.0064423		7.7892	0.024362					-6.7741	0.014422		-4.4025	0.018053	DOWN	-6.1944	3.189e-08				DOWN	-8.6531	5.8995e-07		0.8049	0.99601
c145537_g1	c145537_g1	TaCPIII	P11515	36.94	35.25	71	60.7	13.33	52.0282	49.6479	100	85.493	18.7746		0.22007	0.99842		0.93975	0.00018332	UP	1.0115	0.00047838		0.75399	0.028045	DOWN	-2.379	1.8274e-15		-0.26236	0.99781		0.55998	0.0062254	DOWN	-2.2436	6.5167e-12	DOWN	-1.5513	0.00041494	DOWN	-1.5777	0.00031082
c26885_g1		TaCPIII	P11515	0.14	34.49	11.91	0	0.55	0.405915	100	34.5317	0	1.59467	UP	8.1826	1.4557e-12	DOWN	-1.6043	0.00029084	UP	6.43	0.00010276				DOWN	-4.4148	0.00015478	DOWN	-5.3651	8.0481e-05	DOWN	-6.9944	1.1818e-13				DOWN	-6.1312	6.2104e-14		1.8049	0.99601
c105857_g1	c105857_g1	TaHSP26	AF097657	1.47	1.96	0.33	11.58	231.77	0.634249	0.845666	0.142383	4.99633	100		0.70571	0.99842		-2.6447	0.99565		-2.0873	0.99601		3.017	0.063087	UP	9.4963	3.0529e-38		5.0995	0.01035		2.3374	0.053973	UP	4.2698	9.485e-48	UP	6.7395	7.6458e-50	UP	7.1988	2.0772e-48
c143264_g1	c143264_g1	TaHSP26	AF097657	294.64	9.99	2.95	12.96	517.55	56.9298	1.93025	0.569993	2.50411	100	DOWN	-4.6013	1.0958e-48		-1.8276	0.63541	DOWN	-6.5772	1.6916e-48	DOWN	-4.4371	8.9583e-47	UP	7.5207	3.2618e-83		2.1352	0.20839		0.19019	0.99643	UP	5.2585	2.7689e-89	UP	5.581	6.231e-90		0.73326	1.0022e-10
c136975_g1		TaL1LA	AIZ68332	51.1	72.46	0.4	0	0	70.5217	100	0.552029	0	0		0.83266	0.99842	DOWN	-7.6046	0.0012741		-6.9202	0.012457		-4.4766	0.013813							DOWN	-5.1555	0.00036328				DOWN	-5.1203	0.000374		-4.5516	0.0125
c121366_g1	c121366_g1	TaPM19-A2	KP844890	831.45	18.27	18.84	0.89	2.11	100	2.19737	2.26592	0.107042	0.253774	DOWN	-5.2086	4.1137e-114		-0.031742	0.99565	DOWN	-5.3886	2.2661e-113	DOWN	-9.8258	1.7415e-80		-3.1084	0.038409		-4.442	0.012858		-4.5912	0.0085446		1.2066	0.9993		-3.2522	0.0265	DOWN	-8.7073	5.6513e-95
c144009_g1	c144009_g1	TaSDR1B	KF021991	48.58	1.02	0.06	0	0	100	2.09963	0.123508	0	0	DOWN	-5.2776	4.443e-09		-4.2426	0.99565	DOWN	-9.6685	2.4867e-06	DOWN	-6.2249	9.3199e-09																DOWN	-6.3	9.0439e-09
* red meant DEG was also detected during seed warm stratification
