# Supplementary material for: Comparative transcriptomic analysis reveals genes regulating the germination of morphophysiologically dormant Paris polyphylla seeds during a warm stratification
Source: PLoS One. 2019 Feb 21;14(2):e0212514. doi: 10.1371/journal.pone.0212514 (PMC6383930; doi:10.1371/journal.pone.0212514)
Supplement: S18 Table — (XLSX) [file pone.0212514.s024.xlsx]

## Sheet: Sheet1
S18 Table. Differential expression of putative P. polyphylla seed germination/dormancy-related unigenes during a warm stratification.
	Unigene ID	DEGs between germinating seeds anddormant/senescent samples	Function during seed dormancy/germination	Function by Pubmed reference	Gene name	Hormone (signaling) pathway	TF family of At TF homologs	fpkm(Seed)	fpkm(S_Str)	fpkm(S_Ger)	fpkm(StL)	fpkm(Root)	% max.FPKM (Seed)	% max.FPKM (S-Str)	% max.FPKM (S-Ger)	%max.FPKM (StL)	%max.FPKM (Root)	UP_DOWN_REGULATION(Seed vs S_Str)	log2ratio(Seed vs S_Str)	q value(Seed vs S_Str)	UP_DOWN_REGULATION(S_Str vs S_Ger)	log2ratio(S_Str vs S_Ger)	q value(S_Str vs S_Ger)	UP_DOWN_REGULATION(Seed vs S_Ger)	log2ratio(Seed vs S_Ger)	q value(Seed vs S_Ger)
DEGs among all the three physiological situations of seeds
	c123828_g1		abscisic acid regulation of germination and postgermination development	G protein alpha subunit 1	AtGPA1	ABA		0.03	44.08	8.49	0.02	3.29	0.0680581	100	19.2604	0.235571	7.4637	UP	10.999	2.8379e-12	DOWN	-2.4301	1.8621e-10	UP	8.4205	0.0026904
	c87720_g1	c87720_g1	control primary seed dormancy by regulating DELAY OF GERMINATION 1 and ABA signaling-related genes	LSD1-like2	AtLDL2	ABA	SWI/SNF-SWI3	0.03	26.95	6.89	0	0.44	0.111317	100	25.5659	0	1.63265	UP	10.076	4.1184e-22	DOWN	-2.036	3.5787e-13	UP	7.8919	4.8796e-07
	c208874_g1	c208874_g1	negative regulator of ABA responses in Arabidopsis	Transducin/WD40 repeat-like superfamily protein	AtRACK1A	ABA		0.11	97.61	26.16	0.04	1.53	0.112693	100	26.8005	0.152905	1.56746	UP	10.132	1.7248e-45	DOWN	-1.9692	3.4545e-26	UP	8.0142	4.5139e-15
	c149739_g2		positive regulator of abscisic acid signaling during seed germination and early seedling development	WRKY family transcription factor	AtWRKY6	ABA	WRKY	25.94	131.52	57.59	118.07	28.12	19.7232	100	43.788	89.7734	21.3808	UP	2.6407	3.2137e-28	DOWN	-1.2628	1.2681e-10	UP	1.2296	0.00015745
	c103785_g1	c103785_g1	regulate root elongation through an ETR1-dependent abscisic acid and ethylene signaling pathway	histidine kinase 5	AtAHK5	Cytokinin	Orphans	0.03	20.09	3.5	0	0.1	0.149328	100	17.4216	0	0.49776	UP	9.8791	2.5337e-13	DOWN	-2.599	2.0203e-10	UP	7.1319	0.0049055
	c150363_g1	c150363_g1	catalyze the O-glucosylation at the carboxyl position of NA, inversely correlated with seed germination rate	UDP-glucosyltransferase 74F2	AtUGT74F2	SA biosynthesis		22.29	2777.14	174.17	66.42	693.94	0.802624	100	6.27156	38.1352	24.9876	UP	7.2491	0	DOWN	-4.066	0	UP	3.0349	1.6698e-43
	c86186_g1	c86186_g1	regulate germination timing promoted by low temperature	cold shock domain protein 1	AtCSP1		CSD	0	42.27	10.34	0	0.28	0	100	24.4618	0	0.662408	UP	7.2776	5.4264e-16	DOWN	-2.1018	2.2289e-07	UP	5.1354	0.00054593
	c122772_g1	c122772_g1	reduce seed dormancy	pumilio 9	APUM9			0.01	9.11	1.68	0	0.04	0.109769	100	18.4413	0	0.439078	UP	11.062	1.106e-12	DOWN	-2.505	2.5024e-11	UP	8.4085	0.0028271
	c79757_g1	c79757_g1	chromatin modifier to control seed maturation programme and reduce seed germination	SNF2/Brahma-type chromatin-remodeling protein CHR12	AtCHR12		SNF2	0.02	13.37	2.94	0	0.14	0.149589	100	21.9895	0	1.04712	UP	9.6656	7.1765e-12	DOWN	-2.2559	1.3826e-07	UP	7.2614	0.0028318
	c104982_g1	c104982_g1	antagonistically regulate primary root elongation in Arabidopsis thaliana	cryptochrome 2	AtCRY2			0.3	85.59	24.36	0	2.43	0.350508	100	28.4613	0	2.83912	UP	8.4277	1.712e-34	DOWN	-1.8829	4.4324e-15	UP	6.3965	6.3856e-11
	c26885_g1	c26885_g1	involvement of serine carboxypeptidases in programmed cell death during the development of the vascular tissue, mobilization of endosperm storage protein	carboxypeptidase III	TaCPIII			0.14	34.49	11.91	0	0.55	0.405915	100	34.5317	0	1.59467	UP	8.1826	1.4557e-12	DOWN	-1.6043	0.00029084	UP	6.43	0.00010276
	c50537_g1	c50537_g1	catalyze the cleavage of β1→4 bonds in mannan polymers,associated with the process of weakening the tissues surrounding the embryo during seed germination	Glycosyl hydrolase superfamily protein	AtMAN7			0	79.86	20.14	0	0.82	0	100	25.2191	0	1.0268	UP	7.917	1.1519e-23	DOWN	-2.0589	3.8291e-11	UP	5.8177	2.0877e-06
	c154657_g1		catalyze the cleavage of β1→4 bonds in mannan polymers,associated with the process of weakening the tissues surrounding the embryo during seed germination	Glycosyl hydrolase superfamily protein	AtMAN7			19.09	286.95	56.34	75.87	125.55	6.65273	100	19.6341	26.4401	43.7533	UP	4.1639	1.0884e-138	DOWN	-2.3632	3.8141e-83	UP	1.6524	2.833e-10
	c139767_g1		ABA catabolism to release seed dormancy	ABA 8'-hydroxylase	PrCYP707A1	ABA		0.87	15.64	34.51	37.26	39.3	2.21374	39.7964	87.8117	94.8092	100	UP	4.4691	3.4655e-07	UP	1.0739	0.0025331	UP	5.3947	2.1288e-16
	c146814_g1		phyB-mediated GA-induced seed germination	UDP-glycosyltransferase 73B4	AtPIL5	GA	bHLH	4.35	19.79	43.38	3.66	15.38	10.0277	45.6201	100	8.43707	35.4541	UP	2.4735	0.00033262	UP	1.0487	0.0032532	UP	3.3739	1.0054e-12
	c145277_g1	c145277_g1	gibberellin (GA)-regulated transcriptional activator of alpha-amylase gene expression	MYB-R2R3 transcription factor	HvGAMYB	GA	MYB-R2R3	12.02	51.18	115.98	2.62	1.87	10.3639	44.1283	100	2.25901	1.61235	UP	2.3797	1.3316e-07	UP	1.1086	4.4651e-07	UP	3.34	1.4797e-26
	c138927_g1		integrator of gibberellin, abscisic acid, and glucose signaling during seed germination in arabidopsis	Gibberellin-regulated family protein	AtGASA6	GA		0.2	42.99	178.06	0.05	17.96	0.112322	24.1435	100	0.0280804	10.0865	UP	8.0585	3.6162e-07	UP	1.9759	4.4401e-14	UP	9.8861	4.8032e-22
	c134486_g1		integrator of gibberellin, abscisic acid, and glucose signaling during seed germination in arabidopsis	Gibberellin-regulated family protein	AtGASA6	GA		0.79	34.28	239.38	4.82	98.4	0.330019	14.3203	100	2.01353	41.1062	UP	5.7576	0.0018218	UP	2.7227	8.4793e-14	UP	8.3319	3.306e-18
	c140258_g1		abiotic stresses and seed germination of Arabidopsis	Dehydrin family protein	AtERD10			125.1	303.54	956.37	659.28	894.29	13.0807	31.7388	100	68.9357	93.5088	UP	1.5687	5.3449e-13	UP	1.5109	1.3527e-51	UP	2.9313	1.3847e-109
	c153006_g1	c153006_g1	protein mobilization during ovary senescence and seed germination in pea	thiol-protease	PsTPE4A			1.02	409.83	1148.73	1.76	3.15	0.0887937	35.6768	100	0.153213	0.274216	UP	7.8204	5.2447e-106	UP	2.0265	1.7842e-229	UP	9.6986	0
	c132866_g1	c132866_g1	regulate the timing of radicle protrusion	polygalacturonase inhibiting protein 1	AtPGIP1			17.66	62.62	282.12	3.25	15.54	6.25975	22.1962	100	1.15199	5.50829	UP	2.1164	4.4261e-07	UP	2.0996	1.4165e-37	UP	4.0677	3.137e-68
	c128491_g1	c128491_g1	metabolism of storage lipid during seed germination	lipid-transfer protein	ElLTP2			0.29	82.66	970.14	0	0.26	0.0298926	8.52042	100	0	0.0268003	UP	8.4735	0.0024627	UP	3.4551	3.7914e-31	UP	11.78	3.8092e-20
	c147513_g1	c147513_g1	catalyze the cleavage of β1→4 bonds in mannan polymers,associated with the process of weakening the tissues surrounding the embryo during seed germination	Glycosyl hydrolase superfamily protein	AtMAN7			0.03	92.58	1583.64	1.69	0.23	0.00189437	5.84603	100	0.106716	0.0145235	UP	11.83	7.4942e-19	UP	4.0257	0	UP	15.707	1.0886e-141
	c151879_g1	c151879_g1	ABA signalling during seed maturation	ABA-responsive element binding protein 3	AtAREB3	ABA	bZIP	356.89	67.35	24.55	0.35	0.26	100	18.8714	6.87887	0.0980694	0.0728516	DOWN	-2.1513	1.5098e-38	DOWN	-1.4677	0.0019709	DOWN	-3.7673	2.2579e-58
	c134772_g1	c134772_g1	hydrolysis of the mannan-rich endosperm cell walls,facilitating the emergence of the radicle	Glycosyl hydrolase superfamily protein	AtMAN2			681.01	43.45	8.25	0.91	0.85	100	6.38023	1.21144	0.133625	0.124815	DOWN	-3.6839	0	DOWN	-2.4665	3.1067e-12	DOWN	-6.2988	0
	c139282_g1		RFO degradation during early seed germination	leaf development by functioning in cell wall loosening and expansion.	PsGAL1			8752.15	39.4	3.06	0.63	0.37	100	0.450175	0.0349628	0.00719823	0.00422753	DOWN	-7.5081	0	DOWN	-3.7549	1.61e-10	DOWN	-11.411	0
	c144307_g1		seed-specific and related to dormancy	1-cysteine peroxiredoxin 1;antioxidant	AtPER1			1310.61	22.42	1.13	0.04	0.43	100	1.71065	0.0862194	0.00305201	0.0328091	DOWN	-5.5656	4.9193e-265	DOWN	-4.3905	0.00029533	DOWN	-10.104	4.8203e-178
	c145645_g1		metal-binding protein,enhance seed germination vigor	Metallothionein	NnMT3			3023.51	935.2	7847.07	54157.3	10257	5.58283	1.72682	14.4894	100	18.9392	DOWN	-1.745	1.8853e-122	UP	2.9708	0	UP	1.0775	6.0909e-87
DEGS only (Seed vs S_Str)
	c18363_g1		AKIN10 and FUSCA3 interact to control lateral organ development and phase transitions in Arabidopsis	SNF1 kinase homolog 10	AtAKIN10	ABA		0	4.04	0.95	0	0.13	0	100	23.5149	0	3.21782	UP	5.4034	8.8818e-05		-2.1514	0.029804
	c6006_g1		response to ABA and abiotic stresses during seed germination	ARM repeat superfamily protein	AtCBC80	ABA		0	7.07	1.15	0	0.04	0	100	16.2659	0	0.565771	UP	5.3379	0.00014238		-2.6922	0.0094341
	c82940_g1		negative regulator of ABA biosynthesis and the ABA signaling pathway during seed germination	RING/U-box superfamily protein	AtCER9	ABA		0	3.77	0.72	0	0.03	0	100	19.0981	0	0.795756	UP	5.4184	7.9574e-05		-2.4638	0.012296
	c152186_g1		negative regulator of ABA biosynthesis and the ABA signaling pathway during seed germination	RING/U-box superfamily protein	AtCER9	ABA		83.1	140.58	90.83	84.5	126.65	59.1122	100	64.6109	93.0309	90.0911	UP	1.044	1.2177e-11		-0.69973	4.087e-08		0.19599	0.99601
	c146989_g1		regulate the degradation of ABI5 protein during seed germination	little nuclei1	AtCRWN1	ABA		35.35	61.62	58.21	47.39	50.82	57.3677	100	94.4661	81.4121	82.4732	UP	1.0867	3.6298e-05		-0.15141	0.99565		0.78698	0.0008319
	c18574_g1		abscisic acid regulation of germination and postgermination development.	G protein alpha subunit 1	AtGPA1	ABA		0	9.07	2.1	0	0.1	0	100	23.1533	0	1.10254	UP	5.4911	4.5917e-05		-2.1836	0.020666
	c127908_g2		Phosphorylation of the transcriptional regulator MYB44	mitogen-activated protein kinase 3	AtMPK3	ABA		0.02	11	4.14	0	0.05	0.181818	100	37.6364	0	0.454545	UP	9.5348	9.7059e-06		-1.4739	0.046158		7.9127	0.016723
	c114615_g1		opposing abscisic acid responses during seed germination	nuclear factor Y%2C subunit A4	AtNF-YA4	ABA	CCAAT	0	8.81	2.39	0	0.07	0	100	27.1283	0	0.794552	UP	5.674	1.032e-05		-1.9859	0.020758		3.6477	0.2184
	c138003_g1		ABA receptor	regulatory components of ABA receptor 3	AtPYL8	ABA		31.4	59.84	48.98	62.17	162.3	19.3469	36.87	30.1787	38.3056	100	UP	1.2196	0.0041882		-0.36033	0.99565		0.71097	0.22912
	c134725_g1		ABA hypersensitivity	CBL-interacting protein kinase 20	AtSnRK3.6	ABA		5.87	22.31	8	9.28	8.56	26.3111	100	35.8584	41.5957	38.3684	UP	2.2141	0.0007146		-1.5503	0.015701		0.51554	0.99601
	c119037_g1		positive regulator of the ABA signaling transduction pathway	YAK1-like protein 1	AtYak1	ABA		0	3.57	0.66	0	0.02	0	100	18.4874	0	0.560224	UP	5.3141	0.0001681		-2.4866	0.016961
	c28330_g1		positive regulator of the ABA signaling transduction pathway	YAK1-like protein 1	AtYak1	ABA		0.01	4.2	1.05	0	0.06	0.238095	100	25	0	1.42857	UP	8.6699	0.0011084		-2.0698	0.06729		6.4519	0.34435
	c148683_g1		negatively regulate ABI3/CnABI3, impaire seed development and reduce seed dormancy		CnAIP2	ABA		10.63	25.42	21.89	8.9	20.95	41.8175	100	86.1133	40.6578	82.4154	UP	1.7485	0.0038492		-0.21804	0.99565		1.3822	0.031917
	c141271_g1		maintenance of seed dormancy	serine/threonine protein kinase	FsPK4	ABA		39.67	88.96	53.06	46.27	55.66	44.5931	100	59.6448	87.2032	62.5674	UP	1.4604	0.0010181		-0.81983	0.090878		0.49224	0.99601
	c118625_g1		a negative regulator of ABA signaling and seed dormancy	Protein tyrosine phosphatase	FsPTP1	ABA		0	10.26	2.01	0	0.13	0	100	19.5906	0	1.26706	UP	5.6134	1.7275e-05		-2.4191	0.00641
	c111863_g1		ABA catabolism to release seed dormancy	ABA 8'-hydroxylase	PrCYP707A1	ABA		0	10.9	3.53	0	0	0	100	32.3853	0	0	UP	5.0984	0.00067096		-1.6986	0.19123		3.3594	0.38335
	c209262_g1		regulates root elongation through an ETR1-dependentabscisic acid and ethylene signaling pathway	histidine kinase 5	AtAHK5	ABA, ethylene	Orphans	0	2.2	0.5	0	0.02	0	100	22.7273	0	0.909091	UP	5.1123	0.00061964		-2.2107	0.059281
	c245805_g1		regulate ABA signaling through dephosphorylation and destabilization of ABI6	flower-specific PP2C phytochrome-associated protein phosphatase 3	AtFyPP3	ABA,auxin		0	13.71	2.76	0	0.18	0	100	20.1313	0	1.31291	UP	5.2693	0.00022759		-2.3859	0.025082
	c49535_g2		seed formation and modulation of primary and lateral root development	MAP kinase 6	AtMPK6	ABA,ethylene, JA		0	15.54	6.26	0	0.61	0	100	40.2831	0	3.92535	UP	5.7231	6.6995e-06		-1.382	0.14253		4.3008	0.033952
	c139686_g2		negative regulator in in ABA mediating seed germination and primary root growth	auxin response factor 2	AtARF2	Auxin	ARF	44.65	89.86	76.15	12.04	41.22	49.6884	100	84.7429	15.8109	45.8714	UP	1.2165	5.2671e-07		-0.24476	0.99565		0.82348	0.00035696
	c143837_g1		Arabidopsis seed germination speed is controlled by SNL histone deacetylase-binding factor-mediated regulation of AUX1	Transmembrane amino acid transporter family protein	AtAUX1	Auxin		4.31	23.64	10.19	11.43	1.73	18.2318	100	43.1049	48.3503	7.3181	UP	2.7471	0.0010333		-1.287	0.1774		1.3118	0.79752
	c86190_g1		CK regulator	Signal transduction histidine kinase	AtCKI1	cytokinin	Orphans	0	3.57	1.01	0	0.03	0	100	28.2913	0	0.840336	UP	4.8166	0.0031259		-1.8971	0.20786
	c18449_g1		cytokinin receptor	histidine kinase 3	AtAHK3	cytokinin	Orphans	0	4.36	1.02	0	0.09	0	100	23.3945	0	2.06422	UP	5.4222	7.7331e-05		-2.1701	0.026781
	c1038_g1		regulates root elongation through an ETR1-eependentabscisic acid and ethylene signaling pathway	histidine kinase 5	AtAHK5	cytokinin	Orphans	0	3.73	0.69	0	0.03	0	100	18.4987	0	0.80429	UP	5.2776	0.00021516		-2.5081	0.018291
	c69773_g1		regulates root elongation through an ETR1-eependentabscisic acid and ethylene signaling pathway	histidine kinase 5	AtAHK5	cytokinin	Orphans	0	5.09	1.2	0	0.05	0	100	23.5756	0	0.982318	UP	5.1169	0.00060231		-2.1449	0.067773
	c126995_g1		phyB-mediated GA-induced seed germination	UDP-glycosyltransferase 73B4	AtPIL5	GA		4.35	26.64	18.03	3.49	16.14	16.3288	100	67.6802	19.3566	60.5856	UP	2.9113	0.0035523		-0.63778	0.99565		2.1252	0.13927
	c152084_g1		positive regulator of GA signaling	F-box family protein	AtSLY1	GA		48.06	119.69	74.95	191.61	98.59	25.0822	62.4654	39.1159	100	51.4535	UP	1.5827	2.9012e-05		-0.76062	0.06633		0.67377	0.43016
	c173464_g1		GA(3)-induced expression correlated with the onset of germination	26S proteasome subunit 8	FsA1	GA		0.07	15.23	4.13	0	0.26	0.459619	100	27.1175	0	1.70716	UP	8.0685	5.8401e-05		-1.9522	0.030428		5.968	0.14447
	c144518_g1		essential for seedling establishment	multifunctional protein 2	AtMFP2	JA		205.53	412.36	288.87	311.34	268.07	49.8424	100	70.0529	75.502	65.0087	UP	1.2905	2.0892e-36		-0.58318	4.5718e-11		0.55905	3.4433e-07
	c146634_g1		dormancy-related gene	CBL-interacting protein kinase 23	AtCIPK23			72.44	109.07	119.4	55.52	100.77	60.67	91.3484	100	46.4992	84.397	UP	1.0682	2.2304e-05		-0.025461	0.99565		0.89442	1.1668e-05
	c194365_g1		PRC2 member	SET domain-containing protein	AtCLF		SET	0	3.42	0.56	0	0.06	0	100	16.3743	0	1.75439	UP	4.839	0.0027918		-2.6745	0.0507
	c86521_g1		inhibit seed germination by increasing PIF1 mRNA expression in imbibed seeds	histone-lysine N-methyltransferase	AtEFS		SET	0.02	6.09	0.94	0	0.08	0.328407	100	15.4351	0	1.31363	UP	8.7045	0.0009516		-2.7609	0.012618		5.7953	0.70899
	c133187_g1		inhibit seed germination	Signal transduction histidine kinase%2C hybrid-type%2C ethylene sensor	AtETR1		Orphans	0.02	7.99	1.87	0	0.05	0.250313	100	23.4043	0	0.625782	UP	9.2752	5.0897e-05		-2.1698	0.0069433		6.9571	0.16238
	c110274_g1		inhibit seed germination	Signal transduction histidine kinase%2C hybrid-type%2C ethylene sensor	AtETR1		Orphans	0.01	3.33	0.83	0	0.06	0.3003	100	24.9249	0	1.8018	UP	9.252	5.8401e-05		-2.0721	0.010814		7.0316	0.14158
	c131433_g2		affect the response of primary root development to exogenous N provision into Arabidopsis seeds	hypothetical protein	AtGln1;1			233.2	537.83	443.06	186.77	140.71	43.3594	100	82.3792	42.1546	26.1625	UP	1.4962	1.344e-31		-0.35166	0.01672		0.99626	1.624e-16
	c56027_g1		repression of embryonic properties directly or indirectly via repression of embryo-specific gene function	histone deacetylase 6	AtHDA6			0.02	6.73	1.25	0	0.1	0.297177	100	18.5736	0	1.48588	UP	8.6028	0.0014708		-2.4975	0.030906		5.9571	0.60744
	c114424_g1		Nitric oxide biosynthesis	nitrate reductase 2	AtNIA2			0.02	4.31	1.48	0	0.34	0.464037	100	34.3387	0	7.88863	UP	8.1013	4.7417e-05		-1.614	0.082691		6.339	0.063446
	c149962_g1		inhibitor of polygalacturonase	polygalacturonase inhibiting protein 2	AtPGIP2			4.78	42.55	24.72	6.47	1.98	11.2338	100	58.0964	26.1731	4.65335	UP	3.4571	0.00036098		-0.86108	0.75856		2.4477	0.086476
	c89090_g1		PKS5-mediated phosphorylation of ABI5 at Ser-42 is critical for the ABA regulation of seed germination and gene expression in Arabidopsis	SOS3-interacting protein 4	AtPKS5			0.11	11.32	3.6	0	0.35	0.971731	100	31.8021	0	3.09187	UP	7.0247	1.6452e-07		-1.7222	0.011734		5.1543	0.01959
	c228258_g1		play an important role in seed germination and early seedling growth by mediating specific cytoplasmic mRNA decay in Arabidopsis	3'-5'-exoribonuclease family protein	AtRRP41L			0	10.63	1.95	0	0.08	0	100	18.3443	0	0.752587	UP	4.7995	0.0034045		-2.5195	0.072385
	c5749_g1		REDUCED DORMANCY	transcript elongation factor IIS	AtTFIIS			0.06	20.33	4.72	0	0.11	0.29513	100	23.2169	0	0.541072	UP	8.7793	0.00068197		-2.1792	0.038164		6.4519	0.34435
	c126551_g1		essential for embryogenic and vegetative growth and responsiveness to ABA in germinating seeds and stomatal guard cells	trehalose-6-phosphate synthase	AtTPS1			0.03	5.73	1.41	0	0.31	0.52356	100	24.6073	0	5.41012	UP	7.9475	0.00012132		-2.0921	0.029011		5.7071	0.23077
	c113052_g1		H2B ubiquitination	ubiquitin carrier protein 1	AtUBC1			0.05	12.44	2.97	0	0.41	0.401929	100	23.8746	0	3.29582	UP	8.4483	0.0027155		-2.1205	0.10185		6.1795	0.47875
	c151417_g3		endosperm cap weakening and radicle elongation during lettuce seed germination	cellulase	LsCEL1			21.75	56.15	23.65	30.26	27.29	38.7355	100	42.1193	53.8914	48.602	UP	1.6612	0.0011779		-1.3205	0.0064167		0.19239	0.99601
	c163997_g1		negativelyregulate UPR, involved in ER stress- and UPR-associated signaling pathways during seed stratification and dormancy	binding immunoglobulin protein	PpBiP1-like			0	50.02	20.16	0	0.67	0	100	40.3039	0	1.33946	UP	4.9203	0.0018304		-1.3982	0.4534		3.4817	0.30633
	c88360_g1		bZIP28-NF-Y UPR signalling pathways	Histone-like transcription factor (CBF/NF-Y) and archaeal histone	PpNF-YB3-like		CCAAT	0	17.65	6.96	0	0.16	0	100	39.4334	0	0.906516	UP	5.9124	1.1008e-06		-1.402	0.088284		4.4699	0.017635
	c109869_g1		involvement of serine carboxypeptidases in programmed cell death during the development of the vascular tissue, mobilization of endosperm storage protein		TaCPIII			0.02	11.44	3.53	0	0.03	0.174825	100	30.8566	0	0.262238	UP	9.7045	2.9036e-06		-1.767	0.0064423		7.7892	0.024362
	c122347_g1		regulate abscisic acid and cold signal transduction in Arabidopsis	CBL-interacting protein kinase 3	AtCIPK3	ABA		43.3	10.88	19.4	5.04	23.39	100	25.127	44.8037	11.6397	54.0185	DOWN	-1.6825	0.0016814		0.68191	0.99565		-1.1489	0.10266
	c142214_g1		hypersensitive to ABA 1	HYPERSENSITIVE TO ABA1	AtHAB1	ABA		51.19	20.5	36.51	30.9	30.14	100	40.0469	71.3225	60.3634	58.8787	DOWN	-1.0348	2.5556e-08		0.76308	0.0081117		-0.41998	0.12141
	c122755_g1		positively involved in abscisic acid signalling	light-harvesting chlorophyll B-binding protein 3	AtLHCB3	ABA		46.64	0.38	3.39	91.21	30.56	51.1347	0.416621	3.7167	100	33.5051	DOWN	-6.6271	0.0040209		3.0793	0.99565		-3.6961	0.016441
	c122755_g2		positively involved in abscisic acid signalling	light-harvesting chlorophyll B-binding protein 3	AtLHCB3	ABA		44.42	0	3.06	70.37	14.94	63.1235	0	4.34844	100	21.2306	DOWN	-4.4553	0.0039707					-3.776	0.014896
	c143863_g1		essential for embryogenic and vegetative growth and responsiveness to ABA in germinating seeds and stomatal guard cells	trehalose-6-phosphate synthase	AtTPS1	ABA		9.72	2.78	6.96	7.34	7.79	100	28.6008	71.6049	75.5144	80.144	DOWN	-1.5215	0.003923		1.2564	0.18001		-0.41336	0.99601
	c124030_g1		integrator of gibberellin, abscisic acid, and glucose signaling during seed germination in arabidopsis	Gibberellin-regulated family protein	AtGASA6	GA		48.19	2.27	24.11	0.4	1.56	100	4.71052	50.0311	0.830048	3.23719	DOWN	-4.0973	0.00052268		3.3272	0.094905		-0.91833	0.73499
	c153346_g1		regulate GA signaling in the epidermis through the L1 box cis-element of LIP1	protodermal factor 2	AtPDF2	GA	HB	7.02	0.51	4.76	1.49	0.53	100	7.26496	67.8063	21.2251	7.54986	DOWN	-3.4777	0.0012465		3.2331	0.027822		-0.39293	0.99601
	c139975_g1		regulate the timing of radicle protrusion	polygalacturonase inhibiting protein 1	AtPGIP1			393.76	109.56	159.4	43.96	97.31	100	27.8241	40.4815	11.1642	24.713	DOWN	-1.1049	2.7391e-08		0.41458	0.54056		-0.83857	0.00045585
	c150644_g1		regulate the timing of radicle protrusion	polygalacturonase inhibiting protein 1	AtPGIP1			253.25	79.14	134.94	74.34	79.6	100	31.2498	53.2833	29.3544	31.4314	DOWN	-1.3915	4.1485e-43		0.69985	1.5801e-06		-0.83997	3.2687e-16
	c150327_g1		5' to 3' mrna decay contributes to the regulation of arabidopsis seed germination by dormancy	Transducin/WD40 repeat-like superfamily protein	AtVCS			16.23	6.4	10.18	8.94	9.36	100	39.4331	62.7234	55.0832	57.671	DOWN	-1.0582	0.00027767		0.60019	0.47639		-0.60629	0.19153
	c129247_g1		expressed preferentially in the seed, regulation of seed germination rate	MADS-box transcription factor	OsMADS29		MADS	15.99	0	0	23.51	0.06	68.0136	0	0	100	0.255211	DOWN	-4.5186	0.0029275					-4.6265	0.0063731
	c148119_g1		catalyze proteolysis for functional protein maturation,master regulator of grain filling and seed germination	Serine carboxypeptidase	OsSCP46			58.12	16.57	37.55	52.78	30.71	100	28.51	64.6077	90.8121	52.839	DOWN	-1.62	7.4902e-08		1.2032	0.0079539		-0.5651	0.17245
	c140591_g1		bZIP28-NF-Y UPR signalling pathways	CCAAT-binding transcription factor (CBF-B/NF-YA) subunit B	PpNF-YA4-like		CCAAT	51.78	19.76	33.23	36.91	34.85	100	38.1615	64.1754	71.2823	67.304	DOWN	-1.0957	0.00033366		0.66803	0.38547		-0.57591	0.26983
	c146815_g1		maintain seed vigor and regulate plant growth and development	glutathione reductase	PsGRcm			30.41	12.18	15.37	35.41	26.09	85.8797	34.3971	43.4058	100	73.6798	DOWN	-1.0332	0.0015255		0.26576	0.99565		-0.91567	0.041271
	c134381_g1		maintain seed vigor and regulate plant growth and development	superoxide dismutase	PsSOD			515.7	159.3	329.7	485.44	535.64	96.2774	29.7401	61.5525	90.628	100	DOWN	-1.4	8.3209e-34		0.97531	3.2247e-10		-0.57301	6.4204e-07
	c127486_g1		maintain seed vigor and regulate plant growth and development	superoxide dismutase	PsSOD			56.1	8.74	31.49	41.68	31.46	100	15.5793	56.1319	74.2959	56.0784	DOWN	-2.4224	2.2943e-07		1.8107	0.011039		-0.76001	0.18234
DEGs only (S_Str vs S_Ger)
	c132544_g1		modulate seed germination and early seedling development by directly regulating ABI3 expression	homeobox protein knotted-1-like 3	AtKNAT3	ABA, Cytokinin	HB	13.14	2.8	18.49	73.69	61.07	17.8315	3.7997	25.0916	100	82.8742		-1.9395	0.013287	UP	2.6508	0.0006213		0.56301	0.99601
	c153218_g1		cytokinin receptor	CHASE domain containing histidine kinase protein	AtAHK4/CRE1	Cytokinin	Orphans	24.65	11.76	29.96	10.87	18.51	82.2764	39.2523	100	36.2817	61.7824		-0.78304	0.00023562	UP	1.2799	5.6314e-07		0.3486	0.99173
	c151204_g1		regulate GA signaling in the epidermis through the L1 box cis-element of LIP1	GDSL-like Lipase/Acylhydrolase superfamily protein	AtLIP1	GA		54.99	32.56	87.14	35.06	20.52	63.1053	37.3652	100	40.2341	23.5483		-0.47865	0.093958	UP	1.4978	2.8551e-07		0.87083	0.012417
	c152411_g1		inhibit light-dependent seed germination	phytochrome interacting factor 3-like 5	AtPIF1	GA	bHLH	7.3	3.72	16.97	8.7	1.24	43.0171	21.921	100	51.2669	7.30701		-0.65443	0.59549	UP	2.0077	0.0011575		1.205	0.11102
	c139054_g1		mediate ROS homeostasis	catalase 2	AtCAT2			506.18	248.3	598.02	4375.65	1811.4	11.5681	5.67459	13.667	100	41.3973		-0.73951	7.4415e-31	UP	1.1974	7.0542e-51		0.30959	0.0083183
	c26817_g1		protein mobilization during ovary senescence and seed germination in pea	thiol-protease	PsTPE4A			37.74	1.48	64.95	830.88	1.01	4.54217	0.178124	7.81701	100	0.121558		-4.3546	0.012107	UP	5.3721	0.00043892		0.86919	0.99601
	c142352_g1		catalyze the cleavage of β1→4 bonds in mannan polymers,associated with the process of weakening the tissues surrounding the embryo during seed germination	Glycosyl hydrolase superfamily protein	AtMAN7			17.49	5.95	31.69	8.81	20.3	55.1909	18.7756	100	27.8006	64.0581		-1.2665	0.036137	UP	2.3423	1.2318e-05		0.92752	0.19218
	c138440_g1		suppress the cell cycle during dormancy in axillary buds	retinoblastoma-related 2	PsRBR1		RB	12	8.07	18.79	6.72	11.87	63.8638	42.9484	100	35.7637	63.1719		-0.27168	0.54812	UP	1.1385	0.0031198		0.71853	0.24653
	c147922_g2		acquisition and/or maintenance of seed dormancy in Arabidopsis	Peptidase M28 family protein	AtAMP1			7.37	0.77	10.29	1.35	8.77	71.6229	7.48299	100	13.1195	85.2284		-2.9737	0.022161	UP	3.6726	0.0038193		0.55058	0.99601
	c138518_g1		ER stress transducer	basic leucine zipper domain (bZIP) transcription factor	PpbZIP60-like		bZIP	145.52	166.41	75.99	72.38	220.61	65.9626	75.4318	34.4454	32.809	100		0.492	0.78694	DOWN	-1.1977	1.0089e-07		-0.85402	8.1653e-05
	c127691_g1		regulate abscisic acid (ABA) and gibberellic acid (GA) control of germination	myb domain protein r1	AtMYB44	ABA,GA	MYB	60.48	89.68	43.36	7.6	25.36	67.4398	100	48.3497	17.5277	28.2783		0.86158	0.13371	DOWN	-1.1219	0.0025914		-0.40858	0.83285
	c135660_g1		activate the seed maturation program	Histone superfamily protein	AtLEC1		CCAAT	22.68	43.94	0.2	0	0	51.6158	100	0.455166	0	0		1.2597	0.3803	DOWN	-7.8426	0.00038158		-6.7312	0.02319
	c136975_g1		seed maturation regulator	LEAFY COTYLEDON21	TaL1LA		CCAAT	51.1	72.46	0.4	0	0	70.5217	100	0.552029	0	0		0.83266	0.99842	DOWN	-7.6046	0.0012741		-6.9202	0.012457
DEGs only (Seed vs S_Ger)
	c139269_g1		regulate ABA-dependent germination o	multiprotein bridging factor 1C	AtMBF1c	ABA	MBF1	0.29	3.61	35.28	7.88	50.69	0.572105	7.12172	69.5995	15.5455	100		3.8061	0.8794		3.1895	0.0053914	UP	6.8474	0.0009421
	c153048_g2		short-day induced dormancy	C-repeat binding factor (CBF/DREB) transcriptional activator	PpCBF1		AP2-EREBP	0.63	7.17	26.8	13.85	7.04	2.35075	26.7537	100	51.6791	26.2687		3.8061	0.20182		1.8264	0.052737	UP	5.4842	0.00019166
	c146067_g3		short-day induced dormancy	C-repeat binding factor (CBF/DREB) transcriptional activator	PpCBF1		AP2-EREBP	9.42	17.58	45.14	66.09	103.27	9.12172	17.0233	43.7107	63.9973	100		1.1986	0.85342		1.2845	0.084345	UP	2.3348	0.0023237
	c154044_g1		PKS5-mediated phosphorylation of ABI5 at Ser-42 is critical for the ABA regulation of seed germination and gene expression in Arabidopsis	SOS3-interacting protein 4	AtPKS5			2.29	11.2	18.48	15.75	6.67	12.3918	60.6061	100	85.2273	36.0931		2.5166	0.014865		0.66128	0.62975	UP	3.0296	7.6609e-05
	c145858_g1		involved in carpel development, seedling germination, and lateral organ growth in Arabidopsis	basic helix-loop-helix (bHLH) DNA-binding superfamily protein	AtSPT		bHLH	3.71	9.23	20.34	2.05	5.34	18.2399	45.3786	100	10.0787	26.2537		1.6046	0.38031		1.0732	0.19823	UP	2.5295	0.001362
	c143046_g1		regulate seed mucilage extrusion	transcriptional corepressor LEUNIG	AtLUG		LUG	3.88	5.16	14.42	17.16	6.11	22.6107	30.0699	84.0326	100	35.6061		0.69789	0.99842		1.4117	0.025036	UP	1.9613	0.0035632
	c147642_g1		affect GA-mediated hypocotyl responses	phytochrome C	AtPHYC	GA		5.65	8.01	16.87	24.49	5.35	23.0706	32.7072	68.8853	100	21.8457		0.7877	0.80521		1.0059	0.0064014	UP	1.6453	4.0202e-05
	c145537_g1		involvement of serine carboxypeptidases in programmed cell death during the development of the vascular tissue, mobilization of endosperm storage protein	carboxypeptidase III	TaCPIII			36.94	35.25	71	60.7	13.33	52.0282	49.6479	100	85.493	18.7746		0.22007	0.99842		0.93975	0.00018332	UP	1.0115	0.00047838
	c121040_g1		endosperm weakening and embryonic expansion during seed germination	Xyloglucan endo-transglycosylase/hydrolase	PhXET/H			0	1.71	16.61	3.77	2.86	0	10.295	100	22.6972	17.2185					3.2083	0.0084349	UP	4.9443	0.0017554
	c145194_g1		ABA importer	ATP-binding casette family G25	AtABCG25	ABA		37.25	24.7	13.92	61.1	12.38	60.9656	40.4255	22.7823	100	20.2619		-0.17225	0.42817		-0.91844	0.12514	DOWN	-1.239	0.00058752
	c144664_g1		ABA signalling during seed maturation	ABA-responsive element binding protein 3	AtAREB3	ABA	bZIP	61.85	36.68	7.93	0	0.13	100	59.3048	12.8213	0	0.210186		-0.42948	0.32804		-2.1399	0.014757	DOWN	-2.7176	1.3477e-05
	c140327_g2		ABA signalling during seed maturation	ABA-responsive element binding protein 3	AtAREB3	ABA	bZIP	146.35	131.18	38.95	0.14	0	100	89.6344	26.6143	0.0956611	0		-0.22239	0.926		-1.7219	0.09974	DOWN	-2.0926	0.0035632
	c149060_g1		negative regulator of ABA-dependent responses	basic helix-loop-helix (bHLH) DNA-binding superfamily protein	AtICE1	ABA	bHLH	96.86	40.11	28.96	23.12	26.16	100	41.4103	29.8988	23.8695	27.0081		-0.98421	8.0291e-07		-0.54154	0.82251	DOWN	-1.674	2.4306e-10
	c134415_g2		alter transcription of ABA-induced genes via a variety of interactions with chromatin modifiers	ABI five binding protein 3	AtAFP3	ABA		52.53	41.28	16.28	5.97	46.61	100	78.5837	30.9918	11.3649	88.7302		0.0050866	0.99842		-1.3193	0.052336	DOWN	-1.4625	0.0043603
	c134409_g1		regulatory role in seed germination	cysteine protease inhibitor	AhCPI			624.38	292.11	162.13	533.04	905.37	68.9641	32.2642	17.9076	58.8754	100		-0.72843	1.3545e-23		-0.96719	1.8482e-09	DOWN	-1.8439	4.278e-61
	c139066_g1		repression of embryonic properties directly or indirectly via repression of embryo-specific gene function	histone deacetylase 1	AtHDA19			321.12	134.87	106.2	102.47	375.29	85.5658	35.9375	28.2981	27.3042	100		-0.97098	4.697e-30		-0.41142	0.16296	DOWN	-1.5307	7.9706e-43
	c140853_g1		N remobilization from reserves in germinating seeds of Arabidopsis	hypothetical protein	AtGln1;2			154.06	58.86	33.18	5.74	46.62	100	38.2059	21.5371	3.72582	30.2609		-0.98475	0.005414		-0.94398	0.68996	DOWN	-2.077	1.8739e-05
DEGs only (S_Str vs S_Ger, Seed vs S_Ger)
	c142420_g1		negative regulator in ABA-mediated inhibition of germination in Arabidopsis	BTB/POZ domain-containing protein	AtAHT1	ABA	TRAF	9.64	25.65	112.4	64.82	6.68	8.57651	22.8203	100	57.669	5.94306		1.8081	0.0058352	UP	2.0785	9.1161e-18	UP	3.7383	8.6256e-31
	c140659_g1		negatively regulate ABI3/CnABI3, impaire seed development and reduce seed dormancy		CnAIP2	ABA		21.65	30.12	76.45	40.19	62.09	28.3192	39.3983	100	52.5703	81.2165		0.76337	0.50574	UP	1.2736	4.1595e-08	UP	1.8887	1.1015e-12
	c144356_g1		after-ripening-mediated release of dormancy in the dry seed state,endosperm rupture	class I beta-1,3-glucanase	NtβGluI			7.46	8.3	34.49	52.64	0.43	14.1717	15.7675	65.5205	100	0.816869		0.4459	0.99842	UP	1.982	0.00047121	UP	2.2797	0.00018825
	c117784_g1		affect the duration of dormancy	Glycosyl hydrolase superfamily protein	AcSOC1i			0	5.7	63.44	0	0	0	8.98487	100	0	0				UP	3.3934	0.00072484	UP	5.3847	9.4634e-05
	c149115_g1		involved in seed germination, acting downstream of the Dof protein DAG1	Chlorophyll A-B binding family protein	AtELIP1			0.36	0.37	29.94	25.68	1.08	1.2024	1.2358	100	85.7715	3.60721		0.30361	0.99842	UP	6.3272	0.00061194	UP	6.4825	0.00061523
	c140090_g1		short-day induced dormancy	C-repeat binding factor (CBF/DREB) transcriptional activator	PpCBF1		AP2-EREBP	1.08	9.62	53.99	40.61	13.07	2.00037	17.8181	100	75.2176	24.2082		3.5339	0.15646	UP	2.3521	0.00026013	UP	5.7378	1.3741e-07
	c149717_g1		cell wall disassembly	expansin	LeEXP4			2.23	14.72	74.55	0.55	4.85	2.99128	19.7451	100	0.73776	6.5057		3.808	0.0067707	UP	2.0021	6.5853e-06	UP	5.6618	1.1275e-12
	c146067_g4		short-day induced dormancy	C-repeat binding factor (CBF/DREB) transcriptional activator	PpCBF1		AP2-EREBP	2.06	10.53	54.63	37.64	48.33	3.77082	19.2751	100	68.8999	88.4679		2.6409	0.03091	UP	2.3044	2.7675e-09	UP	4.7971	2.4013e-16
	c120171_g2		regulate the timing of radicle protrusion	polygalacturonase inhibiting protein 1	AtPGIP1			27.93	3.21	345.34	11.83	152.96	8.08768	0.929519	100	3.42561	44.2926		-2.7761	0.3136	UP	6.65	4.7611e-13	UP	3.7256	3.299e-11
	c134306_g1			tonoplast intrinsic protein	PsTIP1-1			92.02	114.04	645.93	247.63	314.6	14.2461	17.6552	100	38.337	48.705		0.6016	0.5363	UP	2.4291	1.8198e-86	UP	2.8824	7.0145e-99
	c132815_g1		endosperm weakening and embryonic expansion during seed germination	Xyloglucan endo-transglycosylase/hydrolase	PhXET/H			3.65	3.77	24.68	3.25	3.8	14.7893	15.2755	100	13.1686	15.3971		0.33497	0.99842	UP	2.6403	0.00015434	UP	2.827	0.00012292
	c146146_g3		freezing tolerance	cytokinin response factor 4	AtCRF4		AP2-EREBP	9.9	18.64	53.31	42.61	51.21	18.5706	34.9653	100	79.9287	96.0608		1.2058	0.51999	UP	1.4428	0.0017383	UP	2.5003	2.0345e-06
	c150256_g1		Raffinose family oligosaccharides (RFOs) biosynthesis, realted to seed maturation dissication	galactinol synthase	LeGOLS-1			5.28	7.5	40.56	3.26	34.63	13.0178	18.4911	100	8.03748	85.3797		0.85442	0.99842	UP	2.5285	4.103e-07	UP	3.2346	1.0492e-08
	c145361_g1		starch anabolism and catabolism during the entire grain filling period and in the late stage of seed germination	Starch-debranching enzyme	OsPUL			6.43	3.77	27.98	4.14	11.6	22.9807	13.4739	100	14.7963	41.4582		-0.47552	0.65027	UP	2.8143	1.2338e-13	UP	2.1905	1.1295e-09
	c143606_g1		rate limiting controllers of germination rate	CYCLIN D4;1	AtCYCD4;1			9.98	8.47	30.04	6.9	17.76	33.2224	28.1957	100	22.9694	59.1212		0.050945	0.99842	UP	1.756	0.0003471	UP	1.6586	0.0016938
	c154008_g1		ABA signalling during seed maturation	Basic-leucine zipper (bZIP) transcription factor family protein	AtbZIP67	ABA	bZIP	65.04	79.22	27.09	0.04	0.05	82.1005	100	34.1959	0.147656	0.0631154		0.5776	0.93365	DOWN	-1.6212	2.9326e-05	DOWN	-1.1919	0.0034205
	c145801_g1		activate the seed maturation program	AP2/B3-like transcriptional factor family protein	AtABI3	ABA	ABI3VP1	19.93	13.95	1.13	0	0.16	100	69.995	5.66984	0	0.80281		-0.22971	0.49116	DOWN	-3.694	7.6791e-07	DOWN	-4.072	1.2522e-10
	c148705_g1		activate the seed maturation program	Histone superfamily protein	AtLEC1		CCAAT	299.34	133.23	8.42	0.2	0.02	100	44.5079	2.81285	0.0668137	0.00668137		-0.49326	9.5785e-10	DOWN	-4.1701	8.9018e-49	DOWN	-4.8117	9.4717e-91
	c152788_g2		garden cress seed germination entails tightly regulated changes in the degree of pectin methylesterification through seed compartment-specific differential expression of PMEs and PMEIs	pectin methylesterase	LesaPME11580			294.31	143.49	61.94	5.23	23.5	100	48.7547	21.0458	1.77704	7.98478		-0.76289	8.2899e-16	DOWN	-1.2858	1.4237e-09	DOWN	-2.1969	7.7798e-48
DEGs only (S_Str vs S-Ger, Seed vs S_Str)
	c190768_g1		abscisic acid regulation of germination and postgermination development.	GTP binding protein beta 1	AtAGB1	ABA		0.02	28.85	6.08	0	0.29	0.0693241	100	21.0745	0	1.0052	UP	10.652	2.9895e-10	DOWN	-2.3152	9.0934e-08		8.1888	0.006602
	c115864_g1		AKIN10 and FUSCA3 interact to control lateral organ development and phase transitions in Arabidopsis	SNF1 kinase homolog 10	AtAKIN10	ABA		0.02	7.3	1.26	0	0.02	0.273973	100	17.2603	0	0.273973	UP	8.5821	1.4383e-06	DOWN	-2.6022	0.00025242		5.8316	0.18644
	c152157_g2		AKIN10 and FUSCA3 interact to control lateral organ development and phase transitions in Arabidopsis	SNF1 kinase homolog 10	AtAKIN10	ABA		0	10.91	1.87	0	0.37	0	100	17.1402	0	3.39138	UP	6.1214	1.1685e-07	DOWN	-2.6111	0.00021164		3.4699	0.31347
	c127644_g1		negative regulator of abscisic acid responses in Arabidopsis	dehydration-induced protein (ERD15)	AtERD15	ABA		342.6	1151.39	518.49	909.22	1199.17	28.5698	96.0156	43.2374	75.8208	100	UP	2.0438	3.8848e-79	DOWN	-1.2252	1.4691e-41		0.67034	3.621e-06
	c122881_g1		promotion of seed germination by both negatively and positively regulating the ABA and phyA transduction pathways	Transcription factor GTE6	AtIMB1	ABA		0.03	9.6	2.1	0	0.14	0.3125	100	21.875	0	1.45833	UP	8.5875	1.1452e-09	DOWN	-2.2535	2.0466e-05		6.1857	0.016477
	c56415_g1		required for ABA response and drought tolerance	homeobox protein knotted-1-like 3	AtKPNB1	ABA		0.03	16.79	3.18	0.01	0.14	0.178678	100	18.9398	0.314465	0.83383	UP	9.5384	4.5126e-11	DOWN	-2.4718	8.8623e-08		6.9183	0.011044
	c122065_g2		a negative regulator of ABA signaling and seed dormancy	Protein tyrosine phosphatase	FsPTP1	ABA		0.12	13.58	2.51	0	0.37	0.883652	100	18.4831	0	2.72459	UP	7.1616	7.1174e-07	DOWN	-2.5037	0.00068695		4.5096	0.21814
	c116466_g1		cytokinin receptor	histidine kinase 2	AtAHK2	Cytokinin	Orphans	0	9.45	2.24	0	0.15	0	100	23.7037	0	1.5873	UP	6.1283	1.0783e-07	DOWN	-2.1308	0.0017231		3.9571	0.10143
	c144250_g1		GA receptor	alpha/beta-Hydrolases superfamily protein	AtGID1c	GA		111.33	332.26	147.77	373.1	256.76	29.8392	89.0539	39.606	100	68.818	UP	1.8657	3.9809e-39	DOWN	-1.2398	2.7752e-24		0.47759	0.066039
	c27124_g1		involved in gibberellin signal transduction in Arabidopsis	Tetratricopeptide repeat (TPR)-like superfamily protein	AtSPY	GA		0	20.9	4.19	0	0.36	0	100	20.0478	0	1.72249	UP	7.118	1.7856e-14	DOWN	-2.3887	8.7615e-08		4.6889	0.0066799
	c101199_g1		negative regulator in osmotic stress signalling during Arabidopsis seed germination and seedling establishment	dual specificity protein phosphatase 1	AtDsPTP1			0	6.96	1.47	0	0.18	0	100	21.1207	0	2.58621	UP	5.7851	3.8117e-06	DOWN	-2.3107	0.0043256		3.434	0.3357
	c104191_g1		5' to 3' mrna decay contributes to the regulation of arabidopsis seed germination by dormancy	Transducin/WD40 repeat-like superfamily protein	AtDWA			0.03	10.7	1.97	0	0.14	0.280374	100	18.4112	0	1.30841	UP	8.639	8.8883e-07	DOWN	-2.5119	0.00025672		5.9788	0.14145
	c148952_g1		inhibit seed germination by increasing PIF1 mRNA expression in imbibed seeds	histone-lysine N-methyltransferase	AtEFS		SET	10.57	37.82	10.27	9.43	11.55	27.9482	100	27.1549	91.8208	30.5394	UP	2.099	3.0785e-11	DOWN	-1.9146	4.2164e-11		0.036142	0.99601
	c150297_g1		inhibit seed germination by increasing PIF1 mRNA expression in imbibed seeds	histone-lysine N-methyltransferase	AtEFS		SET	11.51	28.9	11.91	10.67	8.37	39.827	100	41.2111	89.5886	28.9619	UP	1.673	3.8251e-05	DOWN	-1.3828	0.00020432		0.14196	0.99601
	c55482_g1		chromatin remodeling in seed dormancy by H2B monoubiquitination through HUB1 and HUB2	histone mono-ubiquitination 1	AtHUB1			0.01	13.02	3.16	0	0.22	0.0768049	100	24.2704	0	1.68971	UP	10.242	2.7787e-08	DOWN	-2.1039	3.3542e-05		7.9895	0.013129
	c10084_g1		required for lateral root formation in Arabidopsis	MAP kinase kinase 6	AtMKK6			0	8.79	1.93	0	0.07	0	100	21.9568	0	0.796359	UP	6.0046	4.2517e-07	DOWN	-2.2551	0.0018862		3.7091	0.1907
	c63286_g1		influence germination time, root morphology, the formation of F-actin bundles, and symbiotic fungal interactions	RAC-like 3	AtROP6			0.03	22.14	5.83	0	0.34	0.135501	100	26.3324	0	1.53568	UP	9.8054	1.3214e-06	DOWN	-1.9963	0.0011959		7.6609	0.034797
	c108659_g2		osmotic adjustment and turgor increase during developmental processes like seed germination and flowering	vacuolar glucose transporter 1	AtVGT1			0	29.03	2.68	0	0.15	0	100	9.23183	0	0.516707	UP	5.8714	1.6645e-06	DOWN	-3.5104	6.109e-05
	c42930_g1		maintain seed vigor and regulate plant growth and development	ascorbate peroxidase	PsAPX			0.06	36.37	5.8	0	0.24	0.164971	100	15.9472	0	0.659885	UP	9.4673	1.191e-10	DOWN	-2.7198	2.9374e-08		6.5992	0.031279
	c152157_g1		increased upon seed germiantion	isocitrate lyase	PtICL12			0.03	35.11	2.44	0	1.68	0.0854457	100	6.94959	0	4.78496	UP	10.282	1.8447e-08	DOWN	-3.9176	4.275e-10		6.2165	0.45875
	c151426_g1		regulate GA signaling in the epidermis through the L1 box cis-element of LIP1	protodermal factor 2	AtPDF2	ABA	HB	33.61	7.63	30.21	12.06	6.6	100	22.7016	89.884	35.8822	19.637	DOWN	-1.8693	2.2467e-08	UP	1.7057	7.8706e-05		-0.31187	0.96584
	c143401_g1		integrators of environmental and endogenous cues to regulate seed germination	GRAS family transcription factor family protein	AtGAI	GA	GRAS	20.09	2.62	14.85	9.46	20.15	99.7022	13.0025	73.6973	46.9479	100	DOWN	-2.6536	6.3573e-07	UP	2.4337	0.00036488		-0.36816	0.99601
	c134750_g1		negative regulator of early root growth, possibly repressing cell division and/or cell elongation or the length of time that cells elongate	Homeobox-leucine zipper protein family	AtHB13		HB	15.7	1.56	20.65	12.8	4.95	76.0291	7.55448	100	61.9855	23.9709	DOWN	-3.0432	0.00015335	UP	3.6559	5.6248e-06		0.46439	0.99601
	c143712_g4		hydrolysis of the mannan-rich endosperm cell walls,facilitating the emergence of the radicle	Glycosyl hydrolase superfamily protein	AtMAN2			13.96	1.49	13.7	11.09	3.01	100	10.6734	98.1375	79.4413	21.5616	DOWN	-2.9414	0.0001208	UP	3.1311	0.00032636		0.041389	0.99601
	c18422_g1		regulate the timing of radicle protrusion	polygalacturonase inhibiting protein 1	AtPGIP1			288.37	20.04	540.05	0.17	68.08	53.3969	3.71077	100	0.0314786	12.6062	DOWN	-3.5136	8.528e-12	UP	4.659	1.7407e-24		0.9971	0.0012252
	c146099_g2		regulate the timing of radicle protrusion	polygalacturonase inhibiting protein 1	AtPGIP1			206.19	38.14	418.4	14.53	73.96	49.2806	9.11568	100	3.47275	17.6769	DOWN	-2.334	2.8734e-05	UP	2.2561	0.00142		-0.22626	0.99601
	c141580_g1		regulate the timing of radicle protrusion	polygalacturonase inhibiting protein 1	AtPGIP1			147.31	36.17	201.25	267.79	25.87	55.0095	13.5069	75.1522	100	9.66055	DOWN	-1.7374	9.5991e-23	UP	2.4052	2.5341e-39		0.51956	0.0087768
	c142169_g1		5' to 3' mrna decay contributes to the regulation of arabidopsis seed germination by dormancy	Pectin lyase-like superfamily protein	AtPLY			42.21	6.68	27.05	11.1	28.12	100	15.8256	64.0843	26.2971	66.6193	DOWN	-2.4001	1.9373e-11	UP	1.9798	3.1523e-05		-0.56863	0.1786
	c136668_g1		testa and endosperm rupture for radicle protrusion	pectin methylesterase 3	AtPME3			94.66	11.54	96.72	11.84	27.35	97.8701	11.9313	100	12.2415	28.2775	DOWN	-2.7914	1.954e-26	UP	3.0018	7.5884e-26		0.062084	0.99601
	c142475_g1		xyloglucan remodelling, maintenance of cell wall integrity, and seed germination in Arabidopsis thaliana	alpha-xylosidase 1	AtTRG1/XYL1			27.53	2.27	21.13	2.71	3.81	100	8.24555	76.7526	9.84381	13.8394	DOWN	-3.3155	4.9724e-12	UP	3.1504	3.4438e-08		-0.31339	0.99601
	c139294_g1		complete and correct cellulose biosynthesis and cell wall formation,required for the developmental of both seed filial and maternal tissues and the establishment of seedling vigour	membrane-bound endo-1,4-β-glucanase	GhKOR1			58.95	6.03	68.54	61.18	72.44	81.3777	8.32413	94.6162	84.4561	100	DOWN	-3.0033	8.4125e-24	UP	3.4371	1.0995e-28		0.28554	0.99601
	c131619_g1		antagonistic regulatory functions during seed development and germination	R1MYB transcription factor binding to CAB promoters	HvMCB1		MYB	41.63	14.27	53.66	152.15	30.54	27.3612	9.3789	35.2678	100	20.0723	DOWN	-1.255	0.00032742	UP	1.8393	1.1532e-06		0.43602	0.99601
	c142134_g1		promote rice salt resistance and seed germination	plasma membrane intrinsic protein	OsPIP1;1			229.79	49.05	215.22	578.15	883.1	26.0208	5.5543	24.371	65.4682	100	DOWN	-1.9421	1.2802e-30	UP	2.0772	3.2463e-27		-0.013197	0.99601
	c130716_g1		promote rice salt resistance and seed germination	plasma membrane intrinsic protein	OsPIP1;1			202.38	40.64	117.77	127.78	151.58	100	20.081	58.1925	63.1387	74.8987	DOWN	-2.0255	9.9413e-29	UP	1.4631	1.799e-09		-0.71068	1.7377e-05
	c132424_g2		low-temperature seed germinability	HPS_like	OsqLTG3-1			50.4	2.31	35.69	0	3.53	100	4.58333	70.8135	0	7.00397	DOWN	-4.1482	1.8381e-06	UP	3.8739	0.00038537		-0.42261	0.99601
	c144859_g1		affect metabolic fluxes during ABA-controlled seed development and germination	plastid outer envelope protein of 16 kDa	PsOEP16.2			167.24	66.52	206.49	97.41	160.86	80.9918	32.2146	100	47.1742	77.9021	DOWN	-1.0316	4.9389e-07	UP	1.5552	2.7044e-11		0.37533	0.6431
	c60573_g2		protein mobilization during ovary senescence and seed germination in pea	thiol-protease	PsTPE4A			27.7	1.51	52.45	723.21	0.85	3.83015	0.208791	7.25239	100	0.117532	DOWN	-3.9041	8.0901e-05	UP	5.046	4.5328e-09		0.99355	0.17356
DEGs only (Seed vs S_Ger, Seed vs S_Str)
	c140541_g1		modulate seed germination and early seedling development by directly regulating ABI3 expression	BEL1-like homeodomain 1	AtBLH1	ABA	HB	12.32	27.32	27.7	35.82	37.57	32.7921	72.7176	73.729	95.342	100	UP	1.4343	0.00065762		-0.049758	0.99565	UP	1.2363	0.0010343
	c139892_g1	c139892_g1	transcriptional regulator;negative regulator of ABA signaling during seed germination	zinc-finger protein 2	AtbZIP9	ABA	C2H2	7.18	77.76	129.3	22.37	28.66	5.55298	60.1392	100	17.3009	22.1655	UP	4.0084	4.5552e-10		0.64776	0.071664	UP	4.5079	1.0737e-17
	c10514_g1	c10514_g1	partly suppress the formation of lateral root and ABA-mediated inhibition of seed germination with HY5	calmodulin 7	AtCAM7	ABA		0.13	53.58	23.52	0	2.52	0.242628	100	43.897	0	4.70325	UP	8.9954	3.105e-08		-1.262	0.034878	UP	7.5851	0.00058302
	c148102_g2		ABA signaling	Serine/Threonine kinase family catalytic domain protein	AtLRK10L1.2	ABA		9.19	55.4	40.25	45.86	37.09	16.5884	100	72.6534	82.7798	66.9495	UP	2.8906	7.5429e-16		-0.66584	0.076718	UP	2.0764	1.6554e-07
	c140932_g1		negatively regulate ABA signalling by promoting protein turnover of MYB96	CHY-type/CTCHY-type/RING-type Zinc finger protein	AtMIEL1	ABA		12.57	47.4	60.77	65.5	21.52	19.1908	72.3664	92.7786	100	32.855	UP	2.2073	8.5856e-05		0.28553	0.99565	UP	2.3445	5.5476e-07
	c136093_g1	c136093_g1	Phosphorylation of the transcriptional regulator MYB44	mitogen-activated protein kinase 3	AtMPK3	ABA		32.32	156.27	150.65	54.51	29.2	20.6822	100	96.4037	36.1832	18.6856	UP	2.5616	3.4939e-31		-0.12357	0.99565	UP	2.2898	1.1335e-28
	c142963_g3	c142963_g3	opposing abscisic acid responses during seed germination	nuclear factor YC subunit A10	AtNF-YA10	ABA	CCAAT	5.99	30.4	35.11	3.33	6.75	17.0607	86.585	100	9.48448	19.2253	UP	3.0633	1.0802e-06		0.043873	0.99565	UP	2.9589	3.9143e-07
	c126034_g1		ABA receptors functioning at the apex of a negative regulatory pathway that controls ABA signaling by inhibiting PP6Cs	PYR1-like 4	AtPYL4	ABA		1.59	216.17	120.43	15.49	60.83	0.735532	100	55.7108	12.8622	28.1399	UP	7.3818	1.3637e-48		-0.91671	5.4318e-06	UP	6.3168	1.0981e-27
	c138003_g2		ABA receptors functioning at the apex of a negative regulatory pathway that controls ABA signaling by inhibiting PP10Cs	regulatory component of ABA receptor 1	AtPYL9	ABA		28.39	134.43	86.5	48.85	146.09	19.4332	92.0186	59.2101	33.4383	100	UP	2.5632	6.4078e-19		-0.72684	0.0074722	UP	1.688	1.733e-07
	c134152_g1		ABA receptors functioning at the apex of a negative regulatory pathway that controls ABA signaling by inhibiting PP2Cs	Polyketide cyclase/dehydrase and lipid transport superfamily protein	AtPYR1	ABA		13.79	71.57	70.19	25.42	144.41	9.5492	49.5603	48.6047	17.6027	100	UP	2.6689	1.4218e-08		-0.10136	0.99565	UP	2.4193	6.4198e-08
	c145536_g1		control Arabidopsis seed dormancy via direct regulation of ABI3 transcript level	WRKY family transcription factor	AtWRKY41	ABA	WRKY	15.31	37.29	45.15	63.21	18.36	24.2209	58.9938	71.4286	100	29.046	UP	1.6577	0.0019343		0.17637	0.99565	UP	1.6858	0.0001312
	c144724_g1		positive regulator of abscisic acid signaling during seed germination and early seedling development	WRKY family transcription factor	AtWRKY6	ABA	WRKY	1.01	20.43	13.38	31.99	9.16	3.15724	63.8637	41.8256	100	28.6339	UP	4.6839	1.4094e-05		-0.683	0.99565	UP	3.8527	0.0033251
	c146828_g1		negative regulators of ABA signaling to promote the transition from seed dormancy to germination during early weeks of stratification	protein phosphatase type-2C	FsPP2C1	ABA		41.79	107.43	191.45	121.62	123.5	21.8282	56.1139	100	63.5257	64.5077	UP	1.621	1.9367e-05		0.76726	0.00030895	UP	2.24	9.0686e-18
	c132305_g1		RFO degradation during late seed germination	ALKALINE alpha-GALACTOSIDASE	PsAGA1	ABA		11.19	45.4	43.82	79.32	12.35	14.1074	57.2365	55.2446	100	15.5698	UP	2.3174	0.00097913		-0.12611	0.99565	UP	2.043	0.003614
	c149344_g1	c149344_g1	a converging node of SA and ABA signal pathways involved in suppressing GA-induced seed germination	WRKY repressor	HvWRKY38	ABA,GA	WRKY	17.34	196.69	160.87	76.55	67.2	8.8159	100	81.7886	47.585	34.1654	UP	3.7706	4.3781e-40		-0.34635	0.47293	UP	3.2759	2.19e-30
	c141357_g1		integrators of environmental and endogenous cues to regulate seed germination	RGA-like 2	AtRGL2	GA	GRAS	60.12	89.81	107.58	74.94	136.99	43.8864	65.5595	78.5313	54.7047	100	UP	1.2902	7.7936e-13		-0.046695	0.99565	UP	1.0953	4.2887e-13
	c145277_g2	c145277_g2	gibberellin (GA)-regulated transcriptional activator of alpha-amylase gene expressio	MYB-R2R3 transcription factor	HvGAMYB	GA	MYB	11.13	46.38	101.49	3.6	2	10.9666	45.6991	100	3.54715	1.97064	UP	2.3573	0.0011416		1.0541	0.0053315	UP	3.2632	2.3064e-11
	c138366_g1	c138366_g1	gibberellin (GA)-regulated transcriptional activator of alpha-amylase gene expressio	MYB-R2R3 transcription factor	HvGAMYB	GA		12.48	217.11	137.74	4.8	4.41	5.74824	100	63.4425	3.48483	2.03123	UP	4.4083	4.9095e-80		-0.72699	1.0774e-06	UP	3.533	1.8248e-44
	c139589_g1		precede radicle protrusion,regulate AtMAN7	basic leucine-zipper 44	AtbZIP44		bZIP	28.47	86.16	96.09	95.7	50.72	29.6285	89.6659	100	99.5941	52.7838	UP	1.8659	3.5408e-07		0.079289	0.99565	UP	1.7969	1.4214e-08
	c138724_g1	c138724_g1	control SDH2.3 expression	basic region/leucine zipper motif 53	AtbZIP53		bZIP	47.98	226.92	191.89	65.49	86.07	21.144	100	84.5628	34.1289	37.9297	UP	2.532	6.5674e-33		-0.31381	0.46263	UP	2.07	1.3477e-23
	c141378_g1		involved in seed development and abiotic stress tolerance	DNAJ homologue 3	AtDjA3			1057.64	1960.74	2311.85	1302.03	2192.28	45.7486	84.8126	100	56.3198	94.828	UP	1.1791	2.7441e-91		0.16667	4.9504e-09	UP	1.1974	9.7067e-157
	c152221_g2		Nitric oxide biosynthesis	nitrate reductase 1	AtNIA1			0.24	5.77	10.56	5.76	72.1	0.332871	8.00277	14.6463	7.9889	100	UP	4.8886	0.00072478		0.80288	0.42249	UP	5.5432	1.2763e-06
	c114105_g1		seed-specific and related to dormancy	1-cysteine peroxiredoxin 1	AtPER1			0.11	22.2	17.21	0	1.9	0.495495	100	77.5225	0	8.55856	UP	7.9109	0.00014997		-0.44058	0.99565	UP	7.3221	0.0021558
	c146099_g3		regulate the timing of radicle protrusion	polygalacturonase inhibiting protein 1	AtPGIP1			93.95	193.54	333.39	67.21	176.56	28.1802	58.0521	100	20.1596	52.959	UP	1.2062	3.9706e-05		0.76367	5.0536e-07	UP	1.8216	8.8895e-23
	c132373_g1	c132373_g1	regulate the timing of radicle protrusion	polygalacturonase inhibiting protein 1	AtPGIP1			10.99	62.26	89	4.92	23.46	12.3483	69.9551	100	5.52809	26.3596	UP	2.7958	1.2521e-07		0.44183	0.3986	UP	3.0894	1.553e-12
	c152045_g2		key receptor perceiving and transducing the blue light signal in dormant grains	CRYPTOCHROME	HvCRY1b			40.71	96.88	128.77	105.11	94.74	31.6145	75.2349	100	81.6262	73.573	UP	1.5351	1.9746e-19		0.3416	0.001054	UP	1.7284	8.7942e-39
	c124918_g1		maintain bud dormancy	SHORT VEGETATIVE PHASE	MdSVPa		MADS	0.65	21.48	56.03	57.59	88.84	0.731652	24.1783	63.0684	64.8244	100	UP	5.3826	0.00028813		1.2887	0.0106	UP	6.523	6.7067e-10
	c244646_g1	c244646_g1	maintain seed vigor and regulate plant growth and development	superoxide dismutase	PsSOD			0.17	48.28	23.85	0	0.64	0.352113	100	49.3993	0	1.3256	UP	8.4316	1.1098e-11		-1.0899	0.027822	UP	7.1935	4.0533e-06
	c147318_g1		after-ripening-mediated release of dormancy in the dry seed state,endosperm rupture	class I beta-1,3-glucanase	NtβGluI			61.87	331.87	227.1	217.42	33.03	18.6428	100	68.4304	95.7376	9.95269	UP	2.7135	1.1987e-54		-0.61906	2.4059e-05	UP	1.9461	1.2739e-26
	c146108_g1	c146108_g1	degradation of storage lipids during the seed germination and storage	type I lipoxygenase	OsLOX2			22.31	251.9	286.86	103.97	68.3	7.77731	87.8129	100	36.2442	23.8095	UP	3.7824	4.6027e-137		0.1182	0.13819	UP	3.7524	3.0418e-161
	c92004_g1	c92004_g1	hydrolysis of the mannan-rich cell walls to promote germination of tomato seeds	Endo-beta-mannanase	LeMAN2			0.06	17.33	8.3	0	0.43	0.34622	100	47.8938	0	2.48125	UP	8.3981	1.093e-08		-1.131	0.074633	UP	7.1189	0.00020084
	c155890_g1	c155890_g1	starch anabolism and catabolism during the entire grain filling period and in the late stage of seed germination	Starch-debranching enzyme	OsPUL			0.05	19.17	6.87	0	0.37	0.260824	100	35.8372	0	1.9301	UP	8.8829	9.6175e-08		-1.5505	0.0099158	UP	7.1842	0.0039429
	c152041_g1		negatively,regulate UPR, involved in ER stress- and UPR-associated signaling pathways during seed stratification and dormancy	binding immunoglobulin protein	PpBiP1-like			105.15	265.52	349.9	254.81	66.34	30.0514	75.8845	100	72.8237	18.9597	UP	1.6109	1.18e-32		0.32943	3.0385e-05	UP	1.7921	1.3302e-62
	c153237_g1		increased upon seed germination	isocitrate lyase	PtICL8			34.45	970.29	1176.41	1008.25	259.22	2.9284	82.4789	100	85.7057	22.0348	UP	5.1022	0		0.20802	4.0133e-09	UP	5.1619	0
	c116417_g1		positively involved in abscisic acid signalling	photosystem II light harvesting complex protein 2.2	AtLHCB2	ABA		114.75	1.48	11.66	600.71	0.54	19.1024	0.246375	1.94104	100	0.0898936	DOWN	-5.9632	4.4272e-09		2.8949	0.62651	DOWN	-3.2166	9.1994e-07
	c121541_g1		positively involved in abscisic acid signalling	photosystem II light harvesting complex protein 2.2	AtLHCB2	ABA		65.14	1.31	6.23	331.69	11.84	19.6388	0.394947	1.87826	100	3.5696	DOWN	-5.3688	1.2767e-05		2.2021	0.99565	DOWN	-3.3149	0.00034484
	c128965_g1		positively involved in abscisic acid signalling	light harvesting complex of photosystem II 5	AtLHCB5	ABA		58.88	0	8.95	216.52	1.72	27.1938	0	4.13357	100	0.794384	DOWN	-6.6923	5.0327e-13		4.0873	0.051475	DOWN	-2.6463	2.0351e-08
	c134289_g1		positively involved in abscisic acid signalling	light harvesting complex photosystem II subunit 6	AtLHCB6	ABA		57.44	0.13	1.52	120.66	1.82	47.6048	0.107741	1.25974	100	1.50837	DOWN	-8.534	7.8171e-09		3.5122	0.99565	DOWN	-5.17	2.4073e-10
	c150816_g1		negatively regulate abscisic acid biosynthesis and fruit ripening in tomato	zinc finger transcription factor	SlZFP2	ABA	C2H2	11.75	0	0.12	0.97	0.08	100	0	1.02128	8.25532	0.680851	DOWN	-4.5847	0.0021039				DOWN	-6.5684	0.004205
	c149380_g1		negative regulator in ABA signaling and related to dormancy	ABA INSENSITIVE FIVE BINDING PROTEIN	GhAFP-like	ABA		23.12	0.05	0	0	0	100	0.216263	0	0	0	DOWN	-8.5575	0.00010656				DOWN	-5.4876	2.3838e-05
	c144660_g1		mediate ABA response during seed germination	Basic-leucine zipper (bZIP) transcription factor family protein	AtABI5	ABA	bZIP	1769.34	27.01	16.03	3.73	95.43	100	1.52656	0.905988	0.210813	5.39354	DOWN	-5.7511	0		-0.78479	0.55885	DOWN	-6.6842	0
	c143278_g1		negative regulators of ABA signaling to promote the transition from seed dormancy to germination during early weeks of stratification	protein phosphatase type-2C	FsPP2C1	ABA		42.18	1.46	3.19	2.74	18.03	100	3.46136	7.56283	6.49597	42.7454	DOWN	-4.5797	8.2846e-12		1.071	0.99565	DOWN	-3.657	5.605e-10
	c143760_g1		increase dormancy during seed developmentand to promote germination in after-ripened imbibed seeds with exogenous ABA	PEBP (phosphatidylethanolamine-binding protein) family protein	AtMFT	ABA		197.3	11.75	4.41	0	1.17	100	5.9554	2.23517	0	0.593006	DOWN	-3.7537	6.9196e-13		-1.4979	0.99565	DOWN	-5.3999	5.2596e-14
	c149313_g1		strongly regulates abscisic acid signaling during germination among Arabidopsis protein phosphatase 2Cs	protein phosphatase 2CA	AtPP2CA	ABA		81.63	3.3	5.63	5.91	7.85	100	4.04263	6.89697	7.23999	9.61656	DOWN	-4.339	6.2089e-25		0.70014	0.99565	DOWN	-3.7871	3.0198e-22
	c129037_g2		affect metabolic fluxes during ABA-controlled seed development and germination	plastid outer envelope protein of 16 kDa	PsOEP16.2	ABA		155.97	19.53	32.48	29.5	34.03	100	12.5216	20.8245	18.9139	21.8183	DOWN	-2.7049	6.7054e-25		0.66095	0.58208	DOWN	-2.1923	5.3563e-18
	c129969_g1		part of the ABA signalling network	Ca2+regulated serine-threonine protein kinase family protein	AtCIPK26	ABA		64.89	13.7	25.07	7.01	26.47	100	21.1127	38.6346	10.8029	40.7921	DOWN	-1.951	1.4808e-07		0.79854	0.57176	DOWN	-1.3008	0.00099668
	c137438_g1		opposing abscisic acid responses during seed germination	nuclear factor Y%2C subunit A3	AtNF-YA3	ABA	CCAAT	56.41	13.29	8.53	3.29	19.62	100	23.5597	15.1214	5.8323	34.7811	DOWN	-1.6172	0.00042642		-0.76927	0.99565	DOWN	-2.5348	1.7983e-05
	c146030_g1		positive regulators for ABA- and negative regulators for light- and GA-mediated seed germination responses	Zinc finger C-x8-C-x5-C-x3-H type family protein	AtTZF6	ABA,GA	C3H	25.25	1.45	0.14	0	0	100	5.74257	0.554455	0	0	DOWN	-4.0847	0.00034284		-3.3301	0.99565	DOWN	-7.563	0.00081441
	c131608_g1		act through the promotion of gibberellin biosynthesis to counter the inhibitory effects of abscisic acid and, therefore, promote germination at high temperatures	ETHYLENE RESPONSE FACTOR1 transcription factor	LsERF1	GA, ABA		358.99	38.93	29.9	52.66	104.58	100	10.8443	8.32892	14.6689	29.1317	DOWN	-3.8311	1.5814e-41		-0.58708	0.99565	DOWN	-4.5665	1.5951e-43
	c143264_g1		involved in seed maturation and germination and imparts tolerance to heat stress	nuclear-encoded chloroplast small heat shock protein	TaHSP26			294.64	9.99	2.95	12.96	517.55	56.9298	1.93025	0.569993	2.50411	100	DOWN	-4.6013	1.0958e-48		-1.8276	0.63541	DOWN	-6.5772	1.6916e-48
	c142197_g1		regulate seed development and inflorescence architecture	GRAM domain family protein	AtGER5			124.59	11.11	24.07	15.98	162.29	76.77	6.84577	14.8315	9.84657	100	DOWN	-3.199	8.5483e-35		1.0447	0.094726	DOWN	-2.3026	2.4908e-23
	c135000_g1		metabolism of storage lipid during seed germination	lipid transfer protein	ElLTP1			144.8	0.1	0	0.35	0	100	0.0690608	0	0.241713	0	DOWN	-10.192	5.6408e-11				DOWN	-7.1224	1.2502e-15
	c128662_g1		RFO degradation during early seed germination	leaf development by functioning in cell wall loosening and expansion.	PsGAL1			1846.88	2.34	0.35	0.05	0.3	100	0.1267	0.0189509	0.00270727	0.0162436	DOWN	-9.3281	2.3102e-243		-2.8276	0.99565	DOWN	-12.304	6.7232e-154
	c139154_g2		seed germination vigor and seedling thermotolerance	small heat shock protein	NnHSP17.5			1754.82	4	12.99	4.88	0.86	100	0.227944	0.740247	0.278091	0.0490079	DOWN	-8.3474	1.378e-15		1.5647	0.99565	DOWN	-6.931	1.2523e-17
	c139154_g1		seed germination vigor and seedling thermotolerance	small heat shock protein	NnHSP17.5			2966.63	8.93	13.9	4.71	2.01	100	0.301015	0.468545	0.158766	0.0677536	DOWN	-8.0588	1.0227e-173		0.553	0.99565	DOWN	-7.6541	1.5803e-183
	c135538_g1		dormancy-associated gene	PEROXYGENASE 2	AtS2			1931.95	18.2	8.01	1.74	4.4	100	0.942053	0.414607	0.0900644	0.227749	DOWN	-6.4358	0		-1.2572	0.51871	DOWN	-7.8413	0
	c144009_g1		seed dormancy gene	seed dormancy gene	TaSDR1B			48.58	1.02	0.06	0	0	100	2.09963	0.123508	0	0	DOWN	-5.2776	4.443e-09		-4.2426	0.99565	DOWN	-9.6685	2.4867e-06
	c121366_g1		positive regulators of seed dormancy	Plasma Membrane 19 family	TaPM19-A2			831.45	18.27	18.84	0.89	2.11	100	2.19737	2.26592	0.107042	0.253774	DOWN	-5.2086	4.1137e-114		-0.031742	0.99565	DOWN	-5.3886	2.2661e-113
	c132424_g1		low-temperature seed germinability	HPS_like	OsqLTG3-1			161.51	4.16	11.6	0.11	0.44	100	2.57569	7.18222	0.0681072	0.272429	DOWN	-4.9646	1.1212e-11		1.3968	0.99565	DOWN	-3.7161	8.6709e-10
	c135347_g1		negative regulator of seed germination	phosphatidyl ethanolamine binding protein	GmMFT			351.85	13.87	5.2	0	0	100	3.94202	1.4779	0	0	DOWN	-4.2989	2.5617e-09		-1.5227	0.99565	DOWN	-5.97	2.0459e-09
	c135347_g2		negative regulator of seed germination	phosphatidyl ethanolamine binding protein	GmMFT			213.54	9.05	3.89	0	0	100	4.23808	1.82167	0	0	DOWN	-4.2341	2.257e-11		-1.3098	0.99565	DOWN	-5.6922	1.1701e-11
	c142696_g1		bZIP28-NF-Y UPR signalling pathways	Histone-like transcription factor (CBF/NF-Y) and archaeal histone	PpNF-YC2-like		CCAAT	71.06	7.77	7.39	4.06	11.16	100	10.9344	10.3997	5.71348	15.705	DOWN	-2.8637	8.4292e-10		-0.175	0.99565	DOWN	-3.187	9.4734e-10
	c141910_g1		mediated H2Aub initiate the switch from embryonic to postgerminative growth in Arabidopsis	HSI2-like 1	AtVAL2		ABI3VP1	26.84	5.88	6.27	6.29	4.69	100	21.9076	23.3607	23.4352	17.4739	DOWN	-1.9094	6.8391e-06		0.032995	0.99565	DOWN	-2.0247	3.0126e-05
	c131682_g1		mediated H2Aub initiate the switch from embryonic to postgerminative growth in Arabidopsis	HSI2-like 1	AtVAL2		ABI3VP1	23.38	5.23	5.56	4.4	5.69	100	22.3695	23.781	18.8195	24.337	DOWN	-1.8708	0.00055986		0.017005	0.99565	DOWN	-2.0021	0.0017487
	c145609_g1		H2B de-ubiquitination	ubiquitin-specific protease 26	AtUBP26			23	6.7	8.8	6.52	6.16	100	29.1304	38.2609	28.3478	26.7826	DOWN	-1.4011	1.6375e-05		0.37499	0.99565	DOWN	-1.1743	0.002412
	c138980_g1		aquaglyceroporin	NOD26-like intrinsic protein	PsNIP-1			259.68	96.15	34.57	20.97	68.77	100	37.0263	13.3125	8.07532	26.4826	DOWN	-1.1255	8.0697e-07		-1.5562	0.0087267	DOWN	-2.83	2.7135e-16
Genes were arranged according to their unique or shared expression among three seeds during seed warm stratification
