# Supplementary material for: Comparative transcriptomic analysis reveals genes regulating the germination of morphophysiologically dormant Paris polyphylla seeds during a warm stratification
Source: PLoS One. 2019 Feb 21;14(2):e0212514. doi: 10.1371/journal.pone.0212514 (PMC6383930; doi:10.1371/journal.pone.0212514)
Supplement: S19 Table — (XLSX) [file pone.0212514.s025.xlsx]

## Sheet: Sheet1
S19 Table. Differentially expressed P. polyphylla hormone metabolism unigenes among three tissues harvested during the seed maturation stage.
Unigene ID	DEG under seed stratification	At homolog ID	At homolog name	Enzyme activity	Hormone metabolism pathway		fpkm(Seed)	fpkm(S_Str)	fpkm(S_Ger)	fpkm(StL)	fpkm(Root)	% max.FPKM (Seed)	% max.FPKM (S-Str)	% max.FPKM (S-Ger)	% max.FPKM (StL)	% max.FPKM (Root)	UP_DOWN_REGULATION(Seed vs S_Str)	log2ratio(Seed vs S_Str)	q value(Seed vs S_Str)	UP_DOWN_REGULATION(S_Str vs S_Ger)	log2ratio(S_Str vs S_Ger)	q value(S_Str vs S_Ger)	UP_DOWN_REGULATION(Seed vs S_Ger)	log2ratio(Seed vs S_Ger)	q value(Seed vs S_Ger)	UP_DOWN_REGULATION(Seed vs StL)	log2ratio(Seed vs StL)	q value(Seed vs StL)	UP_DOWN_REGULATION(S_Ger vs Root)	log2ratio(S_Ger vs Root)	q value(S_Ger vs Root)	UP_DOWN_REGULATION(S_Ger vs StL)	log2ratio(S_Ger vs StL)	q value(S_Ger vs StL)	UP_DOWN_REGULATION(S_Str vs StL)	log2ratio(S_Str vs StL)	q value(S_Str vs StL)	UP_DOWN_REGULATION(StL vs Root)	log2ratio(StL vs Root)	q value(StL vs Root)	UP_DOWN_REGULATION(S_Str vs Root)	log2ratio(S_Str vs Root)	q value(S_Str vs Root)	UP_DOWN_REGULATION(Seed vs Root)	log2ratio(Seed vs Roo)	q value(Seed vs Root)
c138815_g1	c138815_g1	AT2G21860.1	AT2G21860.1	violaxanthin de-epoxidase/antheraxanthin de-epoxidase	zeaxanthin, antheraxanthin and violaxanthin interconversion	abscisic acid biosynthesis	42.58	0.23	0.29	1.7	0.8	100	0.54016	0.681071	3.99248	1.87882	DOWN	-7.2641	2.3662e-14		0.27193	0.99565	DOWN	-7.1404	2.3453e-14	DOWN	-4.6312	1.3127e-14		1.481	0.9957		2.5044	0.99781		2.6589	0.68469		-1.1504	0.9993		1.6408	0.99448	DOWN	-5.8697	3.0783e-15
c145711_g1		AT1G08550.3	NPQ1	antheraxanthin deepoxidase/violaxanthin deepoxidase	zeaxanthin, antheraxanthin and violaxanthin interconversion	abscisic acid biosynthesis	14.24	3.97	6	29.46	3.4	48.3367	13.4759	20.3666	100	11.5411		-1.5459	0.25479		0.52129	0.99565		-1.1729	0.91787		1.0811	0.55166		-0.77469	0.9957		2.2491	0.013667	UP	2.653	0.0016432	DOWN	-3.1508	0.0018524		-0.36545	0.99448		-2.1578	0.27268
c146089_g1		AT5G67030.1	ABA1	zeaxanthin epoxidase/antheraxanthin epoxidase	zeaxanthin, antheraxanthin and violaxanthin interconversion	abscisic acid biosynthesis	4.85	0.81	3.22	15.51	3.35	31.2701	5.22244	20.7608	100	21.599		-2.2928	0.033889		1.9196	0.39991		-0.5214	0.99601	UP	1.7131	0.0022908		0.087021	0.9957	UP	2.2297	5.5113e-05	UP	4.0319	6.0201e-09	DOWN	-2.2696	7.7767e-05		1.8946	0.19477		-0.64462	0.99601
c141040_g1	c141040_g1	AT3G51680.1	SDR2	xanthoxin dehydrogenase	Abscisic acid Biosynthesis	abscisic acid biosynthesis	5.62	45.39	43.04	17.22	30	12.3816	100	94.8226	40.0093	66.0939	UP	3.3072	5.5371e-07		-0.15032	0.99565	UP	3.0086	4.0905e-06		1.6587	0.23284		-0.47998	0.76284		-1.3547	0.022898		-1.6224	0.0060507		0.74778	0.52985		-0.74235	0.42631	UP	2.3184	0.0011975
c140877_g1		AT4G19170.1	NCED4	9-cis-epoxycarotenoid dioxygenase	Abscisic acid Biosynthesis	abscisic acid biosynthesis	0.72	0.59	5.46	55.08	5.93	1.30719	1.07117	9.91285	100	10.7662		0.0081542	0.99842		3.1371	0.05867		2.997	0.083598	UP	6.2991	1.0019e-23		0.15199	0.9957	UP	3.2973	1.5506e-18	UP	6.317	8.9619e-24	DOWN	-3.2723	5.3891e-18		3.1771	0.018186		2.9388	0.045726
c128611_g1	c128611_g1	AT3G21790.1	UGT71B7	abscisate beta-glucosyltransferase	Abscisic acid derivative Biosynthesis/ABA degradation	abscisic acid glucose ester metabolism	45.46	1165.39	513.38	45.56	2101.2	2.16353	55.4631	24.4327	2.16828	100	UP	5.1995	1.2595e-22	DOWN	-1.4065	1.0158e-05	UP	3.6447	1.9909e-07		0.013542	0.99721	UP	2.3207	2.5905e-23	DOWN	-3.636	1.5413e-07	DOWN	-5.1599	1.1657e-22	UP	5.8298	1.4052e-44		0.80216	8.665e-07	UP	5.7552	1.4745e-44
c142433_g1		AT4G15550.1	UGT75D1;IAGLU	abscisate beta-glucosyltransferase	Abscisic acid derivative Biosynthesis/ABA degradation	abscisic acid glucose ester metabolism	4.42	5.59	5.83	33.17	0.9	13.3253	16.8526	17.5761	100	2.7133		0.63292	0.99842		-0.011859	0.99565		0.47278	0.99601	UP	2.9511	0.00010209		-2.6556	0.39614	UP	2.4736	0.00040707	UP	2.3443	0.000175	DOWN	-5.2561	8.3931e-07		-2.7795	0.32611		-2.393	0.83155
c139767_g1	c139767_g1	AT4G19230.2	CYP707A1	abscisic acid 9'-hydroxylase;abscisic acid 8'-hydroxylase	Abscisic acid derivative Biosynthesis/ABA degradation	neophaseic acid biosynthesis	0.87	15.64	34.51	37.26	39.3	2.21374	39.7964	87.8117	94.8092	100	UP	4.4691	3.4655e-07	UP	1.0739	0.0025331	UP	5.3947	2.1288e-16	UP	5.4756	6.2992e-18		0.22199	0.9957		0.076066	0.99781	UP	1.0326	0.00017228		0.018967	0.9993	UP	1.1839	4.0549e-05	UP	5.4065	5.5046e-19
c152785_g1	c152785_g1	AT1G79460.1	KS1	ent-kaurene synthase	Gibberellins and Gibberellin Precursors Biosynthesis	ent-kaurene biosynthesis I	8.36	0.73	1.03	2	1.35	100	8.73206	12.3206	23.9234	16.1483	DOWN	-3.2385	0.00021323		0.43055	0.99565	DOWN	-2.9562	0.0013766		-2.0273	0.021383		0.42926	0.9957		0.92406	0.99781		1.2372	0.80074		-0.62176	0.9993		0.74776	0.99448	DOWN	-2.7372	0.0034726
c137129_g1		AT1G05160.2	KAO1; CYP88A3	ent-kaurenoate oxidase	Gibberellins and Gibberellin Precursors Biosynthesis	GA12 biosynthesis	0	0.21	0.07	0	25.64	0	0.819033	0.273011	0	100					-1.5646	0.99565							UP	8.4797	3.6581e-06							UP	5.9292	2.5355e-07	UP	6.803	2.7636e-07	UP	5.9009	2.9135e-07
c123937_g1		AT1G05160.2	KAO1; CYP88A3	ent-kaurenoate oxidase	Gibberellins and Gibberellin Precursors Biosynthesis	GA12 biosynthesis	0	0	0	0	29.38	0	0	0	0	100													UP	6.3102	4.6389e-09							UP	6.2663	3.8649e-09	UP	6.2204	2.5196e-09	UP	6.2379	4.4692e-09
c145534_g1		AT1G05160.2	KAO1; CYP88A3	ent-kaurenoate oxidase	Gibberellins and Gibberellin Precursors Biosynthesis	GA12 biosynthesis	0	0	0	0	46.36	0	0	0	0	100													UP	6.9424	1.3233e-13							UP	6.8986	1.044e-13	UP	6.8527	7.5602e-14	UP	6.8702	1.2517e-13
c127322_g1		AT2G32440.2	KAO2	ent-kaurenoate oxidase	Gibberellins and Gibberellin Precursors Biosynthesis	GA12 biosynthesis	41.54	24.31	32.71	32.23	9.13	100	58.5219	78.7434	77.5879	21.9788		-0.47733	0.040524		0.35339	0.88725		-0.27222	0.99601		-0.33059	0.99721	DOWN	-1.813	2.0296e-05		-0.063178	0.99781		0.1728	0.6912	DOWN	-1.8768	2.669e-05	DOWN	-1.5717	0.0034507	DOWN	-2.2955	1.8129e-08
c145974_g1		AT2G32440.2	KAO2	ent-kaurenoate oxidase	Gibberellins and Gibberellin Precursors Biosynthesis	GA12 biosynthesis	19.67	13.87	21.64	25.32	47.37	41.5242	29.2801	45.6829	53.4516	100		-0.23224	0.72648		0.65534	0.39151		0.27482	0.99601		0.49487	0.99721	UP	1.0954	0.0011612		0.21525	0.99781		0.75318	0.034496		0.75323	0.019295	UP	1.6387	5.3474e-08	UP	1.16	8.9837e-05
c111184_g1		AT1G30040.1	GA2ox2	gibberellin 2-oxidase	Gibberellins Degradation	gibberellin inactivation I (2β-hydroxylation)	2.13	4	5.37	22.62	0.88	9.41645	17.6835	23.7401	100	3.89036		1.1993	0.99842		0.3543	0.99565		1.4053	0.99601	UP	3.4502	0.0002974		-2.5685	0.38727		2.0401	0.011545	UP	2.277	0.0016291	DOWN	-4.7355	3.4557e-05		-2.3262	0.56868		-1.3734	0.99601
c123261_g1	c123261_g1	AT1G30040.1	GA2ox2	gibberellin 2-oxidase	Gibberellins Degradation	gibberellin inactivation I (2β-hydroxylation)	28.1	21.95	60.96	95.11	4.93	29.5447	23.0785	64.0942	100	5.18347		-0.082767	0.99842	UP	1.4149	0.00082631		1.1839	0.015417	UP	1.8102	9.9698e-08	DOWN	-3.6073	1.2901e-10		0.62151	0.080128	UP	1.919	3.636e-10	DOWN	-4.3558	8.7684e-19		-2.3044	0.010858	DOWN	-2.6337	0.0013365
c134079_g1	c134079_g1	AT4G21200.1	GA2ox8	gibberellin 2 beta-dioxygenase	Gibberellins Degradation	gibberellin inactivation I (2β-hydroxylation)	24.14	243.18	87.08	0	0	9.9268	100	35.8089	0	0	UP	3.6225	1.019e-55	DOWN	-1.5532	1.3309e-20	UP	1.9209	4.1165e-10	DOWN	-5.8964	4.8852e-07	DOWN	-7.7544	8.0297e-23	DOWN	-7.7869	5.4873e-23	DOWN	-9.3651	8.7504e-56				DOWN	-9.3299	2.0865e-55	DOWN	-5.9714	4.8354e-07
c147409_g1		AT2G38500.1	AT2G38500.1	gibberellin 2 beta-dioxygenase	Gibberellins Degradation	gibberellin inactivation I (2β-hydroxylation)	9.3	27.12	16.54	20.89	33.19	28.0205	81.7114	49.8343	62.9406	100		1.8341	0.0056249		-0.78508	0.51412		0.90077	0.76037		1.2076	0.18767		1.0413	0.068809		0.30204	0.99781		-0.60045	0.99643		0.61231	0.4077		0.14419	0.99448	UP	1.7318	0.0003895
c143307_g1	c143307_g1	AT5G56300.1	GAMT2	GA9 carboxyl methyltransferase	Gibberellins Degradation	gibberellin inactivation II (methylation)	12.74	0.25	1.64	73.56	1.48	17.3192	0.339859	2.22947	100	2.01196	DOWN	-5.4165	0.00013002		2.6779	0.99565	DOWN	-2.8869	0.0049055	UP	2.5591	2.032e-14		-0.13362	0.9957	UP	5.4411	2.4483e-24	UP	8.0017	1.7686e-21	DOWN	-5.7017	1.7917e-24		2.4323	0.81915	DOWN	-3.2307	0.0030566
c147047_g1	c147047_g1	AT1G48910.1	YUC10	indole-3-pyruvate monooxygenase	Auxins Biosynthesis	indole-3-acetate biosynthesis I	21.19	3.13	21.97	322.75	16.33	6.56545	0.969791	6.80713	100	5.05964	DOWN	-2.4695	0.00042832	UP	2.74	0.00054294		0.12222	0.99601	UP	3.969	1.6303e-77		-0.3905	0.9957	UP	3.842	1.1321e-76	UP	6.4645	1.604e-86	DOWN	-4.3594	1.6336e-81		2.2374	0.0064545		-0.47852	0.99601
c22981_g1		AT1G21430.1	YUC11	indole-3-pyruvate monooxygenase	Auxins Biosynthesis	indole-3-acetate biosynthesis I	0	0	0	0	5.76	0	0	0	0	100													UP	4.7608	0.0035523							UP	4.7169	0.0033696	UP	4.6711	0.0018564	UP	4.6886	0.0035454
c135580_g1	c135580_g1	AT3G48300.1	CYP71A23	indole-3-acetaldoxime dehydratase	Auxins Biosynthesis	indole-3-acetate biosynthesis II	7.27	47.47	134.71	364.9	100.63	1.99233	13.009	36.917	100	27.5774		3.0069	0.024817		1.4411	0.011835	UP	4.2997	1.0512e-07	UP	5.7079	6.6717e-23		-0.34356	0.9957	UP	1.4034	1.7004e-06	UP	2.7271	3.3509e-16	DOWN	-1.8739	5.6457e-09		0.98549	0.092553	UP	3.7459	9.9616e-06
c140182_g1	c140182_g1	AT5G22300.1	NIT4	indole-3-acetonitrile nitrilase	Auxins Biosynthesis	indole-3-acetate biosynthesis II	239.21	171.07	394.18	162.03	593.36	40.3145	28.8307	66.4318	27.3072	100		-0.19476	0.00093046	UP	1.1331	3.1675e-27		0.79007	1.0515e-11		-0.52339	0.00017006		0.62517	1.089e-12	DOWN	-1.3183	2.7964e-30		-0.30257	0.99643	UP	1.8165	7.6026e-81	UP	1.6462	2.5216e-76	UP	1.205	1.3269e-48
c138153_g2		AT3G48310.1	CYP71A22	indoleacetaldoxime dehydratase	Auxins Biosynthesis	indole-3-acetate biosynthesis II	8.27	9.98	35.85	395.47	55.85	2.09118	2.52358	9.06516	100	14.1224		0.48494	0.99842		1.8772	0.014224		2.2139	0.0071289	UP	5.323	3.8039e-50		0.55689	0.75014	UP	3.1043	3.7413e-37	UP	4.8641	5.6659e-50	DOWN	-2.6744	6.3197e-31	UP	2.322	4.0901e-05	UP	2.5605	2.9245e-05
c141339_g1	c141339_g1	AT3G48310.1	CYP71A22	indoleacetaldoxime dehydratase	Auxins Biosynthesis	indole-3-acetate biosynthesis II	34.21	0.03	0.09	0.83	0.06	100	0.0876937	0.263081	2.42619	0.175387	DOWN	-9.7257	1.3022e-08		1.3423	0.99565	DOWN	-8.5316	6.1156e-10	DOWN	-5.325	6.2195e-12		-0.48251	0.9957		3.2018	0.99781		4.4268	0.91221		-3.8113	0.9993		0.74776	0.99448	DOWN	-9.2244	2.029e-09
c148707_g1		AT3G48290.1	CYP71A24	indoleacetaldoxime dehydratase	Auxins Biosynthesis	indole-3-acetate biosynthesis II	32.91	62.32	76.18	324.64	73.39	10.1374	19.1966	23.466	100	22.6066		0.15582	0.99842		0.53005	0.99565		0.53759	0.99601	UP	1.8517	4.5282e-06		0.034399	0.9957	UP	1.3093	0.00048414	UP	1.722	5.7834e-07	DOWN	-1.4019	0.0005274		0.4524	0.64741		0.36175	0.99601
c152621_g1	c152621_g1	AT3G48280.1	CYP71A25	indoleacetaldoxime dehydratase	Auxins Biosynthesis	indole-3-acetate biosynthesis II	137.57	217.55	141.49	1455.57	695.71	9.45128	14.946	9.72059	100	47.7964	UP	1.1796	3.2526e-10		-0.86791	4.214e-08		0.16345	0.99601	UP	2.9308	1.1172e-208	UP	2.2672	6.8976e-106	UP	2.7625	2.3896e-201	UP	1.7772	5.8916e-136		-0.62229	1.8717e-17	UP	1.2872	7.9227e-58	UP	2.2204	9.2835e-112
c143632_g1	c143632_g1	AT3G48270.1	CYP71A26	indoleacetaldoxime dehydratase	Auxins Biosynthesis	indole-3-acetate biosynthesis II	22.1	121.86	68.65	725.21	26.55	3.04739	16.8034	9.46622	100	3.66101	UP	2.7411	2.4697e-25		-0.89647	5.0771e-05	UP	1.6964	3.1374e-08	UP	5.0411	1.8216e-253	DOWN	-1.3251	2.8325e-06	UP	3.34	1.2247e-202	UP	2.3261	2.8263e-154	DOWN	-4.7921	6.934e-249	DOWN	-2.3337	7.144e-22		0.16098	0.99601
c152836_g1		AT2G23610.1	MES3	methyl indole-3-acetate methylesterase	Auxins Biosynthesis	methyl indole-3-acetate interconversion	50.72	73.29	76.28	90.63	24.62	55.9638	80.8673	84.1664	100	27.1654		0.69339	0.38839		-0.010982	0.99565		0.53413	0.3883		0.56912	0.22529	DOWN	-1.864	7.7385e-09		0.030189	0.99781		-0.098204	0.99643	DOWN	-2.0212	8.1202e-10	DOWN	-1.987	1.8618e-08	DOWN	-1.5401	0.00023201
c145581_g1		AT3G29770.1	MES11	methyl indole-3-acetate methylesterase	Auxins Biosynthesis	methyl indole-3-acetate interconversion	35.83	45.36	48.96	8.27	16.75	73.1822	92.6471	100	16.8913	34.2116		0.62875	0.78409		0.039356	0.99565		0.51983	0.63386	DOWN	-2.0777	6.5186e-06	DOWN	-1.5128	2.8179e-05	DOWN	-2.6023	3.584e-10	DOWN	-2.6803	2.5511e-09		0.96258	0.2958	DOWN	-1.5854	9.8616e-05		-1.2032	0.021272
c142848_g1	c142848_g1	AT2G14960.1	GH3.1	AT2G14960.1	Auxins Degradation	indole-3-acetate degradation IV	9.21	11.39	63.63	57.93	3.4	14.4743	17.9004	100	91.042	5.34339		0.64523	0.99842	UP	2.3774	7.3175e-12	UP	2.8743	7.7478e-14	UP	2.731	2.1181e-12	DOWN	-4.1647	4.272e-19		-0.14816	0.99781	UP	2.1118	7.6153e-11	DOWN	-4.1435	1.347e-17		-1.8994	0.064727		-1.5006	0.42447
c153937_g1	c153937_g1	AT2G14960.1	GH3.1	AT2G14960.1	Auxins Degradation	indole-3-acetate degradation IV	27.08	83.4	14.31	54.59	75.35	32.47	100	17.1583	65.4556	90.3477	UP	2.3838	7.7342e-14	DOWN	-2.4551	1.0063e-15		-0.21962	0.99601	UP	1.618	1.6562e-06	UP	2.1669	1.2128e-11	UP	1.8329	3.2712e-08		-0.73966	0.069251		0.20706	0.9993		-0.40027	0.71887	UP	1.737	1.0054e-09
c142848_g2	c142848_g2	AT2G23170.1	GH3.3	indole-3-acetyl-aspartate synthetase	Auxins Degradation	indole-3-acetate degradation IV	4.29	4.62	29.31	27.36	3.3	14.6366	15.7625	100	93.347	11.259		0.39773	0.99842	UP	2.5926	0.00020941	UP	2.8421	0.00013052	UP	2.7133	0.00033883	DOWN	-3.1129	3.2026e-05		-0.13363	0.99781	UP	2.3416	0.00023824	DOWN	-3.1062	8.0033e-05		-0.63227	0.99448		-0.48101	0.99601
c137573_g1		AT5G54510.1	DFL1;GH 3.6	indole-3-acetyl-aspartate synthetase	Auxins Degradation	indole-3-acetate degradation IV	10.12	1.53	0.99	14.73	0.43	68.7033	10.387	6.72098	100	2.91921		-2.4261	0.066909		-0.6901	0.99565		-3.2645	0.062233		0.59472	0.99721		-1.1871	0.9957	UP	3.8544	0.003995		3.0469	0.0050351	DOWN	-5.1684	0.0017206		-1.9892	0.99448		-4.6618	0.023607
c131532_g1		AT5G54510.1	DFL1;GH 3.6	indole-3-acetyl-aspartate synthetase	Auxins Degradation	indole-3-acetate degradation IV	11.38	1.9	1.4	19.12	0.73	59.5188	9.93724	7.32218	100	3.81799		-2.2896	0.11698		-0.51566	0.99565		-2.9536	0.1286		0.79397	0.99721		-0.89755	0.9957	UP	3.7427	0.0042628	UP	3.1097	0.0043294	DOWN	-4.7672	0.0019155		-1.5253	0.99448		-4.0613	0.055198
c112020_g1		AT5G38970.4	CYP85A1	3-dehydro-6-deoxoteasterone 6-oxidase	Brassinosteroids Biosynthesis	brassinosteroid biosynthesis I	0.39	2.05	0.8	0.27	37.34	1.04446	5.49009	2.14247	0.723085	100		2.7186	0.99842		-1.4353	0.99565		1.1351	0.99601		-0.46563	0.99721	UP	5.5989	0.0014073		-1.6055	0.99781		-3.1582	0.99643	UP	7.0774	0.0019182	UP	4.0515	0.0014428	UP	6.5237	0.0016624
c144496_g2		AT5G38970.3	CYP85A1	3-dehydro-6-deoxoteasterone 6-oxidase	Brassinosteroids Biosynthesis	brassinosteroid biosynthesis I	0.73	1.47	2.11	0.17	27.1	2.69373	5.42435	7.78598	0.627306	100		1.3036	0.99842		0.44542	0.99565		1.6007	0.99601		-2.0506	0.99721	UP	3.7323	0.0019156		-3.6561	0.99781		-3.3281	0.99643	UP	7.2615	0.00078948	UP	4.0657	0.0005515	UP	5.1228	0.0005458
c145462_g1	c145462_g1	AT5G38970.1	CYP85A1	3-dehydro-6-deoxoteasterone 6-oxidase	Brassinosteroids Biosynthesis	brassinosteroid biosynthesis I	27.09	91.53	20.75	25.33	5.97	29.5969	100	22.6702	27.674	6.52245	UP	2.0428	1.3885e-18	DOWN	-2.2111	1.3836e-23		-0.31659	0.99601		-0.06065	0.99721	DOWN	-1.7667	0.00023562		0.25114	0.99781	DOWN	-2.0773	6.2374e-20	DOWN	-2.1448	1.9267e-06	DOWN	-4.0898	2.6605e-43	DOWN	-2.2935	3.5591e-07
c130614_g1	c130614_g1	AT3G50660.1	CYP90B1;DWF4; CLM; PSC1; SAV1;SNP2	campestanol 22alpha-hydroxylase	Brassinosteroids Biosynthesis	brassinosteroid biosynthesis I	151.77	6.61	101.89	61.69	34.1	100	4.35527	67.1345	40.647	22.4682	DOWN	-4.2341	1.4809e-58	UP	3.8762	3.8865e-36		-0.50613	0.0010221	DOWN	-1.2615	1.5801e-14	DOWN	-1.5456	4.9388e-13		-0.76015	0.00073821	UP	2.9986	3.6269e-19		-0.91241	0.0036059	UP	2.2186	6.4564e-08	DOWN	-2.262	9.1066e-30
c139072_g1	c139072_g1	AT3G50660.1	CYP90B1;DWF4; CLM; PSC1; SAV1;SNP2	campestanol 22alpha-hydroxylase	Brassinosteroids Biosynthesis	brassinosteroid biosynthesis I	28.84	0.73	57.53	30.19	9.54	50.1304	1.2689	100	52.477	16.5827	DOWN	-5.0078	3.9144e-11	UP	6.2216	1.5416e-21	UP	1.0655	0.0016668		0.10361	0.99721	DOWN	-2.5587	3.7039e-13		-0.96672	0.0033331	UP	5.1374	9.3991e-12	DOWN	-1.7189	0.00043133	UP	3.5508	0.001681	DOWN	-1.7034	0.0012002
c151079_g1	c151079_g1	AT2G46950.2	CYP709B2	AT2G46950	brassinosteroids inactivation	brassinosteroids inactivation	16.61	84.96	22.56	129.1	115.14	12.866	65.8095	17.4748	100	89.1867	UP	2.6483	2.7224e-11	DOWN	-1.9855	2.1784e-08		0.51453	0.99601	UP	3.0003	2.2786e-21	UP	2.3847	8.3636e-15	UP	2.481	5.8002e-18		0.37814	0.01885		-0.22328	0.9993		0.28718	0.1607	UP	2.689	4.72e-18
c151079_g2	c151079_g2	AT2G46950.1	CYP709B2	AT2G46950	brassinosteroids inactivation	brassinosteroids inactivation	18.35	85.05	23.98	202.77	115.97	9.04966	41.9441	11.8262	100	57.1929	UP	2.5129	9.1501e-06	DOWN	-1.8841	0.00034615		0.48046	0.99601	UP	3.6084	3.4314e-22	UP	2.306	1.1449e-07	UP	3.1232	5.5104e-20	UP	1.1216	3.6117e-07		-0.94409	0.0013605		0.30985	0.41766	UP	2.5762	2.725e-09
c147309_g1	c147309_g1	AT3G53150.1	UGT73D1	brassinolide 23-O-glucosyltransferase	brassinosteroids inactivation	brassinosteroids inactivation	0.67	26.28	19.92	14.33	4.71	2.54947	100	75.7991	71.9378	17.9224	UP	5.5837	1.2385e-06		-0.47212	0.99565	UP	4.9633	0.00010566	UP	4.4583	0.0024824		-2.0413	0.019448		-0.50978	0.99781		-1.0993	0.27738		-1.6585	0.2077	DOWN	-2.6255	0.00046937		2.7118	0.44852
c128988_g1	c128988_g1	AT2G28305.1	LOG1	N6-(delta2-isopentenyl)-adenosine 5'-monophosphate phosphoribohydrolase	Cytokinins Biosynthesis	trans-zeatin biosynthesis	13.64	3.3	35.44	140.81	1.81	9.68681	2.34358	25.1687	100	1.28542		-1.7591	0.021274	UP	3.3543	7.5639e-09	UP	1.4469	0.0048665	UP	3.4063	3.2463e-35	DOWN	-4.2584	2.4731e-10	UP	1.9546	9.1758e-20	UP	5.1915	6.1066e-45	DOWN	-6.34	1.2873e-44		-1.0162	0.99448	DOWN	-3.0218	0.004201
c139436_g1	c139436_g1	AT2G36770.1	AT2G36770.1	cis-zeatin O-beta-D-glucosyltransferase	Cytokinins conjugation ;brassinosteroids inactivation	cytokinin-O-glucosides biosynthesis;brassinosteroids inactivation	14.46	65.95	44.55	51.13	22.77	21.9257	100	67.5512	77.5284	34.5262	UP	2.5607	7.815e-07		-0.6933	0.38763		1.7191	0.007398	UP	1.7419	0.0042192		-0.89385	0.19636		0.017977	0.99781		-0.79273	0.3215		-1.0388	0.15435	DOWN	-1.6992	0.00029712		0.61503	0.96039
c136084_g1	c136084_g1	AT2G36780.1	AT2G36780.1	cis-zeatin O-beta-D-glucosyltransferase	Cytokinins conjugation ;brassinosteroids inactivation	cytokinin-O-glucosides biosynthesis;brassinosteroids inactivation	10.64	10.03	39.74	6.31	27.12	26.774	25.2391	100	15.8782	68.2436		0.20375	0.99842	UP	1.9146	6.6744e-06	UP	1.9701	1.2725e-05		-0.71585	0.99721		-0.51658	0.41115	DOWN	-2.6908	1.884e-08		-0.89353	0.93225	UP	2.0472	0.00015325		1.286	0.0050058		1.2433	0.014789
c146109_g1	c146109_g1	AT2G36780.1	AT2G36780.1	cis-zeatin O-beta-D-glucosyltransferase	Cytokinins conjugation ;brassinosteroids inactivation	cytokinin-O-glucosides biosynthesis;brassinosteroids inactivation	0.13	10.37	1.54	281.75	2.47	0.0461402	3.68057	0.546584	100	0.876664	UP	6.6074	0.00048527		-2.8185	0.015941		3.6406	0.98756	UP	11.121	1.0244e-58		0.71438	0.9957	UP	7.4758	4.1213e-93	UP	4.5399	1.5472e-97	DOWN	-6.8884	1.1915e-97		-2.2162	0.035408		4.1448	0.40405
c151142_g1	c151142_g1	AT2G36780.1	AT2G36780.1	cis-zeatin O-beta-D-glucosyltransferase	Cytokinins conjugation ;brassinosteroids inactivation	cytokinin-O-glucosides biosynthesis;brassinosteroids inactivation	32.91	456.16	84.01	505.58	292.86	6.50936	90.2251	16.6166	100	57.9256	UP	4.0813	9.8807e-142	DOWN	-2.5118	7.5192e-93	UP	1.4212	1.2619e-07	UP	3.9793	2.5015e-160	UP	1.8359	8.6669e-41	UP	2.5533	2.3392e-110		-0.075879	0.25212		-0.84432	8.7537e-19		-0.78788	6.0937e-12	UP	3.0469	1.6355e-78
c143206_g1		AT1G22360.1	UGT85A2	dihydrozeatin-9-N-glucoside O-beta-D-glucosyltransferase	Cytokinins conjugation	cytokinin-O-glucosides biosynthesis	4.72	1.34	15.43	4.46	33.08	14.2684	4.05079	46.6445	13.4825	100		-1.3915	0.98334		3.3594	0.029661		1.8196	0.32484		-0.077355	0.99721		1.0447	0.3123		-1.9017	0.22644		1.3402	0.99643	UP	2.8195	0.00089395	UP	4.2921	2.2737e-05	UP	2.6541	0.0013033
c153261_g1	c153261_g1	AT1G22360.1	UGT85A2	dihydrozeatin-9-N-glucoside O-beta-D-glucosyltransferase	Cytokinins conjugation	cytokinin-O-glucosides biosynthesis	1.78	18.71	20.5	55.02	17.91	3.23519	34.0058	37.2592	100	32.5518	UP	3.716	2.1399e-05		0.038875	0.99565	UP	3.6066	1.4391e-05	UP	5.0356	2.0153e-18		-0.16058	0.9957	UP	1.4242	1.7567e-05	UP	1.3457	2.4397e-06	DOWN	-1.7118	1.6636e-06		-0.23376	0.99448	UP	3.2358	9.1743e-05
c150519_g1	c150519_g1	AT1G22400.1	UGT85A1	UDP glycosyltransferase	Cytokinins conjugation	cytokinin-O-glucosides biosynthesis	11.67	44.16	42.95	58.33	63.92	18.2572	69.0864	67.1934	91.2547	100	UP	2.3321	0.00017714		-0.16394	0.99565	UP	2.0199	0.0011462	UP	2.2582	3.4408e-05		0.42652	0.88624		0.23355	0.99781		-0.047804	0.99643		0.066005	0.9993		0.15052	0.99448	UP	2.2362	4.6119e-06
c143984_g2	c143984_g2	AT2G36750.1	UGT73C1	UDP glycosyltransferase	Cytokinins conjugation ;brassinosteroids inactivation	cytokinin-O-glucosides biosynthesis;brassinosteroids inactivation	54.18	376.91	162.17	695.07	363.85	7.7949	54.2262	23.3315	100	52.3472	UP	3.1763	1.2691e-06		-1.331	0.0287		1.697	0.17249	UP	3.8067	1.66e-14		1.3098	0.020572	UP	2.1049	2.7331e-08		0.65651	0.013167		-0.92209	0.027783		-0.13325	0.99448	UP	2.7965	1.8029e-06
c138207_g2	c138207_g2	AT2G36800.1	DOGT1;UGT73C5	UDP glycosyltransferase	Cytokinins conjugation ;brassinosteroids inactivation	cytokinin-O-glucosides biosynthesis;brassinosteroids inactivation	10.76	383.06	111.26	0.07	818.44	1.3147	46.8037	13.5942	0.00855286	100	UP	5.4569	3.8305e-45	DOWN	-1.8615	3.408e-17	UP	3.4471	3.4861e-10		-7.2338	0.23455	UP	2.9309	5.7633e-67	DOWN	-10.686	3.0242e-08	DOWN	-12.665	4.1613e-21	UP	13.49	1.8924e-36		0.95735	2.0652e-18	UP	6.1678	1.5398e-97
c143984_g4	c143984_g4	AT2G36800.1	DOGT1;UGT73C5	UDP glycosyltransferase	Cytokinins conjugation ;brassinosteroids inactivation	cytokinin-O-glucosides biosynthesis;brassinosteroids inactivation	8.46	37.17	14.62	119.96	67.31	7.05235	30.9853	12.1874	100	56.1104	UP	2.4289	0.00028886		-1.4194	0.034149		0.86124	0.99601	UP	3.8687	2.8424e-22	UP	2.243	2.2925e-07	UP	3.0026	2.0908e-18	UP	1.4658	1.9971e-09		-0.88658	0.0042429		0.71151	0.029088	UP	2.894	2.5463e-10
c147689_g1	c147689_g1	AT2G36800.1	DOGT1;UGT73C5	UDP glycosyltransferase	Cytokinins conjugation ;brassinosteroids inactivation	cytokinin-O-glucosides biosynthesis;brassinosteroids inactivation	40.09	110.04	101.15	58.04	28.99	36.4322	100	91.9211	57.3801	26.345		1.1454	0.0050186		0.25496	0.74585	UP	1.2521	1.6447e-05		0.53579	0.53595	DOWN	-1.8637	7.3111e-11		-0.72113	0.022229		-0.58358	0.50701	DOWN	-1.2695	0.0011126	DOWN	-1.7208	4.934e-07		-0.82184	0.27048
c150218_g1	c150218_g1	AT2G36800.1	DOGT1;UGT73C5	UDP glycosyltransferase	Cytokinins conjugation ;brassinosteroids inactivation	cytokinin-O-glucosides biosynthesis;brassinosteroids inactivation	17.59	5.96	21.34	0.43	0.78	82.4274	27.9288	100	2.015	3.65511		-1.2682	0.021769	UP	1.7691	0.0038886		0.35257	0.99601	DOWN	-5.3131	2.7732e-06	DOWN	-4.7324	2.0937e-07	DOWN	-5.6705	1.0228e-07		-4.0188	0.026748		0.81112	0.9993		-3.0754	0.05836	DOWN	-4.5901	5.7038e-06
c152465_g1	c152465_g1	AT2G36800.1	DOGT1;UGT73C5	UDP glycosyltransferase	Cytokinins conjugation ;brassinosteroids inactivation	cytokinin-O-glucosides biosynthesis;brassinosteroids inactivation	35.84	396.21	86.3	1023.56	384.73	3.5015	38.709	8.43136	100	37.5874	UP	3.685	9.5245e-89	DOWN	-2.1723	1.3743e-52	UP	1.3645	3.6712e-06	UP	5.1944	0	UP	2.4074	1.9533e-74	UP	3.8252	0	UP	1.5355	6.8478e-142	DOWN	-1.5448	1.5309e-110		0.12306	0.015305	UP	3.5616	8.3854e-114
c114183_g1		AT2G41510.3	CKX1	trans-zeatin riboside:FAD oxidoreductase	Cytokinins Degradation	cytokinins degradation	1.39	1.02	1.13	57	0.35	2.4386	1.78947	1.98246	100	0.614035		-0.15582	0.99842		0.079289	0.99565		-0.22481	0.99601	UP	5.3974	9.9714e-21		-1.6345	0.9957	UP	5.6174	8.6305e-21	UP	5.5793	4.1159e-21	DOWN	-7.3789	1.2095e-19		-1.6673	0.99448		-2.0696	0.99601
c147606_g1	c147606_g1	AT2G41510.1	CKX1	trans-zeatin riboside:FAD oxidoreductase	Cytokinins Degradation	cytokinins degradation	140.09	6.07	31.49	12.74	4.66	100	4.33293	22.4784	9.09415	3.32643	DOWN	-4.765	1.1027e-41		1.6258	0.11575	DOWN	-3.2875	1.1782e-32	DOWN	-3.7594	4.5264e-36		-1.9048	0.053541		-0.47671	0.99781		1.0317	0.35783		-1.5551	0.33474		-0.39106	0.99448	DOWN	-5.4026	8.5662e-42
c143140_g1	c143140_g1	AT3G61510.1	ACS1	1-aminocyclopropane-1-carboxylate synthase	Ethylene Biosynthesis	ethylene biosynthesis I	1.37	43.96	37.54	2.01	18.4	3.11647	100	85.3958	5.35429	41.8562	UP	5.2877	8.3208e-20		-0.2977	0.99565	UP	4.8417	2.6011e-16		0.58684	0.99721		-0.99646	0.0061119	DOWN	-4.2596	1.5602e-15	DOWN	-4.6748	5.156e-19	UP	3.1362	2.2913e-06	DOWN	-1.4062	7.228e-05	UP	3.635	3.72e-07
c149676_g1	c149676_g1	AT1G05010.1	ACO4	1-aminocyclopropane-1-carboxylate oxidase	Ethylene Biosynthesis	ethylene biosynthesis I	357.18	497.55	750.85	1209.48	132.62	29.5317	41.1375	62.0804	100	10.965		0.76559	2.0291e-09		0.52325	1.4256e-19	UP	1.1406	2.9823e-55	UP	1.7968	1.1289e-190	DOWN	-2.468	9.318e-183		0.65139	4.1862e-42	UP	1.0572	5.1106e-119	DOWN	-3.2464	0	DOWN	-2.0568	9.5922e-87	DOWN	-1.5377	1.2227e-40
c153768_g2	c153768_g2	AT1G77330.1	ACO5	1-aminocyclopropane-1-carboxylate oxidase	Ethylene Biosynthesis	ethylene biosynthesis I	65.2	7.79	17.7	2.27	31.69	100	11.9479	27.1472	3.4816	48.6043	DOWN	-2.8228	1.2705e-06		1.0658	0.95074	DOWN	-1.9053	0.00081141	DOWN	-4.7704	2.2222e-08		0.92998	0.59363		-2.8699	0.098005		-1.9215	0.77139	UP	3.6729	0.0011952		1.8837	0.024353		-1.1855	0.095729
c148108_g1		AT3G45140.1	LOX2	linolenate 13S-lipoxygenase	Jasmonates Biosynthesis	jasmonic acid biosynthesis	1.67	0	0.58	25.38	0.16	6.57998	0	2.28526	100	0.630418								-1.5467	0.99601	UP	3.9946	6.6226e-14		-1.7276	0.9957	UP	5.5365	1.0056e-15	UP	6.97	3.0486e-15	DOWN	-7.3911	7.4399e-15					-3.4846	0.42321
c152832_g1	c152832_g1	AT1G17420.1	LOX3	linolenate 13S-lipoxygenase	Jasmonates Biosynthesis	jasmonic acid biosynthesis	6.32	77.23	62	44.66	30.14	8.18335	100	80.2797	72.0323	39.0263	UP	3.8964	2.6619e-43		-0.38421	0.27708	UP	3.3639	7.2758e-32	UP	2.8449	1.1331e-19	DOWN	-1.0112	6.1301e-07		-0.52382	0.045253	DOWN	-1.0254	5.7179e-06		-0.61438	0.066528	DOWN	-1.5075	2.117e-13	UP	2.1424	1.6822e-10
c154152_g1	c154152_g1	AT1G17420.1	LOX3	linolenate 13S-lipoxygenase	Jasmonates Biosynthesis	jasmonic acid biosynthesis	10.06	173.19	42.89	34.3	118.56	5.80865	100	24.7647	79.972	68.4566	UP	4.3908	2.0249e-96	DOWN	-2.0833	2.5659e-47	UP	2.1592	3.0915e-12	UP	1.8046	6.0534e-08	UP	1.4979	7.8639e-21		-0.35941	0.7027	DOWN	-2.5601	1.8537e-57	UP	1.7303	7.2205e-28		-0.69747	4.3417e-06	UP	3.4468	8.9208e-60
c151651_g1	c151651_g1	AT1G67560.1	LOX6	linolenate 13S-lipoxygenase	Jasmonates Biosynthesis	jasmonic acid biosynthesis	31.52	39.25	74.36	288.72	59.43	10.9172	13.5945	25.7551	100	20.584		0.60181	0.55238		0.85248	1.3569e-06	UP	1.306	1.0252e-10	UP	3.2305	2.4428e-142		-0.29288	0.24843	UP	1.9197	8.6119e-82	UP	2.6547	3.876e-129	DOWN	-2.3395	3.3875e-99		0.44755	0.005609		0.80288	2.0953e-05
c132897_g1		AT5G42650.1	AOS; DDE2;CYP74A1	allene oxide synthase	Jasmonates Biosynthesis	jasmonic acid biosynthesis	0.03	0.25	1.62	102.86	0.79	0.0291659	0.243049	1.57496	100	0.768034		3.111	0.99842		2.6504	0.99565		5.6131	0.82767	UP	11.568	1.8129e-18		-1.013	0.9957	UP	5.9499	4.774e-34	UP	8.4829	2.4509e-28	DOWN	-7.0898	8.2713e-33		1.5254	0.99448		4.3899	0.99601
c152946_g2	c152946_g2	AT5G42650.1	AOS; DDE2;CYP74A1	allene oxide synthase	Jasmonates Biosynthesis	jasmonic acid biosynthesis	38.44	71.39	66.65	73.4	26.28	52.3706	97.2616	90.8038	100	35.8038	UP	1.1825	0.00019663		-0.17478	0.99565		0.8594	0.0040571		0.95656	0.00022614	DOWN	-1.3161	3.5777e-07		0.092354	0.99781		-0.19984	0.99643	DOWN	-1.5354	4.1301e-09	DOWN	-1.6029	6.0503e-09		-0.66691	0.32906
c134300_g1		AT3G25780.1	AOC3	allene-oxide cyclase	Jasmonates Biosynthesis	jasmonic acid biosynthesis	101.34	51.75	61.25	101.89	16.98	99.4602	50.7901	60.1138	100	16.665		-0.67901	0.00020333		0.17117	0.99565		-0.65613	0.013568		0.047824	0.99721	DOWN	-1.8135	1.2189e-06		0.69915	0.0084309		0.7529	0.00013037	DOWN	-2.6396	7.7779e-17	DOWN	-1.7544	5.4978e-05	DOWN	-2.6799	1.7912e-16
c148807_g1	c148807_g1	AT1G76690.1	OPR2	12-oxophytodienoate reductase	Jasmonates Biosynthesis	jasmonic acid biosynthesis	161.7	991.57	584.81	286.41	70.58	16.3075	100	58.9782	48.9749	7.118	UP	2.9768	8.2817e-20		-0.86795	0.0020834	UP	1.9606	2.6495e-07		0.9328	0.23834	DOWN	-2.9281	3.0177e-12		-1.0326	0.0061353	DOWN	-2.0179	3.8774e-12	DOWN	-2.0225	0.00053986	DOWN	-3.9081	1.8248e-26		-1.1778	0.39562
c148807_g2	c148807_g2	AT1G76690.1	OPR2	12-oxophytodienoate reductase	Jasmonates Biosynthesis	jasmonic acid biosynthesis	189.98	895.25	626.74	373.22	108.54	21.2209	100	70.0073	59.5494	12.124	UP	2.7946	6.9751e-80		-0.61943	1.7601e-07	UP	2.0269	1.0566e-39		0.96007	2.8165e-06	DOWN	-2.614	5.0841e-57	DOWN	-1.0717	3.3846e-15	DOWN	-1.8085	1.0434e-43	DOWN	-1.6693	8.2771e-15	DOWN	-3.3455	1.8195e-101		-0.79735	0.040959
c149410_g1	c149410_g1	AT1G76690.1	OPR2	12-oxophytodienoate reductase	Jasmonates Biosynthesis	jasmonic acid biosynthesis	52.66	7.65	11.78	79.48	7.04	66.2557	9.62506	14.8213	100	8.85757	DOWN	-2.561	3.9258e-11		0.59208	0.99565	DOWN	-2.1172	5.0439e-08		0.57465	0.18957		-0.71013	0.90488	UP	2.6871	3.836e-15	UP	3.1617	6.8926e-19	DOWN	-3.5242	5.5514e-19		-0.2301	0.99448	DOWN	-3.0376	3.7565e-11
c140733_g1		AT2G06050.3	OPR3;DDE3	12-oxophytodienoate reductase	Jasmonates Biosynthesis	jasmonic acid biosynthesis	81.61	88.19	81.31	163.03	63.76	50.0583	54.0943	49.8743	100	39.1094		0.40021	0.99842		-0.18815	0.99565		0.063781	0.99749	UP	1.0363	3.1244e-09		-0.31636	0.46503		0.96772	2.825e-09		0.66216	8.0317e-08	DOWN	-1.411	8.9102e-15		-0.61656	0.090793		-0.46282	0.53855
c138185_g1	c138185_g1	AT4G05160.1	AT4G05160.1	3-oxo-2-(2'-[Z]-pentenyl)cyclopentane-1-octanoate CoA ligase	Jasmonates Biosynthesis	jasmonic acid biosynthesis	17.23	47.59	38.71	59.42	18.46	28.997	80.0909	65.1464	100	31.067	UP	1.752	5.3985e-07		-0.36791	0.96213	UP	1.2358	0.00072697	UP	1.8222	4.6687e-11	DOWN	-1.0365	0.0021016		0.58155	0.032065		0.096236	0.45006	DOWN	-1.745	3.3996e-10	DOWN	-1.5164	2.8217e-06		-0.010913	0.99601
c147049_g1	c147049_g1	AT4G19010.1	AT4G19010.1	3-oxo-2-(2'-[Z]-pentenyl)cyclopentane-1-octanoate CoA ligase	Jasmonates Biosynthesis	jasmonic acid biosynthesis	14.18	1.11	1.71	1.45	0.87	100	7.82793	12.0592	10.2257	6.1354	DOWN	-3.388	4.3451e-05		0.55383	0.99565	DOWN	-2.9825	0.00042868	DOWN	-3.2555	0.00021817		-0.94194	0.9957		-0.27777	0.99781		0.15865	0.99643		-0.79113	0.9993		-0.50016	0.99448	DOWN	-4.1347	4.2467e-05
c149675_g3		AT5G63380.1	AT5G63380.1	3-oxo-2-(2'-[Z]-pentenyl)cyclopentane-1-octanoate CoA ligase	Jasmonates Biosynthesis	jasmonic acid biosynthesis	63.41	34.96	39.57	92.72	36.08	68.3887	37.7049	42.6769	100	38.9129		-0.57397	0.00079567		0.11277	0.99565		-0.60949	0.021207		0.57918	0.021067		-0.10632	0.9957	UP	1.1839	4.6417e-09	UP	1.1792	1.8292e-11	DOWN	-1.4171	1.2318e-10		-0.1056	0.99448		-0.92605	0.0030047
c146505_g1	c146505_g1	AT1G20510.1	OPCL1	3-oxo-2-(2'-[Z]-pentenyl)cyclopentane-1-octanoate CoA ligase	Jasmonates Biosynthesis	jasmonic acid biosynthesis	43.33	77.29	57.94	51.94	18.39	56.0616	100	74.9644	89.6445	23.7935	UP	1.1221	0.00021903		-0.48602	0.21757		0.48778	0.4023		0.29817	0.99721	DOWN	-1.6225	1.0816e-08		-0.19441	0.99781		-0.79785	0.016825	DOWN	-1.5551	7.2534e-07	DOWN	-2.2206	4.8929e-16	DOWN	-1.345	0.00028814
c141067_g1	c141067_g1	AT2G33150.1	KAT2; PED1; PKT3	OPC8-3-ketoacyl-CoA thiolase	Jasmonates Biosynthesis	jasmonic acid biosynthesis	357.26	666.77	891.31	948.78	429.86	37.6547	70.2766	93.9427	100	45.3066	UP	1.1891	8.4287e-34		0.34677	6.4081e-11	UP	1.3876	3.5406e-82	UP	1.454	8.6063e-99	DOWN	-1.0115	9.8955e-56		0.061607	0.41065		0.29097	6.2003e-18	DOWN	-1.2001	1.0021e-69		-0.77681	1.3205e-17		0.16582	0.0081664
c138905_g1	c138905_g1	AT2G46370.4	JAR1	jasmonyl-isoleucine synthetase	Jasmonates Biosynthesis	jasmonoyl-amino acid conjugates biosynthesis I	41.27	88.97	81.43	154.95	71.12	26.6344	57.4185	52.5524	100	45.8987	UP	1.3955	1.3269e-07		-0.19798	0.99565	UP	1.0492	1.903e-05	UP	1.9456	1.9195e-28		-0.16251	0.9957		0.89156	1.7922e-09		0.57616	1.1605e-07	DOWN	-1.181	7.7163e-13		-0.47254	0.26911		0.67644	0.0018341
c148907_g1	c148907_g1	AT2G37040.1	PAL1	phenylalanine ammonia-lyase	SA biosynthesis	phenylpropanoid biosynthesis, initial reactions	6.5	402.86	265.99	57.84	138.47	1.61346	100	66.0254	21.7452	34.3717	UP	6.2403	1.5512e-198		-0.66891	1.1089e-12	UP	5.4231	1.9346e-129	UP	3.1897	6.994e-21		-0.90968	4.5823e-18	DOWN	-2.2382	5.9255e-65	DOWN	-3.0245	1.1953e-130	UP	1.2015	1.5946e-15	DOWN	-1.6906	9.5188e-61	UP	4.3032	1.0345e-63
c150363_g1	c150363_g1	AT2G43820.1	UGT74F2	salicylate glucosyltransferase (ester-forming)	SA biosynthesis	salicylate glucosides biosynthesis III	22.29	2777.14	174.17	66.42	693.94	0.802624	100	6.27156	38.1352	24.9876	UP	7.2491	0	DOWN	-4.066	0	UP	3.0349	1.6698e-43	UP	1.6129	1.1222e-07	UP	2.0288	1.4603e-111	DOWN	-1.4268	1.9418e-16	DOWN	-5.6102	0	UP	3.3286	3.6416e-198	DOWN	-2.1493	0	UP	4.8534	1.2559e-246
c142381_g1	c142381_g1	AT1G03055.1	AtD27; DWARF27	beta-carotene isomerase		5-deoxystrigol biosynthesis	10.76	42.52	34.5	144.97	22.34	7.42223	29.3302	23.798	100	15.4101	UP	2.295	0.00010355		-0.36959	0.99565		1.7771	0.0063988	UP	3.7692	3.2871e-27		-0.61443	0.56454	UP	1.9873	1.9307e-14	UP	1.5003	6.3051e-12	DOWN	-2.7287	4.3294e-20		-1.0961	0.07254		0.95241	0.34622
c152087_g1	c152087_g1	AT2G44990.3	CCD7;MAX3	9-cis-beta-carotene 9',10'-cleavage dioxygenase		5-deoxystrigol biosynthesis	3.23	17.19	13.52	0.42	7.94	18.79	100	78.6504	3.10651	46.1896	UP	2.7001	6.431e-05		-0.42377	0.99565		2.128	0.0051433		-2.9251	0.30595		-0.7866	0.43708	DOWN	-5.0579	2.6633e-06	DOWN	-5.5991	2.0549e-08	UP	4.1443	0.0018564		-1.3224	0.040824		1.1312	0.40516
