# Supplementary material for: Comparative transcriptomic analysis reveals genes regulating the germination of morphophysiologically dormant Paris polyphylla seeds during a warm stratification
Source: PLoS One. 2019 Feb 21;14(2):e0212514. doi: 10.1371/journal.pone.0212514 (PMC6383930; doi:10.1371/journal.pone.0212514)
Supplement: S21 Table — (XLSX) [file pone.0212514.s027.xlsx]

## Sheet: Sheet1
S21 Table. Paris polyphylla putative transcription factors.
Unigene ID	Unigene Length(bp)	Description of At TF homologs	TF family ofAt TF homologs	At ID.	% identity	alignment length	mismatches	gap opens	q. start	q. end	s. start	s. end	evalue	bit score	NR GI	NR ID	NR Score	NR Evalue	NR Description	NT GI	NT ID	NT Score	NT Evalue	NT Description
c110403_g1	573	DNA binding	ABI3VP1	AT3G19184.1	36.36	121	38	1	209	571	100	181	1e-14	70.9	695032078	XP_009403572.1	218	2.73153e-19	PREDICTED: B3 domain-containing protein Os06g0194400-like isoform X1 [Musa acuminata subsp. malaccensis]	--	--	--	--	--
c130180_g1	949	DNA binding	ABI3VP1	AT3G19184.2	56.38	188	74	5	870	310	46	226	2e-58	193	672129118	XP_008788064.1	647	7.23117e-81	PREDICTED: B3 domain-containing protein Os06g0194400 [Phoenix dactylifera]>gi|672129120|ref|XP_008788065.1| PREDICTED: B3 domain-containing protein Os06g0194400 [Phoenix dactylifera]	593268989	XM_007136610.1	42	1.52123e-10	Phaseolus vulgaris hypothetical protein (PHAVU_009G064100g) mRNA, complete cds
c131682_g1	1561	HSI2-L1/HSL1 (HSI2-LIKE 1); transcription factor	ABI3VP1	AT4G32010.2	65.19	158	50	2	459	1	200	357	2e-57	206	672173268	XP_008806760.1	1553	0	PREDICTED: B3 domain-containing protein Os07g0563300-like [Phoenix dactylifera]	590625051	XM_007025714.1	187	6.29676e-91	Theobroma cacao HSI2-like 1 isoform 2 (TCM_029976) mRNA, complete cds
c132627_g1	345	transcriptional factor B3 family protein	ABI3VP1	AT5G42700.2	41.18	85	48	2	2	256	83	165	1e-10	56.2	566168349	XP_006385100.1	201	7.94275e-17	hypothetical protein POPTR_0004s23920g [Populus trichocarpa]>gi|550341868|gb|ERP62897.1| hypothetical protein POPTR_0004s23920g [Populus trichocarpa]	--	--	--	--	--
c133090_g1	619	NGA1 (NGATHA1); transcription factor	ABI3VP1	AT2G46870.1	41.98	162	50	5	3	359	92	252	4e-21	89.7	694996009	XP_009391640.1	273	3.4785e-26	PREDICTED: B3 domain-containing protein Os03g0120900-like [Musa acuminata subsp. malaccensis]	357165428	XM_003580332.1	93	4.3459e-39	PREDICTED: Brachypodium distachyon B3 domain-containing protein Os02g0683500-like (LOC100839472), mRNA
c134015_g1	1508	transcriptional factor B3 family protein	ABI3VP1	AT4G01580.1	41.35	104	56	3	1404	1105	30	132	2e-16	79.3	672128365	XP_008787668.1	715	1.34163e-85	PREDICTED: B3 domain-containing protein Os11g0197600-like isoform X2 [Phoenix dactylifera]	--	--	--	--	--
c134965_g1	1228	DNA-binding protein, putative	ABI3VP1	AT3G11580.1	47.62	210	85	3	121	675	13	222	3e-50	174	672159816	XP_008799673.1	607	2.73387e-73	PREDICTED: B3 domain-containing protein Os11g0156000-like [Phoenix dactylifera]>gi|672159818|ref|XP_008799674.1| PREDICTED: B3 domain-containing protein Os11g0156000-like [Phoenix dactylifera]	24817647	AL928758.3	149	6.5585e-70	Oryza sativa chromosome 12, . BAC OSJNBb0075N21 of library OSJNBb from chromosome 12 of cultivar Nipponbare of ssp. japonica of Oryza sativa (rice), complete sequence
c134965_g2	777	NGA1 (NGATHA1); transcription factor	ABI3VP1	AT2G46870.1	73.11	119	28	1	404	748	22	140	7e-53	177	514822546	XP_004985935.1	478	1.78993e-55	PREDICTED: B3 domain-containing protein Os03g0120900-like [Setaria italica]	242076895	XM_002448339.1	199	6.54549e-98	Sorghum bicolor hypothetical protein, mRNA
c135199_g1	1550	VRN1 (REDUCED VERNALIZATION RESPONSE 1)	ABI3VP1	AT3G18990.1	23.47	277	179	8	1351	560	4	260	8e-21	73.6	695006112	XP_009389534.1	411	7.90741e-56	PREDICTED: B3 domain-containing protein Os11g0197600-like isoform X1 [Musa acuminata subsp. malaccensis]	--	--	--	--	--
c136209_g1	820	DNA binding / transcription factor	ABI3VP1	AT4G33280.3	36	75	46	1	337	555	317	391	6e-07	50.8	672165303	XP_008802551.1	326	3.61537e-34	PREDICTED: B3 domain-containing protein Os04g0386900-like [Phoenix dactylifera]	--	--	--	--	--
c136881_g1	1851	DNA binding / transcription factor	ABI3VP1	AT4G33280.1	24.51	306	193	10	1321	443	39	319	7e-11	64.7	672180882	XP_008810645.1	788	2.12174e-96	PREDICTED: B3 domain-containing protein Os01g0723500-like isoform X1 [Phoenix dactylifera]	--	--	--	--	--
c138814_g1	3008	HSI2-L1/HSL1 (HSI2-LIKE 1); transcription factor	ABI3VP1	AT4G32010.2	51.88	611	243	10	1053	2858	180	748	0	566	695029933	XP_009402407.1	2237	0	PREDICTED: B3 domain-containing protein Os07g0679700-like isoform X1 [Musa acuminata subsp. malaccensis]	357121478	XM_003562399.1	282	1.8991e-143	PREDICTED: Brachypodium distachyon B3 domain-containing protein Os07g0679700-like (LOC100828664), mRNA
c138814_g2	3231	HSI2-L1/HSL1 (HSI2-LIKE 1); transcription factor	ABI3VP1	AT4G32010.2	52.37	613	241	9	1149	2954	176	748	0	565	695029933	XP_009402407.1	2260	0	PREDICTED: B3 domain-containing protein Os07g0679700-like isoform X1 [Musa acuminata subsp. malaccensis]	695049412	XM_009414369.1	345	1.94291e-178	PREDICTED: Musa acuminata subsp. malaccensis B3 domain-containing protein Os07g0679700-like (LOC103994084), mRNA
c139058_g2	1999	HSI2 (HIGH-LEVEL EXPRESSION OF SUGAR-INDUCIBLE GENE 2); transcription factor/ transcription repressor	ABI3VP1	AT2G30470.1	47.15	369	173	9	1998	898	353	701	6e-86	290	672173268	XP_008806760.1	1447	0	PREDICTED: B3 domain-containing protein Os07g0563300-like [Phoenix dactylifera]	695022195	XM_009399942.1	105	3.10637e-45	PREDICTED: Musa acuminata subsp. malaccensis B3 domain-containing protein Os07g0563300-like (LOC103982880), mRNA
c140405_g1	953	transcriptional factor B3 family protein	ABI3VP1	AT5G58280.3	45.1	255	102	4	68	736	4	252	7e-51	174	672166179	XP_008803014.1	756	1.31589e-96	PREDICTED: B3 domain-containing protein Os05g0481400 [Phoenix dactylifera]	--	--	--	--	--
c140880_g1	590	ABI3 (ABA INSENSITIVE 3); DNA binding / transcription activator/ transcription factor	ABI3VP1	AT3G24650.1	58.06	62	25	1	404	589	577	637	2e-16	79	586724076	XP_006849410.1	213	1.39537e-17	hypothetical protein AMTR_s00160p00070370 [Amborella trichopoda]>gi|548852971|gb|ERN10991.1| hypothetical protein AMTR_s00160p00070370 [Amborella trichopoda]	--	--	--	--	--
c141858_g4	1128	DNA binding / transcription factor	ABI3VP1	AT4G33280.1	32.56	347	184	13	37	1005	1	321	1e-41	152	242084004	XP_002442427.1	490	2.96295e-55	hypothetical protein SORBIDRAFT_08g019900 [Sorghum bicolor]>gi|241943120|gb|EES16265.1| hypothetical protein SORBIDRAFT_08g019900 [Sorghum bicolor]	--	--	--	--	--
c141910_g1	2092	HSI2-L1/HSL1 (HSI2-LIKE 1); transcription factor	ABI3VP1	AT4G32010.2	40.54	333	143	8	2091	1132	361	651	6e-58	211	672173268	XP_008806760.1	1146	1.32232e-141	PREDICTED: B3 domain-containing protein Os07g0563300-like [Phoenix dactylifera]	--	--	--	--	--
c143247_g1	1248	transcriptional factor B3 family protein	ABI3VP1	AT4G31640.1	27.57	243	154	10	903	190	8	233	1e-23	101	672153849	XP_008797610.1	355	2.63332e-36	PREDICTED: putative B3 domain-containing protein Os06g0632500 [Phoenix dactylifera]	--	--	--	--	--
c144258_g1	1303	transcriptional factor B3 family protein	ABI3VP1	AT4G31690.1	26.84	272	146	11	118	912	8	233	2e-12	67.8	672137760	XP_008792612.1	488	2.14328e-53	PREDICTED: putative B3 domain-containing protein Os03g0621600 [Phoenix dactylifera]	--	--	--	--	--
c145132_g1	636	HSI2-L1/HSL1 (HSI2-LIKE 1); transcription factor	ABI3VP1	AT4G32010.1	40	115	56	4	631	305	645	752	4e-13	68.9	695029937	XP_009402410.1	315	1.21791e-30	PREDICTED: B3 domain-containing protein Os07g0679700-like isoform X3 [Musa acuminata subsp. malaccensis]	--	--	--	--	--
c145801_g1	2766	ABI3 (ABA INSENSITIVE 3); DNA binding / transcription activator/ transcription factor	ABI3VP1	AT3G24650.1	77.53	89	20	0	2062	2328	588	676	6e-39	156	697148781	XP_009628582.1	390	5.07284e-51	PREDICTED: B3 domain-containing transcription factor ABI3-like [Nicotiana tomentosiformis]	353441171	JN003544.1	83	7.33105e-33	Elaeis guineensis ABA insensitive-3-transcription factor (ABI3) mRNA, partial cds
c146349_g1	1516	VRN1 (REDUCED VERNALIZATION RESPONSE 1)	ABI3VP1	AT3G18990.1	30	90	62	1	1218	949	17	105	2e-08	57	641850480	KDO69352.1	384	1.67832e-38	hypothetical protein CISIN_1g048609mg [Citrus sinensis]	--	--	--	--	--
c149710_g1	1347	RTV1 (RELATED TO VERNALIZATION1 1); DNA binding / transcription factor	ABI3VP1	AT1G49480.3	21.31	122	91	3	796	1152	105	224	2e-06	49.7	672137760	XP_008792612.1	502	2.47244e-55	PREDICTED: putative B3 domain-containing protein Os03g0621600 [Phoenix dactylifera]	--	--	--	--	--
c151741_g2	1184	DNA binding	ABI3VP1	AT3G19184.2	66.39	122	41	0	479	844	100	221	5e-53	181	695032078	XP_009403572.1	513	8.0172e-60	PREDICTED: B3 domain-containing protein Os06g0194400-like isoform X1 [Musa acuminata subsp. malaccensis]	--	--	--	--	--
c153673_g1	675	transcriptional factor B3 family protein	ABI3VP1	AT3G18960.2	39.18	97	57	2	252	539	30	125	3e-16	75.1	695006112	XP_009389534.1	312	4.05318e-31	PREDICTED: B3 domain-containing protein Os11g0197600-like isoform X1 [Musa acuminata subsp. malaccensis]	--	--	--	--	--
c153673_g2	1011	transcriptional factor B3 family protein	ABI3VP1	AT5G42700.2	31.09	119	76	2	419	763	59	175	1e-12	66.6	62734620	AAX96729.1	252	2.73549e-22	B3 DNA binding domain, putative [Oryza sativa Japonica Group]	--	--	--	--	--
c157058_g1	273	DNA binding / transcription factor	ABI3VP1	AT4G33280.2	42.22	90	49	2	6	272	1	88	4e-18	77.4	672125559	XP_008786201.1	292	1.46212e-29	PREDICTED: putative B3 domain-containing protein Os03g0621600 [Phoenix dactylifera]	--	--	--	--	--
c251435_g1	530	VRN1 (REDUCED VERNALIZATION RESPONSE 1)	ABI3VP1	AT3G18990.1	28.81	118	80	2	2	355	227	340	2e-10	58.9	672142081	XP_008794891.1	245	7.07822e-22	PREDICTED: B3 domain-containing protein REM17-like isoform X2 [Phoenix dactylifera]	--	--	--	--	--
c95062_g1	622	NGA1 (NGATHA1); transcription factor	ABI3VP1	AT2G46870.1	36	150	62	6	1	357	103	249	4e-13	67.4	672182305	XP_008811395.1	241	5.11699e-22	PREDICTED: B3 domain-containing protein Os03g0120900-like [Phoenix dactylifera]	--	--	--	--	--
c110825_g1	564	PHD finger family protein	Alfin-like	AT5G05610.2	79.07	43	9	0	272	144	75	117	3e-25	76.6	659126553	XP_008463243.1	234	1.33893e-31	PREDICTED: PHD finger protein ALFIN-LIKE 2-like [Cucumis melo]	--	--	--	--	--
c116957_g1	512	PHD finger family protein	Alfin-like	AT5G05610.2	67.39	46	15	0	389	252	5	50	1e-27	70.9	659126553	XP_008463243.1	248	5.14973e-37	PREDICTED: PHD finger protein ALFIN-LIKE 2-like [Cucumis melo]	--	--	--	--	--
c130445_g1	374	PHD finger family protein	Alfin-like	AT5G26210.1	60.49	81	28	1	129	371	9	85	7e-14	66.6	695067535	XP_009380686.1	197	4.8695e-17	PREDICTED: PHD finger protein ALFIN-LIKE 2-like [Musa acuminata subsp. malaccensis]	--	--	--	--	--
c133087_g1	478	PHD finger family protein	Alfin-like	AT5G20510.2	57.32	157	56	2	20	478	33	182	1e-42	144	695053438	XP_009414808.1	427	6.17292e-50	PREDICTED: PHD finger protein ALFIN-LIKE 3-like [Musa acuminata subsp. malaccensis]	697143973	XM_009627814.1	78	7.19443e-31	PREDICTED: Nicotiana tomentosiformis PHD finger protein Alfin1-like (LOC104116865), mRNA
c133087_g2	364	PHD finger family protein	Alfin-like	AT5G20510.3	74.58	59	15	0	222	46	1	59	2e-28	105	657400818	KEH39912.1	276	1.43245e-28	PHD finger alfin-like protein [Medicago truncatula]	--	--	--	--	--
c134264_g1	631	PHD finger family protein	Alfin-like	AT5G05610.2	65.85	41	14	0	614	492	1	41	3e-09	55.8	359481148	XP_003632580.1	156	9.33197e-11	PREDICTED: PHD finger protein ALFIN-LIKE 1 isoform 3 [Vitis vinifera]	--	--	--	--	--
c137274_g1	577	PHD finger family protein	Alfin-like	AT3G11200.2	62.79	43	16	0	127	255	64	106	1e-09	56.6	586694469	XP_006843556.1	153	2.32804e-12	hypothetical protein AMTR_s00007p00077270 [Amborella trichopoda]>gi|548845924|gb|ERN05231.1| hypothetical protein AMTR_s00007p00077270 [Amborella trichopoda]	--	--	--	--	--
c138506_g1	596	PHD finger family protein	Alfin-like	AT3G42790.1	66.84	196	57	3	33	596	1	196	6e-72	222	695053438	XP_009414808.1	622	1.47486e-78	PREDICTED: PHD finger protein ALFIN-LIKE 3-like [Musa acuminata subsp. malaccensis]	210142987	AK285769.1	85	1.16914e-34	Glycine max cDNA, clone: GMFL01-15-P23
c138835_g2	483	PHD finger family protein	Alfin-like	AT5G05610.2	62.83	113	42	0	376	38	5	117	6e-31	114	586694469	XP_006843556.1	330	1.01631e-35	hypothetical protein AMTR_s00007p00077270 [Amborella trichopoda]>gi|548845924|gb|ERN05231.1| hypothetical protein AMTR_s00007p00077270 [Amborella trichopoda]	--	--	--	--	--
c139602_g1	1409	PHD finger family protein	Alfin-like	AT5G20510.1	63.08	260	93	2	273	1046	1	259	1e-92	285	695053132	XP_009414644.1	864	6.04727e-111	PREDICTED: PHD finger protein ALFIN-LIKE 6-like isoform X1 [Musa acuminata subsp. malaccensis]	514785450	XM_004970784.1	182	3.41589e-88	PREDICTED: Setaria italica PHD finger protein ALFIN-LIKE 6-like (LOC101777468), transcript variant X2, mRNA
c139826_g1	2014	PHD finger family protein	Alfin-like	AT2G02470.1	68.11	254	74	2	420	1181	9	255	2e-95	298	672117553	XP_008781967.1	835	4.40746e-104	PREDICTED: PHD finger protein ALFIN-LIKE 8-like [Phoenix dactylifera]	242062017	XM_002452253.1	121	3.99215e-54	Sorghum bicolor hypothetical protein, mRNA
c140950_g1	1232	PHD finger family protein	Alfin-like	AT5G05610.2	72.43	243	64	2	226	951	1	241	4e-103	310	695067535	XP_009380686.1	947	1.57427e-124	PREDICTED: PHD finger protein ALFIN-LIKE 2-like [Musa acuminata subsp. malaccensis]	695067534	XM_009382411.1	278	1.28101e-141	PREDICTED: Musa acuminata subsp. malaccensis PHD finger protein ALFIN-LIKE 2-like (LOC103969016), mRNA
c141124_g1	978	PHD finger family protein	Alfin-like	AT5G05610.2	70.27	37	11	0	757	647	1	37	2e-08	55.1	359481150	XP_003632581.1	153	1.22415e-09	PREDICTED: PHD finger protein ALFIN-LIKE 1 isoform 4 [Vitis vinifera]	--	--	--	--	--
c153021_g1	223	PHD finger family protein	Alfin-like	AT5G05610.2	42.31	78	41	1	222	1	12	89	3e-12	60.1	460407267	XP_004249075.1	164	2.52811e-13	PREDICTED: PHD finger protein ALFIN-LIKE 1-like [Solanum lycopersicum]	--	--	--	--	--
c153021_g2	719	PHD finger family protein	Alfin-like	AT5G05610.2	61.33	75	27	1	488	264	45	117	9e-25	74.3	449524633	XP_004169326.1	243	1.33335e-31	PREDICTED: PHD finger protein ALFIN-LIKE 1-like [Cucumis sativus]	672169935	XM_008806795.1	67	1.44225e-24	PREDICTED: Phoenix dactylifera PHD finger protein ALFIN-LIKE 1-like (LOC103718121), mRNA
c153021_g3	258	PHD finger family protein	Alfin-like	AT3G11200.1	59.26	54	20	1	163	2	44	95	1e-06	45.1	567873619	XP_006429399.1	117	6.21693e-07	hypothetical protein CICLE_v10012615mg [Citrus clementina]>gi|557531456|gb|ESR42639.1| hypothetical protein CICLE_v10012615mg [Citrus clementina]>gi|641837702|gb|KDO56652.1| hypothetical protein CISIN_1g026373mg [Citrus sinensis]	--	--	--	--	--
c167494_g1	202	PHD finger family protein	Alfin-like	AT5G26210.1	61.29	62	24	0	194	9	2	63	1e-23	91.7	586694469	XP_006843556.1	236	2.10706e-23	hypothetical protein AMTR_s00007p00077270 [Amborella trichopoda]>gi|548845924|gb|ERN05231.1| hypothetical protein AMTR_s00007p00077270 [Amborella trichopoda]	--	--	--	--	--
c35420_g1	249	PHD finger family protein	Alfin-like	AT3G11200.1	58.14	43	18	0	26	154	77	119	9e-10	53.9	449439888	XP_004137717.1	146	1.31587e-10	PREDICTED: PHD finger protein ALFIN-LIKE 1-like [Cucumis sativus]	--	--	--	--	--
c97963_g1	229	PHD finger family protein	Alfin-like	AT3G11200.1	74.36	39	10	0	108	224	77	115	4e-15	68.2	672112358	XP_008805352.1	190	8.05477e-17	PREDICTED: PHD finger protein ALFIN-LIKE 1-like [Phoenix dactylifera]	--	--	--	--	--
c100391_g1	517	AP2 domain-containing transcription factor, putative	AP2-EREBP	AT5G51190.1	39.84	123	41	3	364	2	14	105	1e-19	84	356575124	XP_003555692.1	676	4.44783e-87	PREDICTED: ethylene-responsive transcription factor ERF104 [Glycine max]	571565020	XM_003555644.2	517	0	PREDICTED: Glycine max ethylene-responsive transcription factor 5-like (LOC100795866), mRNA
c102056_g1	950	AP2 domain-containing transcription factor TINY, putative	AP2-EREBP	AT2G44940.1	76.29	97	13	1	757	467	88	174	5e-45	158	672167692	XP_008803818.1	450	1.70254e-50	PREDICTED: ethylene-responsive transcription factor ERF034-like [Phoenix dactylifera]	--	--	--	--	--
c102533_g1	985	AP2 domain-containing transcription factor, putative	AP2-EREBP	AT4G13620.1	53.85	156	57	2	554	129	228	382	6e-31	122	586679008	XP_006840184.1	337	1.95564e-33	hypothetical protein AMTR_s00089p00102760 [Amborella trichopoda]>gi|548841883|gb|ERN01859.1| hypothetical protein AMTR_s00089p00102760 [Amborella trichopoda]	--	--	--	--	--
c102710_g1	359	AP2 domain-containing transcription factor, putative	AP2-EREBP	AT5G51190.1	34.19	117	58	2	65	358	15	131	5e-12	60.8	326529651	BAK04772.1	165	2.37967e-12	predicted protein [Hordeum vulgare subsp. vulgare]	--	--	--	--	--
c103201_g1	365	CBF1 (C-REPEAT/DRE BINDING FACTOR 1); DNA binding / transcription activator/ transcription factor	AP2-EREBP	AT4G25490.1	36.64	131	69	1	364	14	72	202	7e-23	91.3	672174861	XP_008807522.1	343	1.62153e-38	PREDICTED: dehydration-responsive element-binding protein 1F-like [Phoenix dactylifera]	--	--	--	--	--
c110525_g1	474	DNA binding / transcription factor	AP2-EREBP	AT5G17430.2	74.19	31	8	0	3	95	304	334	1e-07	50.8	695003740	XP_009387085.1	141	1.75214e-08	PREDICTED: AP2-like ethylene-responsive transcription factor AIL1 [Musa acuminata subsp. malaccensis]	--	--	--	--	--
c111082_g1	805	ATERF1/ERF1 (ETHYLENE RESPONSE FACTOR 1); DNA binding / transcription activator/ transcription factor	AP2-EREBP	AT3G23240.1	47.58	124	61	2	318	680	89	211	1e-14	71.6	695011440	XP_009392439.1	398	3.58197e-44	PREDICTED: ethylene-responsive transcription factor ERF091-like [Musa acuminata subsp. malaccensis]	586672314	XM_006837306.1	42	1.28182e-10	Amborella trichopoda hypothetical protein (AMTR_s00111p00113030) mRNA, complete cds
c116471_g1	244	AP2 domain-containing transcription factor, putative	AP2-EREBP	AT5G51190.1	46.05	76	36	4	225	1	14	85	4e-09	52	672163857	XP_008801788.1	154	7.76043e-12	PREDICTED: ethylene-responsive transcription factor ERF105-like [Phoenix dactylifera]	--	--	--	--	--
c123354_g1	295	AIL5 (AINTEGUMENTA-LIKE 5); DNA binding / transcription factor	AP2-EREBP	AT5G57390.1	78.57	28	6	0	99	182	209	236	3e-08	51.6	125598982	EAZ38558.1	135	1.88542e-08	hypothetical protein OsJ_22947 [Oryza sativa Japonica Group]	476001790	KC836896.1	41	1.5672e-10	Erycina pusilla AP2-1 (AP2-1) mRNA, complete cds
c124846_g1	583	ATERF1/ERF1 (ETHYLENE RESPONSE FACTOR 1); DNA binding / transcription activator/ transcription factor	AP2-EREBP	AT3G23240.1	40.22	92	45	2	269	514	51	142	3e-12	63.2	659073275	XP_008436974.1	167	2.11788e-12	PREDICTED: ethylene-responsive transcription factor ERF105 [Cucumis melo]	--	--	--	--	--
c127824_g1	450	ATERF-1 (ETHYLENE RESPONSIVE ELEMENT BINDING FACTOR 1); DNA binding / transcription activator/ transcription factor	AP2-EREBP	AT4G17500.1	61.7	47	18	0	349	209	164	210	5e-11	59.7	242076688	XP_002448280.1	164	4.38912e-12	hypothetical protein SORBIDRAFT_06g024355 [Sorghum bicolor]>gi|241939463|gb|EES12608.1| hypothetical protein SORBIDRAFT_06g024355 [Sorghum bicolor]	--	--	--	--	--
c128254_g1	884	TINY2 (TINY2); DNA binding / transcription factor	AP2-EREBP	AT5G11590.1	57.69	182	46	3	549	97	40	221	9e-54	178	672110405	XP_008795185.1	579	1.04694e-70	PREDICTED: dehydration-responsive element-binding protein 3-like [Phoenix dactylifera]	470109808	XM_004291134.1	107	1.03966e-46	PREDICTED: Fragaria vesca subsp. vesca dehydration-responsive element-binding protein 3-like (LOC101302613), mRNA
c128446_g1	658	ATERF6 (ETHYLENE RESPONSIVE ELEMENT BINDING FACTOR 6); DNA binding / transcription factor	AP2-EREBP	AT4G17490.1	58.62	29	12	0	260	346	170	198	2e-07	38.1	695005599	XP_009389258.1	122	2.31714e-10	PREDICTED: ethylene-responsive transcription factor ERF105-like [Musa acuminata subsp. malaccensis]	--	--	--	--	--
c128903_g1	291	AP2 domain-containing transcription factor, putative	AP2-EREBP	AT5G51190.1	39.58	96	46	3	281	3	15	101	7e-13	62.4	37730469	AAO59439.1	170	7.73454e-14	ethylene-responsive element binding factor [Gossypium hirsutum]	--	--	--	--	--
c129237_g1	848	AP2 domain-containing transcription factor, putative	AP2-EREBP	AT5G51190.1	55.77	52	19	1	252	395	78	129	5e-12	64.3	695073551	XP_009383947.1	178	1.49811e-13	PREDICTED: ethylene-responsive transcription factor 5-like [Musa acuminata subsp. malaccensis]	--	--	--	--	--
c129344_g1	901	AP2 domain-containing transcription factor, putative	AP2-EREBP	AT1G71450.1	74.36	78	20	0	75	308	21	98	2e-28	110	672125964	XP_008786418.1	346	4.18205e-37	PREDICTED: ethylene-responsive transcription factor ERF038 [Phoenix dactylifera]	--	--	--	--	--
c130329_g1	719	ATERF-7/ATERF7/ERF7 (ETHYLINE RESPONSE FACTOR7); DNA binding / protein binding / transcription factor/ transcription repressor	AP2-EREBP	AT3G20310.1	69.62	79	24	0	661	425	24	102	2e-16	76.3	297737487	CBI26688.3	247	1.13635e-22	unnamed protein product [Vitis vinifera]	--	--	--	--	--
c130507_g2	310	ATERF-9/ATERF9/ERF9 (ERF domain protein 9); DNA binding / transcription factor/ transcription repressor	AP2-EREBP	AT5G44210.1	71.15	52	15	0	156	1	14	65	3e-18	77.8	147782487	CAN68434.1	245	1.16732e-24	hypothetical protein VITISV_002078 [Vitis vinifera]	584298069	KF878971.1	74	7.49383e-29	Dendrobium officinale cultivar Tiepi MYB5 mRNA, partial cds
c130517_g1	899	SHN1/WIN1 (SHINE1); DNA binding / transcription factor	AP2-EREBP	AT1G15360.2	60.49	205	40	3	118	627	1	199	4e-55	181	672136666	XP_008792041.1	556	8.21535e-68	PREDICTED: ethylene-responsive transcription factor WIN1-like [Phoenix dactylifera]	695035267	XM_009406796.1	158	4.71785e-75	PREDICTED: Musa acuminata subsp. malaccensis ethylene-responsive transcription factor WIN1-like (LOC103988242), mRNA
c130624_g5	479	RAP2.7/TOE1 (TARGET OF EAT1 1); DNA binding / transcription factor	AP2-EREBP	AT2G28550.6	58	50	9	2	114	1	202	251	5e-07	48.5	502103304	XP_004492250.1	114	8.08691e-06	PREDICTED: floral homeotic protein APETALA 2-like [Cicer arietinum]	--	--	--	--	--
c131587_g4	611	ERF5 (ETHYLENE RESPONSIVE ELEMENT BINDING FACTOR 5); DNA binding / transcription activator/ transcription factor	AP2-EREBP	AT5G47230.1	59.15	71	29	0	226	14	151	221	2e-20	87.8	353334520	AEQ93555.1	234	1.55605e-21	AP2/ERF transcription factor [Artemisia annua]	--	--	--	--	--
c131608_g2	545	AP2 domain-containing transcription factor, putative	AP2-EREBP	AT5G67190.1	71.58	95	26	1	64	348	16	109	9e-29	108	225458682	XP_002284933.1	340	5.02939e-38	PREDICTED: ethylene-responsive transcription factor ERF010-like [Vitis vinifera]	554785419	AK439072.1	129	3.69116e-59	Brachypodium distachyon mRNA, clone: PL016C01-A-096_N04
c132423_g1	625	ATERF1/ERF1 (ETHYLENE RESPONSE FACTOR 1); DNA binding / transcription activator/ transcription factor	AP2-EREBP	AT3G23240.1	62.71	118	39	2	2	340	92	209	4e-33	121	596253762	XP_007224758.1	372	2.74031e-41	hypothetical protein PRUPE_ppa024173mg [Prunus persica]>gi|462421694|gb|EMJ25957.1| hypothetical protein PRUPE_ppa024173mg [Prunus persica]	695074708	XM_009386295.1	131	3.29929e-60	PREDICTED: Musa acuminata subsp. malaccensis ethylene-responsive transcription factor 1B-like (LOC103972093), mRNA
c132531_g1	784	AP2 (APETALA 2); transcription factor	AP2-EREBP	AT4G36920.2	89.26	149	16	0	765	319	131	279	2e-85	265	672164886	XP_008802331.1	791	4.23768e-100	PREDICTED: floral homeotic protein APETALA 2-like [Phoenix dactylifera]	672130959	XM_008790808.1	262	6.28793e-133	PREDICTED: Phoenix dactylifera AP2-like ethylene-responsive transcription factor TOE3 (LOC103706643), transcript variant X2, mRNA
c132648_g1	713	ethylene-responsive element-binding protein, putative	AP2-EREBP	AT5G25190.1	77.66	94	18	1	672	400	1	94	4e-47	157	672172418	XP_008806298.1	439	1.87729e-51	PREDICTED: ethylene-responsive transcription factor ERF003-like [Phoenix dactylifera]	--	--	--	--	--
c133198_g2	798	DNA binding / transcription factor	AP2-EREBP	AT5G17430.2	58.93	56	20	1	440	598	279	334	1e-11	64.7	657958636	XP_008370845.1	170	1.37234e-11	PREDICTED: AP2-like ethylene-responsive transcription factor BBM1 [Malus domestica]	672181972	XM_008813000.1	40	1.64308e-09	PREDICTED: Phoenix dactylifera somatic embryogenesis receptor kinase 2-like (LOC103722441), transcript variant X2, mRNA
c133413_g1	599	ATERF14 (ETHYLENE-RESPONSIVE ELEMENT BINDING FACTOR 14); DNA binding / transcription factor	AP2-EREBP	AT1G04370.1	60.92	87	31	1	2	253	30	116	3e-19	82	672128135	XP_008787547.1	228	2.24628e-21	PREDICTED: ethylene-responsive transcription factor ERF095-like [Phoenix dactylifera]	--	--	--	--	--
c133783_g1	664	AP2 domain-containing transcription factor, putative	AP2-EREBP	AT5G67180.4	59.12	181	45	4	192	662	1	176	4e-39	138	28894445	AAO52747.1	372	4.02594e-39	LIPLESS2 [Antirrhinum majus]	595840309	XM_007207942.1	110	1.65623e-48	Prunus persica hypothetical protein (PRUPE_ppa003783mg) mRNA, complete cds
c134041_g1	933	ATERF-9/ATERF9/ERF9 (ERF domain protein 9); DNA binding / transcription factor/ transcription repressor	AP2-EREBP	AT5G44210.1	64.44	90	19	1	788	558	1	90	2e-20	88.6	674251942	KFK44707.1	233	4.21494e-21	hypothetical protein AALP_AA1G292600 [Arabis alpina]	514708772	XM_004951564.1	98	1.1074e-41	PREDICTED: Setaria italica ethylene-responsive transcription factor 3-like (LOC101765573), mRNA
c134781_g1	299	ATERF6 (ETHYLENE RESPONSIVE ELEMENT BINDING FACTOR 6); DNA binding / transcription factor	AP2-EREBP	AT4G17490.1	78	50	11	0	3	152	148	197	2e-20	84.7	695005599	XP_009389258.1	247	2.43946e-24	PREDICTED: ethylene-responsive transcription factor ERF105-like [Musa acuminata subsp. malaccensis]	--	--	--	--	--
c134781_g2	229	AP2 domain-containing transcription factor, putative	AP2-EREBP	AT5G51190.1	42.86	70	28	5	41	229	14	78	3e-06	43.9	--	--	--	--	--	--	--	--	--	--
c135209_g1	1438	AP2 (APETALA 2); transcription factor	AP2-EREBP	AT4G36920.2	86.39	169	22	1	1437	934	147	315	1e-87	279	672144011	XP_008795895.1	925	2.76525e-116	PREDICTED: AP2-like ethylene-responsive transcription factor TOE3 isoform X2 [Phoenix dactylifera]	672144010	XM_008797673.1	243	4.28936e-122	PREDICTED: Phoenix dactylifera AP2-like ethylene-responsive transcription factor TOE3 (LOC103711505), transcript variant X2, mRNA
c135993_g1	1710	ATERF3/ERF3 (ETHYLENE RESPONSIVE ELEMENT BINDING FACTOR 3); DNA binding / protein binding / transcription factor/ transcription repressor	AP2-EREBP	AT1G50640.1	91.23	57	5	0	1443	1273	27	83	2e-16	80.1	502097825	XP_004491090.1	207	3.74141e-16	PREDICTED: ethylene-responsive transcription factor 3-like [Cicer arietinum]	399658369	JN681190.1	69	2.72531e-25	Triticum aestivum ethylene responsive transcription factor 4b (ERF4b) mRNA, complete cds
c136558_g1	777	ATERF-2/ATERF2/ERF2 (ETHYLENE RESPONSE FACTOR 2); DNA binding / transcription activator/ transcription factor	AP2-EREBP	AT5G47220.1	49.28	138	44	3	559	221	48	184	1e-23	97.8	694323523	XP_009352827.1	278	3.30697e-27	PREDICTED: pathogenesis-related genes transcriptional activator PTI5-like [Pyrus x bretschneideri]	--	--	--	--	--
c137283_g1	865	AP2 (APETALA 2); transcription factor	AP2-EREBP	AT4G36920.2	62.32	69	21	1	2	193	247	315	8e-19	86.7	672144011	XP_008795895.1	336	2.21332e-33	PREDICTED: AP2-like ethylene-responsive transcription factor TOE3 isoform X2 [Phoenix dactylifera]	659079527	XM_008442081.1	59	4.8992e-20	PREDICTED: Cucumis melo AP2-like ethylene-responsive transcription factor TOE3 (LOC103484789), mRNA
c137283_g2	205	AP2 (APETALA 2); transcription factor	AP2-EREBP	AT4G36920.2	92.59	54	4	0	2	163	205	258	2e-32	117	674853509	CDY71179.1	296	3.46921e-32	BnaCnng71740D [Brassica napus]	355344708	JN247401.1	84	1.29257e-34	Actinidia deliciosa cultivar Hayward APETALA2 mRNA, complete cds, alternatively spliced
c137439_g1	1795	RAV2 (REGULATOR OF THE ATPASE OF THE VACUOLAR MEMBRANE); DNA binding / transcription factor	AP2-EREBP	AT1G68840.2	59.38	320	107	6	1250	336	35	346	1e-108	334	697095820	XP_009613275.1	978	1.66777e-124	PREDICTED: AP2/ERF and B3 domain-containing transcription factor RAV1 [Nicotiana tomentosiformis]	326507491	AK371941.1	236	4.18915e-118	Hordeum vulgare subsp. vulgare mRNA for predicted protein, complete cds, clone: NIASHv2143K20
c137544_g1	970	AP2 domain-containing transcription factor family protein	AP2-EREBP	AT1G21910.1	94.23	52	3	0	186	341	50	101	4e-21	90.9	672149842	XP_008797298.1	317	4.00396e-32	PREDICTED: ethylene-responsive transcription factor ERF014-like [Phoenix dactylifera]	672118070	XM_008784013.1	98	1.15297e-41	PREDICTED: Phoenix dactylifera ethylene-responsive transcription factor ERF014-like (LOC103701823), mRNA
c137648_g2	1451	AIL7 (AINTEGUMENTA-LIKE 7); DNA binding / transcription factor	AP2-EREBP	AT5G65510.3	84.11	151	24	0	1446	994	160	310	6e-87	273	672139139	XP_008793348.1	734	1.51215e-90	PREDICTED: AP2-like ethylene-responsive transcription factor AIL7 [Phoenix dactylifera]	242062307	XM_002452398.1	131	7.88596e-60	Sorghum bicolor hypothetical protein, mRNA
c137687_g1	810	AP2 domain-containing transcription factor, putative	AP2-EREBP	AT5G51190.1	42.78	180	66	5	86	523	14	190	5e-23	95.9	695005599	XP_009389258.1	273	5.51693e-26	PREDICTED: ethylene-responsive transcription factor ERF105-like [Musa acuminata subsp. malaccensis]	672206914	XM_008781341.1	116	9.42455e-52	PREDICTED: Phoenix dactylifera ethylene-responsive transcription factor ERF105-like (LOC103699305), partial mRNA
c138265_g1	1818	ovule development protein, putative	AP2-EREBP	AT2G41710.1	42.57	303	153	7	1076	201	125	417	2e-53	191	672165460	XP_008802632.1	853	2.32605e-105	PREDICTED: AP2-like ethylene-responsive transcription factor At2g41710 isoform X2 [Phoenix dactylifera]	672178830	XM_008811340.1	110	4.68574e-48	PREDICTED: Phoenix dactylifera AP2-like ethylene-responsive transcription factor At2g41710 (LOC103721225), transcript variant X1, mRNA
c138411_g1	751	ANT (AINTEGUMENTA); DNA binding / transcription factor	AP2-EREBP	AT4G37750.1	91.23	57	5	0	750	580	411	467	4e-27	110	672108340	XP_008784660.1	539	2.1015e-61	PREDICTED: AP2-like ethylene-responsive transcription factor ANT [Phoenix dactylifera]	449532843	XM_004173340.1	67	1.50962e-24	PREDICTED: Cucumis sativus AP2-like ethylene-responsive transcription factor ANT-like (LOC101228316), mRNA
c138952_g1	864	ATEBP/ERF72/RAP2.3 (RELATED TO AP2 3); DNA binding / protein binding / transcription activator/ transcription factor	AP2-EREBP	AT3G16770.1	82	50	9	0	592	443	89	138	6e-13	67.8	672132643	XP_008789907.1	235	5.07266e-21	PREDICTED: ethylene-responsive transcription factor ERF071-like [Phoenix dactylifera]	672122861	XM_008786552.1	86	4.79055e-35	PREDICTED: Phoenix dactylifera ethylene-responsive transcription factor RAP2-3-like (LOC103703635), mRNA
c138952_g2	792	ATEBP/ERF72/RAP2.3 (RELATED TO AP2 3); DNA binding / protein binding / transcription activator/ transcription factor	AP2-EREBP	AT3G16770.1	33.94	218	94	5	750	247	1	218	5e-20	87.4	672132643	XP_008789907.1	280	1.93994e-27	PREDICTED: ethylene-responsive transcription factor ERF071-like [Phoenix dactylifera]	--	--	--	--	--
c139111_g1	1163	ATERF-1 (ETHYLENE RESPONSIVE ELEMENT BINDING FACTOR 1); DNA binding / transcription activator/ transcription factor	AP2-EREBP	AT4G17500.1	46.57	204	58	4	103	564	8	210	3e-36	135	672188486	XP_008813598.1	426	4.09396e-46	PREDICTED: ethylene-responsive transcription factor 2 [Phoenix dactylifera]	514715738	XM_004953265.1	130	2.26223e-59	PREDICTED: Setaria italica ethylene-responsive transcription factor 2-like (LOC101777485), mRNA
c139710_g1	672	DNA binding / transcription factor	AP2-EREBP	AT5G17430.2	60	55	22	0	649	485	277	331	1e-11	64.3	115447289	NP_001047424.1	162	4.78706e-11	Os02g0614300 [Oryza sativa Japonica Group]>gi|47496806|dbj|BAD19450.1| AP2/EREBP transcription factor-like protein [Oryza sativa Japonica Group]>gi|47497657|dbj|BAD19725.1| AP2/EREBP transcription factor-like protein [Oryza sativa Japonica Group]>gi|113536955|dbj|BAF09338.1| Os02g0614300 [Oryza sativa Japonica Group]	--	--	--	--	--
c140034_g2	376	AP2 (APETALA 2); transcription factor	AP2-EREBP	AT4G36920.2	88.41	69	8	0	5	211	219	287	1e-39	140	672130958	XP_008789029.1	468	1.72828e-54	PREDICTED: AP2-like ethylene-responsive transcription factor TOE3 isoform X1 [Phoenix dactylifera]>gi|672130960|ref|XP_008789030.1| PREDICTED: AP2-like ethylene-responsive transcription factor TOE3 isoform X1 [Phoenix dactylifera]	695055810	XM_009417828.1	113	1.93882e-50	PREDICTED: Musa acuminata subsp. malaccensis floral homeotic protein APETALA 2-like (LOC103996815), transcript variant X2, mRNA
c140090_g1	856	CBF4/DREB1D (C- REPEAT-BINDING FACTOR 4); DNA binding / transcription activator/ transcription factor	AP2-EREBP	AT5G51990.1	61.24	129	47	2	8	394	13	138	1e-27	109	460332881	AGH08950.1	332	8.62505e-35	ethylene responsive transcription factor [Elaeis guineensis]	568874434	XM_006490258.1	63	2.89607e-22	PREDICTED: Citrus sinensis dehydration-responsive element-binding protein 1D-like (LOC102618196), mRNA
c140834_g1	1118	CBF4/DREB1D (C- REPEAT-BINDING FACTOR 4); DNA binding / transcription activator/ transcription factor	AP2-EREBP	AT5G51990.1	46.43	168	83	3	281	763	32	199	1e-44	156	98975383	ABF59744.1	538	5.3601e-64	CBF-like transcription factor [Dypsis lutescens]	--	--	--	--	--
c141001_g1	764	ANT (AINTEGUMENTA); DNA binding / transcription factor	AP2-EREBP	AT4G37750.1	50	58	28	1	591	764	65	121	9e-09	56.2	672146077	XP_008796976.1	266	6.348e-24	PREDICTED: AP2-like ethylene-responsive transcription factor ANT [Phoenix dactylifera]	--	--	--	--	--
c141001_g2	726	ANT (AINTEGUMENTA); DNA binding / transcription factor	AP2-EREBP	AT4G37750.1	83.16	95	13	1	279	4	251	345	3e-47	166	672108340	XP_008784660.1	713	8.07846e-87	PREDICTED: AP2-like ethylene-responsive transcription factor ANT [Phoenix dactylifera]	672124674	XM_008787510.1	209	1.68302e-103	PREDICTED: Phoenix dactylifera AP2-like ethylene-responsive transcription factor ANT (LOC103704280), mRNA
c141001_g3	508	ANT (AINTEGUMENTA); DNA binding / transcription factor	AP2-EREBP	AT4G37750.1	89.66	29	3	0	88	2	320	348	1e-10	60.1	363818312	AEW31349.1	146	2.39286e-10	putative APETALA2 ethylene responsive element binding protein [Elaeis guineensis]	--	--	--	--	--
c141001_g6	1789	AIL5 (AINTEGUMENTA-LIKE 5); DNA binding / transcription factor	AP2-EREBP	AT5G57390.2	80.26	76	15	0	2	229	144	219	8e-34	134	672108340	XP_008784660.1	459	7.92415e-47	PREDICTED: AP2-like ethylene-responsive transcription factor ANT [Phoenix dactylifera]	590596771	XM_007018366.1	93	1.29988e-38	Theobroma cacao Integrase-type DNA-binding superfamily protein (TCM_034652) mRNA, complete cds
c141006_g1	869	AP2 domain-containing transcription factor TINY, putative	AP2-EREBP	AT4G32800.1	48.59	177	52	1	723	310	4	180	2e-32	122	672190168	XP_008775170.1	358	3.09697e-38	PREDICTED: ethylene-responsive transcription factor TINY-like [Phoenix dactylifera]	695068493	XM_009382918.1	115	3.64739e-51	PREDICTED: Musa acuminata subsp. malaccensis dehydration-responsive element-binding protein 3-like (LOC103969402), mRNA
c141515_g1	1469	PLT2 (PLETHORA 2); transcription factor	AP2-EREBP	AT1G51190.1	53.89	180	64	4	1103	564	163	323	5e-54	193	672175324	XP_008807712.1	875	1.49098e-110	PREDICTED: AP2-like ethylene-responsive transcription factor BBM1 [Phoenix dactylifera]>gi|672175326|ref|XP_008807713.1| PREDICTED: AP2-like ethylene-responsive transcription factor BBM1 [Phoenix dactylifera]	58432902	AY685118.1	116	1.74098e-51	Oryza sativa (japonica cultivar-group) transcription factor AP2D9 (AP2D9) mRNA, complete cds
c141790_g1	548	AIL5 (AINTEGUMENTA-LIKE 5); DNA binding / transcription factor	AP2-EREBP	AT5G57390.2	67.14	70	22	1	478	272	96	165	1e-26	106	566176885	XP_006381802.1	275	3.88465e-26	hypothetical protein POPTR_0006s18330g [Populus trichocarpa]>gi|550336558|gb|ERP59599.1| hypothetical protein POPTR_0006s18330g [Populus trichocarpa]	--	--	--	--	--
c142184_g1	1585	AP2 (APETALA 2); transcription factor	AP2-EREBP	AT4G36920.2	45.45	66	7	1	2	199	225	261	2e-07	54.3	672164303	XP_008802023.1	169	2.48437e-11	PREDICTED: uncharacterized protein LOC103715986 [Phoenix dactylifera]	--	--	--	--	--
c142258_g2	540	AP2 domain-containing transcription factor, putative	AP2-EREBP	AT1G64380.1	71.11	90	21	1	255	1	132	221	9e-23	94.4	695026702	XP_009400661.1	313	9.17702e-33	PREDICTED: ethylene-responsive transcription factor ERF061-like [Musa acuminata subsp. malaccensis]	645168416	KJ728278.1	117	1.71263e-52	Zea mays clone pUT6557 AP2-EREBP transcription factor (EREB12) gene, partial cds
c143091_g1	615	ATERF3/ERF3 (ETHYLENE RESPONSIVE ELEMENT BINDING FACTOR 3); DNA binding / protein binding / transcription factor/ transcription repressor	AP2-EREBP	AT1G50640.1	70.59	34	9	1	176	274	39	72	2e-07	50.4	565493124	XP_006304201.1	131	1.72684e-07	hypothetical protein CARUB_v10010284mg [Capsella rubella]>gi|482572912|gb|EOA37099.1| hypothetical protein CARUB_v10010284mg [Capsella rubella]	--	--	--	--	--
c143394_g1	1236	AP2 domain-containing transcription factor, putative (DRE2B)	AP2-EREBP	AT2G40340.3	38.59	298	142	10	982	161	8	288	2e-37	140	672160066	XP_008799804.1	485	1.68149e-54	PREDICTED: dehydration-responsive element-binding protein 2C-like isoform X1 [Phoenix dactylifera]	672160069	XM_008801584.1	125	1.44954e-56	PREDICTED: Phoenix dactylifera dehydration-responsive element-binding protein 2C-like (LOC103714369), transcript variant X3, mRNA
c143399_g1	1913	AIL5 (AINTEGUMENTA-LIKE 5); DNA binding / transcription factor	AP2-EREBP	AT5G57390.2	78.86	246	38	3	324	1025	28	271	2e-126	385	56567285	AAV98627.1	1521	0	AP2 protein [Elaeis guineensis]	672167277	XM_008805371.1	357	0	PREDICTED: Phoenix dactylifera AP2-like ethylene-responsive transcription factor AIL5 (LOC103717110), mRNA
c143399_g2	1615	DNA binding / transcription factor	AP2-EREBP	AT1G72570.1	79.25	212	44	0	909	1544	188	399	2e-116	355	672108340	XP_008784660.1	1620	0	PREDICTED: AP2-like ethylene-responsive transcription factor ANT [Phoenix dactylifera]	672124674	XM_008787510.1	495	0	PREDICTED: Phoenix dactylifera AP2-like ethylene-responsive transcription factor ANT (LOC103704280), mRNA
c144004_g1	1092	RAP2.6L (related to AP2 6L); DNA binding / transcription factor	AP2-EREBP	AT5G13330.1	52.9	155	52	3	754	347	14	166	3e-31	120	672134730	XP_008791015.1	459	1.14905e-52	PREDICTED: ethylene-responsive transcription factor ERF113-like [Phoenix dactylifera]	359493144	XM_002264761.2	65	2.88157e-23	PREDICTED: Vitis vinifera uncharacterized LOC100262406 (LOC100262406), mRNA
c144486_g1	887	AP2 domain-containing transcription factor family protein	AP2-EREBP	AT4G13040.5	55.32	47	21	0	368	508	93	139	6e-10	57.8	695032142	XP_009403606.1	233	1.08823e-20	PREDICTED: ethylene-responsive transcription factor-like protein At4g13040 isoform X2 [Musa acuminata subsp. malaccensis]	--	--	--	--	--
c144525_g2	1097	RAP2.11 (related to AP2 11); DNA binding / transcription factor	AP2-EREBP	AT5G19790.1	66.67	72	23	1	513	728	7	77	3e-17	81.3	672177364	XP_008808773.1	344	5.01863e-35	PREDICTED: uncharacterized protein LOC103720713 [Phoenix dactylifera]	242045349	XM_002460501.1	84	7.9366e-34	Sorghum bicolor hypothetical protein, mRNA
c144570_g1	1432	CRF4 (CYTOKININ RESPONSE FACTOR 4); DNA binding / transcription factor	AP2-EREBP	AT4G27950.1	46.93	179	86	6	361	879	39	214	1e-33	131	672121312	XP_008783954.1	648	2.29697e-77	PREDICTED: ethylene-responsive transcription factor CRF1-like [Phoenix dactylifera]	--	--	--	--	--
c144742_g1	1243	RAP2.7/TOE1 (TARGET OF EAT1 1); DNA binding / transcription factor	AP2-EREBP	AT2G28550.6	61.14	229	67	6	485	1141	33	249	3e-48	168	476001811	AGI62047.1	506	5.73584e-56	AP2-11 [Erycina pusilla]	565347041	XM_006340481.1	96	1.92648e-40	PREDICTED: Solanum tuberosum ethylene-responsive transcription factor RAP2-7-like (LOC102579807), transcript variant X2, mRNA
c146067_g3	805	CBF4/DREB1D (C- REPEAT-BINDING FACTOR 4); DNA binding / transcription activator/ transcription factor	AP2-EREBP	AT5G51990.1	53.4	206	70	7	709	140	27	222	2e-52	174	460332881	AGH08950.1	599	1.29619e-74	ethylene responsive transcription factor [Elaeis guineensis]	322803517	AB516406.1	67	1.62332e-24	Arabis serrata mRNA for C-repeat binding factor, AsCBF1, partial cds
c146067_g4	1548	CBF4/DREB1D (C- REPEAT-BINDING FACTOR 4); DNA binding / transcription activator/ transcription factor	AP2-EREBP	AT5G51990.1	57.51	193	72	6	1347	793	32	222	8e-62	205	460332881	AGH08950.1	673	1.73654e-82	ethylene responsive transcription factor [Elaeis guineensis]	322803521	AB516408.1	78	2.44438e-30	Arabis serrata mRNA for C-repeat binding factor, AsCBF3, partial cds
c146146_g3	1120	CRF4 (CYTOKININ RESPONSE FACTOR 4); DNA binding / transcription factor	AP2-EREBP	AT4G27950.1	53.49	86	35	2	760	518	129	214	6e-17	81.6	672181274	XP_008810850.1	354	1.57514e-36	PREDICTED: pathogenesis-related genes transcriptional activator PTI6-like [Phoenix dactylifera]	--	--	--	--	--
c147239_g4	1874	AP2 domain-containing transcription factor, putative	AP2-EREBP	AT4G39780.1	45.89	292	112	6	1459	629	6	266	2e-44	161	672134334	XP_008790815.1	507	2.85944e-55	PREDICTED: ethylene-responsive transcription factor RAP2-13-like [Phoenix dactylifera]	695066596	XM_009381919.1	88	8.20241e-36	PREDICTED: Musa acuminata subsp. malaccensis ethylene-responsive transcription factor RAP2-4-like (LOC103968639), mRNA
c147323_g1	883	RAP2.2; DNA binding / transcription factor	AP2-EREBP	AT3G14230.1	30.66	212	102	10	883	320	184	374	3e-08	55.1	672122085	XP_008784363.1	361	3.43954e-37	PREDICTED: ethylene-responsive transcription factor 1-like [Phoenix dactylifera]	--	--	--	--	--
c147323_g3	818	RAP2.12; DNA binding / transcription factor	AP2-EREBP	AT1G53910.3	45.21	261	113	8	89	814	1	250	6e-41	147	341579606	AEK81532.1	534	4.16759e-63	ethylene response factor [Ophiopogon japonicus]	695010096	XM_009393433.1	127	7.30885e-58	PREDICTED: Musa acuminata subsp. malaccensis ethylene-responsive transcription factor 1-like (LOC103977809), mRNA
c147323_g4	571	RAP2.12; DNA binding / transcription factor	AP2-EREBP	AT1G53910.2	60.99	182	62	5	42	569	1	179	2e-45	157	341579606	AEK81532.1	498	4.73042e-59	ethylene response factor [Ophiopogon japonicus]	672150897	XM_008799152.1	159	8.16144e-76	PREDICTED: Phoenix dactylifera ethylene-responsive transcription factor 1-like (LOC103712588), mRNA
c147452_g2	515	AP2 domain-containing transcription factor, putative	AP2-EREBP	AT1G71520.1	48.41	126	58	2	38	394	11	136	9e-24	93.6	695014431	XP_009394039.1	360	6.68064e-41	PREDICTED: ethylene-responsive transcription factor ERF019-like [Musa acuminata subsp. malaccensis]	670438387	XM_008661467.1	35	6.24096e-07	PREDICTED: Zea mays ethylene-responsive transcription factor TINY (LOC103638592), transcript variant X3, mRNA
c147452_g3	527	AP2 domain-containing transcription factor, putative	AP2-EREBP	AT1G22810.1	54.95	91	41	0	1	273	11	101	8e-22	88.6	695014431	XP_009394039.1	337	1.707e-37	PREDICTED: ethylene-responsive transcription factor ERF019-like [Musa acuminata subsp. malaccensis]	659081115	XM_008442938.1	42	8.21586e-11	PREDICTED: Cucumis melo ethylene-responsive transcription factor ERF019 (LOC103485382), mRNA
c148542_g1	2033	AP2 (APETALA 2); transcription factor	AP2-EREBP	AT4G36920.2	50	36	16	1	1738	1845	220	253	5e-06	41.2	--	--	--	--	--	--	--	--	--	--
c149972_g1	2462	DNA binding / transcription factor	AP2-EREBP	AT1G72570.1	84.56	149	23	0	1011	565	260	408	5e-77	259	672198778	XP_008777425.1	900	3.23014e-107	PREDICTED: AP2-like ethylene-responsive transcription factor ANT [Phoenix dactylifera]	672126547	XM_008788507.1	237	1.60615e-118	PREDICTED: Phoenix dactylifera AP2-like ethylene-responsive transcription factor AIL1 (LOC103704965), mRNA
c149992_g2	1832	AP2 domain-containing transcription factor family protein	AP2-EREBP	AT5G61890.1	54.93	71	32	0	830	1042	63	133	2e-17	84	470126211	XP_004299085.1	270	1.66748e-23	PREDICTED: ethylene-responsive transcription factor ERF118-like isoform 1 [Fragaria vesca subsp. vesca]>gi|470126213|ref|XP_004299086.1| PREDICTED: ethylene-responsive transcription factor ERF118-like isoform 2 [Fragaria vesca subsp. vesca]	--	--	--	--	--
c150385_g2	370	AP2 domain-containing protein	AP2-EREBP	AT5G52020.1	71.23	73	21	0	152	370	65	137	2e-19	82	672143006	XP_008795369.1	243	1.26327e-23	PREDICTED: ethylene-responsive transcription factor ERF027-like [Phoenix dactylifera]	116310024	CR855167.1	77	1.95958e-30	Oryza sativa genomic DNA, chromosome 4, BAC clone: OSIGBa0127A14, complete sequence
c151344_g1	1288	AP2 domain-containing transcription factor, putative	AP2-EREBP	AT5G51190.1	54.62	119	47	3	410	748	14	131	1e-23	99.4	672163857	XP_008801788.1	311	1.8849e-30	PREDICTED: ethylene-responsive transcription factor ERF105-like [Phoenix dactylifera]	672125692	XM_008788047.1	106	5.51653e-46	PREDICTED: Phoenix dactylifera ethylene-responsive transcription factor ERF105-like (LOC103704662), mRNA
c151768_g2	504	AP2 domain-containing transcription factor, putative	AP2-EREBP	AT1G19210.1	55.95	84	24	2	46	264	10	91	1e-24	97.1	470102440	XP_004287662.1	263	6.02778e-26	PREDICTED: ethylene-responsive transcription factor ERF017-like [Fragaria vesca subsp. vesca]	--	--	--	--	--
c151910_g2	1056	RAP2.6 (related to AP2 6); DNA binding / transcription factor	AP2-EREBP	AT1G43160.1	79.73	74	15	0	689	910	56	129	4e-25	102	695048056	XP_009411924.1	387	2.66879e-40	PREDICTED: ethylene-responsive transcription factor ABR1-like [Musa acuminata subsp. malaccensis]	695064100	XM_009422309.1	120	7.41758e-54	PREDICTED: Musa acuminata subsp. malaccensis ethylene-responsive transcription factor ERF110-like (LOC104000298), mRNA
c152191_g1	693	AP2 domain-containing transcription factor, putative	AP2-EREBP	AT4G34410.1	48.55	173	58	4	130	558	32	203	3e-31	118	326498511	BAJ98683.1	388	3.3432e-43	predicted protein [Hordeum vulgare subsp. vulgare]	223038249	FJ032362.1	40	1.41727e-09	Halimodendron halodendron ethylene-responsive factor 2 mRNA, complete cds
c152318_g2	611	DNA binding / transcription factor	AP2-EREBP	AT5G17430.1	29.03	248	85	10	67	609	4	227	3e-14	71.6	672168385	XP_008804192.1	262	9.45283e-24	PREDICTED: AP2-like ethylene-responsive transcription factor BBM [Phoenix dactylifera]	685280518	XM_009132919.1	57	4.40961e-19	PREDICTED: Brassica rapa AP2-like ethylene-responsive transcription factor AIL6 (LOC103855873), mRNA
c153048_g2	913	CBF1 (C-REPEAT/DRE BINDING FACTOR 1); DNA binding / transcription activator/ transcription factor	AP2-EREBP	AT4G25490.1	52.2	182	72	2	184	687	32	212	1e-51	172	672174861	XP_008807522.1	617	6.62341e-77	PREDICTED: dehydration-responsive element-binding protein 1F-like [Phoenix dactylifera]	--	--	--	--	--
c153302_g2	767	AP2 domain-containing transcription factor, putative	AP2-EREBP	AT2G20880.1	54.55	66	25	2	573	767	147	208	3e-12	66.2	566243702	XP_006371578.1	262	8.09152e-24	hypothetical protein POPTR_0019s13330g [Populus trichocarpa]>gi|550317457|gb|ERP49375.1| hypothetical protein POPTR_0019s13330g [Populus trichocarpa]	565491237	XM_006303196.1	42	1.21864e-10	Capsella rubella hypothetical protein (CARUB_v10009949mg) mRNA, complete cds
c153913_g2	2069	ERF5 (ETHYLENE RESPONSIVE ELEMENT BINDING FACTOR 5); DNA binding / transcription activator/ transcription factor	AP2-EREBP	AT5G47230.1	42.25	71	39	1	342	554	165	233	2e-08	55.5	147821325	CAN65671.1	165	1.85882e-10	hypothetical protein VITISV_015130 [Vitis vinifera]	--	--	--	--	--
c159909_g1	221	AP2 domain-containing transcription factor, putative	AP2-EREBP	AT2G47520.1	44.26	61	34	0	2	184	63	123	9e-09	49.7	590615900	XP_007023354.1	193	5.15689e-17	Integrase-type DNA-binding superfamily protein, putative [Theobroma cacao]>gi|508778720|gb|EOY25976.1| Integrase-type DNA-binding superfamily protein, putative [Theobroma cacao]	--	--	--	--	--
c160445_g1	492	RAP2.7/TOE1 (TARGET OF EAT1 1); DNA binding / transcription factor	AP2-EREBP	AT2G28550.4	71.93	57	16	0	307	137	216	272	3e-20	86.3	390986581	AFM35810.1	211	1.30935e-19	hypothetical protein, partial [Oryza eichingeri]	--	--	--	--	--
c162875_g1	229	AP2 domain-containing transcription factor, putative	AP2-EREBP	AT1G22190.1	56	50	12	3	23	148	1	48	3e-06	44.3	351721434	NP_001236953.1	242	6.83856e-24	dehydration responsive element-binding protein 3 [Glycine max]>gi|69111452|gb|AAZ03388.1| dehydration responsive element-binding protein 3 [Glycine max]	210142853	AK285635.1	226	1.70024e-113	Glycine max cDNA, clone: GMFL01-14-A09
c168739_g1	217	AP2 domain-containing transcription factor, putative	AP2-EREBP	AT1G25560.1	82.86	70	12	0	8	217	234	303	2e-37	130	356499715	XP_003518682.1	398	1.30061e-45	PREDICTED: AP2/ERF and B3 domain-containing transcription repressor TEM1-like [Glycine max]	571439508	XM_003518634.2	217	1.60801e-108	PREDICTED: Glycine max AP2/ERF and B3 domain-containing transcription repressor TEM1-like (LOC100801107), mRNA
c181941_g1	278	RAV2 (REGULATOR OF THE ATPASE OF THE VACUOLAR MEMBRANE); DNA binding / transcription factor	AP2-EREBP	AT1G68840.2	68	50	10	3	138	278	25	71	9e-11	58.2	356499715	XP_003518682.1	339	7.72798e-37	PREDICTED: AP2/ERF and B3 domain-containing transcription repressor TEM1-like [Glycine max]	571439508	XM_003518634.2	278	2.63231e-142	PREDICTED: Glycine max AP2/ERF and B3 domain-containing transcription repressor TEM1-like (LOC100801107), mRNA
c203906_g1	318	AP2 domain-containing transcription factor, putative	AP2-EREBP	AT2G47520.1	47.73	44	17	1	27	140	127	170	1e-06	45.1	351727841	NP_001235127.1	264	2.69571e-27	uncharacterized protein LOC100527371 [Glycine max]>gi|255632202|gb|ACU16459.1| unknown [Glycine max]	402744303	NM_001248198.2	260	3.09199e-132	Glycine max uncharacterized LOC100527371 (LOC100527371), mRNA
c223147_g1	508	PLT1 (PLETHORA 1); transcription factor	AP2-EREBP	AT3G20840.1	89.24	158	16	1	3	473	212	369	2e-94	289	672136105	XP_008791736.1	810	1.86419e-102	PREDICTED: AP2-like ethylene-responsive transcription factor AIL1 isoform X2 [Phoenix dactylifera]	672168384	XM_008805970.1	272	1.09983e-138	PREDICTED: Phoenix dactylifera AP2-like ethylene-responsive transcription factor BBM (LOC103717533), mRNA
c22834_g1	787	RAP2.11 (related to AP2 11); DNA binding / transcription factor	AP2-EREBP	AT5G19790.1	43.33	210	87	5	1	594	36	225	1e-20	89.7	672168702	XP_008804361.1	469	1.61644e-54	PREDICTED: ethylene-responsive transcription factor RAP2-11-like [Phoenix dactylifera]	672186495	XM_008814876.1	113	4.25486e-50	PREDICTED: Phoenix dactylifera ethylene-responsive transcription factor RAP2-11 (LOC103723824), mRNA
c245294_g1	232	ATERF-7/ATERF7/ERF7 (ETHYLINE RESPONSE FACTOR7); DNA binding / protein binding / transcription factor/ transcription repressor	AP2-EREBP	AT3G20310.1	79.49	78	9	1	230	18	22	99	6e-26	98.2	356501564	XP_003519594.1	315	4.90944e-35	PREDICTED: ethylene-responsive transcription factor 3-like [Glycine max]	571442292	XM_003519546.2	229	3.71007e-115	PREDICTED: Glycine max ethylene-responsive transcription factor 3-like (LOC100803943), mRNA
c248152_g1	213	RAP2.4 (related to AP2 4); DNA binding / transcription factor	AP2-EREBP	AT1G78080.1	75.71	70	17	0	211	2	175	244	4e-24	93.6	356525493	XP_003531359.1	304	9.32565e-33	PREDICTED: ethylene-responsive transcription factor RAP2-4 [Glycine max]>gi|34099926|gb|AAQ57226.1| DREB2 [Glycine max]	571471345	XM_003531311.2	213	2.63258e-106	PREDICTED: Glycine max ethylene-responsive transcription factor ERF060-like (DREB2), mRNA
c251090_g1	238	ATERF-1 (ETHYLENE RESPONSIVE ELEMENT BINDING FACTOR 1); DNA binding / transcription activator/ transcription factor	AP2-EREBP	AT4G17500.1	52.78	72	22	2	229	32	146	211	1e-16	72.8	571487156	XP_003538752.2	186	3.31835e-16	PREDICTED: ethylene-responsive transcription factor 1A-like [Glycine max]	--	--	--	--	--
c254163_g1	767	WRI1 (WRINKLED 1); DNA binding / transcription factor	AP2-EREBP	AT3G54320.1	77.89	199	37	1	174	749	34	232	4e-86	267	674965352	CDX67595.1	718	6.17184e-90	BnaA07g16350D [Brassica napus]	670362202	XM_008653282.1	55	7.2313e-18	PREDICTED: Zea mays AP2-like ethylene-responsive transcription factor BBM1 (LOC103631785), transcript variant X1, mRNA
c261060_g1	205	PUCHI; DNA binding / transcription factor	AP2-EREBP	AT5G18560.1	92.45	53	4	0	2	160	63	115	3e-29	108	672164492	XP_008802124.1	295	3.21488e-31	PREDICTED: ethylene-responsive transcription factor ERF086-like [Phoenix dactylifera]	672164491	XM_008803902.1	123	2.70069e-56	PREDICTED: Phoenix dactylifera ethylene-responsive transcription factor ERF086-like (LOC103716054), mRNA
c27323_g1	250	ATERF6 (ETHYLENE RESPONSIVE ELEMENT BINDING FACTOR 6); DNA binding / transcription factor	AP2-EREBP	AT4G17490.1	51.19	84	35	3	246	4	138	218	3e-13	63.9	695005599	XP_009389258.1	169	8.04304e-14	PREDICTED: ethylene-responsive transcription factor ERF105-like [Musa acuminata subsp. malaccensis]	--	--	--	--	--
c28552_g1	452	ATERF6 (ETHYLENE RESPONSIVE ELEMENT BINDING FACTOR 6); DNA binding / transcription factor	AP2-EREBP	AT4G17490.1	65.71	35	12	0	237	341	158	192	6e-09	53.9	449488627	XP_004158119.1	145	1.06236e-09	PREDICTED: ethylene-responsive transcription factor 5-like [Cucumis sativus]	--	--	--	--	--
c3395_g1	318	ATERF-9/ATERF9/ERF9 (ERF domain protein 9); DNA binding / transcription factor/ transcription repressor	AP2-EREBP	AT5G44210.1	94.92	59	3	0	177	1	29	87	2e-20	84	351724493	NP_001238595.1	249	7.96967e-25	ethylene-responsive element binding factor 4 [Glycine max]>gi|190361125|gb|ACE76905.1| ethylene-responsive element binding factor 4 [Glycine max]	210141242	AK245159.1	315	8.23962e-163	Glycine max cDNA, clone: GMFL01-22-I11
c38979_g1	573	RAP2.12; DNA binding / transcription factor	AP2-EREBP	AT1G53910.2	48.73	158	65	3	443	3	1	153	3e-29	113	356520159	XP_003528732.1	642	5.46735e-80	PREDICTED: ethylene-responsive transcription factor RAP2-12 [Glycine max]>gi|351630223|gb|AEQ55266.1| ethylene-responsive transcription factor 7 [Glycine max]	571464839	XM_003528684.2	573	0	PREDICTED: Glycine max ethylene-responsive transcription factor 1-like (ERF7), mRNA
c41288_g1	391	PLT2 (PLETHORA 2); transcription factor	AP2-EREBP	AT1G51190.1	52.38	63	20	2	189	1	151	203	6e-13	66.2	566191558	XP_002316179.2	262	9.02241e-25	hypothetical protein POPTR_0010s18840g [Populus trichocarpa]>gi|550330117|gb|EEF02350.2| hypothetical protein POPTR_0010s18840g [Populus trichocarpa]	672136104	XM_008793514.1	40	7.70199e-10	PREDICTED: Phoenix dactylifera AP2-like ethylene-responsive transcription factor AIL1 (LOC103708547), transcript variant X2, mRNA
c53238_g1	210	ethylene-responsive factor, putative	AP2-EREBP	AT3G23230.1	85.48	62	9	0	209	24	20	81	5e-22	85.1	695008906	XP_009391058.1	218	9.02527e-22	PREDICTED: ethylene-responsive transcription factor 14-like [Musa acuminata subsp. malaccensis]	--	--	--	--	--
c85009_g1	432	AIL5 (AINTEGUMENTA-LIKE 5); DNA binding / transcription factor	AP2-EREBP	AT5G57390.2	75	36	9	0	253	146	226	261	5e-11	60.8	255580403	XP_002531028.1	161	2.04096e-11	transcription factor, putative [Ricinus communis]>gi|223529381|gb|EEF31345.1| transcription factor, putative [Ricinus communis]	--	--	--	--	--
c87548_g1	302	PLT2 (PLETHORA 2); transcription factor	AP2-EREBP	AT1G51190.1	60	35	14	0	188	84	247	281	5e-08	50.8	162457834	NP_001106068.1	133	5.24514e-08	heat shock complementing factor1 [Zea mays]>gi|2652938|emb|CAA87634.1| orf [Zea mays]	--	--	--	--	--
c96592_g1	436	AP2 (APETALA 2); transcription factor	AP2-EREBP	AT4G36920.2	77.36	53	12	0	294	136	198	250	3e-21	89.7	390986581	AFM35810.1	220	3.58114e-21	hypothetical protein, partial [Oryza eichingeri]	--	--	--	--	--
c105833_g1	1967	ARF6 (AUXIN RESPONSE FACTOR 6); transcription factor	ARF	AT1G30330.1	74.54	216	35	6	1966	1361	241	450	4e-84	287	672112119	XP_008804149.1	1604	0	PREDICTED: auxin response factor 12-like [Phoenix dactylifera]>gi|672112121|ref|XP_008804156.1| PREDICTED: auxin response factor 12-like [Phoenix dactylifera]>gi|672112123|ref|XP_008804164.1| PREDICTED: auxin response factor 12-like [Phoenix dactylifera]	672113880	XM_008814827.1	459	0	PREDICTED: Phoenix dactylifera auxin response factor 12-like (LOC103723789), transcript variant X1, mRNA
c111864_g1	321	ARF8 (AUXIN RESPONSE FACTOR 8); transcription factor	ARF	AT5G37020.1	64.52	31	10	1	90	1	1	31	9e-06	44.3	--	--	--	--	--	695070152	XM_009383816.1	45	1.0295e-12	PREDICTED: Musa acuminata subsp. malaccensis auxin response factor 12-like (LOC103970155), mRNA
c112366_g1	1089	ARF8 (AUXIN RESPONSE FACTOR 8); transcription factor	ARF	AT5G37020.2	80.65	248	46	1	346	1089	1	246	5e-143	428	672113889	XP_008813080.1	1196	4.12146e-161	PREDICTED: auxin response factor 12-like isoform X5 [Phoenix dactylifera]	672113888	XM_008814858.1	368	0	PREDICTED: Phoenix dactylifera auxin response factor 12-like (LOC103723789), transcript variant X5, mRNA
c113036_g2	244	ARF11 (AUXIN RESPONSE FACTOR 11); transcription factor	ARF	AT2G46530.2	40	60	29	1	1	180	70	122	2e-07	48.5	672174168	XP_008807235.1	126	3.30633e-07	PREDICTED: auxin response factor 11-like isoform X1 [Phoenix dactylifera]	--	--	--	--	--
c115284_g1	475	ARF10 (AUXIN RESPONSE FACTOR 10); miRNA binding / transcription factor	ARF	AT2G28350.2	44.96	129	57	3	118	474	7	131	8e-22	93.2	695035036	XP_009404987.1	293	7.58442e-29	PREDICTED: auxin response factor 17-like [Musa acuminata subsp. malaccensis]	672121890	XM_008786035.1	39	3.4201e-09	PREDICTED: Phoenix dactylifera auxin response factor 18-like (LOC103703255), mRNA
c120058_g1	492	ARF1 (AUXIN RESPONSE FACTOR 1); transcription factor	ARF	AT1G59750.3	77.27	132	30	0	1	396	203	334	3e-66	216	672142824	XP_008795276.1	620	3.09308e-74	PREDICTED: auxin response factor 7-like isoform X1 [Phoenix dactylifera]	301793216	FN433175.1	158	2.50434e-75	Illicium parviflorum mRNA for putative auxin response factor 1 (arf1 gene)
c121574_g1	885	ARF11 (AUXIN RESPONSE FACTOR 11); transcription factor	ARF	AT2G46530.1	70.55	163	47	1	400	885	12	174	6e-74	241	566158513	XP_006386631.1	687	1.04623e-82	hypothetical protein POPTR_0002s17350g [Populus trichocarpa]>gi|550345214|gb|ERP64428.1| hypothetical protein POPTR_0002s17350g [Populus trichocarpa]	--	--	--	--	--
c122217_g1	2035	ARF17 (AUXIN RESPONSE FACTOR 17); transcription factor	ARF	AT1G77850.1	44.05	538	247	18	1986	484	14	534	7e-122	379	672140222	XP_008793917.1	1512	0	PREDICTED: auxin response factor 17-like [Phoenix dactylifera]>gi|672140224|ref|XP_008793918.1| PREDICTED: auxin response factor 17-like [Phoenix dactylifera]	672140223	XM_008795696.1	88	8.92051e-36	PREDICTED: Phoenix dactylifera auxin response factor 17-like (LOC103710084), transcript variant X2, mRNA
c126506_g1	545	ARF1 (AUXIN RESPONSE FACTOR 1); transcription factor	ARF	AT1G59750.3	59.76	82	33	0	543	298	555	636	8e-30	117	672142826	XP_008795277.1	338	1.50685e-34	PREDICTED: auxin response factor 7-like isoform X2 [Phoenix dactylifera]	--	--	--	--	--
c128935_g4	274	ARF19 (AUXIN RESPONSE FACTOR 11); transcription factor	ARF	AT1G19220.1	83.33	24	4	0	203	274	181	204	6e-06	44.7	--	--	--	--	--	--	--	--	--	--
c129966_g1	426	ARF6 (AUXIN RESPONSE FACTOR 6); transcription factor	ARF	AT1G30330.1	82.81	64	11	0	233	424	185	248	3e-28	111	629125400	KCW89825.1	288	3.15664e-29	hypothetical protein EUGRSUZ_A020651, partial [Eucalyptus grandis]	672199780	XM_008779482.1	110	1.03354e-48	PREDICTED: Phoenix dactylifera auxin response factor 17-like (LOC103697593), mRNA
c130392_g1	563	ARF1 (AUXIN RESPONSE FACTOR 1); transcription factor	ARF	AT1G59750.4	65.38	52	18	0	165	10	51	102	3e-15	74.7	672142826	XP_008795277.1	214	1.35591e-17	PREDICTED: auxin response factor 7-like isoform X2 [Phoenix dactylifera]	--	--	--	--	--
c131592_g1	893	ARF1 (AUXIN RESPONSE FACTOR 1); transcription factor	ARF	AT1G59750.4	77.31	119	27	0	537	893	18	136	3e-52	183	672126047	XP_008786460.1	528	3.84822e-59	PREDICTED: auxin response factor 7-like [Phoenix dactylifera]	301793216	FN433175.1	117	2.90065e-52	Illicium parviflorum mRNA for putative auxin response factor 1 (arf1 gene)
c131817_g1	3149	ETT (ETTIN); transcription factor	ARF	AT2G33860.1	55.36	513	182	9	2703	1165	51	516	9e-174	526	672176018	XP_008808072.1	2110	0	PREDICTED: LOW QUALITY PROTEIN: auxin response factor 15-like [Phoenix dactylifera]	672176017	XM_008809850.1	419	0	PREDICTED: Phoenix dactylifera auxin response factor 15-like (LOC103720239), mRNA
c133322_g1	536	ETT (ETTIN); transcription factor	ARF	AT2G33860.2	64.61	178	61	1	2	535	32	207	6e-79	246	297740441	CBI30623.3	750	5.53579e-93	unnamed protein product [Vitis vinifera]	672119758	XR_603311.1	176	2.70586e-85	PREDICTED: Phoenix dactylifera auxin response factor 3-like (LOC103702465), transcript variant X2, misc_RNA
c133322_g2	881	ETT (ETTIN); transcription factor	ARF	AT2G33860.1	53.89	193	54	3	398	880	5	194	4e-59	201	672157147	XP_008798270.1	573	5.89123e-65	PREDICTED: auxin response factor 15-like isoform X4 [Phoenix dactylifera]	326523320	AK357487.1	58	1.79599e-19	Hordeum vulgare subsp. vulgare mRNA for predicted protein, complete cds, clone: NIASHv1054I15
c134124_g1	440	ARF8 (AUXIN RESPONSE FACTOR 8); transcription factor	ARF	AT5G37020.1	76.92	26	6	0	439	362	772	797	4e-07	48.9	297738134	CBI27335.3	133	2.02523e-08	unnamed protein product [Vitis vinifera]	--	--	--	--	--
c135065_g1	1371	ARF6 (AUXIN RESPONSE FACTOR 6); transcription factor	ARF	AT1G30330.3	52.53	356	137	13	167	1165	583	929	3e-91	300	672195816	XP_008776642.1	1026	2.87059e-127	PREDICTED: auxin response factor 17-like [Phoenix dactylifera]	695024066	XM_009400957.1	159	2.02751e-75	PREDICTED: Musa acuminata subsp. malaccensis auxin response factor 17-like (LOC103983691), transcript variant X3, mRNA
c137135_g1	1320	ARF6 (AUXIN RESPONSE FACTOR 6); transcription factor	ARF	AT1G30330.1	91.91	136	11	0	408	1	14	149	2e-78	265	255584509	XP_002532983.1	701	4.16322e-84	Auxin response factor, putative [Ricinus communis]>gi|223527247|gb|EEF29407.1| Auxin response factor, putative [Ricinus communis]	695075619	XM_009386779.1	175	2.48726e-84	PREDICTED: Musa acuminata subsp. malaccensis auxin response factor 6-like (LOC103972438), transcript variant X2, mRNA
c137559_g1	964	ARF6 (AUXIN RESPONSE FACTOR 6); transcription factor	ARF	AT1G30330.1	73.13	201	46	4	963	370	286	481	1e-91	296	672122944	XP_008784820.1	1074	1.30718e-135	PREDICTED: LOW QUALITY PROTEIN: auxin response factor 6-like [Phoenix dactylifera]	357150157	XM_003575314.1	147	6.60811e-69	PREDICTED: Brachypodium distachyon auxin response factor 6-like (LOC100829021), mRNA
c137805_g1	751	ARF2 (AUXIN RESPONSE FACTOR 2); transcription factor	ARF	AT5G62000.5	67.71	192	52	2	546	1	1	192	1e-76	251	672134775	XP_008791039.1	724	1.24751e-86	PREDICTED: auxin response factor 23-like isoform X1 [Phoenix dactylifera]	695064917	XM_009422757.1	152	8.46503e-72	PREDICTED: Musa acuminata subsp. malaccensis auxin response factor 24-like (LOC104000660), transcript variant X2, mRNA
c138727_g2	317	ARF8 (AUXIN RESPONSE FACTOR 8); transcription factor	ARF	AT5G37020.2	63.64	33	12	0	217	315	51	83	1e-07	49.7	672156950	XP_008798163.1	165	5.44691e-12	PREDICTED: auxin response factor 19-like isoform X1 [Phoenix dactylifera]	695051862	XM_009415698.1	59	1.67493e-20	PREDICTED: Musa acuminata subsp. malaccensis auxin response factor 19-like (LOC103995171), transcript variant X2, mRNA
c138760_g1	535	ARF6 (AUXIN RESPONSE FACTOR 6); transcription factor	ARF	AT1G30330.3	89.33	178	19	0	534	1	97	274	5e-103	320	657979156	XP_008381532.1	838	3.59244e-110	PREDICTED: auxin response factor 8-like [Malus domestica]	672113888	XM_008814858.1	324	1.4411e-167	PREDICTED: Phoenix dactylifera auxin response factor 12-like (LOC103723789), transcript variant X5, mRNA
c138760_g3	1438	ARF8 (AUXIN RESPONSE FACTOR 8); transcription factor	ARF	AT5G37020.3	47.83	508	221	13	2	1438	170	662	4e-113	353	672112119	XP_008804149.1	1402	0	PREDICTED: auxin response factor 12-like [Phoenix dactylifera]>gi|672112121|ref|XP_008804156.1| PREDICTED: auxin response factor 12-like [Phoenix dactylifera]>gi|672112123|ref|XP_008804164.1| PREDICTED: auxin response factor 12-like [Phoenix dactylifera]	672113880	XM_008814827.1	277	5.39382e-141	PREDICTED: Phoenix dactylifera auxin response factor 12-like (LOC103723789), transcript variant X1, mRNA
c139677_g1	1804	ARF19 (AUXIN RESPONSE FACTOR 11); transcription factor	ARF	AT1G19220.1	74.8	488	91	4	252	1703	14	473	0	657	672138180	XP_008792838.1	1821	0	PREDICTED: auxin response factor 16-like [Phoenix dactylifera]	672138179	XM_008794616.1	364	0	PREDICTED: Phoenix dactylifera auxin response factor 16-like (LOC103709322), mRNA
c139686_g2	2624	ARF2 (AUXIN RESPONSE FACTOR 2); transcription factor	ARF	AT5G62000.5	59.07	838	272	20	182	2503	1	831	0	858	672183304	XP_008811924.1	2575	0	PREDICTED: auxin response factor 23-like [Phoenix dactylifera]	672183303	XM_008813702.1	447	0	PREDICTED: Phoenix dactylifera auxin response factor 23-like (LOC103722948), mRNA
c140235_g2	1152	ARF1 (AUXIN RESPONSE FACTOR 1); transcription factor	ARF	AT1G59750.4	72.83	92	22	1	884	1150	1	92	3e-38	146	672126047	XP_008786460.1	397	2.87145e-40	PREDICTED: auxin response factor 7-like [Phoenix dactylifera]	--	--	--	--	--
c140967_g1	1716	NPH4 (NON-PHOTOTROPHIC HYPOCOTYL); transcription factor	ARF	AT5G20730.2	53	317	135	8	1166	234	854	1162	1e-86	294	672138180	XP_008792838.1	977	1.15988e-116	PREDICTED: auxin response factor 16-like [Phoenix dactylifera]	470131019	XM_004301350.1	73	1.63449e-27	PREDICTED: Fragaria vesca subsp. vesca uncharacterized LOC101296578 (LOC101296578), mRNA
c141617_g1	2017	ARF2 (AUXIN RESPONSE FACTOR 2); transcription factor	ARF	AT5G62000.5	59.95	372	136	5	2015	930	84	452	3e-142	441	672189051	XP_008813740.1	1448	0	PREDICTED: auxin response factor 7-like isoform X2 [Phoenix dactylifera]	697142030	XM_009626836.1	133	8.53299e-61	PREDICTED: Nicotiana tomentosiformis auxin response factor 2-like (LOC104116058), transcript variant X1, mRNA
c141617_g2	401	ARF11 (AUXIN RESPONSE FACTOR 11); transcription factor	ARF	AT2G46530.1	56.86	51	19	1	247	399	1	48	1e-13	68.2	674244672	KFK37437.1	169	2.11727e-12	auxin response factor 11 [Arabis alpina]	--	--	--	--	--
c144354_g2	755	ARF16 (AUXIN RESPONSE FACTOR 16); miRNA binding / transcription factor	ARF	AT4G30080.1	45.6	250	123	3	754	8	130	367	1e-64	216	672124965	XP_008785886.1	608	5.45987e-72	PREDICTED: auxin response factor 17-like [Phoenix dactylifera]	--	--	--	--	--
c144687_g1	1939	ARF18 (AUXIN RESPONSE FACTOR 18); transcription factor	ARF	AT3G61830.2	51.83	492	137	9	2	1462	121	517	1e-134	410	672174170	XP_008807236.1	1320	1.7991e-170	PREDICTED: auxin response factor 11-like isoform X2 [Phoenix dactylifera]	672174169	XM_008809014.1	213	2.76636e-105	PREDICTED: Phoenix dactylifera auxin response factor 11-like (LOC103719667), transcript variant X2, mRNA
c145123_g1	1702	ARF2 (AUXIN RESPONSE FACTOR 2); transcription factor	ARF	AT5G62000.5	51.58	601	245	10	1701	1	215	803	2e-174	520	672114422	XP_008776920.1	1754	0	PREDICTED: auxin response factor 4-like [Phoenix dactylifera]>gi|672114424|ref|XP_008776927.1| PREDICTED: auxin response factor 4-like [Phoenix dactylifera]	672134774	XM_008792817.1	364	0	PREDICTED: Phoenix dactylifera auxin response factor 23-like (LOC103708057), transcript variant X1, mRNA
c145123_g2	1473	ARF2 (AUXIN RESPONSE FACTOR 2); transcription factor	ARF	AT5G62000.4	64.86	37	13	0	2	112	800	836	5e-08	56.6	672171818	XP_008805984.1	156	6.50724e-09	PREDICTED: uncharacterized protein LOC103718793 isoform X1 [Phoenix dactylifera]	--	--	--	--	--
c148686_g2	2353	ARF9 (AUXIN RESPONSE FACTOR 9); transcription factor	ARF	AT4G23980.1	53.34	688	225	14	2029	2	9	612	0	635	672174170	XP_008807236.1	2132	0	PREDICTED: auxin response factor 11-like isoform X2 [Phoenix dactylifera]	697167801	XM_009594472.1	195	3.41587e-95	PREDICTED: Nicotiana tomentosiformis auxin response factor 9-like (LOC104089544), mRNA
c150528_g1	3214	ARF16 (AUXIN RESPONSE FACTOR 16); miRNA binding / transcription factor	ARF	AT4G30080.1	56.23	706	249	17	669	2765	16	668	0	692	672135759	XP_008791554.1	2539	0	PREDICTED: auxin response factor 18 [Phoenix dactylifera]	672123818	XR_603530.1	420	0	PREDICTED: Phoenix dactylifera auxin response factor 18-like (LOC103703960), transcript variant X5, misc_RNA
c151001_g1	4548	ARF6 (AUXIN RESPONSE FACTOR 6); transcription factor	ARF	AT1G30330.1	84.73	478	65	4	1548	2972	1	473	0	818	672122944	XP_008784820.1	2285	0	PREDICTED: LOW QUALITY PROTEIN: auxin response factor 6-like [Phoenix dactylifera]	672199780	XM_008779482.1	737	0	PREDICTED: Phoenix dactylifera auxin response factor 17-like (LOC103697593), mRNA
c151595_g1	3931	MP (MONOPTEROS); transcription factor	ARF	AT1G19850.2	71.86	430	114	5	607	1884	20	446	0	628	695000364	XP_009411339.1	2792	0	PREDICTED: auxin response factor 5-like isoform X2 [Musa acuminata subsp. malaccensis]	695000363	XM_009413064.1	529	0	PREDICTED: Musa acuminata subsp. malaccensis auxin response factor 5-like (LOC103993102), transcript variant X2, mRNA
c153567_g1	2141	ARF19 (AUXIN RESPONSE FACTOR 11); transcription factor	ARF	AT1G19220.1	76.45	467	92	7	304	1665	14	475	0	660	695007809	XP_009390465.1	2106	0	PREDICTED: auxin response factor 19-like isoform X1 [Musa acuminata subsp. malaccensis]	672163193	XM_008803212.1	724	0	PREDICTED: Phoenix dactylifera auxin response factor 19-like (LOC103715543), mRNA
c153567_g2	1208	ARF19 (AUXIN RESPONSE FACTOR 11); transcription factor	ARF	AT1G19220.1	42.82	355	159	14	1206	250	739	1085	3e-65	227	672163194	XP_008801434.1	1151	1.76877e-144	PREDICTED: auxin response factor 19-like [Phoenix dactylifera]	--	--	--	--	--
c153883_g3	3396	ARF1 (AUXIN RESPONSE FACTOR 1); transcription factor	ARF	AT1G59750.2	61.97	568	194	4	2077	386	84	633	0	642	672142824	XP_008795276.1	1999	0	PREDICTED: auxin response factor 7-like isoform X1 [Phoenix dactylifera]	672126046	XM_008788238.1	463	0	PREDICTED: Phoenix dactylifera auxin response factor 7-like (LOC103704796), mRNA
c181043_g1	212	ARF2 (AUXIN RESPONSE FACTOR 2); transcription factor	ARF	AT5G62000.5	80.56	36	7	0	1	108	358	393	5e-13	64.7	571457222	XP_006580627.1	190	7.8682e-16	PREDICTED: auxin response factor 2-like isoform X2 [Glycine max]	571469342	XM_003532311.2	212	9.41614e-106	PREDICTED: Glycine max auxin response factor 2-like (LOC100780892), mRNA
c21843_g1	312	ARF9 (AUXIN RESPONSE FACTOR 9); transcription factor	ARF	AT4G23980.2	80.43	46	9	0	2	139	569	614	9e-21	88.2	356504356	XP_003520962.1	341	5.1115e-36	PREDICTED: auxin response factor 9-like [Glycine max]	571434863	XM_006573254.1	310	4.85458e-160	PREDICTED: Glycine max auxin response factor 9-like (LOC100803911), mRNA
c228486_g1	488	ARF11 (AUXIN RESPONSE FACTOR 11); transcription factor	ARF	AT2G46530.1	75.46	163	39	1	2	487	18	180	7e-82	256	571434864	XP_006573317.1	884	3.39914e-113	PREDICTED: auxin response factor 9-like [Glycine max]	571434863	XM_006573254.1	488	0	PREDICTED: Glycine max auxin response factor 9-like (LOC100803911), mRNA
c260138_g1	218	ARF6 (AUXIN RESPONSE FACTOR 6); transcription factor	ARF	AT1G30330.1	52.94	68	31	1	15	218	183	249	5e-12	62	661880279	CDP16075.1	165	1.78176e-12	unnamed protein product [Coffea canephora]	--	--	--	--	--
c37889_g1	431	ARF9 (AUXIN RESPONSE FACTOR 9); transcription factor	ARF	AT4G23980.1	61.65	133	47	2	431	33	258	386	2e-50	172	571434864	XP_006573317.1	759	5.60584e-95	PREDICTED: auxin response factor 9-like [Glycine max]	571434863	XM_006573254.1	398	0	PREDICTED: Glycine max auxin response factor 9-like (LOC100803911), mRNA
c55914_g1	346	ARF11 (AUXIN RESPONSE FACTOR 11); transcription factor	ARF	AT2G46530.1	73.68	57	14	1	4	171	26	82	5e-20	86.3	356504181	XP_003520877.1	256	3.6632e-24	PREDICTED: auxin response factor 9-like isoform X1 [Glycine max]	--	--	--	--	--
c84897_g1	552	ARF6 (AUXIN RESPONSE FACTOR 6); transcription factor	ARF	AT1G30330.1	75.86	58	14	0	377	550	799	856	3e-09	56.6	672122944	XP_008784820.1	146	6.13983e-09	PREDICTED: LOW QUALITY PROTEIN: auxin response factor 6-like [Phoenix dactylifera]	--	--	--	--	--
c94880_g1	222	ARF18 (AUXIN RESPONSE FACTOR 18); transcription factor	ARF	AT3G61830.2	45.95	74	16	1	1	222	185	234	3e-12	62.4	672174170	XP_008807236.1	169	5.65383e-13	PREDICTED: auxin response factor 11-like isoform X2 [Phoenix dactylifera]	--	--	--	--	--
c125205_g1	499	ARID/BRIGHT DNA-binding domain-containing protein	ARID	AT2G17410.3	80	40	8	0	498	379	745	784	4e-16	77	672110569	XP_008796170.1	230	2.07495e-20	PREDICTED: AT-rich interactive domain-containing protein 3-like [Phoenix dactylifera]>gi|672110571|ref|XP_008796175.1| PREDICTED: AT-rich interactive domain-containing protein 3-like [Phoenix dactylifera]	--	--	--	--	--
c138982_g1	1995	high mobility group (HMG1/2) family protein / ARID/BRIGHT DNA-binding domain-containing protein	ARID	AT1G04880.1	51.3	347	142	7	1608	628	21	360	1e-101	322	672201314	XP_008778105.1	1403	0	PREDICTED: high mobility group B protein 15-like isoform X2 [Phoenix dactylifera]	672201313	XM_008779883.1	136	1.81369e-62	PREDICTED: Phoenix dactylifera high mobility group B protein 15-like (LOC103697941), transcript variant X2, mRNA
c141519_g1	2695	ARID/BRIGHT DNA-binding domain-containing protein / ELM2 domain-containing protein / Myb-like DNA-binding domain-containing protein	ARID	AT4G11400.2	33.62	586	326	20	2298	664	9	572	3e-68	240	672162970	XP_008801314.1	1235	4.84716e-156	PREDICTED: AT-rich interactive domain-containing protein 2-like [Phoenix dactylifera]	--	--	--	--	--
c141860_g1	1298	high mobility group (HMG1/2) family protein / ARID/BRIGHT DNA-binding domain-containing protein	ARID	AT1G76110.1	56.52	115	50	0	300	644	37	151	2e-37	141	672186350	XP_008813061.1	483	2.07311e-53	PREDICTED: high mobility group B protein 9-like [Phoenix dactylifera]	--	--	--	--	--
c141860_g2	707	high mobility group (HMG1/2) family protein / ARID/BRIGHT DNA-binding domain-containing protein	ARID	AT1G76110.1	52.46	61	29	0	230	412	251	311	6e-16	76.3	695009119	XP_009391177.1	246	3.38907e-22	PREDICTED: high mobility group B protein 9-like [Musa acuminata subsp. malaccensis]	--	--	--	--	--
c141860_g3	352	high mobility group (HMG1/2) family protein / ARID/BRIGHT DNA-binding domain-containing protein	ARID	AT1G76110.1	45.71	105	45	2	50	352	177	273	2e-15	72	672186350	XP_008813061.1	224	1.33225e-20	PREDICTED: high mobility group B protein 9-like [Phoenix dactylifera]	695052706	XM_009416147.1	57	2.43368e-19	PREDICTED: Musa acuminata subsp. malaccensis high mobility group B protein 9-like (LOC103995543), mRNA
c142639_g1	810	ARID/BRIGHT DNA-binding domain-containing protein	ARID	AT3G43240.1	36.91	233	95	6	3	560	389	616	3e-34	132	571476771	XP_006587067.1	364	1.4633e-36	PREDICTED: AT-rich interactive domain-containing protein 4-like isoform X2 [Glycine max]	--	--	--	--	--
c148466_g1	4063	ARID/BRIGHT DNA-binding domain-containing protein	ARID	AT2G17410.3	64.71	306	98	5	3129	2218	487	784	4e-113	377	672110569	XP_008796170.1	1373	1.64856e-173	PREDICTED: AT-rich interactive domain-containing protein 3-like [Phoenix dactylifera]>gi|672110571|ref|XP_008796175.1| PREDICTED: AT-rich interactive domain-containing protein 3-like [Phoenix dactylifera]	672119206	XR_603280.1	416	0	PREDICTED: Phoenix dactylifera AT-rich interactive domain-containing protein 5-like (LOC103702274), transcript variant X4, misc_RNA
c148529_g1	1903	ARID/BRIGHT DNA-binding domain-containing protein / ELM2 domain-containing protein / Myb-like DNA-binding domain-containing protein	ARID	AT4G11400.2	38.95	172	94	3	1077	571	363	526	3e-32	132	672189755	XP_008775066.1	609	5.27923e-69	PREDICTED: uncharacterized protein LOC103695494 [Phoenix dactylifera]>gi|672189759|ref|XP_008775067.1| PREDICTED: uncharacterized protein LOC103695494 [Phoenix dactylifera]>gi|672189763|ref|XP_008775068.1| PREDICTED: uncharacterized protein LOC103695494 [Phoenix dactylifera]	--	--	--	--	--
c149853_g1	861	ARID/BRIGHT DNA-binding domain-containing protein / ELM2 domain-containing protein	ARID	AT2G46040.2	33.55	152	96	2	255	704	15	163	4e-16	79	695026286	XP_009400432.1	296	8.99533e-28	PREDICTED: AT-rich interactive domain-containing protein 2 [Musa acuminata subsp. malaccensis]	--	--	--	--	--
c151175_g1	2190	ARID/BRIGHT DNA-binding domain-containing protein	ARID	AT3G43240.1	43.81	388	206	6	483	1616	5	390	7e-84	285	672161326	XP_008800474.1	1001	3.70903e-121	PREDICTED: AT-rich interactive domain-containing protein 4-like isoform X2 [Phoenix dactylifera]	672108062	XM_008784951.1	133	9.27779e-61	PREDICTED: Phoenix dactylifera AT-rich interactive domain-containing protein 4-like (LOC103702478), transcript variant X4, mRNA
c152197_g2	3189	ARID/BRIGHT DNA-binding domain-containing protein	ARID	AT3G43240.1	62.35	741	260	5	983	3187	1	728	0	923	672150768	XP_008797362.1	3030	0	PREDICTED: AT-rich interactive domain-containing protein 4-like isoform X1 [Phoenix dactylifera]	672150769	XM_008799141.1	566	0	PREDICTED: Phoenix dactylifera AT-rich interactive domain-containing protein 4-like (LOC103712581), transcript variant X2, mRNA
c153633_g1	1623	ARID/BRIGHT DNA-binding domain-containing protein / ELM2 domain-containing protein / Myb-like DNA-binding domain-containing protein	ARID	AT4G11400.2	36.61	336	182	12	142	1119	214	528	9e-39	150	672140909	XP_008794270.1	782	2.30367e-93	PREDICTED: AT-rich interactive domain-containing protein 2-like [Phoenix dactylifera]	--	--	--	--	--
c177153_g1	266	high mobility group (HMG1/2) family protein / ARID/BRIGHT DNA-binding domain-containing protein	ARID	AT1G76110.1	41.94	62	31	2	263	87	259	318	3e-07	47.8	697140026	XP_009624109.1	118	1.98052e-06	PREDICTED: high mobility group B protein 9 [Nicotiana tomentosiformis]	--	--	--	--	--
c127728_g1	509	ARR2 (ARABIDOPSIS RESPONSE REGULATOR 2); transcription factor/ two-component response regulator	ARR-B	AT4G16110.1	50.56	89	38	2	46	294	110	198	2e-20	76.3	672134411	XP_008790854.1	254	1.11471e-26	PREDICTED: two-component response regulator ARR2-like isoform X3 [Phoenix dactylifera]	116780505	EF082341.1	36	1.71362e-07	Picea sitchensis clone WS0277_N09 unknown mRNA
c132029_g2	426	ARR1 (ARABIDOPSIS RESPONSE REGULATOR 1); transcription factor/ two-component response regulator	ARR-B	AT3G16857.3	78	50	11	0	347	198	166	215	1e-18	83.6	658003661	XP_008336918.1	222	3.58383e-19	PREDICTED: two-component response regulator ARR12-like isoform X2 [Malus domestica]	--	--	--	--	--
c132989_g1	945	ARR12 (ARABIDOPSIS RESPONSE REGULATOR 12); transcription factor/ two-component response regulator	ARR-B	AT2G25180.1	63.19	182	57	3	307	849	1	173	2e-68	227	695080193	XP_009387543.1	687	1.61582e-81	PREDICTED: two-component response regulator ARR12-like [Musa acuminata subsp. malaccensis]	--	--	--	--	--
c137271_g1	521	ARR2 (ARABIDOPSIS RESPONSE REGULATOR 2); transcription factor/ two-component response regulator	ARR-B	AT4G16110.1	53.06	49	23	0	147	1	83	131	2e-16	60.8	695053397	XP_009414786.1	158	1.85936e-17	PREDICTED: two-component response regulator ARR1-like isoform X1 [Musa acuminata subsp. malaccensis]	--	--	--	--	--
c139484_g1	1562	ARR12 (ARABIDOPSIS RESPONSE REGULATOR 12); transcription factor/ two-component response regulator	ARR-B	AT2G25180.1	27.76	425	219	18	1561	341	242	596	8e-18	87.4	672141015	XP_008794326.1	724	4.48668e-84	PREDICTED: two-component response regulator ARR12-like isoform X1 [Phoenix dactylifera]	672110698	XM_008798631.1	108	5.19111e-47	PREDICTED: Phoenix dactylifera two-component response regulator ARR12 (LOC103712167), transcript variant X3, mRNA
c139542_g1	1612	ARR2 (ARABIDOPSIS RESPONSE REGULATOR 2); transcription factor/ two-component response regulator	ARR-B	AT4G16110.1	42.74	117	48	4	1610	1302	259	370	2e-12	70.1	672188948	XP_008813715.1	597	1.12465e-65	PREDICTED: two-component response regulator ARR1-like [Phoenix dactylifera]	--	--	--	--	--
c148856_g1	2863	APRR2 (PSEUDO-RESPONSE REGULATOR 2); transcription factor	ARR-B	AT4G18020.9	43.98	598	231	23	2255	543	1	521	6e-112	359	672122686	XP_008784680.1	1632	0	PREDICTED: two-component response regulator-like APRR2 [Phoenix dactylifera]>gi|672122688|ref|XP_008784681.1| PREDICTED: two-component response regulator-like APRR2 [Phoenix dactylifera]>gi|672122690|ref|XP_008784682.1| PREDICTED: two-component response regulator-like APRR2 [Phoenix dactylifera]>gi|672122692|ref|XP_008784683.1| PREDICTED: two-component response regulator-like APRR2 [Phoenix dacty…	695073876	XM_009385845.1	105	4.47292e-45	PREDICTED: Musa acuminata subsp. malaccensis two-component response regulator-like APRR2 (LOC103971738), transcript variant X6, mRNA
c149171_g1	1414	ARR2 (ARABIDOPSIS RESPONSE REGULATOR 2); transcription factor/ two-component response regulator	ARR-B	AT4G16110.1	48.51	134	54	3	502	873	110	238	1e-26	114	672134411	XP_008790854.1	351	2.53813e-33	PREDICTED: two-component response regulator ARR2-like isoform X3 [Phoenix dactylifera]	--	--	--	--	--
c150563_g1	2796	ARR12 (ARABIDOPSIS RESPONSE REGULATOR 12); transcription factor/ two-component response regulator	ARR-B	AT2G25180.1	53.85	416	162	9	2323	1127	11	413	4e-119	380	672141015	XP_008794326.1	1723	0	PREDICTED: two-component response regulator ARR12-like isoform X1 [Phoenix dactylifera]	672188787	XM_008815446.1	181	2.4661e-87	PREDICTED: Phoenix dactylifera two-component response regulator ARR12-like (LOC103724249), mRNA
c152123_g1	2807	ARR1 (ARABIDOPSIS RESPONSE REGULATOR 1); transcription factor/ two-component response regulator	ARR-B	AT3G16857.1	57.39	345	122	5	471	1433	23	366	9e-113	365	672186009	XP_008812974.1	1996	0	PREDICTED: two-component response regulator ARR1-like isoform X1 [Phoenix dactylifera]	672186012	XM_008814753.1	523	0	PREDICTED: Phoenix dactylifera two-component response regulator ARR1-like (LOC103723735), transcript variant X2, mRNA
c153328_g1	2180	ARR11 (RESPONSE REGULATOR 11); transcription factor/ two-component response regulator	ARR-B	AT1G67710.1	69.58	263	72	4	176	952	8	266	1e-111	352	672160405	XP_008799983.1	1980	0	PREDICTED: two-component response regulator ARR11-like [Phoenix dactylifera]	672110777	XM_008799043.1	410	0	PREDICTED: Phoenix dactylifera two-component response regulator ARR11-like (LOC103712502), mRNA
c15974_g1	397	ARR11 (RESPONSE REGULATOR 11); transcription factor/ two-component response regulator	ARR-B	AT1G67710.1	64.44	45	16	0	24	158	43	87	1e-18	62.4	657400757	KEH39870.1	187	5.87372e-23	response regulator [Medicago truncatula]	--	--	--	--	--
c186437_g1	397	ARR2 (ARABIDOPSIS RESPONSE REGULATOR 2); transcription factor/ two-component response regulator	ARR-B	AT4G16110.1	36.42	151	64	4	10	396	114	254	7e-19	84	641841865	KDO60775.1	238	1.45398e-21	hypothetical protein CISIN_1g005938mg [Citrus sinensis]	--	--	--	--	--
c238205_g1	294	ARR12 (ARABIDOPSIS RESPONSE REGULATOR 12); transcription factor/ two-component response regulator	ARR-B	AT2G25180.1	73.61	72	17	2	3	218	80	149	7e-28	107	356515054	XP_003526216.1	407	2.2994e-45	PREDICTED: two-component response regulator ARR12 [Glycine max]	571459181	XM_003526168.2	294	3.56073e-151	PREDICTED: Glycine max two-component response regulator ARR12-like (LOC100809002), mRNA
c60560_g1	334	ARR1 (ARABIDOPSIS RESPONSE REGULATOR 1); transcription factor/ two-component response regulator	ARR-B	AT3G16857.3	72.41	58	16	0	2	175	166	223	2e-22	92.8	672141017	XP_008794327.1	259	1.4022e-24	PREDICTED: two-component response regulator ARR12-like isoform X2 [Phoenix dactylifera]	695003352	XM_009386768.1	72	1.05338e-27	PREDICTED: Musa acuminata subsp. malaccensis two-component response regulator ARR12-like (LOC103972428), mRNA
c84775_g1	272	APRR2 (PSEUDO-RESPONSE REGULATOR 2); transcription factor	ARR-B	AT4G18020.8	64.06	64	21	1	270	79	291	352	3e-21	88.2	225427316	XP_002279150.1	256	8.62674e-25	PREDICTED: two-component response regulator-like APRR2 [Vitis vinifera]>gi|297742160|emb|CBI33947.3| unnamed protein product [Vitis vinifera]	--	--	--	--	--
c99420_g1	445	ARR2 (ARABIDOPSIS RESPONSE REGULATOR 2); transcription factor/ two-component response regulator	ARR-B	AT4G16110.1	69.09	110	34	0	115	444	12	121	1e-44	156	697165776	XP_009591694.1	430	9.58205e-48	PREDICTED: two-component response regulator ARR1-like [Nicotiana tomentosiformis]>gi|697165778|ref|XP_009591695.1| PREDICTED: two-component response regulator ARR1-like [Nicotiana tomentosiformis]>gi|697165780|ref|XP_009591696.1| PREDICTED: two-component response regulator ARR1-like [Nicotiana tomentosiformis]	514760961	XM_004964611.1	46	4.09483e-13	PREDICTED: Setaria italica two-component response regulator ARR12-like (LOC101785369), mRNA
c102333_g1	289	IAA14 (SOLITARY ROOT); transcription factor	AUX/IAA	AT4G14550.4	37.5	88	46	3	274	35	1	87	8e-11	56.6	672113114	XP_008809254.1	300	1.39285e-32	PREDICTED: auxin-responsive protein IAA1-like [Phoenix dactylifera]	--	--	--	--	--
c120099_g1	452	IAA16 (indoleacetic acid-induced protein 16); transcription factor	AUX/IAA	AT3G04730.1	51.79	56	24	2	160	2	151	206	2e-10	57.4	695055795	XP_009416094.1	177	4.01031e-14	PREDICTED: auxin-responsive protein IAA1-like isoform X2 [Musa acuminata subsp. malaccensis]	565473817	XM_006294505.1	36	1.50842e-07	Capsella rubella hypothetical protein (CARUB_v10023602mg) mRNA, complete cds
c128232_g1	989	PAP2 (PHYTOCHROME-ASSOCIATED PROTEIN 2); transcription factor	AUX/IAA	AT4G29080.1	50	298	120	7	848	3	3	287	4e-77	242	672119985	XP_008783242.1	877	4.64384e-114	PREDICTED: auxin-responsive protein IAA17-like isoform X2 [Phoenix dactylifera]	672119984	XM_008785020.1	209	2.32267e-103	PREDICTED: Phoenix dactylifera auxin-responsive protein IAA17-like (LOC103702546), transcript variant X2, mRNA
c129141_g1	913	IAA16 (indoleacetic acid-induced protein 16); transcription factor	AUX/IAA	AT3G04730.1	47.09	223	65	5	173	682	2	224	2e-58	191	672182671	XP_008811586.1	820	1.88938e-107	PREDICTED: auxin-responsive protein IAA1-like [Phoenix dactylifera]	--	--	--	--	--
c129393_g1	208	IAA8 (indoleacetic acid-induced protein 8); transcription factor	AUX/IAA	AT2G22670.4	65	40	14	0	31	150	217	256	2e-12	61.6	672182671	XP_008811586.1	254	3.69179e-26	PREDICTED: auxin-responsive protein IAA1-like [Phoenix dactylifera]	--	--	--	--	--
c132474_g1	1117	IAA16 (indoleacetic acid-induced protein 16); transcription factor	AUX/IAA	AT3G04730.1	61.9	252	57	8	145	837	2	235	2e-93	283	672179984	XP_008810170.1	905	7.61351e-119	PREDICTED: auxin-responsive protein IAA30-like [Phoenix dactylifera]	672129255	XM_008789909.1	265	1.95157e-134	PREDICTED: Phoenix dactylifera auxin-responsive protein IAA30-like (LOC103705980), mRNA
c132533_g1	1100	IAA8 (indoleacetic acid-induced protein 8); transcription factor	AUX/IAA	AT2G22670.3	50	76	22	1	797	976	164	239	4e-14	73.2	672182671	XP_008811586.1	232	2.27547e-20	PREDICTED: auxin-responsive protein IAA1-like [Phoenix dactylifera]	--	--	--	--	--
c133318_g1	1347	PAP2 (PHYTOCHROME-ASSOCIATED PROTEIN 2); transcription factor	AUX/IAA	AT4G29080.1	50.17	299	106	8	147	929	3	296	6e-71	230	672107269	XP_008802939.1	734	8.23166e-91	PREDICTED: auxin-responsive protein IAA17-like [Phoenix dactylifera]	672131489	XM_008791087.1	195	1.93556e-95	PREDICTED: Phoenix dactylifera auxin-responsive protein IAA27-like (LOC103706840), mRNA
c134224_g2	533	IAA8 (indoleacetic acid-induced protein 8); transcription factor	AUX/IAA	AT2G22670.4	50.65	77	22	1	532	350	180	256	6e-22	80.1	672182671	XP_008811586.1	301	6.90044e-37	PREDICTED: auxin-responsive protein IAA1-like [Phoenix dactylifera]	--	--	--	--	--
c134756_g1	1332	IAA16 (indoleacetic acid-induced protein 16); transcription factor	AUX/IAA	AT3G04730.1	48.91	229	73	4	1096	533	2	227	9e-61	201	672182671	XP_008811586.1	848	1.55492e-109	PREDICTED: auxin-responsive protein IAA1-like [Phoenix dactylifera]	566160907	XM_002303261.2	48	9.96932e-14	Populus trichocarpa auxin-responsive protein IAA27 (POPTR_0003s04980g) mRNA, complete cds
c137001_g1	1089	IAA16 (indoleacetic acid-induced protein 16); transcription factor	AUX/IAA	AT3G04730.1	47.66	214	61	4	333	821	12	225	5e-57	189	672182671	XP_008811586.1	749	8.70238e-96	PREDICTED: auxin-responsive protein IAA1-like [Phoenix dactylifera]	567868968	XM_006427043.1	86	6.08919e-35	Citrus clementina hypothetical protein (CICLE_v10026522mg) mRNA, complete cds
c139030_g1	979	ATAUX2-11 (indoleacetic acid-induced protein 4); transcription factor	AUX/IAA	AT5G43700.1	51.58	190	55	5	870	355	12	182	2e-45	156	672129258	XP_008788132.1	503	1.13426e-59	PREDICTED: auxin-induced protein 22D-like [Phoenix dactylifera]	695060652	XM_009420450.1	82	9.12697e-33	PREDICTED: Musa acuminata subsp. malaccensis auxin-induced protein 22D-like (LOC103998844), mRNA
c140100_g1	742	IAA13 (indoleacetic acid-induced protein 13); transcription factor	AUX/IAA	AT2G33310.2	56.76	37	16	0	740	630	173	209	2e-06	48.5	--	--	--	--	--	--	--	--	--	--
c142426_g1	1223	IAA31 (indoleacetic acid-induced protein 31); transcription factor	AUX/IAA	AT3G17600.1	59.72	72	27	1	1019	810	42	113	7e-18	81.6	695053649	XP_009414925.1	258	2.81911e-42	PREDICTED: auxin-responsive protein IAA4-like isoform X1 [Musa acuminata subsp. malaccensis]	695053650	XM_009416651.1	79	5.34278e-31	PREDICTED: Musa acuminata subsp. malaccensis auxin-responsive protein IAA4-like (LOC103995908), transcript variant X2, mRNA
c143696_g1	1467	ATAUX2-11 (indoleacetic acid-induced protein 4); transcription factor	AUX/IAA	AT5G43700.1	47.79	226	64	6	145	816	9	182	7e-54	182	672129258	XP_008788132.1	672	9.55054e-83	PREDICTED: auxin-induced protein 22D-like [Phoenix dactylifera]	123663548	AM461861.1	45	5.1153e-12	Vitis vinifera, whole genome shotgun sequence, contig VV78X094515.12, clone ENTAV 115
c145611_g1	1199	IAA18 (indoleacetic acid-induced protein 18); transcription factor	AUX/IAA	AT1G51950.1	34.95	186	105	3	786	265	83	264	7e-25	103	672126103	XP_008786490.1	606	1.07486e-72	PREDICTED: auxin-responsive protein IAA25-like [Phoenix dactylifera]	--	--	--	--	--
c146236_g1	1887	IAA18 (indoleacetic acid-induced protein 18); transcription factor	AUX/IAA	AT1G51950.1	55.62	169	56	3	997	1464	89	251	6e-54	188	672180577	XP_008810486.1	888	2.14144e-111	PREDICTED: auxin-responsive protein IAA6-like isoform X3 [Phoenix dactylifera]	695076928	XM_009387503.1	129	1.33422e-58	PREDICTED: Musa acuminata subsp. malaccensis auxin-responsive protein IAA16-like (LOC103973039), mRNA
c147875_g1	1673	PAP1 (PHYTOCHROME-ASSOCIATED PROTEIN 1); transcription factor	AUX/IAA	AT3G16500.1	52.63	247	101	6	673	1377	13	255	7e-68	224	672180573	XP_008810484.1	668	1.5778e-79	PREDICTED: auxin-responsive protein IAA6-like isoform X1 [Phoenix dactylifera]>gi|672180575|ref|XP_008810485.1| PREDICTED: auxin-responsive protein IAA6-like isoform X2 [Phoenix dactylifera]	695043367	XM_009411096.1	86	9.45077e-35	PREDICTED: Musa acuminata subsp. malaccensis auxin-responsive protein IAA2-like (LOC103991599), transcript variant X2, mRNA
c210349_g1	224	IAA16 (indoleacetic acid-induced protein 16); transcription factor	AUX/IAA	AT3G04730.1	81.25	32	6	0	3	98	204	235	3e-12	60.1	571469058	XP_006584572.1	170	1.46684e-13	PREDICTED: uncharacterized protein LOC100795749 isoform X1 [Glycine max]	571469057	XM_006584509.1	218	4.64002e-109	PREDICTED: Glycine max auxin-responsive protein IAA27-like (LOC100795749), transcript variant X1, mRNA
c213860_g1	378	IAA16 (indoleacetic acid-induced protein 16); transcription factor	AUX/IAA	AT3G04730.1	89.47	38	4	0	2	115	199	236	2e-17	77	358248890	NP_001240213.1	204	4.60601e-18	auxin-induced protein ali50 [Glycine max]>gi|238058427|gb|ACR39367.1| Aux/IAA protein [Glycine max]	402794029	NM_001253284.2	378	0	Glycine max auxin-induced protein ali50 (SLR1), mRNA
c222212_g1	298	IAA14 (SOLITARY ROOT); transcription factor	AUX/IAA	AT4G14550.4	75	44	8	1	125	3	1	44	3e-14	66.2	571569420	XP_003556389.2	321	1.45877e-34	PREDICTED: auxin-responsive protein IAA14-like [Glycine max]	402794029	NM_001253284.2	298	2.16051e-153	Glycine max auxin-induced protein ali50 (SLR1), mRNA
c30632_g1	369	IAA16 (indoleacetic acid-induced protein 16); transcription factor	AUX/IAA	AT3G04730.1	63.71	124	27	2	51	368	70	193	8e-48	157	351721525	NP_001237212.1	516	3.42952e-64	uncharacterized protein LOC100499872 [Glycine max]>gi|255627289|gb|ACU13989.1| unknown [Glycine max]	571562414	XM_006605242.1	307	2.72005e-158	PREDICTED: Glycine max uncharacterized LOC100499872 (LOC100499872), transcript variant X1, mRNA
c74789_g1	232	IAA8 (indoleacetic acid-induced protein 8); transcription factor	AUX/IAA	AT2G22670.4	42.47	73	26	1	61	231	181	253	1e-09	53.9	672113114	XP_008809254.1	200	2.65217e-18	PREDICTED: auxin-responsive protein IAA1-like [Phoenix dactylifera]	--	--	--	--	--
c129706_g1	695	ATBPC6/BBR/BPC6/BPC6 (BASIC PENTACYSTEINE 6); DNA binding / transcription factor	BBR/BPC	AT5G42520.1	63.73	102	26	4	115	417	1	92	2e-31	120	530279311	AGT17153.1	424	1.38189e-47	basic pentacysteine 6 [Saccharum hybrid cultivar R570]	--	--	--	--	--
c143732_g1	1905	ATBPC7/BBR/BPC7/BPC7 (BASIC PENTACYSTEINE 7); DNA binding / transcription factor	BBR/BPC	AT2G35550.4	60.12	163	61	2	969	493	64	226	6e-57	195	672109127	XP_008788600.1	949	3.41124e-121	PREDICTED: protein BASIC PENTACYSTEINE7 isoform X2 [Phoenix dactylifera]	672109126	XM_008790378.1	179	2.16063e-86	PREDICTED: Phoenix dactylifera protein BASIC PENTACYSTEINE7 (LOC103706307), transcript variant X2, mRNA
c144028_g1	502	BPC2 (BASIC PENTACYSTEINE 2)	BBR/BPC	AT1G14685.4	35.96	114	48	7	418	119	1	103	1e-06	47.4	672128798	XP_008787890.1	285	1.16855e-28	PREDICTED: protein Barley B recombinant-like [Phoenix dactylifera]	--	--	--	--	--
c144028_g2	1445	ATBPC1/BBR/BPC1/BPC1 (BASIC PENTACYSTEINE1); DNA binding / specific transcriptional repressor/ transcription factor	BBR/BPC	AT2G01930.2	48.42	285	122	6	1285	491	4	283	2e-76	245	672128798	XP_008787890.1	863	2.1631e-110	PREDICTED: protein Barley B recombinant-like [Phoenix dactylifera]	--	--	--	--	--
c145169_g1	1235	BPC2 (BASIC PENTACYSTEINE 2)	BBR/BPC	AT1G14685.4	77.12	118	27	0	652	1005	162	279	2e-63	207	672173033	XP_008806632.1	587	9.79747e-92	PREDICTED: protein Barley B recombinant-like [Phoenix dactylifera]>gi|672173035|ref|XP_008806633.1| PREDICTED: protein Barley B recombinant-like [Phoenix dactylifera]>gi|672173037|ref|XP_008806634.1| PREDICTED: protein Barley B recombinant-like [Phoenix dactylifera]>gi|672173039|ref|XP_008806635.1| PREDICTED: protein Barley B recombinant-like [Phoenix dactylifera]	--	--	--	--	--
c145203_g1	1501	ATBPC4/BBR/BPC4/BPC4 (BASIC PENTACYSTEINE 4); DNA binding / transcription factor	BBR/BPC	AT2G21240.2	45.67	300	142	6	1102	254	1	296	3e-70	230	672194577	XP_008776328.1	746	1.12254e-91	PREDICTED: barley B recombinant-like protein D isoform X1 [Phoenix dactylifera]>gi|672194581|ref|XP_008776329.1| PREDICTED: barley B recombinant-like protein D isoform X1 [Phoenix dactylifera]>gi|672194585|ref|XP_008776330.1| PREDICTED: barley B recombinant-like protein D isoform X1 [Phoenix dactylifera]>gi|672194589|ref|XP_008776331.1| PREDICTED: barley B recombinant-like protein D isoform X1 [P…	--	--	--	--	--
c148022_g1	1262	ATBPC4/BBR/BPC4/BPC4 (BASIC PENTACYSTEINE 4); DNA binding / transcription factor	BBR/BPC	AT2G21240.2	70.25	121	29	1	919	1260	168	288	1e-56	192	672115180	XP_008779916.1	857	1.12289e-108	PREDICTED: barley B recombinant-like protein D isoform X1 [Phoenix dactylifera]>gi|672115182|ref|XP_008779922.1| PREDICTED: barley B recombinant-like protein D isoform X1 [Phoenix dactylifera]>gi|672115184|ref|XP_008779926.1| PREDICTED: barley B recombinant-like protein D isoform X1 [Phoenix dactylifera]>gi|672115186|ref|XP_008779932.1| PREDICTED: barley B recombinant-like protein D isoform X1 [P…	--	--	--	--	--
c122596_g1	317	brassinosteroid signalling positive regulator-related	BES1	AT1G78700.1	85.71	49	7	0	147	1	1	49	2e-07	48.5	116781042	ABK21940.1	122	1.1461e-06	unknown [Picea sitchensis]	--	--	--	--	--
c138348_g1	409	brassinosteroid signalling positive regulator-related	BES1	AT1G78700.1	83.33	48	8	0	266	409	1	48	1e-07	50.1	604315419	EYU28125.1	138	2.11775e-08	hypothetical protein MIMGU_mgv1a007967mg [Erythranthe guttata]	657983052	XM_008385372.1	109	3.55647e-48	PREDICTED: Malus x domestica BES1/BZR1 homolog protein 4-like (LOC103446289), mRNA
c139745_g1	996	brassinosteroid signalling positive regulator-related	BES1	AT1G78700.1	61.81	288	88	9	2	826	47	325	2e-64	210	672144333	XP_008796066.1	694	2.8455e-86	PREDICTED: protein BZR1 homolog 3 [Phoenix dactylifera]	672137189	XM_008794089.1	79	4.32276e-31	PREDICTED: Phoenix dactylifera protein BZR1 homolog 3-like (LOC103708961), mRNA
c139745_g2	1004	brassinosteroid signalling positive regulator-related	BES1	AT1G78700.1	50.25	201	52	8	893	414	132	325	3e-23	99	672144333	XP_008796066.1	331	5.42274e-33	PREDICTED: protein BZR1 homolog 3 [Phoenix dactylifera]	--	--	--	--	--
c145028_g1	906	brassinosteroid signalling positive regulator-related	BES1	AT1G78700.1	50.85	295	70	10	62	721	31	325	2e-77	243	694323282	XP_009352718.1	660	1.21786e-81	PREDICTED: BES1/BZR1 homolog protein 4-like [Pyrus x bretschneideri]	359493994	XM_002285501.2	105	1.37969e-45	PREDICTED: Vitis vinifera BES1/BZR1 homolog protein 4-like (LOC100241756), mRNA
c145775_g1	1685	BAM7/BMY4 (BETA-AMYLASE 7); beta-amylase	BES1	AT2G45880.1	50.29	171	78	3	904	407	88	256	8e-34	137	672198319	XP_008777296.1	407	2.92992e-40	PREDICTED: beta-amylase 2, chloroplastic isoform X2 [Phoenix dactylifera]	--	--	--	--	--
c146590_g1	2475	BAM8/BMY2 (BETA-AMYLASE 8); beta-amylase	BES1	AT5G45300.1	64.9	584	193	6	2303	576	106	685	0	786	225427653	XP_002270680.1	2388	0	PREDICTED: beta-amylase 8-like [Vitis vinifera]	672177399	XM_008810571.1	670	0	PREDICTED: Phoenix dactylifera beta-amylase 8 (LOC103720729), transcript variant X2, mRNA
c182278_g1	221	brassinosteroid signalling positive regulator-related	BES1	AT4G36780.1	73.68	38	9	1	37	147	134	171	5e-09	52	356496793	XP_003517250.1	219	1.1008e-20	PREDICTED: BES1/BZR1 homolog protein 2-like [Glycine max]	571435852	XM_003517202.2	209	4.59995e-104	PREDICTED: Glycine max BES1/BZR1 homolog protein 2-like (LOC100812095), mRNA
c226327_g1	235	BES1 (BRI1-EMS-SUPPRESSOR 1); transcription regulator	BES1	AT1G19350.3	59.42	69	23	2	7	213	292	355	4e-18	77.8	356496793	XP_003517250.1	383	3.73476e-44	PREDICTED: BES1/BZR1 homolog protein 2-like [Glycine max]	571435852	XM_003517202.2	235	1.73967e-118	PREDICTED: Glycine max BES1/BZR1 homolog protein 2-like (LOC100812095), mRNA
c103048_g1	770	FMA (FAMA); DNA binding / transcription activator/ transcription factor	bHLH	AT3G24140.2	64.2	243	59	3	3	692	171	398	2e-95	290	695003746	XP_009387118.1	900	9.72822e-117	PREDICTED: transcription factor FAMA-like [Musa acuminata subsp. malaccensis]	--	--	--	--	--
c104222_g1	731	TT8 (TRANSPARENT TESTA 8); DNA binding / transcription factor	bHLH	AT4G09820.1	65.96	188	61	2	687	124	33	217	1e-81	257	672134679	XP_008790988.1	800	2.96055e-99	PREDICTED: basic helix-loop-helix protein A isoform X2 [Phoenix dactylifera]	--	--	--	--	--
c109587_g1	641	basic helix-loop-helix (bHLH) family protein	bHLH	AT1G22490.1	39.9	208	90	7	545	3	1	200	8e-29	112	672169526	XP_008804795.1	478	6.91676e-56	PREDICTED: transcription factor bHLH94-like [Phoenix dactylifera]	--	--	--	--	--
c110596_g1	274	ILR3 (IAA-LEUCINE RESISTANT3); DNA binding / transcription factor	bHLH	AT5G54680.1	50.91	55	23	2	6	158	180	234	4e-09	52.4	636020268	AHZ94970.1	195	1.32094e-17	helix-loop-helix-like protein, partial [Lilium regale]	--	--	--	--	--
c115239_g1	657	basic helix-loop-helix (bHLH) family protein	bHLH	AT5G43650.2	30.28	142	93	3	526	119	73	214	1e-08	53.9	672200380	XP_008777863.1	258	1.8642e-24	PREDICTED: transcription factor bHLH92-like [Phoenix dactylifera]	--	--	--	--	--
c115895_g1	1158	FMA (FAMA); DNA binding / transcription activator/ transcription factor	bHLH	AT3G24140.1	63.38	213	60	2	773	189	191	403	6e-70	229	672191523	XP_008775533.1	639	1.71316e-76	PREDICTED: transcription factor FAMA [Phoenix dactylifera]	--	--	--	--	--
c118480_g1	459	basic helix-loop-helix (bHLH) family protein	bHLH	AT5G56960.2	45.81	155	80	4	454	2	1	155	3e-32	120	695043780	XP_009409598.1	466	3.43863e-53	PREDICTED: putative transcription factor bHLH041 [Musa acuminata subsp. malaccensis]	--	--	--	--	--
c120185_g1	1141	basic helix-loop-helix (bHLH) family protein (bHLH096)	bHLH	AT1G72210.1	49.7	167	73	2	548	1021	153	317	2e-43	156	672144761	XP_008796282.1	591	7.50405e-71	PREDICTED: transcription factor bHLH71-like [Phoenix dactylifera]	--	--	--	--	--
c122026_g1	249	basic helix-loop-helix (bHLH) family protein	bHLH	AT4G29930.2	47.06	51	25	1	102	248	30	80	4e-06	43.5	225445937	XP_002263999.1	133	1.02004e-08	PREDICTED: transcription factor bHLH35 [Vitis vinifera]>gi|297735470|emb|CBI17910.3| unnamed protein product [Vitis vinifera]	--	--	--	--	--
c123389_g1	820	AMS (ABORTED MICROSPORES); DNA binding / transcription factor	bHLH	AT2G16910.1	37.11	194	94	3	157	654	312	505	2e-29	117	695026510	XP_009400555.1	490	3.11202e-58	PREDICTED: transcription factor ABORTED MICROSPORES [Musa acuminata subsp. malaccensis]	--	--	--	--	--
c126003_g1	1174	SPCH (SPEECHLESS); DNA binding / transcription factor	bHLH	AT5G53210.1	49.61	381	116	7	1050	67	7	364	1e-89	279	672121322	XP_008783959.1	1108	9.58255e-148	PREDICTED: transcription factor SPEECHLESS [Phoenix dactylifera]	695062632	XM_009421517.1	254	2.67625e-128	PREDICTED: Musa acuminata subsp. malaccensis transcription factor SPEECHLESS-like (LOC103999698), mRNA
c126763_g1	824	basic helix-loop-helix (bHLH) family protein	bHLH	AT1G68920.3	42.62	122	57	5	823	464	353	463	1e-17	83.2	672153560	XP_008797585.1	454	5.77792e-50	PREDICTED: transcription factor bHLH49-like isoform X1 [Phoenix dactylifera]	--	--	--	--	--
c130087_g1	1125	basic helix-loop-helix (bHLH) family protein	bHLH	AT4G37850.2	42.46	179	87	3	592	101	148	325	2e-34	132	672133547	XP_008790398.1	491	1.87725e-55	PREDICTED: transcription factor bHLH18-like [Phoenix dactylifera]>gi|672133549|ref|XP_008790399.1| PREDICTED: transcription factor bHLH18-like [Phoenix dactylifera]>gi|672133551|ref|XP_008790400.1| PREDICTED: transcription factor bHLH18-like [Phoenix dactylifera]>gi|672133553|ref|XP_008790401.1| PREDICTED: transcription factor bHLH18-like [Phoenix dactylifera]>gi|672133555|ref|XP_008790402.1| PRE…	--	--	--	--	--
c130864_g1	1124	ZCW32 (BIGPETAL, BIGPETALUB); DNA binding / transcription factor	bHLH	AT1G59640.1	48.72	273	97	11	146	862	1	264	2e-69	223	672177265	XP_008808721.1	802	5.37377e-103	PREDICTED: transcription factor bHLH79-like isoform X2 [Phoenix dactylifera]	672145565	XM_008798482.1	184	2.09331e-89	PREDICTED: Phoenix dactylifera transcription factor bHLH79 (LOC103712087), mRNA
c131668_g1	794	basic helix-loop-helix (bHLH) family protein	bHLH	AT4G00870.1	33.94	274	140	5	48	794	35	292	7e-37	137	695000577	XP_009412473.1	624	2.89514e-75	PREDICTED: transcription factor MYC3-like [Musa acuminata subsp. malaccensis]	672208060	XM_008781807.1	63	2.67763e-22	PREDICTED: Phoenix dactylifera transcription factor MYC4-like (LOC103699800), mRNA
c133979_g1	392	basic helix-loop-helix (bHLH) family protein	bHLH	AT1G49770.1	41.84	98	45	5	286	2	13	101	3e-10	57.4	674858612	CDY69996.1	145	1.3393e-09	BnaCnng66260D [Brassica napus]	--	--	--	--	--
c134116_g1	2498	basic helix-loop-helix (bHLH) family protein	bHLH	AT3G21330.1	64.71	136	37	4	1115	729	236	367	2e-34	137	695017662	XP_009395775.1	576	1.62209e-63	PREDICTED: transcription factor bHLH87-like [Musa acuminata subsp. malaccensis]>gi|695017664|ref|XP_009395776.1| PREDICTED: transcription factor bHLH87-like [Musa acuminata subsp. malaccensis]>gi|695017666|ref|XP_009395777.1| PREDICTED: transcription factor bHLH87-like [Musa acuminata subsp. malaccensis]	590619804	XM_007024321.1	132	3.81381e-60	Theobroma cacao Basic helix-loop-helix DNA-binding superfamily protein, putative isoform 2 (TCM_028961) mRNA, complete cds
c134448_g1	2279	basic helix-loop-helix (bHLH) family protein	bHLH	AT2G42280.1	32.62	328	145	13	570	1463	15	296	1e-40	95.9	672195478	XP_008776552.1	860	2.60922e-109	PREDICTED: transcription factor bHLH130-like [Phoenix dactylifera]	242382458	FP097245.1	37	2.24453e-07	Phyllostachys edulis cDNA clone: bphyst027a03, full insert sequence
c134711_g1	438	basic helix-loop-helix (bHLH) family protein	bHLH	AT1G49770.1	38.54	96	37	3	264	1	14	95	3e-09	54.7	697107489	XP_009607579.1	182	1.85003e-14	PREDICTED: transcription factor bHLH95-like isoform X2 [Nicotiana tomentosiformis]	--	--	--	--	--
c134804_g2	1224	basic helix-loop-helix (bHLH) family protein	bHLH	AT4G37850.2	44.44	243	129	3	440	1165	87	324	2e-52	181	672133547	XP_008790398.1	944	1.99353e-122	PREDICTED: transcription factor bHLH18-like [Phoenix dactylifera]>gi|672133549|ref|XP_008790399.1| PREDICTED: transcription factor bHLH18-like [Phoenix dactylifera]>gi|672133551|ref|XP_008790400.1| PREDICTED: transcription factor bHLH18-like [Phoenix dactylifera]>gi|672133553|ref|XP_008790401.1| PREDICTED: transcription factor bHLH18-like [Phoenix dactylifera]>gi|672133555|ref|XP_008790402.1| PRE…	695079369	XM_009388828.1	103	2.4356e-44	PREDICTED: Musa acuminata subsp. malaccensis transcription factor bHLH18-like (LOC103974078), transcript variant X2, mRNA
c135128_g1	703	basic helix-loop-helix (bHLH) family protein	bHLH	AT1G68920.3	34.93	209	114	4	590	3	109	308	8e-19	85.9	672130853	XP_008788970.1	532	1.0377e-61	PREDICTED: transcription factor bHLH49-like [Phoenix dactylifera]	--	--	--	--	--
c136319_g1	1238	basic helix-loop-helix (bHLH) family protein	bHLH	AT2G40200.1	39.51	162	92	3	865	386	67	224	1e-29	117	672169916	XP_008805006.1	483	4.85446e-55	PREDICTED: transcription factor bHLH51-like [Phoenix dactylifera]	--	--	--	--	--
c136799_g1	1211	UNE12 (unfertilized embryo sac 12); DNA binding / transcription factor	bHLH	AT4G02590.3	68.64	169	40	3	937	470	59	227	3e-52	178	695061018	XP_009418926.1	616	3.80919e-74	PREDICTED: transcription factor UNE12-like isoform X3 [Musa acuminata subsp. malaccensis]	297825370	XM_002880522.1	66	8.91297e-24	Arabidopsis lyrata subsp. lyrata basic helix-loop-helix family protein, mRNA
c137497_g1	1212	ILR3 (IAA-LEUCINE RESISTANT3); DNA binding / transcription factor	bHLH	AT5G54680.1	59	239	87	6	198	896	1	234	1e-71	228	672139881	XP_008793739.1	852	2.18972e-110	PREDICTED: transcription factor ILR3 [Phoenix dactylifera]	672139880	XM_008795517.1	231	1.68809e-115	PREDICTED: Phoenix dactylifera transcription factor ILR3 (LOC103709966), mRNA
c137570_g1	1702	basic helix-loop-helix (bHLH) family protein	bHLH	AT4G01460.2	49.12	171	70	2	1174	1665	144	304	2e-36	139	672154242	XP_008797639.1	527	5.22697e-58	PREDICTED: transcription factor bHLH57 [Phoenix dactylifera]	--	--	--	--	--
c137615_g1	331	transcription factor	bHLH	AT1G10585.2	37.21	86	53	1	267	13	21	106	6e-12	59.7	672128912	XP_008787951.1	306	1.77559e-33	PREDICTED: uncharacterized protein LOC103705848 [Phoenix dactylifera]	695025614	XM_009401791.1	47	8.23489e-14	PREDICTED: Musa acuminata subsp. malaccensis uncharacterized LOC103984307 (LOC103984307), mRNA
c137683_g1	2442	PAP3/PIF3/POC1 (PHYTOCHROME INTERACTING FACTOR 3); DNA binding / protein binding / transcription factor/ transcription regulator	bHLH	AT1G09530.6	34.85	528	234	21	179	1684	1	444	1e-49	184	672161033	XP_008800314.1	1226	7.45771e-155	PREDICTED: transcription factor PIF3-like isoform X2 [Phoenix dactylifera]	--	--	--	--	--
c137920_g1	501	basic helix-loop-helix (bHLH) family protein	bHLH	AT1G49770.1	38.38	185	82	5	499	35	94	276	7e-26	102	672116945	XP_008781647.1	434	4.00052e-50	PREDICTED: transcription factor bHLH95 [Phoenix dactylifera]	--	--	--	--	--
c139061_g1	939	HEC3 (HECATE 3); DNA binding / transcription factor	bHLH	AT5G09750.1	90.11	91	9	0	564	292	94	184	2e-35	130	672167460	XP_008803692.1	490	1.27962e-57	PREDICTED: transcription factor HEC3-like [Phoenix dactylifera]	571471621	XM_003532832.2	113	5.11374e-50	PREDICTED: Glycine max transcription factor HEC3-like (LOC100777351), mRNA
c139433_g1	702	ICE1 (INDUCER OF CBF EXPRESSION 1); DNA binding / transcription factor	bHLH	AT3G26744.6	84.31	153	22	1	459	1	304	454	8e-65	212	695032480	XP_009403789.1	606	3.94858e-72	PREDICTED: transcription factor ICE1-like [Musa acuminata subsp. malaccensis]	672134778	XM_008792819.1	248	3.39453e-125	PREDICTED: Phoenix dactylifera transcription factor ICE1-like (LOC103708058), mRNA
c139433_g4	954	basic helix-loop-helix (bHLH) family protein / F-box family protein	bHLH	AT1G12860.1	74.42	43	11	0	953	825	404	446	9e-14	72.4	475567554	EMT15292.1	220	3.78182e-18	Transcription factor ICE1 [Aegilops tauschii]	672134113	XM_008792479.1	85	1.90982e-34	PREDICTED: Phoenix dactylifera transcription factor ICE1-like (LOC103707816), transcript variant X1, mRNA
c139521_g1	1497	basic helix-loop-helix (bHLH) family protein	bHLH	AT2G24260.2	72.94	170	36	3	883	404	43	212	2e-52	181	586774201	XP_006857186.1	530	1.52713e-58	hypothetical protein AMTR_s00065p00184910 [Amborella trichopoda]>gi|548861269|gb|ERN18653.1| hypothetical protein AMTR_s00065p00184910 [Amborella trichopoda]	672159757	XM_008801423.1	263	3.40677e-133	PREDICTED: Phoenix dactylifera transcription factor bHLH66 (LOC103714236), mRNA
c139765_g1	723	ILR3 (IAA-LEUCINE RESISTANT3); DNA binding / transcription factor	bHLH	AT5G54680.1	68.7	115	30	4	2	337	123	234	1e-35	129	672139881	XP_008793739.1	419	9.15891e-48	PREDICTED: transcription factor ILR3 [Phoenix dactylifera]	--	--	--	--	--
c139765_g2	604	ILR3 (IAA-LEUCINE RESISTANT3); DNA binding / transcription factor	bHLH	AT5G54680.1	50.83	120	56	1	244	603	5	121	7e-29	110	672161364	XP_008800495.1	384	3.71308e-43	PREDICTED: transcription factor ILR3-like [Phoenix dactylifera]	--	--	--	--	--
c140124_g1	1497	basic helix-loop-helix (bHLH) family protein	bHLH	AT3G19860.3	51.05	237	105	6	1150	455	28	258	2e-59	202	672129698	XP_008788362.1	860	1.66762e-108	PREDICTED: transcription factor bHLH121 isoform X1 [Phoenix dactylifera]	672129699	XM_008790142.1	221	7.58603e-110	PREDICTED: Phoenix dactylifera transcription factor bHLH121 (LOC103706136), transcript variant X2, mRNA
c140748_g2	969	BHLH093 (BETA HLH PROTEIN 93); DNA binding / transcription factor	bHLH	AT5G65640.1	64.11	209	69	3	309	917	142	350	1e-79	250	672172150	XP_008806159.1	877	3.2453e-114	PREDICTED: transcription factor bHLH93-like [Phoenix dactylifera]	672172149	XM_008807937.1	240	1.33043e-120	PREDICTED: Phoenix dactylifera transcription factor bHLH93-like (LOC103718924), mRNA
c142020_g1	593	basic helix-loop-helix (bHLH) family protein	bHLH	AT4G00870.1	37.37	198	104	3	553	2	101	292	4e-29	113	695000577	XP_009412473.1	523	2.54678e-61	PREDICTED: transcription factor MYC3-like [Musa acuminata subsp. malaccensis]	694996279	XM_009394903.1	83	1.50432e-33	PREDICTED: Musa acuminata subsp. malaccensis transcription factor MYC3-like (LOC103978932), mRNA
c142020_g2	520	basic helix-loop-helix (bHLH) family protein	bHLH	AT4G00870.1	41.1	73	43	0	91	309	339	411	2e-10	58.9	695000577	XP_009412473.1	241	7.64264e-22	PREDICTED: transcription factor MYC3-like [Musa acuminata subsp. malaccensis]	--	--	--	--	--
c142201_g1	953	basic helix-loop-helix (bHLH) family protein	bHLH	AT2G41130.1	48.91	184	83	4	146	688	48	223	5e-30	117	672126788	XP_008786854.1	471	1.68544e-54	PREDICTED: transcription factor bHLH106-like [Phoenix dactylifera]	--	--	--	--	--
c142276_g1	1010	HEC2 (HECATE 2); DNA binding / transcription factor	bHLH	AT3G50330.1	59.69	191	56	5	241	750	7	197	3e-43	152	672202086	XP_008778297.1	505	2.82181e-59	PREDICTED: transcription factor HEC2-like [Phoenix dactylifera]	695069675	XM_009383553.1	185	5.21147e-90	PREDICTED: Musa acuminata subsp. malaccensis transcription factor HEC2-like (LOC103969917), mRNA
c142644_g1	1667	TT8 (TRANSPARENT TESTA 8); DNA binding / transcription factor	bHLH	AT4G09820.1	36.7	327	116	10	1340	387	268	512	2e-44	166	672134679	XP_008790988.1	1100	3.64541e-139	PREDICTED: basic helix-loop-helix protein A isoform X2 [Phoenix dactylifera]	672134678	XM_008792766.1	94	3.36278e-39	PREDICTED: Phoenix dactylifera basic helix-loop-helix protein A (LOC103708013), transcript variant X2, mRNA
c142896_g1	2311	basic helix-loop-helix (bHLH) family protein	bHLH	AT3G07340.1	38.46	442	178	10	646	1899	85	456	4e-74	251	672178986	XP_008809649.1	1338	1.43852e-173	PREDICTED: transcription factor bHLH78-like isoform X1 [Phoenix dactylifera]	695003549	XM_009387726.1	149	1.24974e-69	PREDICTED: Musa acuminata subsp. malaccensis transcription factor bHLH62-like (LOC103973224), mRNA
c143055_g1	1615	basic helix-loop-helix (bHLH) family protein	bHLH	AT1G61660.3	38.16	435	192	19	13	1233	1	386	1e-51	184	672132502	XP_008789835.1	1140	1.81288e-148	PREDICTED: transcription factor bHLH123-like [Phoenix dactylifera]	672132501	XM_008791613.1	203	8.31513e-100	PREDICTED: Phoenix dactylifera transcription factor bHLH123-like (LOC103707209), mRNA
c143117_g1	2217	basic helix-loop-helix (bHLH) family protein	bHLH	AT5G58010.1	61.8	178	57	4	938	438	74	251	4e-55	193	672150809	XP_008797366.1	1400	0	PREDICTED: transcription factor bHLH10-like [Phoenix dactylifera]>gi|672150811|ref|XP_008797367.1| PREDICTED: transcription factor bHLH10-like [Phoenix dactylifera]>gi|672150813|ref|XP_008797368.1| PREDICTED: transcription factor bHLH10-like [Phoenix dactylifera]>gi|672150815|ref|XP_008797369.1| PREDICTED: transcription factor bHLH10-like [Phoenix dactylifera]	242380284	FP096457.1	127	2.03345e-57	Phyllostachys edulis cDNA clone: bphyem207p22, full insert sequence
c143436_g1	1518	basic helix-loop-helix (bHLH) family protein	bHLH	AT4G00870.1	32.1	377	217	10	124	1197	35	391	5e-51	182	672208061	XP_008780029.1	825	5.08574e-102	PREDICTED: transcription factor MYC4-like [Phoenix dactylifera]	--	--	--	--	--
c143468_g1	1295	basic helix-loop-helix (bHLH) family protein	bHLH	AT5G50915.4	70.71	99	29	0	992	696	114	212	2e-40	148	5923912	AAD56411.1	442	4.37715e-48	bHLH transcription factor GBOF-1 [Tulipa gesneriana]	695065200	XM_009422910.1	110	3.31509e-48	PREDICTED: Musa acuminata subsp. malaccensis transcription factor bHLH137-like (LOC104000776), mRNA
c143468_g2	746	basic helix-loop-helix (bHLH) family protein	bHLH	AT5G50915.2	40.31	129	55	6	745	371	176	286	2e-15	74.7	672134123	XP_008790706.1	281	5.06731e-27	PREDICTED: transcription factor bHLH137-like [Phoenix dactylifera]	514798166	XM_004973971.1	52	3.26801e-16	PREDICTED: Setaria italica transcription factor bHLH137-like (LOC101772880), transcript variant X2, mRNA
c143734_g2	2044	basic helix-loop-helix (bHLH) family protein	bHLH	AT1G68920.3	40.53	486	204	16	238	1515	1	461	4e-84	277	672130853	XP_008788970.1	1093	1.25418e-138	PREDICTED: transcription factor bHLH49-like [Phoenix dactylifera]	672173762	XM_008808796.1	179	2.32123e-86	PREDICTED: Phoenix dactylifera transcription factor bHLH49-like (LOC103719513), transcript variant X4, mRNA
c143734_g3	1149	basic helix-loop-helix (bHLH) family protein	bHLH	AT4G34530.1	48.58	212	93	3	289	888	123	330	8e-55	187	629089111	KCW55364.1	649	1.32743e-77	hypothetical protein EUGRSUZ_I01279 [Eucalyptus grandis]	573920319	XM_006647700.1	120	8.09257e-54	PREDICTED: Oryza brachyantha transcription factor bHLH63-like (LOC102711227), mRNA
c144067_g2	1216	basic helix-loop-helix (bHLH) family protein	bHLH	AT3G47640.3	41.23	211	92	4	230	766	25	235	1e-36	136	672115384	XP_008780656.1	623	2.88594e-75	PREDICTED: transcription factor bHLH47-like [Phoenix dactylifera]	--	--	--	--	--
c144272_g1	2629	basic helix-loop-helix (bHLH) family protein	bHLH	AT5G01310.1	55.11	744	276	8	2373	148	18	705	0	818	672131169	XP_008789140.1	2598	0	PREDICTED: transcription factor bHLH140 isoform X2 [Phoenix dactylifera]	672131168	XM_008790918.1	293	1.27191e-149	PREDICTED: Phoenix dactylifera transcription factor bHLH140 (LOC103706712), transcript variant X2, mRNA
c144280_g2	427	basic helix-loop-helix (bHLH) family protein	bHLH	AT5G50915.4	63.95	86	7	1	169	426	127	188	3e-28	107	643706423	KDP22555.1	313	1.42874e-32	hypothetical protein JCGZ_26386 [Jatropha curcas]	32964840	AC084818.3	81	1.36912e-32	Oryza sativa Japonica Group chromosome 5 clone P0668H12, complete sequence
c144280_g3	1631	basic helix-loop-helix (bHLH) family protein	bHLH	AT5G50915.2	46.8	203	70	8	496	1080	113	285	3e-45	163	672134812	XP_008791059.1	638	3.08895e-75	PREDICTED: transcription factor bHLH79-like [Phoenix dactylifera]	323388920	HQ858853.1	156	1.12564e-73	Oryza sativa Japonica Group isolate UT1616 bHLH transcription factor mRNA, partial cds
c144461_g1	2114	PIL5 (PHYTOCHROME INTERACTING FACTOR 3-LIKE 5); transcription factor	bHLH	AT2G20180.6	34.63	410	195	14	1822	674	1	364	1e-36	144	672195637	XP_008776593.1	1004	4.19393e-125	PREDICTED: transcription factor PIF4-like isoform X2 [Phoenix dactylifera]	672195636	XM_008778371.1	155	5.27375e-73	PREDICTED: Phoenix dactylifera transcription factor PIF4-like (LOC103696683), transcript variant X2, mRNA
c144619_g1	1786	basic helix-loop-helix (bHLH) family protein	bHLH	AT5G56960.1	40.33	181	99	4	918	394	284	461	1e-27	116	672118731	XP_008782582.1	602	2.62621e-67	PREDICTED: putative transcription factor bHLH041 [Phoenix dactylifera]	--	--	--	--	--
c144821_g1	1737	BIM2 (BES1-INTERACTING MYC-LIKE PROTEIN 2); DNA binding / transcription factor	bHLH	AT1G69010.1	44.84	281	112	5	1413	601	40	287	1e-51	182	695045033	XP_009410295.1	834	7.79611e-104	PREDICTED: transcription factor BIM2-like isoform X1 [Musa acuminata subsp. malaccensis]	242389408	FP095471.1	105	2.69198e-45	Phyllostachys edulis cDNA clone: bphyem213f18, full insert sequence
c145117_g2	1120	basic helix-loop-helix (bHLH) family protein	bHLH	AT3G23210.2	56.8	169	70	2	405	905	124	291	6e-49	170	672113939	XP_008813314.1	677	1.57222e-84	PREDICTED: transcription factor ILR3-like isoform X2 [Phoenix dactylifera]	--	--	--	--	--
c145858_g1	1508	SPT (SPATULA); DNA binding / transcription factor	bHLH	AT4G36930.1	50.82	183	59	6	1117	581	196	351	1e-39	149	672140175	XP_008793892.1	679	2.19131e-81	PREDICTED: uncharacterized protein LOC103710074 isoform X7 [Phoenix dactylifera]	--	--	--	--	--
c145952_g1	1493	BIM2 (BES1-INTERACTING MYC-LIKE PROTEIN 2); DNA binding / transcription factor	bHLH	AT1G69010.1	48.31	267	102	11	1118	333	36	271	5e-50	176	672119598	XP_008783041.1	870	2.71478e-110	PREDICTED: transcription factor BIM2-like isoform X1 [Phoenix dactylifera]	695045034	XM_009412021.1	118	1.36839e-52	PREDICTED: Musa acuminata subsp. malaccensis transcription factor BIM2-like (LOC103992358), transcript variant X2, mRNA
c146017_g1	2188	basic helix-loop-helix (bHLH) family protein	bHLH	AT4G37850.2	53.16	190	88	1	1231	1800	136	324	9e-55	193	672133547	XP_008790398.1	865	1.68548e-106	PREDICTED: transcription factor bHLH18-like [Phoenix dactylifera]>gi|672133549|ref|XP_008790399.1| PREDICTED: transcription factor bHLH18-like [Phoenix dactylifera]>gi|672133551|ref|XP_008790400.1| PREDICTED: transcription factor bHLH18-like [Phoenix dactylifera]>gi|672133553|ref|XP_008790401.1| PREDICTED: transcription factor bHLH18-like [Phoenix dactylifera]>gi|672133555|ref|XP_008790402.1| PRE…	302812638	XM_002987960.1	62	2.72724e-21	Selaginella moellendorffii hypothetical protein, mRNA
c146591_g1	1076	BHLH038/ORG2 (OBP3-RESPONSIVE GENE 2); DNA binding / transcription factor	bHLH	AT3G56970.1	43.67	158	82	2	412	870	72	227	1e-31	122	695052240	XP_009414172.1	463	9.52672e-53	PREDICTED: transcription factor bHLH101-like [Musa acuminata subsp. malaccensis]	--	--	--	--	--
c146591_g2	727	BHLH038/ORG2 (OBP3-RESPONSIVE GENE 2); DNA binding / transcription factor	bHLH	AT3G56970.1	40.55	217	103	8	116	715	1	208	1e-33	124	695052240	XP_009414172.1	413	8.20165e-47	PREDICTED: transcription factor bHLH101-like [Musa acuminata subsp. malaccensis]	--	--	--	--	--
c146796_g1	2116	ATMYC2 (JASMONATE INSENSITIVE 1); DNA binding / transcription factor	bHLH	AT1G32640.1	39.23	627	274	20	150	1751	10	622	4e-99	322	672125818	XP_008786336.1	1004	3.73327e-123	PREDICTED: transcription factor MYC2-like [Phoenix dactylifera]	695048672	XM_009413976.1	112	4.22771e-49	PREDICTED: Musa acuminata subsp. malaccensis transcription factor bHLH13-like (LOC103993786), transcript variant X3, mRNA
c148699_g1	2889	DNA binding / transcription factor	bHLH	AT1G10120.2	58.89	180	56	4	1151	612	190	351	1e-55	199	672124669	XP_008785728.1	903	1.28577e-109	PREDICTED: transcription factor bHLH74-like isoform X1 [Phoenix dactylifera]	672124670	XM_008787507.1	180	9.16844e-87	PREDICTED: Phoenix dactylifera transcription factor bHLH74-like (LOC103704278), transcript variant X2, mRNA
c148755_g1	1289	ILR3 (IAA-LEUCINE RESISTANT3); DNA binding / transcription factor	bHLH	AT5G54680.1	42.57	148	74	2	485	907	90	233	1e-25	89.4	672166426	XP_008803141.1	298	4.6943e-47	PREDICTED: transcription factor bHLH115-like [Phoenix dactylifera]	123709377	AM475239.1	42	2.08649e-10	Vitis vinifera, whole genome shotgun sequence, contig VV78X112751.14, clone ENTAV 115
c148839_g1	1813	basic helix-loop-helix (bHLH) family protein (bHLH096)	bHLH	AT1G72210.1	49.59	246	68	4	364	1062	116	318	2e-59	204	672196946	XP_008776945.1	777	5.36032e-95	PREDICTED: transcription factor bHLH94-like [Phoenix dactylifera]	695031151	XM_009404803.1	199	1.56578e-97	PREDICTED: Musa acuminata subsp. malaccensis transcription factor bHLH94-like (LOC103986713), mRNA
c149060_g1	1471	ICE1 (INDUCER OF CBF EXPRESSION 1); DNA binding / transcription factor	bHLH	AT3G26744.4	55	280	105	5	296	1075	212	490	5e-80	261	296082280	CBI21285.3	710	1.62382e-86	unnamed protein product [Vitis vinifera]	695071833	XM_009384733.1	153	4.71209e-72	PREDICTED: Musa acuminata subsp. malaccensis transcription factor ICE1-like (LOC103970804), mRNA
c149104_g1	389	basic helix-loop-helix (bHLH) family protein	bHLH	AT5G46760.1	95.45	22	1	0	322	387	407	428	5e-07	48.1	328687821	AEB35522.1	134	4.51833e-08	MYC2 [Lactuca saligna]>gi|328687823|gb|AEB35523.1| MYC2 [Lactuca saligna]>gi|328687825|gb|AEB35524.1| MYC2 [Lactuca saligna]>gi|328687827|gb|AEB35525.1| MYC2 [Lactuca saligna]>gi|328687829|gb|AEB35526.1| MYC2 [Lactuca saligna]>gi|328687831|gb|AEB35527.1| MYC2 [Lactuca saligna]>gi|328687833|gb|AEB35528.1| MYC2 [Lactuca saligna]>gi|328687835|gb|AEB35529.1| MYC2 [Lactuca saligna]>gi|328687837|gb|AEB…	357136097	XM_003569595.1	66	2.69681e-24	PREDICTED: Brachypodium distachyon transcription factor bHLH13-like (LOC100837261), mRNA
c149104_g2	722	ATMYC2 (JASMONATE INSENSITIVE 1); DNA binding / transcription factor	bHLH	AT1G32640.1	40.41	146	79	2	718	302	468	612	1e-24	103	672208061	XP_008780029.1	384	8.98712e-41	PREDICTED: transcription factor MYC4-like [Phoenix dactylifera]	672179790	XM_008811847.1	110	1.80871e-48	PREDICTED: Phoenix dactylifera transcription factor MYC4-like (LOC103721582), mRNA
c149104_g3	2051	basic helix-loop-helix (bHLH) family protein	bHLH	AT1G01260.3	39.42	548	205	14	1730	408	47	574	4e-97	315	672112541	XP_008806486.1	915	4.89568e-111	PREDICTED: transcription factor bHLH13-like [Phoenix dactylifera]	672133108	XM_008791937.1	137	5.18681e-63	PREDICTED: Phoenix dactylifera transcription factor bHLH13-like (LOC103707447), mRNA
c149104_g4	693	basic helix-loop-helix (bHLH) family protein	bHLH	AT4G00870.1	45.86	133	61	3	693	325	254	385	4e-25	103	672179791	XP_008810069.1	304	7.15051e-30	PREDICTED: transcription factor MYC4-like [Phoenix dactylifera]	672179790	XM_008811847.1	86	3.80358e-35	PREDICTED: Phoenix dactylifera transcription factor MYC4-like (LOC103721582), mRNA
c149104_g6	3388	basic helix-loop-helix (bHLH) family protein	bHLH	AT2G46510.1	45.03	513	202	15	1719	3032	40	547	3e-119	384	604321683	EYU32259.1	1084	1.05046e-132	hypothetical protein MIMGU_mgv1a021930mg [Erythranthe guttata]	672133108	XM_008791937.1	182	8.32143e-88	PREDICTED: Phoenix dactylifera transcription factor bHLH13-like (LOC103707447), mRNA
c149104_g7	546	basic helix-loop-helix (bHLH) family protein	bHLH	AT1G01260.3	40.58	69	35	2	350	544	8	74	6e-08	52.4	695048669	XP_009412249.1	198	1.09971e-15	PREDICTED: transcription factor bHLH13-like [Musa acuminata subsp. malaccensis]>gi|695048671|ref|XP_009412250.1| PREDICTED: transcription factor bHLH13-like [Musa acuminata subsp. malaccensis]>gi|695048673|ref|XP_009412251.1| PREDICTED: transcription factor bHLH13-like [Musa acuminata subsp. malaccensis]	--	--	--	--	--
c149229_g2	1147	basic helix-loop-helix (bHLH) family protein	bHLH	AT2G42300.4	51.59	252	89	8	965	300	21	269	8e-62	203	672119320	XP_008782895.1	781	8.82527e-98	PREDICTED: transcription factor bHLH48-like [Phoenix dactylifera]	470137110	XM_004304269.1	109	1.05238e-47	PREDICTED: Fragaria vesca subsp. vesca transcription factor bHLH48-like (LOC101298628), mRNA
c151931_g1	2525	ATMYC2 (JASMONATE INSENSITIVE 1); DNA binding / transcription factor	bHLH	AT1G32640.1	46.74	659	290	16	207	2132	9	623	1e-139	432	672144716	XP_008796257.1	1763	0	PREDICTED: transcription factor MYC4 [Phoenix dactylifera]	672125817	XM_008788114.1	275	1.23832e-139	PREDICTED: Phoenix dactylifera transcription factor MYC2-like (LOC103704709), mRNA
c152266_g1	2072	BEE3 (BR ENHANCED EXPRESSION 3); DNA binding / transcription factor	bHLH	AT1G73830.2	67.44	86	28	0	796	539	160	245	8e-33	129	672173956	XP_008807118.1	349	1.55312e-34	PREDICTED: transcription factor bHLH75-like [Phoenix dactylifera]	695027983	XM_009403078.1	69	3.3143e-25	PREDICTED: Musa acuminata subsp. malaccensis transcription factor BEE 1-like (LOC103985401), transcript variant X2, mRNA
c152411_g1	2447	PIL5 (PHYTOCHROME INTERACTING FACTOR 3-LIKE 5); transcription factor	bHLH	AT2G20180.7	80.25	81	16	0	1361	1603	216	296	1e-27	117	672183114	XP_008811826.1	1114	2.01804e-139	PREDICTED: transcription factor PIF4-like isoform X4 [Phoenix dactylifera]>gi|672183116|ref|XP_008811827.1| PREDICTED: transcription factor PIF4-like isoform X4 [Phoenix dactylifera]>gi|672183118|ref|XP_008811828.1| PREDICTED: transcription factor PIF4-like isoform X4 [Phoenix dactylifera]>gi|672183120|ref|XP_008811829.1| PREDICTED: transcription factor PIF4-like isoform X4 [Phoenix dactylifera]	672195636	XM_008778371.1	245	5.70056e-123	PREDICTED: Phoenix dactylifera transcription factor PIF4-like (LOC103696683), transcript variant X2, mRNA
c152505_g1	2378	basic helix-loop-helix (bHLH) family protein	bHLH	AT1G68920.3	37.32	493	269	14	338	1792	1	461	3e-79	266	672130853	XP_008788970.1	1335	2.12039e-173	PREDICTED: transcription factor bHLH49-like [Phoenix dactylifera]	672153559	XM_008799363.1	192	1.60639e-93	PREDICTED: Phoenix dactylifera transcription factor bHLH49-like (LOC103712747), transcript variant X1, mRNA
c152646_g1	1624	PIL5 (PHYTOCHROME INTERACTING FACTOR 3-LIKE 5); transcription factor	bHLH	AT2G20180.8	68.67	83	26	0	984	736	256	338	1e-29	120	672132004	XP_008789575.1	532	4.47708e-59	PREDICTED: transcription factor APG-like [Phoenix dactylifera]	694998857	XM_009407973.1	135	5.28844e-62	PREDICTED: Musa acuminata subsp. malaccensis transcription factor PIF1-like (LOC103989179), mRNA
c153065_g1	1180	basic helix-loop-helix (bHLH) family protein	bHLH	AT1G49770.1	37.03	316	133	12	120	932	13	307	1e-38	143	695057517	XP_009417036.1	663	3.41519e-82	PREDICTED: transcription factor bHLH95 [Musa acuminata subsp. malaccensis]	--	--	--	--	--
c153421_g3	511	basic helix-loop-helix (bHLH) family protein	bHLH	AT4G20970.1	35.03	157	81	4	420	1	14	166	1e-19	83.6	672128912	XP_008787951.1	459	1.80643e-55	PREDICTED: uncharacterized protein LOC103705848 [Phoenix dactylifera]	672128911	XM_008789729.1	55	4.7173e-18	PREDICTED: Phoenix dactylifera uncharacterized LOC103705848 (LOC103705848), mRNA
c153787_g1	693	basic helix-loop-helix (bHLH) family protein	bHLH	AT5G57150.5	60.98	41	16	0	189	67	43	83	2e-06	48.5	672182383	XP_008811438.1	143	9.00053e-09	PREDICTED: transcription factor bHLH35 [Phoenix dactylifera]	--	--	--	--	--
c153787_g2	740	basic helix-loop-helix (bHLH) family protein	bHLH	AT5G57150.1	48.94	94	48	0	670	389	148	241	2e-25	102	695044046	XP_009409750.1	385	2.16677e-42	PREDICTED: transcription factor bHLH35 [Musa acuminata subsp. malaccensis]	--	--	--	--	--
c154277_g1	2763	basic helix-loop-helix (bHLH) family protein	bHLH	AT5G43650.1	32.88	222	133	6	1804	2427	16	235	1e-15	79.3	672200380	XP_008777863.1	500	1.40568e-54	PREDICTED: transcription factor bHLH92-like [Phoenix dactylifera]	--	--	--	--	--
c154470_g2	1338	DNA binding / transcription factor	bHLH	AT4G05170.3	75.61	41	10	0	682	560	58	98	8e-11	62	695080987	XP_009387985.1	257	6.94318e-23	PREDICTED: replication protein A 32 kDa subunit B-like [Musa acuminata subsp. malaccensis]	672181711	XM_008812860.1	69	2.12243e-25	PREDICTED: Phoenix dactylifera transcription factor bHLH110 (LOC103722337), mRNA
c157550_g1	401	basic helix-loop-helix (bHLH) family protein	bHLH	AT4G17880.1	26.19	168	73	3	32	388	67	232	2e-17	79.3	695064505	XP_009420803.1	390	1.47543e-43	PREDICTED: transcription factor MYC3-like [Musa acuminata subsp. malaccensis]	695059904	XM_009420052.1	51	6.07717e-16	PREDICTED: Musa acuminata subsp. malaccensis transcription factor MYC4-like (LOC103998558), mRNA
c168333_g1	205	basic helix-loop-helix (bHLH) family protein	bHLH	AT3G07340.1	89.71	68	7	0	1	204	272	339	2e-37	131	502155901	XP_004510232.1	348	3.68239e-38	PREDICTED: transcription factor bHLH78-like isoform X2 [Cicer arietinum]	571444878	XM_006576574.1	205	7.04572e-102	PREDICTED: Glycine max transcription factor bHLH62-like (LOC100776143), mRNA
c17202_g1	315	basic helix-loop-helix (bHLH) family protein (bHLH096)	bHLH	AT1G72210.1	56.92	65	28	0	9	203	251	315	6e-19	80.5	672171684	XP_008805918.1	240	9.28842e-24	PREDICTED: transcription factor bHLH94-like [Phoenix dactylifera]	--	--	--	--	--
c18973_g1	222	BHLH038/ORG2 (OBP3-RESPONSIVE GENE 2); DNA binding / transcription factor	bHLH	AT3G56970.1	68	50	16	0	3	152	93	142	4e-16	70.9	356504732	XP_003521149.1	379	1.99785e-44	PREDICTED: transcription factor ORG3-like [Glycine max]	571445404	XM_003521101.2	222	2.744e-111	PREDICTED: Glycine max transcription factor ORG3-like (LOC100790212), mRNA
c190724_g1	712	basic helix-loop-helix (bHLH) family protein	bHLH	AT1G06170.2	51.93	181	84	2	59	592	223	403	2e-43	154	695001674	XP_009417499.1	513	6.96896e-60	PREDICTED: transcription factor TIP2-like [Musa acuminata subsp. malaccensis]	--	--	--	--	--
c216006_g1	380	basic helix-loop-helix (bHLH) family protein	bHLH	AT2G34820.1	80.77	26	5	0	79	2	186	211	2e-07	48.9	672112484	XP_008806162.1	248	4.86438e-24	PREDICTED: transcription factor bHLH52-like [Phoenix dactylifera]	--	--	--	--	--
c220819_g1	219	basic helix-loop-helix (bHLH) family protein	bHLH	AT1G30670.1	44.07	59	33	0	13	189	202	260	8e-09	51.2	672112484	XP_008806162.1	204	1.24098e-18	PREDICTED: transcription factor bHLH52-like [Phoenix dactylifera]	--	--	--	--	--
c223146_g1	246	BIM2 (BES1-INTERACTING MYC-LIKE PROTEIN 2); DNA binding / transcription factor	bHLH	AT1G69010.1	38.33	60	37	0	38	217	45	104	4e-08	49.7	302767186	XP_002967013.1	147	3.27196e-10	hypothetical protein SELMODRAFT_87033 [Selaginella moellendorffii]>gi|300165004|gb|EFJ31612.1| hypothetical protein SELMODRAFT_87033 [Selaginella moellendorffii]	302922397	XM_003053411.1	225	6.64284e-113	Nectria haematococca mpVI 77-13-4 predicted protein, mRNA
c231494_g1	252	ATBHLH029/BHLH029/FIT1/FRU (FE-DEFICIENCY INDUCED TRANSCRIPTION FACTOR 1); DNA binding / transcription factor	bHLH	AT2G28160.1	68.33	60	19	0	66	245	124	183	2e-20	84	695039035	XP_009407041.1	243	7.0184e-24	PREDICTED: transcription factor FER-LIKE IRON DEFICIENCY-INDUCED TRANSCRIPTION FACTOR [Musa acuminata subsp. malaccensis]	--	--	--	--	--
c232077_g1	330	BEE3 (BR ENHANCED EXPRESSION 3); DNA binding / transcription factor	bHLH	AT1G73830.2	84.62	39	6	0	213	329	148	186	3e-18	78.2	672173956	XP_008807118.1	251	7.67858e-25	PREDICTED: transcription factor bHLH75-like [Phoenix dactylifera]	672173955	XM_008808896.1	95	1.70273e-40	PREDICTED: Phoenix dactylifera transcription factor bHLH75-like (LOC103719578), mRNA
c242585_g1	292	basic helix-loop-helix (bHLH) family protein	bHLH	AT4G01460.2	62.3	61	23	0	266	84	115	175	7e-18	77.4	695069891	XP_009381950.1	232	4.15311e-22	PREDICTED: transcription factor bHLH96-like isoform X2 [Musa acuminata subsp. malaccensis]	--	--	--	--	--
c248605_g1	322	BHLH093 (BETA HLH PROTEIN 93); DNA binding / transcription factor	bHLH	AT5G65640.1	66.96	115	30	2	2	322	172	286	6e-39	135	356552989	XP_003544841.1	518	1.56802e-63	PREDICTED: transcription factor bHLH93-like [Glycine max]	571511279	XM_003544793.2	322	1.0732e-166	PREDICTED: Glycine max transcription factor bHLH93-like (LOC100814388), mRNA
c253475_g1	352	HEC3 (HECATE 3); DNA binding / transcription factor	bHLH	AT5G09750.1	80.65	93	18	0	300	22	92	184	3e-41	139	643718239	KDP29528.1	431	1.75324e-51	hypothetical protein JCGZ_19241 [Jatropha curcas]	--	--	--	--	--
c27545_g1	473	MUTE (MUTE); DNA binding / transcription factor	bHLH	AT3G06120.1	64.21	95	34	0	399	115	101	195	3e-38	132	672134648	XP_008790972.1	414	8.78937e-49	PREDICTED: transcription factor MUTE-like [Phoenix dactylifera]	--	--	--	--	--
c45200_g1	309	BEE1 (BR ENHANCED EXPRESSION 1); transcription factor	bHLH	AT1G18400.1	55.88	68	25	1	308	120	181	248	1e-16	73.9	672156214	XP_008797805.1	231	5.88033e-22	PREDICTED: transcription factor bHLH75-like [Phoenix dactylifera]	--	--	--	--	--
c47070_g1	660	basic helix-loop-helix (bHLH) family protein	bHLH	AT1G68810.1	60.34	174	59	3	26	517	189	362	3e-51	173	672118291	XP_008782353.1	609	1.14364e-74	PREDICTED: transcription factor bHLH30-like [Phoenix dactylifera]	514820053	XM_004984660.1	169	2.62081e-81	PREDICTED: Setaria italica transcription factor bHLH30-like (LOC101756222), mRNA
c50847_g1	459	basic helix-loop-helix (bHLH) family protein	bHLH	AT4G20970.1	43.18	88	40	3	455	207	105	187	2e-13	65.9	672128912	XP_008787951.1	288	2.74738e-30	PREDICTED: uncharacterized protein LOC103705848 [Phoenix dactylifera]	--	--	--	--	--
c56453_g1	305	basic helix-loop-helix (bHLH) family protein	bHLH	AT5G46760.1	44.23	52	28	1	164	12	415	466	8e-06	44.3	563582125	AHB62100.1	127	4.50272e-07	phytochrome sensor 2 [Cyanophora paradoxa]	302903775	XM_003048885.1	284	1.34411e-145	Nectria haematococca mpVI 77-13-4 predicted protein, mRNA
c66599_g1	306	basic helix-loop-helix (bHLH) family protein	bHLH	AT1G49770.1	39.53	86	47	3	249	1	175	258	3e-08	50.8	672116945	XP_008781647.1	256	2.82565e-25	PREDICTED: transcription factor bHLH95 [Phoenix dactylifera]	--	--	--	--	--
c82446_g1	554	basic helix-loop-helix (bHLH) family protein	bHLH	AT5G56960.1	36.65	161	91	6	3	467	304	459	2e-17	80.9	672138935	XP_008793239.1	435	3.90848e-50	PREDICTED: putative transcription factor bHLH041 [Phoenix dactylifera]	--	--	--	--	--
c8355_g1	214	AMS (ABORTED MICROSPORES); DNA binding / transcription factor	bHLH	AT2G16910.1	74.63	67	17	0	12	212	312	378	3e-26	101	694996726	XP_009395602.1	308	7.79198e-33	PREDICTED: transcription factor ABORTED MICROSPORES-like [Musa acuminata subsp. malaccensis]	470112827	XM_004292584.1	58	3.86189e-20	PREDICTED: Fragaria vesca subsp. vesca transcription factor ABORTED MICROSPORES-like (LOC101303778), mRNA
c87758_g2	1116	basic helix-loop-helix (bHLH) family protein	bHLH	AT1G22490.1	61.36	44	17	0	561	430	103	146	1e-07	53.9	571486089	XP_006590177.1	478	4.177e-51	PREDICTED: uncharacterized protein LOC102669657 [Glycine max]	--	--	--	--	--
c89167_g1	249	basic helix-loop-helix (bHLH) family protein	bHLH	AT1G68810.1	60.32	63	8	3	94	231	119	181	4e-09	53.1	672179323	XP_008809828.1	151	9.3794e-11	PREDICTED: transcription factor bHLH30-like [Phoenix dactylifera]	573924431	XM_006649717.1	58	4.60456e-20	PREDICTED: Oryza brachyantha transcription factor bHLH30-like (LOC102718811), mRNA
c137092_g1	2471	transcription factor-related	BSD	AT1G55750.6	57.49	407	167	2	1205	2425	191	591	9e-151	459	672132201	XP_008789680.1	1704	0	PREDICTED: probable RNA polymerase II transcription factor B subunit 1-1 isoform X3 [Phoenix dactylifera]	672132200	XM_008791458.1	547	0	PREDICTED: Phoenix dactylifera probable RNA polymerase II transcription factor B subunit 1-1 (LOC103707094), transcript variant X3, mRNA
c141229_g1	951	BSD domain-containing protein	BSD	AT3G24820.1	48.13	160	70	3	737	297	14	173	5e-41	144	672164380	XP_008802065.1	491	4.87447e-58	PREDICTED: uncharacterized protein LOC103716016 [Phoenix dactylifera]	695048160	XM_009413707.1	116	1.1137e-51	PREDICTED: Musa acuminata subsp. malaccensis uncharacterized LOC103993587 (LOC103993587), mRNA
c142366_g1	1597	BSD domain-containing protein	BSD	AT1G26300.1	50.88	228	78	5	1446	850	3	225	6e-61	207	672179040	XP_008809676.1	845	1.06897e-106	PREDICTED: uncharacterized protein LOC103721301 [Phoenix dactylifera]	672179039	XM_008811454.1	270	4.67518e-137	PREDICTED: Phoenix dactylifera uncharacterized LOC103721301 (LOC103721301), mRNA
c148693_g1	2188	BSD domain-containing protein	BSD	AT1G03350.1	45.99	287	94	4	1990	1217	1	255	2e-64	225	695064830	XP_009420984.1	870	1.30531e-105	PREDICTED: BSD domain-containing protein 1-like [Musa acuminata subsp. malaccensis]	672190521	XM_008777050.1	70	9.73977e-26	PREDICTED: Phoenix dactylifera BSD domain-containing protein C22A12.14c (LOC103695672), mRNA
c148945_g1	1872	BSD domain-containing protein	BSD	AT3G49800.1	41	361	168	8	1696	677	1	337	5e-62	215	672183644	XP_008812106.1	938	2.36245e-116	PREDICTED: uncharacterized protein LOC103723077 [Phoenix dactylifera]	672183643	XM_008813884.1	246	1.20713e-123	PREDICTED: Phoenix dactylifera uncharacterized LOC103723077 (LOC103723077), mRNA
c241482_g1	321	BSD domain-containing protein	BSD	AT1G03350.1	28.57	84	57	1	312	70	172	255	5e-06	44.7	357127949	XP_003565639.1	119	4.31769e-06	PREDICTED: uncharacterized protein LOC100827662 [Brachypodium distachyon]	302920548	XM_003053049.1	291	1.82802e-149	Nectria haematococca mpVI 77-13-4 predicted protein, mRNA
c244833_g1	2121	transcription factor-related	BSD	AT3G61420.2	29.6	125	69	6	1579	1232	92	206	9e-08	56.2	590586045	XP_007015597.1	157	6.18675e-09	BSD domain (BTF2-like transcription factors, Synapse-associated proteins and DOS2-like proteins) isoform 6 [Theobroma cacao]>gi|508785960|gb|EOY33216.1| BSD domain (BTF2-like transcription factors, Synapse-associated proteins and DOS2-like proteins) isoform 6 [Theobroma cacao]	517322946	HF679031.1	1576	0	Fusarium fujikuroi IMI 58289 draft genome, chromosome FFUJ_chr09
c69368_g1	2325	BSD domain-containing protein	BSD	AT1G03350.1	32.26	93	62	1	722	997	150	242	6e-10	63.2	414887906	DAA63920.1	168	2.9454e-11	TPA: hypothetical protein ZEAMMB73_339106, partial [Zea mays]	517318535	HF679028.1	1569	0	Fusarium fujikuroi IMI 58289 draft genome, chromosome FFUJ_chr06
c110353_g1	1072	bZIP transcription factor family protein	bZIP	AT3G58120.1	55.59	304	72	7	70	792	15	318	4e-78	247	695037514	XP_009406251.1	792	2.51531e-101	PREDICTED: transcription factor RF2a-like isoform X1 [Musa acuminata subsp. malaccensis]	695037513	XM_009407976.1	242	1.14178e-121	PREDICTED: Musa acuminata subsp. malaccensis transcription factor RF2a-like (LOC103989184), transcript variant X1, mRNA
c114906_g1	402	bZIP transcription factor family protein	bZIP	AT3G58120.2	68.29	41	13	0	276	398	220	260	2e-10	57.4	672138464	XP_008792992.1	172	2.16221e-13	PREDICTED: transcription factor RF2a-like [Phoenix dactylifera]	--	--	--	--	--
c119847_g1	350	AHBP-1B (bZIP transcription factor HBP-1b homolog); DNA binding / transcription factor/ transcription repressor	bZIP	AT5G06950.5	79.31	116	24	0	348	1	212	327	4e-50	165	297720501	NP_001172612.1	501	2.45294e-63	Os01g0808100 [Oryza sativa Japonica Group]>gi|255673797|dbj|BAH91342.1| Os01g0808100 [Oryza sativa Japonica Group]	672129931	XM_008790265.1	128	8.21956e-59	PREDICTED: Phoenix dactylifera transcription factor HBP-1b(c38)-like (LOC103706220), transcript variant X2, mRNA
c119847_g2	511	AHBP-1B (bZIP transcription factor HBP-1b homolog); DNA binding / transcription factor/ transcription repressor	bZIP	AT5G06950.5	80.59	170	33	0	510	1	155	324	8e-88	264	695062433	XP_009419684.1	759	1.00119e-98	PREDICTED: transcription factor HBP-1b(c38)-like isoform X3 [Musa acuminata subsp. malaccensis]	672126729	XM_008788602.1	194	2.53524e-95	PREDICTED: Phoenix dactylifera transcription factor TGA2-like (LOC103705026), transcript variant X2, mRNA
c123034_g1	565	AREB3 (ABA-RESPONSIVE ELEMENT BINDING PROTEIN 3); DNA binding / transcription activator/ transcription factor	bZIP	AT3G56850.1	36.17	188	81	8	6	506	88	257	5e-13	66.6	527191953	EPS62571.1	229	1.41289e-20	hypothetical protein M569_12220, partial [Genlisea aurea]	--	--	--	--	--
c124267_g1	1840	bZIP family transcription factor	bZIP	AT5G06839.3	59.15	426	133	10	344	1513	23	443	7e-163	478	672161664	XP_008800656.1	1659	0	PREDICTED: transcription factor HBP-1b(c38)-like [Phoenix dactylifera]	672161663	XM_008802434.1	494	0	PREDICTED: Phoenix dactylifera transcription factor HBP-1b(c38)-like (LOC103714951), mRNA
c124546_g1	1314	TGA6 (TGA1a-related gene 6); DNA binding / transcription factor	bZIP	AT3G12250.5	78.74	174	37	0	522	1	17	190	7e-82	258	672129932	XP_008788487.1	1132	9.25914e-149	PREDICTED: transcription factor HBP-1b(c38)-like isoform X2 [Phoenix dactylifera]	672129931	XM_008790265.1	389	0	PREDICTED: Phoenix dactylifera transcription factor HBP-1b(c38)-like (LOC103706220), transcript variant X2, mRNA
c126428_g1	556	bZIP transcription factor family protein	bZIP	AT3G58120.1	59.46	37	15	0	353	463	245	281	5e-06	46.6	573921825	XP_006648501.1	132	9.42554e-08	PREDICTED: transcription factor RF2a-like [Oryza brachyantha]	--	--	--	--	--
c127151_g1	706	ABF4 (ABRE BINDING FACTOR 4); DNA binding / transcription activator/ transcription factor	bZIP	AT3G19290.4	57.84	102	38	1	376	666	33	134	3e-28	112	110749701	ABG90380.1	306	4.64028e-30	bZIP transcription factor [Caragana korshinskii]	573948920	XM_006656698.1	60	1.10153e-20	PREDICTED: Oryza brachyantha ABSCISIC ACID-INSENSITIVE 5-like protein 5-like (LOC102714930), mRNA
c127501_g1	571	GBF4 (G-box binding factor 4); transcription factor	bZIP	AT1G03970.1	57.89	76	31	1	2	226	192	267	4e-19	83.6	672140252	XP_008793932.1	263	2.49927e-25	PREDICTED: ABSCISIC ACID-INSENSITIVE 5-like protein 7 [Phoenix dactylifera]	396084203	JQ971972.1	39	4.16293e-09	Eutrema salsugineum abscisic acid responsive elements-binding factor 2 (ABF2) mRNA, complete cds
c127893_g1	500	BZO2H3 (ARABIDOPSIS THALIANA BASIC LEUCINE ZIPPER 63); DNA binding / protein heterodimerization/ transcription factor	bZIP	AT5G28770.1	53.06	98	40	3	2	280	205	301	3e-20	86.3	125588247	EAZ28911.1	277	4.1554e-27	hypothetical protein OsJ_12953 [Oryza sativa Japonica Group]	670368765	XM_008667373.1	41	2.79344e-10	PREDICTED: Zea mays light-inducible protein CPRF2-like (LOC103644180), mRNA
c129536_g1	1052	bZIP transcription factor family protein	bZIP	AT2G35530.1	53.68	231	90	7	2	679	154	372	2e-53	184	672109105	XP_008788493.1	636	2.79191e-76	PREDICTED: transcription factor HBP-1a-like isoform X2 [Phoenix dactylifera]	672167315	XM_008805391.1	192	6.982e-94	PREDICTED: Phoenix dactylifera transcription factor HBP-1a-like (LOC103717121), transcript variant X3, mRNA
c129570_g1	1805	TGA6 (TGA1a-related gene 6); DNA binding / transcription factor	bZIP	AT3G12250.7	66.33	300	94	5	1239	343	1	294	7e-115	350	695058659	XP_009417650.1	1411	0	PREDICTED: transcription factor HBP-1b(c38)-like [Musa acuminata subsp. malaccensis]	695058658	XM_009419375.1	341	1.80056e-176	PREDICTED: Musa acuminata subsp. malaccensis transcription factor HBP-1b(c38)-like (LOC103998011), mRNA
c130926_g1	720	ABF1 (ABSCISIC ACID RESPONSIVE ELEMENT-BINDING FACTOR 1); DNA binding / transcription activator/ transcription factor	bZIP	AT1G49720.2	31.25	176	81	5	517	107	20	194	2e-12	67	672124874	XP_008785838.1	267	3.18963e-25	PREDICTED: ABSCISIC ACID-INSENSITIVE 5-like protein 7 [Phoenix dactylifera]	--	--	--	--	--
c131803_g1	427	ABI5 (ABA INSENSITIVE 5); DNA binding / transcription activator/ transcription factor	bZIP	AT2G36270.3	44.12	102	44	2	26	295	338	438	3e-15	73.2	695048106	XP_009411951.1	190	2.79707e-15	PREDICTED: protein ABSCISIC ACID-INSENSITIVE 5-like [Musa acuminata subsp. malaccensis]>gi|695048108|ref|XP_009411952.1| PREDICTED: protein ABSCISIC ACID-INSENSITIVE 5-like [Musa acuminata subsp. malaccensis]>gi|695048110|ref|XP_009411953.1| PREDICTED: protein ABSCISIC ACID-INSENSITIVE 5-like [Musa acuminata subsp. malaccensis]>gi|695048112|ref|XP_009411954.1| PREDICTED: protein ABSCISIC ACID-INS…	--	--	--	--	--
c131945_g2	214	ABI5 (ABA INSENSITIVE 5); DNA binding / transcription activator/ transcription factor	bZIP	AT2G36270.3	40.85	71	35	1	23	214	309	379	5e-07	46.6	341616892	AEK86263.1	136	1.20126e-09	ABI5-like protein [Pinus taeda]	--	--	--	--	--
c134028_g1	853	HY5 (ELONGATED HYPOCOTYL 5); DNA binding / transcription factor	bZIP	AT5G11260.1	68.67	150	39	2	767	318	25	166	3e-60	192	672108407	XP_008785002.1	600	3.32444e-75	PREDICTED: transcription factor HY5-like isoform X2 [Phoenix dactylifera]	--	--	--	--	--
c134706_g3	1436	TGA6 (TGA1a-related gene 6); DNA binding / transcription factor	bZIP	AT3G12250.5	85.06	174	26	0	525	4	17	190	3e-94	291	672129932	XP_008788487.1	1169	1.0743e-153	PREDICTED: transcription factor HBP-1b(c38)-like isoform X2 [Phoenix dactylifera]	695075461	XM_009386693.1	323	1.4455e-166	PREDICTED: Musa acuminata subsp. malaccensis transcription factor HBP-1b(c38)-like (LOC103972376), mRNA
c134706_g5	831	AHBP-1B (bZIP transcription factor HBP-1b homolog); DNA binding / transcription factor/ transcription repressor	bZIP	AT5G06950.5	78.64	103	22	0	2	310	212	314	1e-29	116	695048567	XP_009412198.1	352	1.72297e-36	PREDICTED: transcription factor HBP-1b(c1)-like [Musa acuminata subsp. malaccensis]	695062432	XM_009421409.1	174	5.54415e-84	PREDICTED: Musa acuminata subsp. malaccensis transcription factor HBP-1b(c38)-like (LOC103999614), transcript variant X3, mRNA
c135087_g1	921	BZO2H3 (ARABIDOPSIS THALIANA BASIC LEUCINE ZIPPER 63); DNA binding / protein heterodimerization/ transcription factor	bZIP	AT5G28770.3	42.86	196	83	4	334	921	50	216	7e-29	113	695064267	XP_009420671.1	551	3.44779e-64	PREDICTED: light-inducible protein CPRF2-like [Musa acuminata subsp. malaccensis]	695021230	XM_009399422.1	122	4.9767e-55	PREDICTED: Musa acuminata subsp. malaccensis light-inducible protein CPRF2-like (LOC103982485), transcript variant X2, mRNA
c135719_g1	779	ATBZIP6 (ARABIDOPSIS THALIANA BASIC LEUCINE-ZIPPER 6); DNA binding / transcription factor	bZIP	AT2G22850.2	55.06	89	40	0	584	318	126	214	3e-14	70.1	672133341	XP_008790285.1	239	4.35365e-22	PREDICTED: G-box-binding factor 2-like [Phoenix dactylifera]	--	--	--	--	--
c136566_g1	533	ABF2 (ABSCISIC ACID RESPONSIVE ELEMENTS-BINDING FACTOR 2)	bZIP	AT1G45249.5	29.84	191	103	7	37	531	135	320	9e-10	57.4	353441066	AEQ94117.1	289	1.0397e-28	putative abscissic acid [Elaeis guineensis]	--	--	--	--	--
c136566_g2	483	ABF3/DPBF5 (ABSCISIC ACID RESPONSIVE ELEMENTS-BINDING FACTOR 3); DNA binding / protein binding / transcription activator/ transcription factor	bZIP	AT4G34000.4	68.82	93	28	1	468	193	362	454	3e-24	99	672149549	XP_008797272.1	302	1.61662e-30	PREDICTED: bZIP transcription factor TRAB1 isoform X1 [Phoenix dactylifera]	670366113	XM_008666300.1	95	2.57989e-40	PREDICTED: Zea mays bZIP transcription factor TRAB1-like (LOC103643147), mRNA
c137063_g1	1245	VIP1 (VIRE2-INTERACTING PROTEIN 1); transcription factor	bZIP	AT1G43700.1	46.25	307	103	8	1163	390	8	301	8e-45	161	115487474	NP_001066224.1	610	1.00006e-72	Os12g0162500 [Oryza sativa Japonica Group]>gi|77553754|gb|ABA96550.1| bZIP transcriptional activator RSG, putative, expressed [Oryza sativa Japonica Group]>gi|113648731|dbj|BAF29243.1| Os12g0162500 [Oryza sativa Japonica Group]>gi|125578592|gb|EAZ19738.1| hypothetical protein OsJ_35315 [Oryza sativa Japonica Group]	566156652	XM_002300889.2	125	1.4604e-56	Populus trichocarpa hypothetical protein (POPTR_0002s07020g) mRNA, complete cds
c137385_g1	1114	bZIP transcription factor family protein	bZIP	AT2G40620.1	53.36	253	86	5	4	693	103	346	3e-43	157	672118866	XP_008782655.1	617	1.62791e-73	PREDICTED: transcription factor RF2b-like isoform X1 [Phoenix dactylifera]	514737113	XM_004958641.1	157	2.1186e-74	PREDICTED: Setaria italica transcription factor RF2b-like (LOC101783447), mRNA
c137515_g1	1165	bZIP transcription factor family protein	bZIP	AT2G35530.1	48.13	268	123	8	1165	362	155	406	3e-42	155	672109105	XP_008788493.1	542	6.30128e-62	PREDICTED: transcription factor HBP-1a-like isoform X2 [Phoenix dactylifera]	566161820	XM_002304322.2	62	1.43317e-21	Populus trichocarpa bZIP transcription factor 3 family protein (POPTR_0003s09630g) mRNA, complete cds
c137812_g1	1828	AREB3 (ABA-RESPONSIVE ELEMENT BINDING PROTEIN 3); DNA binding / transcription activator/ transcription factor	bZIP	AT3G56850.1	52.03	271	104	8	833	1570	23	292	5e-56	194	695078682	XP_009386735.1	644	1.84983e-75	PREDICTED: ABSCISIC ACID-INSENSITIVE 5-like protein 2 [Musa acuminata subsp. malaccensis]	697179524	XM_009600450.1	97	7.94086e-41	PREDICTED: Nicotiana tomentosiformis ABSCISIC ACID-INSENSITIVE 5-like protein 2 (LOC104094499), transcript variant X2, mRNA
c138461_g1	1062	GBF4 (G-box binding factor 4); transcription factor	bZIP	AT1G03970.1	46.76	139	57	3	741	376	113	251	2e-17	81.6	695013266	XP_009393411.1	285	6.47138e-27	PREDICTED: G-box-binding factor 4-like [Musa acuminata subsp. malaccensis]	--	--	--	--	--
c138518_g1	1297	ATBZIP60 (BASIC REGION/LEUCINE ZIPPER MOTIF 60); DNA binding / transcription factor	bZIP	AT1G42990.1	39.02	205	79	9	365	850	41	242	8e-10	60.5	695000410	XP_009411586.1	393	5.70598e-41	PREDICTED: bZIP transcription factor 60 [Musa acuminata subsp. malaccensis]	672191324	XM_008777258.1	115	5.51695e-51	PREDICTED: Phoenix dactylifera bZIP transcription factor 60 (LOC103695833), mRNA
c138582_g1	1775	ABF2 (ABSCISIC ACID RESPONSIVE ELEMENTS-BINDING FACTOR 2)	bZIP	AT1G45249.1	46.37	386	141	11	1616	615	21	392	5e-73	243	672149549	XP_008797272.1	842	1.56941e-103	PREDICTED: bZIP transcription factor TRAB1 isoform X1 [Phoenix dactylifera]	695038259	XM_009408361.1	84	1.29866e-33	PREDICTED: Musa acuminata subsp. malaccensis bZIP transcription factor TRAB1-like (LOC103989498), transcript variant X2, mRNA
c138656_g1	1113	bZIP transcription factor family protein	bZIP	AT1G32150.1	44.78	134	60	2	667	266	243	362	5e-13	70.5	695020347	XP_009397218.1	333	8.9245e-33	PREDICTED: G-box-binding factor 1-like [Musa acuminata subsp. malaccensis]	573917038	XM_006646102.1	38	3.0018e-08	PREDICTED: Oryza brachyantha common plant regulatory factor 1-like (LOC102707925), mRNA
c138713_g1	1320	bZIP transcription factor, putative (bZIP69)	bZIP	AT1G06070.1	50.53	281	116	10	1244	456	43	318	9e-46	166	695064115	XP_009420592.1	703	3.19513e-86	PREDICTED: transcription factor VIP1-like [Musa acuminata subsp. malaccensis]	672116454	XM_008783171.1	196	5.2709e-96	PREDICTED: Phoenix dactylifera transcription factor VIP1 (LOC103701196), mRNA
c138720_g1	1755	GBF3 (G-BOX BINDING FACTOR 3); transcription factor	bZIP	AT2G46270.3	43.29	425	176	12	1651	413	11	382	4e-55	194	672157873	XP_008798658.1	786	2.46916e-95	PREDICTED: common plant regulatory factor 1-like [Phoenix dactylifera]>gi|672157875|ref|XP_008798660.1| PREDICTED: common plant regulatory factor 1-like [Phoenix dactylifera]	--	--	--	--	--
c138724_g1	1398	ATBZIP53 (BASIC REGION/LEUCINE ZIPPER MOTIF 53); DNA binding / protein heterodimerization/ sequence-specific DNA binding / transcription factor	bZIP	AT3G62420.1	52.08	144	67	1	723	298	1	144	1e-42	150	672187637	XP_008813386.1	515	1.83787e-60	PREDICTED: ocs element-binding factor 1-like [Phoenix dactylifera]	695047505	XM_009413360.1	48	1.04762e-13	PREDICTED: Musa acuminata subsp. malaccensis ocs element-binding factor 1-like (LOC103993334), mRNA
c139589_g1	1398	ATBZIP44 (ARABIDOPSIS THALIANA BASIC LEUCINE-ZIPPER 44); DNA binding / protein heterodimerization/ transcription factor	bZIP	AT1G75390.1	53.17	126	52	1	689	333	39	164	3e-35	131	302398643	ADL36616.1	394	7.83149e-43	BZIP domain class transcription factor [Malus domestica]>gi|302398645|gb|ADL36617.1| BZIP domain class transcription factor [Malus domestica]	672123194	XM_008786730.1	113	7.70734e-50	PREDICTED: Phoenix dactylifera uncharacterized LOC103703760 (LOC103703760), mRNA
c139617_g1	1635	bZIP transcription factor, putative (bZIP69)	bZIP	AT1G06070.1	64.92	325	96	5	1155	199	21	333	1e-132	397	672136218	XP_008791799.1	1186	6.17596e-156	PREDICTED: transcription factor RF2a-like [Phoenix dactylifera]	672129404	XM_008789990.1	186	2.37454e-90	PREDICTED: Phoenix dactylifera transcription factor RF2a-like (LOC103706037), mRNA
c140327_g2	449	AREB3 (ABA-RESPONSIVE ELEMENT BINDING PROTEIN 3); DNA binding / transcription activator/ transcription factor	bZIP	AT3G56850.1	35.29	136	56	5	99	425	9	139	1e-10	59.3	672203458	XP_008778650.1	174	2.76282e-13	PREDICTED: ABSCISIC ACID-INSENSITIVE 5-like protein 7 [Phoenix dactylifera]	--	--	--	--	--
c140816_g2	1274	ATBZIP9/BZO2H2 (BASIC LEUCINE ZIPPER O2 HOMOLOG 2); DNA binding / protein heterodimerization/ transcription factor	bZIP	AT5G24800.1	59.62	156	54	3	416	877	75	223	1e-40	149	672117105	XP_008781732.1	630	2.69953e-75	PREDICTED: basic leucine zipper 9 isoform X1 [Phoenix dactylifera]	--	--	--	--	--
c140870_g1	1821	TGA6 (TGA1a-related gene 6); DNA binding / transcription factor	bZIP	AT3G12250.7	75.32	316	72	4	642	1580	1	313	6e-158	461	672129932	XP_008788487.1	1605	0	PREDICTED: transcription factor HBP-1b(c38)-like isoform X2 [Phoenix dactylifera]	695075461	XM_009386693.1	368	0	PREDICTED: Musa acuminata subsp. malaccensis transcription factor HBP-1b(c38)-like (LOC103972376), mRNA
c142010_g1	1633	ATBZIP53 (BASIC REGION/LEUCINE ZIPPER MOTIF 53); DNA binding / protein heterodimerization/ sequence-specific DNA binding / transcription factor	bZIP	AT3G62420.1	56.45	124	54	0	719	348	23	146	1e-41	149	672151907	XP_008797454.1	506	1.54029e-58	PREDICTED: ocs element-binding factor 1-like [Phoenix dactylifera]	672151906	XM_008799232.1	158	8.71266e-75	PREDICTED: Phoenix dactylifera ocs element-binding factor 1-like (LOC103712651), mRNA
c142126_g1	1075	bZIP transcription factor family protein	bZIP	AT3G58120.2	59.18	49	20	0	232	86	234	282	2e-10	62	672138464	XP_008792992.1	188	7.1531e-14	PREDICTED: transcription factor RF2a-like [Phoenix dactylifera]	--	--	--	--	--
c143587_g1	1354	bZIP transcription factor family protein	bZIP	AT2G40620.1	49.1	334	98	11	179	994	29	352	3e-75	244	326521822	BAK00487.1	774	3.01551e-96	predicted protein [Hordeum vulgare subsp. vulgare]	566200311	XM_002319840.2	87	2.11828e-35	Populus trichocarpa bZIP transcription factor family protein (POPTR_0013s09350g) mRNA, complete cds
c143992_g1	1859	TGA4 (TGACG MOTIF-BINDING FACTOR 4); DNA binding / calmodulin binding / transcription factor	bZIP	AT5G10030.5	63.66	366	128	2	1414	323	1	363	1e-159	467	695027465	XP_009401076.1	1625	0	PREDICTED: transcription factor TGA1-like isoform X2 [Musa acuminata subsp. malaccensis]	570932626	KF582555.1	428	0	Musa acuminata AAA Group cultivar Cavendish transcription factor tga1 (TGA4) mRNA, complete cds
c144300_g1	1457	BZO2H3 (ARABIDOPSIS THALIANA BASIC LEUCINE ZIPPER 63); DNA binding / protein heterodimerization/ transcription factor	bZIP	AT5G28770.2	40.71	339	120	9	1439	432	1	261	9e-52	181	672125321	XP_008786076.1	725	2.37003e-87	PREDICTED: light-inducible protein CPRF2-like isoform X1 [Phoenix dactylifera]	--	--	--	--	--
c144660_g1	1491	ABI5 (ABA INSENSITIVE 5); DNA binding / transcription activator/ transcription factor	bZIP	AT2G36270.2	38.5	426	132	13	153	1100	1	406	8e-45	165	672169568	XP_008804818.1	568	9.7443e-65	PREDICTED: protein ABSCISIC ACID-INSENSITIVE 5-like [Phoenix dactylifera]>gi|672169570|ref|XP_008804819.1| PREDICTED: protein ABSCISIC ACID-INSENSITIVE 5-like [Phoenix dactylifera]>gi|672169572|ref|XP_008804820.1| PREDICTED: protein ABSCISIC ACID-INSENSITIVE 5-like [Phoenix dactylifera]>gi|672169574|ref|XP_008804821.1| PREDICTED: protein ABSCISIC ACID-INSENSITIVE 5-like [Phoenix dactylifera]	397746450	JX169822.1	65	3.96415e-23	Tamarix hispida bZIP14 mRNA, complete cds
c144664_g1	891	AREB3 (ABA-RESPONSIVE ELEMENT BINDING PROTEIN 3); DNA binding / transcription activator/ transcription factor	bZIP	AT3G56850.1	29.61	304	132	7	745	5	19	297	6e-16	77	672203458	XP_008778650.1	252	1.33466e-22	PREDICTED: ABSCISIC ACID-INSENSITIVE 5-like protein 7 [Phoenix dactylifera]	56244293	CR649113.2	36	3.08415e-07	Tetraodon nigroviridis full-length cDNA
c144892_g1	1622	bZIP transcription factor family protein	bZIP	AT1G19490.1	60.71	84	32	1	463	714	145	227	6e-17	84.3	695035690	XP_009405269.1	295	2.37834e-27	PREDICTED: uncharacterized protein LOC103988470, partial [Musa acuminata subsp. malaccensis]	--	--	--	--	--
c144935_g1	1638	AREB3 (ABA-RESPONSIVE ELEMENT BINDING PROTEIN 3); DNA binding / transcription activator/ transcription factor	bZIP	AT3G56850.1	50.97	310	113	13	175	1068	6	288	1e-67	224	672137468	XP_008792462.1	917	9.32239e-117	PREDICTED: ABSCISIC ACID-INSENSITIVE 5-like protein 2 [Phoenix dactylifera]>gi|672137470|ref|XP_008792464.1| PREDICTED: ABSCISIC ACID-INSENSITIVE 5-like protein 2 [Phoenix dactylifera]	--	--	--	--	--
c145938_g1	1723	bZIP transcription factor family protein	bZIP	AT2G35530.1	56.11	360	138	9	268	1338	36	378	2e-77	254	672109105	XP_008788493.1	1091	3.11958e-141	PREDICTED: transcription factor HBP-1a-like isoform X2 [Phoenix dactylifera]	672109104	XM_008790271.1	371	0	PREDICTED: Phoenix dactylifera transcription factor HBP-1a-like (LOC103706197), transcript variant X5, mRNA
c148002_g2	2967	bZIP family transcription factor	bZIP	AT1G08320.5	71.92	317	81	3	1932	2879	48	357	2e-123	384	672169580	XP_008804825.1	1261	6.94231e-163	PREDICTED: transcription factor TGA2 [Phoenix dactylifera]	672108973	XM_008789651.1	386	0	PREDICTED: Phoenix dactylifera transcription factor TGA6-like (LOC103705788), transcript variant X2, mRNA
c148528_g1	1952	bZIP protein	bZIP	AT4G38900.3	50.61	492	161	15	225	1472	9	494	2e-108	342	604333564	EYU37915.1	995	7.27356e-125	hypothetical protein MIMGU_mgv1a005205mg [Erythranthe guttata]	359475078	XM_002269327.2	145	1.76139e-67	PREDICTED: Vitis vinifera uncharacterized LOC100255631 (LOC100255631), mRNA
c149109_g1	1261	bZIP transcription factor family protein	bZIP	AT2G35530.1	56.94	72	31	0	750	965	301	372	7e-18	85.9	672125416	XP_008786126.1	398	5.3253e-41	PREDICTED: G-box-binding factor 1-like isoform X1 [Phoenix dactylifera]	--	--	--	--	--
c150440_g1	1474	DNA binding / transcription factor	bZIP	AT2G16770.2	53.71	229	83	8	1071	400	1	211	9e-64	211	695008820	XP_009391011.1	704	1.89927e-86	PREDICTED: uncharacterized protein LOC103977271 [Musa acuminata subsp. malaccensis]>gi|695008822|ref|XP_009391012.1| PREDICTED: uncharacterized protein LOC103977271 [Musa acuminata subsp. malaccensis]	672160777	XM_008801956.1	89	1.78453e-36	PREDICTED: Phoenix dactylifera uncharacterized LOC103714633 (LOC103714633), transcript variant X2, mRNA
c150769_g1	1700	DNA binding / transcription factor	bZIP	AT2G16770.2	59.85	137	49	3	935	534	22	155	1e-19	90.1	672130109	XP_008788583.1	527	2.57546e-60	PREDICTED: uncharacterized protein LOC103706294 [Phoenix dactylifera]	115464658	NM_001062464.1	63	5.86404e-22	Oryza sativa Japonica Group Os05g0495200 (Os05g0495200) mRNA, complete cds
c151879_g1	1148	AREB3 (ABA-RESPONSIVE ELEMENT BINDING PROTEIN 3); DNA binding / transcription activator/ transcription factor	bZIP	AT3G56850.1	33.2	247	141	7	194	880	20	260	8e-22	95.1	695048106	XP_009411951.1	342	1.13964e-33	PREDICTED: protein ABSCISIC ACID-INSENSITIVE 5-like [Musa acuminata subsp. malaccensis]>gi|695048108|ref|XP_009411952.1| PREDICTED: protein ABSCISIC ACID-INSENSITIVE 5-like [Musa acuminata subsp. malaccensis]>gi|695048110|ref|XP_009411953.1| PREDICTED: protein ABSCISIC ACID-INSENSITIVE 5-like [Musa acuminata subsp. malaccensis]>gi|695048112|ref|XP_009411954.1| PREDICTED: protein ABSCISIC ACID-INS…	--	--	--	--	--
c154008_g1	1113	DPBF2 (BASIC LEUCINE ZIPPER TRANSCRIPTION FACTOR 67); DNA binding / transcription factor	bZIP	AT3G44460.1	34.18	158	70	6	1042	653	9	160	2e-10	62	672203458	XP_008778650.1	177	3.53909e-12	PREDICTED: ABSCISIC ACID-INSENSITIVE 5-like protein 7 [Phoenix dactylifera]	--	--	--	--	--
c154320_g2	2110	BZIP49; DNA binding / transcription factor	bZIP	AT3G56660.1	43.33	480	215	17	534	1880	165	618	5e-83	278	672180320	XP_008810348.1	1034	2.35181e-127	PREDICTED: uncharacterized protein LOC103721788 [Phoenix dactylifera]	695075483	XM_009386705.1	94	4.27559e-39	PREDICTED: Musa acuminata subsp. malaccensis uncharacterized LOC103972381 (LOC103972381), mRNA
c157563_g1	364	bZIP family transcription factor	bZIP	AT1G08320.4	53.23	62	22	3	191	364	1	59	1e-10	59.3	571494149	XP_006592766.1	236	7.78771e-22	PREDICTED: TGACG-sequence-specific DNA-binding protein TGA-2.1-like isoform X3 [Glycine max]	571494148	XM_006592703.1	362	0	PREDICTED: Glycine max TGACG-sequence-specific DNA-binding protein TGA-2.1-like (LOC100775461), transcript variant X3, mRNA
c166481_g1	342	bZIP family transcription factor	bZIP	AT2G21230.2	80.43	46	9	0	157	20	404	449	8e-16	73.6	641822847	KDO42322.1	198	1.51014e-16	hypothetical protein CISIN_1g007579mg [Citrus sinensis]	--	--	--	--	--
c168783_g1	208	GBF3 (G-BOX BINDING FACTOR 3); transcription factor	bZIP	AT2G46270.4	55.71	70	26	2	206	3	117	183	2e-15	70.5	169961	AAB00098.1	352	2.65466e-39	G-box binding factor, partial [Glycine max]	571525168	XM_003548538.2	208	1.54064e-103	PREDICTED: Glycine max G-box binding factor (GBF2A), mRNA
c173844_g1	1649	HY5 (ELONGATED HYPOCOTYL 5); DNA binding / transcription factor	bZIP	AT5G11260.2	33.68	95	63	0	1350	1066	45	139	1e-06	49.7	--	--	--	--	--	628312046	XM_007737349.1	398	0	Capronia epimyces CBS 606.96 hypothetical protein partial mRNA
c183818_g1	257	bZIP family transcription factor	bZIP	AT1G08320.5	64.71	85	30	0	2	256	158	242	5e-37	130	571492722	XP_006592325.1	463	2.68679e-54	PREDICTED: TGACG-sequence-specific DNA-binding protein TGA-2.1 isoform X3 [Glycine max]	571492723	XM_006592263.1	257	1.13611e-130	PREDICTED: Glycine max transcription factor bZIP42 (BZIP42), transcript variant X4, mRNA
c189127_g1	245	ABF1 (ABSCISIC ACID RESPONSIVE ELEMENT-BINDING FACTOR 1); DNA binding / transcription activator/ transcription factor	bZIP	AT1G49720.3	45.45	55	29	1	186	22	28	81	3e-06	44.7	455659394	AGG35953.1	117	3.65576e-06	ABA insensitive PP2C protein 5 [Brassica napus]	--	--	--	--	--
c192168_g1	585	HY5 (ELONGATED HYPOCOTYL 5); DNA binding / transcription factor	bZIP	AT5G11260.2	31.75	126	65	3	546	169	51	155	9e-08	50.4	--	--	--	--	--	517320210	HF679029.1	352	0	Fusarium fujikuroi IMI 58289 draft genome, chromosome FFUJ_chr07
c193579_g1	378	bZIP transcription factor family protein	bZIP	AT3G58120.1	73.08	52	14	0	377	222	262	313	6e-17	75.9	695037514	XP_009406251.1	231	1.24519e-21	PREDICTED: transcription factor RF2a-like isoform X1 [Musa acuminata subsp. malaccensis]	--	--	--	--	--
c200671_g1	205	ATBZIP53 (BASIC REGION/LEUCINE ZIPPER MOTIF 53); DNA binding / protein heterodimerization/ sequence-specific DNA binding / transcription factor	bZIP	AT3G62420.1	57.69	52	22	0	4	159	92	143	3e-16	70.5	351721812	NP_001237222.1	277	3.33408e-30	bZIP transcription factor bZIP41 [Glycine max]>gi|113367232|gb|ABI34673.1| bZIP transcription factor bZIP41 [Glycine max]>gi|255627295|gb|ACU13992.1| unknown [Glycine max]	571446695	XM_003521545.2	205	7.04572e-102	PREDICTED: Glycine max bZIP transcription factor bZIP33 (BZIP33), mRNA
c209176_g1	547	ATBZIP53 (BASIC REGION/LEUCINE ZIPPER MOTIF 53); DNA binding / protein heterodimerization/ sequence-specific DNA binding / transcription factor	bZIP	AT3G62420.1	47.79	136	63	3	542	153	11	144	1e-35	125	351723103	NP_001237011.1	726	4.65042e-96	bZIP transcription factor bZIP59 [Glycine max]>gi|113367180|gb|ABI34647.1| bZIP transcription factor bZIP59 [Glycine max]>gi|255642549|gb|ACU21538.1| unknown [Glycine max]	113367179	DQ787037.1	547	0	Glycine max bZIP transcription factor bZIP59 (bZIP59) mRNA, complete cds
c30928_g1	714	bZIP family transcription factor	bZIP	AT2G21230.4	70.4	125	37	0	72	446	342	466	6e-51	176	672194617	XP_008776338.1	502	1.61258e-58	PREDICTED: probable transcription factor PosF21 [Phoenix dactylifera]	--	--	--	--	--
c76170_g1	587	ATBZIP3 (ARABIDOPSIS THALIANA BASIC LEUCINE-ZIPPER 3); DNA binding / transcription factor	bZIP	AT5G15830.1	55	60	27	0	437	258	73	132	1e-11	61.2	672133341	XP_008790285.1	217	1.54585e-19	PREDICTED: G-box-binding factor 2-like [Phoenix dactylifera]	--	--	--	--	--
c99718_g1	496	ATBZIP58 (ARABIDOPSIS THALIANA BASIC LEUCINE-ZIPPER 58); DNA binding / protein heterodimerization/ protein homodimerization/ transcription factor	bZIP	AT1G13600.1	45	140	53	4	482	135	6	145	3e-26	101	672168782	XP_008804405.1	375	7.94482e-43	PREDICTED: basic leucine zipper 63-like [Phoenix dactylifera]	--	--	--	--	--
c122188_g1	809	CO (CONSTANS); transcription factor/ zinc ion binding	C2C2-CO-like	AT5G15840.1	51.92	52	25	0	424	579	311	362	4e-11	63.2	672168643	XP_008804328.1	234	4.79428e-21	PREDICTED: uncharacterized protein LOC103717645 [Phoenix dactylifera]	695027275	XM_009402698.1	78	1.25252e-30	PREDICTED: Musa acuminata subsp. malaccensis WAS protein family homolog 1-like (LOC103985085), mRNA
c132217_g1	763	zinc finger (B-box type) family protein	C2C2-CO-like	AT5G57660.1	53.41	88	31	2	451	218	262	349	3e-10	60.1	695027145	XP_009400900.1	303	1.23612e-30	PREDICTED: zinc finger protein CONSTANS-LIKE 5-like [Musa acuminata subsp. malaccensis]	--	--	--	--	--
c139214_g1	1918	zinc finger (B-box type) family protein	C2C2-CO-like	AT3G21880.1	43.14	204	86	7	359	958	175	352	9e-36	139	672107884	XP_008782231.1	780	3.41348e-94	PREDICTED: putative zinc finger protein CONSTANS-LIKE 11 [Phoenix dactylifera]	672107883	XM_008784009.1	159	2.85448e-75	PREDICTED: Phoenix dactylifera putative zinc finger protein CONSTANS-LIKE 11 (LOC103701817), mRNA
c139673_g1	1172	zinc finger (B-box type) family protein	C2C2-CO-like	AT1G25440.1	38.8	366	146	14	1172	288	45	403	9e-34	131	672114051	XP_008775153.1	417	6.23496e-44	PREDICTED: zinc finger protein CONSTANS-LIKE 16 [Phoenix dactylifera]	695020830	XM_009399207.1	82	1.0991e-32	PREDICTED: Musa acuminata subsp. malaccensis zinc finger protein CONSTANS-LIKE 16-like (LOC103982312), mRNA
c139673_g2	1386	zinc finger (B-box type) family protein	C2C2-CO-like	AT1G25440.1	46.17	405	168	16	1265	159	13	403	9e-87	276	695044630	XP_009410076.1	875	2.49194e-110	PREDICTED: zinc finger protein CONSTANS-LIKE 16-like [Musa acuminata subsp. malaccensis]	326527028	AK373259.1	103	2.76717e-44	Hordeum vulgare subsp. vulgare mRNA for predicted protein, complete cds, clone: NIASHv3025G22
c140857_g1	1352	zinc finger (B-box type) family protein	C2C2-CO-like	AT5G48250.1	46.28	363	154	11	1063	2	1	331	8e-83	263	665768087	AIF76294.1	1128	1.2486e-148	CONSTANS-like protein, partial [Lilium hybrid cultivar]	--	--	--	--	--
c140994_g1	1800	zinc finger (B-box type) family protein	C2C2-CO-like	AT2G33500.1	30.5	423	217	17	112	1326	10	373	1e-26	113	672162626	XP_008801132.1	894	9.44183e-111	PREDICTED: zinc finger protein CONSTANS-LIKE 13-like [Phoenix dactylifera]	--	--	--	--	--
c141966_g1	1520	zinc finger (B-box type) family protein	C2C2-CO-like	AT2G47890.1	35.43	350	172	12	218	1231	21	328	2e-45	165	672160214	XP_008799883.1	750	7.54569e-91	PREDICTED: zinc finger protein CONSTANS-LIKE 13 isoform X2 [Phoenix dactylifera]	--	--	--	--	--
c144740_g1	1821	zinc finger (B-box type) family protein	C2C2-CO-like	AT5G24930.1	45.67	381	117	9	1356	421	3	362	2e-78	256	672132234	XP_008789696.1	876	2.02734e-109	PREDICTED: zinc finger protein CONSTANS-LIKE 4 isoform X1 [Phoenix dactylifera]	672117800	XM_008783868.1	214	7.21485e-106	PREDICTED: Phoenix dactylifera zinc finger protein CONSTANS-LIKE 4-like (LOC103701702), mRNA
c147849_g1	752	zinc finger (B-box type) family protein	C2C2-CO-like	AT3G21880.1	39.56	91	45	2	487	230	244	329	4e-13	68.6	672107884	XP_008782231.1	384	6.41088e-41	PREDICTED: putative zinc finger protein CONSTANS-LIKE 11 [Phoenix dactylifera]	--	--	--	--	--
c152776_g1	1837	COL9 (CONSTANS-LIKE 9); transcription factor/ zinc ion binding	C2C2-CO-like	AT3G07650.4	51.72	145	57	5	450	28	237	372	3e-11	66.2	672164028	XP_008801879.1	317	2.11522e-29	PREDICTED: zinc finger protein CONSTANS-LIKE 9-like isoform X1 [Phoenix dactylifera]	672160967	XM_008802058.1	125	2.17234e-56	PREDICTED: Phoenix dactylifera zinc finger protein CONSTANS-LIKE 10-like (LOC103714696), transcript variant X6, mRNA
c59375_g1	239	zinc finger (B-box type) family protein	C2C2-CO-like	AT5G48250.1	69.23	39	12	0	164	48	4	42	3e-12	62	672107884	XP_008782231.1	191	2.55484e-16	PREDICTED: putative zinc finger protein CONSTANS-LIKE 11 [Phoenix dactylifera]	--	--	--	--	--
c113590_g1	337	Dof-type zinc finger domain-containing protein	C2C2-Dof	AT3G45610.1	86.36	22	3	0	66	1	37	58	3e-07	47.8	672120788	XP_008783672.1	118	3.13826e-06	PREDICTED: dof zinc finger protein DOF2.1-like [Phoenix dactylifera]	568823896	XM_006466281.1	45	1.0867e-12	PREDICTED: Citrus sinensis dof zinc finger protein DOF5.7-like (LOC102620392), mRNA
c113590_g2	313	Dof-type zinc finger domain-containing protein	C2C2-Dof	AT4G24060.1	56.94	72	21	2	189	1	1	71	6e-19	80.9	672173579	XP_008806927.1	240	4.3978e-23	PREDICTED: dof zinc finger protein DOF4.6-like [Phoenix dactylifera]	242383633	FP092477.1	55	2.76327e-18	Phyllostachys edulis cDNA clone: bphylf047f05, full insert sequence
c124412_g1	862	Dof-type zinc finger domain-containing protein	C2C2-Dof	AT1G28310.1	83.72	43	6	1	2	127	38	80	1e-17	81.3	695026035	XP_009400291.1	225	2.67514e-19	PREDICTED: dof zinc finger protein DOF1.7-like [Musa acuminata subsp. malaccensis]	672133731	XM_008792278.1	86	4.77901e-35	PREDICTED: Phoenix dactylifera dof zinc finger protein DOF5.6-like (LOC103707689), mRNA
c124781_g1	1155	Dof-type zinc finger domain-containing protein	C2C2-Dof	AT4G24060.1	92.86	42	3	0	1153	1028	66	107	2e-20	92	302143937	CBI23042.3	350	4.56092e-36	unnamed protein product [Vitis vinifera]	672133766	XM_008792296.1	92	2.98904e-38	PREDICTED: Phoenix dactylifera dof zinc finger protein DOF4.6-like (LOC103707706), mRNA
c124781_g2	1058	DAG1 (DOF AFFECTING GERMINATION 1); DNA binding / transcription factor	C2C2-Dof	AT3G61850.3	36.44	236	69	13	1058	516	75	284	1e-26	108	672133767	XP_008790518.1	427	1.53729e-46	PREDICTED: dof zinc finger protein DOF4.6-like [Phoenix dactylifera]	672133766	XM_008792296.1	86	5.91027e-35	PREDICTED: Phoenix dactylifera dof zinc finger protein DOF4.6-like (LOC103707706), mRNA
c129878_g1	668	ADOF2 (Arabidopsis dof zinc finger protein 2); DNA binding / transcription factor	C2C2-Dof	AT3G21270.1	54.9	102	38	4	666	382	41	141	2e-24	98.2	695069721	XP_009381855.1	361	1.59141e-39	PREDICTED: dof zinc finger protein DOF3.1-like [Musa acuminata subsp. malaccensis]	672112552	XM_008808328.1	99	2.17138e-42	PREDICTED: Phoenix dactylifera dof zinc finger protein DOF3.1-like (LOC103719199), mRNA
c129878_g2	248	OBP4 (OBF BINDING PROTEIN 4); DNA binding / transcription factor	C2C2-Dof	AT5G60850.1	97.44	39	1	0	246	130	63	101	6e-22	88.2	672130738	XP_008788910.1	243	8.44463e-24	PREDICTED: dof zinc finger protein DOF5.4-like [Phoenix dactylifera]	253326882	GQ183532.1	106	9.50888e-47	Oryza sativa Japonica Group Dof-type zinc finger protein 05 mRNA, partial cds
c133181_g1	911	Dof-type zinc finger domain-containing protein	C2C2-Dof	AT3G52440.1	51.72	116	22	3	3	350	39	120	3e-24	100	672207816	XP_008779883.1	483	1.02024e-55	PREDICTED: dof zinc finger protein DOF3.5-like [Phoenix dactylifera]	694374847	XM_009365959.1	54	3.11178e-17	PREDICTED: Pyrus x bretschneideri dof zinc finger protein DOF5.7-like (LOC103954156), mRNA
c134984_g1	909	Dof-type zinc finger domain-containing protein	C2C2-Dof	AT2G37590.1	96	25	1	0	909	835	110	134	3e-10	61.2	672165692	XP_008802760.1	300	5.21521e-29	PREDICTED: dof zinc finger protein DOF5.1-like [Phoenix dactylifera]	18030120	AC083942.8	57	6.67308e-19	Genomic sequence for Oryza sativa, Nipponbare strain, clone OSJNBa0002D01, from chromosome 3, complete sequence
c138275_g1	951	Dof-type zinc finger domain-containing protein	C2C2-Dof	AT5G65590.1	36	275	123	11	950	249	54	316	5e-32	124	695038957	XP_009407002.1	400	2.64613e-43	PREDICTED: dof zinc finger protein DOF5.7-like [Musa acuminata subsp. malaccensis]	672179953	XM_008811932.1	93	6.79826e-39	PREDICTED: Phoenix dactylifera dof zinc finger protein DOF5.7 (LOC103721642), mRNA
c139464_g2	1789	CDF2 (CYCLING DOF FACTOR 2); DNA binding / protein binding / transcription factor	C2C2-Dof	AT5G39660.3	39.18	485	193	16	104	1342	3	457	1e-70	238	672139118	XP_008793337.1	1076	2.33322e-137	PREDICTED: cyclic dof factor 3-like [Phoenix dactylifera]	229619539	AB469355.1	94	3.61416e-39	Ipomoea batatas SRF1 mRNA for Dof zinc finger protein, complete cds, cultivar: Kokei No.14
c141427_g1	1117	OBP3 (OBF-BINDING PROTEIN 3); DNA binding / transcription factor	C2C2-Dof	AT3G55370.1	46.75	154	56	5	1117	710	89	234	4e-20	90.5	672165692	XP_008802760.1	460	4.81789e-51	PREDICTED: dof zinc finger protein DOF5.1-like [Phoenix dactylifera]	514820095	XM_004984681.1	92	2.88771e-38	PREDICTED: Setaria italica dof zinc finger protein DOF5.1-like (LOC101763380), transcript variant X2, mRNA
c141427_g2	816	Dof-type zinc finger domain-containing protein	C2C2-Dof	AT1G28310.1	88.89	45	5	0	816	682	40	84	2e-22	95.5	672206815	XP_008779534.1	431	1.95205e-47	PREDICTED: dof zinc finger protein DOF1.4-like [Phoenix dactylifera]>gi|672206819|ref|XP_008779535.1| PREDICTED: dof zinc finger protein DOF1.4-like [Phoenix dactylifera]>gi|672206823|ref|XP_008779536.1| PREDICTED: dof zinc finger protein DOF1.4-like [Phoenix dactylifera]	672172723	XM_008808244.1	100	7.44658e-43	PREDICTED: Phoenix dactylifera dof zinc finger protein DOF1.4-like (LOC103719142), mRNA
c141762_g1	1108	Dof-type zinc finger domain-containing protein	C2C2-Dof	AT5G60200.1	56.48	108	37	2	108	401	52	159	1e-31	122	672144054	XP_008795919.1	611	7.25629e-74	PREDICTED: dof zinc finger protein DOF5.6-like [Phoenix dactylifera]	498771779	KC582408.1	76	2.24533e-29	Sorghum bicolor dof11 protein (dof11) gene, partial cds
c141762_g2	420	Dof-type zinc finger domain-containing protein	C2C2-Dof	AT5G62940.1	44.19	86	30	3	214	420	5	89	3e-11	60.8	672118531	XP_008782476.1	310	1.39311e-32	PREDICTED: dof zinc finger protein DOF5.6-like isoform X1 [Phoenix dactylifera]	--	--	--	--	--
c144779_g1	505	Dof-type zinc finger domain-containing protein	C2C2-Dof	AT1G26790.1	37.67	146	60	4	125	505	11	144	9e-23	94	672171881	XP_008806017.1	350	7.46712e-37	PREDICTED: cyclic dof factor 2 [Phoenix dactylifera]	--	--	--	--	--
c144779_g2	1332	CDF2 (CYCLING DOF FACTOR 2); DNA binding / protein binding / transcription factor	C2C2-Dof	AT5G39660.3	39.94	338	135	16	1331	384	166	457	3e-50	179	672165360	XP_008802580.1	872	1.91439e-109	PREDICTED: cyclic dof factor 3-like [Phoenix dactylifera]	--	--	--	--	--
c146629_g1	1402	CDF3 (CYCLING DOF FACTOR 3); DNA binding / protein binding / transcription factor	C2C2-Dof	AT3G47500.1	40.4	448	167	17	1349	282	7	446	2e-71	236	672171881	XP_008806017.1	813	1.50609e-100	PREDICTED: cyclic dof factor 2 [Phoenix dactylifera]	498771771	KC582399.1	109	1.29349e-47	Sorghum bicolor dof2 protein (dof2) gene, complete cds
c147041_g2	1870	CDF2 (CYCLING DOF FACTOR 2); DNA binding / protein binding / transcription factor	C2C2-Dof	AT5G39660.3	42.13	394	152	19	322	1410	109	457	2e-63	219	672137570	XP_008792513.1	1056	5.24482e-134	PREDICTED: cyclic dof factor 2-like [Phoenix dactylifera]	672128981	XM_008789770.1	97	8.12687e-41	PREDICTED: Phoenix dactylifera cyclic dof factor 2-like (LOC103705885), mRNA
c147752_g2	925	Dof-type zinc finger domain-containing protein	C2C2-Dof	AT5G60200.1	56.76	74	32	0	61	282	44	117	6e-21	90.9	565402261	XP_006366600.1	247	6.21669e-22	PREDICTED: dof zinc finger protein DOF2.1-like [Solanum tuberosum]	--	--	--	--	--
c149784_g1	607	Dof-type zinc finger domain-containing protein	C2C2-Dof	AT3G52440.2	40.83	120	56	2	20	343	11	127	3e-21	89.7	593695293	XP_007148145.1	234	4.93891e-21	hypothetical protein PHAVU_006G184000g [Phaseolus vulgaris]>gi|561021368|gb|ESW20139.1| hypothetical protein PHAVU_006G184000g [Phaseolus vulgaris]	226504397	NM_001149968.1	49	1.22619e-14	Zea mays uncharacterized LOC100276093 (LOC100276093), mRNA >gnl|BL_ORD_ID|6563205 Zea mays clone 220940 hypothetical protein mRNA, complete cds
c150463_g1	1106	Dof-type zinc finger domain-containing protein	C2C2-Dof	AT2G37590.1	56.94	72	31	0	885	670	74	145	3e-23	99.4	629083856	KCW50213.1	259	3.7915e-23	hypothetical protein EUGRSUZ_J00019 [Eucalyptus grandis]	695064155	XM_009422339.1	51	1.76968e-15	PREDICTED: Musa acuminata subsp. malaccensis dof zinc finger protein DOF1.4-like (LOC104000328), mRNA
c170283_g1	206	DAG1 (DOF AFFECTING GERMINATION 1); DNA binding / transcription factor	C2C2-Dof	AT3G61850.3	52	75	23	3	2	205	95	163	2e-11	58.5	571553016	XP_006603757.1	300	1.3821e-32	PREDICTED: Dof18 isoform X1 [Glycine max]>gi|571553019|ref|XP_006603758.1| PREDICTED: Dof18 isoform X2 [Glycine max]>gi|571553022|ref|XP_006603759.1| PREDICTED: Dof18 isoform X3 [Glycine max]>gi|571553025|ref|XP_006603760.1| PREDICTED: Dof18 isoform X4 [Glycine max]>gi|571553029|ref|XP_006603761.1| PREDICTED: Dof18 isoform X5 [Glycine max]>gi|255641196|gb|ACU20875.1| unknown [Glycine max]	571553028	XM_006603698.1	203	9.16689e-101	PREDICTED: Glycine max Dof18 (LOC778111), transcript variant X5, mRNA
c248566_g1	329	ADOF1 (Arabidopsis dof zinc finger protein 1); DNA binding / transcription factor	C2C2-Dof	AT1G51700.1	84.21	19	3	0	58	2	30	48	7e-06	43.5	--	--	--	--	--	670367312	XM_008666794.1	43	1.36874e-11	PREDICTED: Zea mays dof zinc finger protein DOF5.7 (LOC103643630), mRNA
c3466_g1	460	OBP4 (OBF BINDING PROTEIN 4); DNA binding / transcription factor	C2C2-Dof	AT5G60850.1	80	45	9	0	460	326	65	109	1e-21	90.1	672137733	XP_008792599.1	303	5.63047e-31	PREDICTED: dof zinc finger protein DOF2.2-like [Phoenix dactylifera]	530278758	KF184771.1	87	6.85475e-36	Saccharum hybrid cultivar R570 clone BAC 029M13 complete sequence
c70512_g1	258	Dof-type zinc finger domain-containing protein	C2C2-Dof	AT5G60200.1	89.13	46	5	0	1	138	65	110	1e-25	97.8	595793369	XP_007200433.1	268	2.68858e-27	hypothetical protein PRUPE_ppa008850mg [Prunus persica]>gi|462395833|gb|EMJ01632.1| hypothetical protein PRUPE_ppa008850mg [Prunus persica]	672172723	XM_008808244.1	80	2.82556e-32	PREDICTED: Phoenix dactylifera dof zinc finger protein DOF1.4-like (LOC103719142), mRNA
c108736_g1	625	CGA1 (CYTOKININ-RESPONSIVE GATA FACTOR 1); transcription factor	C2C2-GATA	AT4G26150.1	93.33	30	2	0	314	225	199	228	1e-13	68.9	672208893	XP_008780491.1	221	1.10863e-19	PREDICTED: putative GATA transcription factor 22, partial [Phoenix dactylifera]	590574010	XM_007012219.1	45	2.1162e-12	Theobroma cacao GATA type zinc finger transcription factor family protein, putative (TCM_037285) mRNA, complete cds
c11523_g1	325	zinc finger (GATA type) family protein	C2C2-GATA	AT4G36240.1	66.67	30	10	0	145	234	166	195	2e-08	50.8	545705569	XP_005705104.1	143	1.05467e-09	GATA transcription factor [Galdieria sulphuraria]>gi|452821555|gb|EME28584.1| GATA transcription factor [Galdieria sulphuraria]	--	--	--	--	--
c116009_g1	808	zinc finger (GATA type) family protein	C2C2-GATA	AT4G36620.1	53.51	114	43	2	636	307	3	110	2e-25	102	695046305	XP_009410977.1	448	2.00469e-51	PREDICTED: GATA transcription factor 19-like [Musa acuminata subsp. malaccensis]	672170661	XM_008807171.1	82	7.47543e-33	PREDICTED: Phoenix dactylifera GATA transcription factor 19-like (LOC103718380), mRNA
c124413_g1	1195	zinc finger (GATA type) family protein	C2C2-GATA	AT4G36620.1	48.72	39	20	0	489	605	75	113	5e-06	47.8	460403818	XP_004247383.1	140	1.91345e-08	PREDICTED: GATA transcription factor 16-like [Solanum lycopersicum]	517323984	HF679032.1	766	0	Fusarium fujikuroi IMI 58289 draft genome, chromosome FFUJ_chr10
c124966_g1	927	zinc finger (GATA type) family protein	C2C2-GATA	AT4G32890.1	62.07	87	33	0	449	189	176	262	2e-32	124	672185481	XP_008812835.1	512	1.65643e-60	PREDICTED: GATA transcription factor 9-like [Phoenix dactylifera]	672170625	XM_008807153.1	62	1.13158e-21	PREDICTED: Phoenix dactylifera GATA transcription factor 2-like (LOC103718366), mRNA
c128650_g1	1003	CGA1 (CYTOKININ-RESPONSIVE GATA FACTOR 1); transcription factor	C2C2-GATA	AT4G26150.1	42.27	220	95	9	680	96	139	351	2e-31	123	672138962	XP_008793253.1	594	5.34168e-72	PREDICTED: putative GATA transcription factor 22 [Phoenix dactylifera]	--	--	--	--	--
c131314_g1	286	zinc finger (GATA type) family protein	C2C2-GATA	AT4G32890.1	50	112	37	2	7	285	136	247	2e-28	106	297802706	XP_002869237.1	267	5.10053e-27	zinc finger family protein [Arabidopsis lyrata subsp. lyrata]>gi|297315073|gb|EFH45496.1| zinc finger family protein [Arabidopsis lyrata subsp. lyrata]	--	--	--	--	--
c131547_g1	718	zinc finger (GATA type) family protein	C2C2-GATA	AT3G60530.1	46.91	162	61	5	3	467	79	222	1e-36	132	672185481	XP_008812835.1	434	9.39891e-50	PREDICTED: GATA transcription factor 9-like [Phoenix dactylifera]	672185480	XM_008814613.1	131	3.81067e-60	PREDICTED: Phoenix dactylifera GATA transcription factor 9-like (LOC103723641), mRNA
c137000_g1	750	ZML2 (ZIM-LIKE 2); transcription factor	C2C2-GATA	AT1G51600.2	60.5	119	42	3	2	346	143	260	1e-35	131	695031723	XP_009403384.1	463	5.90316e-54	PREDICTED: GATA transcription factor 28-like isoform X2 [Musa acuminata subsp. malaccensis]	672145428	XM_008798409.1	181	6.39751e-88	PREDICTED: Phoenix dactylifera GATA transcription factor 28-like (LOC103712034), mRNA
c137136_g1	759	GATA transcription factor 1 (GATA-1)	C2C2-GATA	AT3G24050.1	73.24	71	19	0	320	108	194	264	7e-33	123	674860621	CDY69437.1	329	4.68751e-34	BnaCnng63480D [Brassica napus]	--	--	--	--	--
c138928_g1	724	zinc finger (GATA type) family protein	C2C2-GATA	AT5G49300.1	54.81	104	40	3	320	610	32	135	2e-24	97.1	643716102	KDP27875.1	265	3.03392e-26	hypothetical protein JCGZ_18955 [Jatropha curcas]	--	--	--	--	--
c140186_g1	660	zinc finger (GATA type) family protein	C2C2-GATA	AT4G32890.1	33.82	204	93	6	512	3	18	213	4e-12	64.7	356518352	XP_003527843.1	229	3.27456e-20	PREDICTED: GATA transcription factor 12-like [Glycine max]	--	--	--	--	--
c141907_g3	752	ZIM (ZINC-FINGER PROTEIN EXPRESSED IN INFLORESCENCE MERISTEM); transcription factor	C2C2-GATA	AT4G24470.2	43.81	105	44	1	720	406	201	290	2e-20	89	672140493	XP_008794051.1	354	3.24751e-37	PREDICTED: GATA transcription factor 28-like [Phoenix dactylifera]	672145428	XM_008798409.1	111	5.24817e-49	PREDICTED: Phoenix dactylifera GATA transcription factor 28-like (LOC103712034), mRNA
c143372_g1	1030	zinc finger (GATA type) family protein	C2C2-GATA	AT5G25830.1	53.36	268	93	8	103	810	64	331	4e-74	236	672180895	XP_008810653.1	784	2.63335e-99	PREDICTED: GATA transcription factor 12-like [Phoenix dactylifera]	672165796	XM_008804590.1	99	3.41119e-42	PREDICTED: Phoenix dactylifera GATA transcription factor 2-like (LOC103716553), mRNA
c145588_g1	591	zinc finger (GATA type) family protein	C2C2-GATA	AT4G36620.1	58.54	41	17	0	264	386	75	115	2e-10	58.2	695075859	XP_009385185.1	152	6.2123e-11	PREDICTED: GATA transcription factor 4-like [Musa acuminata subsp. malaccensis]	--	--	--	--	--
c145679_g1	2555	zinc finger (GATA type) family protein	C2C2-GATA	AT4G17570.3	44.58	554	248	14	460	2073	1	511	2e-102	331	672125526	XP_008786183.1	1569	0	PREDICTED: GATA transcription factor 27-like [Phoenix dactylifera]	672142118	XM_008796690.1	388	0	PREDICTED: Phoenix dactylifera GATA transcription factor 27-like (LOC103710795), mRNA
c147037_g1	1583	zinc finger (GATA type) family protein	C2C2-GATA	AT2G45050.1	56.42	179	70	3	665	1192	74	247	3e-46	165	685303216	XP_009142314.1	436	3.59833e-47	PREDICTED: GATA transcription factor 2-like [Brassica rapa]>gi|674895783|emb|CDY37023.1| BnaA04g26010D [Brassica napus]	672144398	XM_008797879.1	142	6.61753e-66	PREDICTED: Phoenix dactylifera GATA transcription factor 4-like (LOC103711641), mRNA
c147408_g1	1714	GATA transcription factor 3, putative (GATA-3)	C2C2-GATA	AT4G34680.2	36.79	299	129	8	241	1122	5	248	3e-38	143	672135939	XP_008791648.1	599	7.35964e-68	PREDICTED: GATA transcription factor 5-like [Phoenix dactylifera]	695014207	XM_009395640.1	153	5.50946e-72	PREDICTED: Musa acuminata subsp. malaccensis GATA transcription factor 5-like (LOC103979477), mRNA
c147498_g1	707	zinc finger (GATA type) family protein	C2C2-GATA	AT4G32890.1	56	125	36	2	165	482	142	266	2e-36	133	527199357	EPS67172.1	350	6.01461e-38	hypothetical protein M569_07604, partial [Genlisea aurea]	--	--	--	--	--
c147744_g1	1734	zinc finger (GATA type) family protein	C2C2-GATA	AT4G32890.1	50	140	48	4	620	1021	138	261	7e-36	137	672170291	XP_008805201.1	626	2.08692e-72	PREDICTED: GATA transcription factor 4-like [Phoenix dactylifera]>gi|672170293|ref|XP_008805202.1| PREDICTED: GATA transcription factor 4-like [Phoenix dactylifera]>gi|672170295|ref|XP_008805203.1| PREDICTED: GATA transcription factor 4-like [Phoenix dactylifera]	--	--	--	--	--
c179267_g1	872	transcription factor	C2C2-GATA	AT2G18380.1	45.16	62	33	1	276	94	68	129	1e-09	57.8	661879822	CDP16472.1	138	1.1628e-08	unnamed protein product [Coffea canephora]	--	--	--	--	--
c186872_g1	203	zinc finger (GATA type) family protein	C2C2-GATA	AT4G36620.1	63.41	41	15	0	174	52	75	115	3e-13	62	695075859	XP_009385185.1	215	2.75184e-21	PREDICTED: GATA transcription factor 4-like [Musa acuminata subsp. malaccensis]	--	--	--	--	--
c195580_g1	341	transcription factor	C2C2-GATA	AT2G18380.1	43.33	60	33	1	197	21	78	137	3e-09	52.8	567206933	XP_006409160.1	135	6.16043e-09	hypothetical protein EUTSA_v10022854mg [Eutrema salsugineum]>gi|557110322|gb|ESQ50613.1| hypothetical protein EUTSA_v10022854mg [Eutrema salsugineum]	302912614	XM_003050693.1	258	4.32253e-131	Nectria haematococca mpVI 77-13-4 hypothetical protein, mRNA
c255049_g1	248	zinc finger (GATA type) family protein	C2C2-GATA	AT3G45170.1	42.11	38	22	0	147	34	110	147	5e-06	43.1	514812775	XP_004981177.1	114	1.62086e-06	PREDICTED: GATA transcription factor 16-like isoform X2 [Setaria italica]	--	--	--	--	--
c34911_g1	833	transcription factor	C2C2-GATA	AT2G18380.1	43.33	60	33	1	87	263	78	137	5e-08	52.8	567206933	XP_006409160.1	135	1.51206e-07	hypothetical protein EUTSA_v10022854mg [Eutrema salsugineum]>gi|557110322|gb|ESQ50613.1| hypothetical protein EUTSA_v10022854mg [Eutrema salsugineum]	681094748	FO904937.1	70	3.6158e-26	Podospora anserina genomic DNA, chromosome 2
c78732_g1	985	zinc finger (GATA type) family protein	C2C2-GATA	AT5G26930.1	46.94	49	23	1	496	350	27	72	3e-06	46.6	225450647	XP_002278369.1	133	1.52969e-07	PREDICTED: GATA transcription factor 16-like [Vitis vinifera]	517323984	HF679032.1	402	0	Fusarium fujikuroi IMI 58289 draft genome, chromosome FFUJ_chr10
c88017_g1	3140	zinc finger (GATA type) family protein	C2C2-GATA	AT3G45170.1	38.55	83	39	3	1995	1750	73	144	3e-06	49.7	159476874	XP_001696536.1	155	3.64526e-08	hypothetical protein CHLREDRAFT_142190 [Chlamydomonas reinhardtii]>gi|158282761|gb|EDP08513.1| predicted protein [Chlamydomonas reinhardtii]	531988639	HF679024.1	1151	0	Fusarium fujikuroi IMI 58289 draft genome, chromosome FFUJ_chr02
c93037_g1	1827	transcription factor	C2C2-GATA	AT2G18380.1	53.85	39	18	0	1313	1429	94	132	4e-09	57.4	674939920	CDX93600.1	155	3.09401e-09	BnaA06g04480D [Brassica napus]	517309970	HF679023.1	1126	0	Fusarium fujikuroi IMI 58289 draft genome, chromosome FFUJ_chr01
c99737_g1	3552	transcription factor	C2C2-GATA	AT2G18380.1	43.33	60	33	1	919	743	78	137	8e-08	55.1	661879822	CDP16472.1	136	2.77189e-07	unnamed protein product [Coffea canephora]	517316688	HF679027.1	1077	0	Fusarium fujikuroi IMI 58289 draft genome, chromosome FFUJ_chr05
c2238_g1	767	zinc finger (GATA type) family protein	C2C2-GATA	AT1G08000.2	70	30	9	0	445	534	220	249	3e-08	54.3	595797405	XP_007201270.1	153	1.28731e-10	hypothetical protein PRUPE_ppa013280mg [Prunus persica]>gi|462396670|gb|EMJ02469.1| hypothetical protein PRUPE_ppa013280mg [Prunus persica]	--	--	--	--	--
c235179_g1	729	zinc finger (GATA type) family protein	C2C2-GATA	AT1G08000.2	67.74	31	10	0	299	391	219	249	2e-10	60.1	674939920	CDX93600.1	158	1.40901e-10	BnaA06g04480D [Brassica napus]	647400857	LK052948.1	36	2.50115e-07	Rhodosporidium toruloides strain CECT1137, genomic scaffold, scaffold RHTO0S13 >gnl|BL_ORD_ID|22714979 Rhodosporidium toruloides genome assembly RHTO0 ,scaffold RHTO0S13
c121660_g1	1100	AFO (ABNORMAL FLORAL ORGANS); transcription factor	C2C2-YABBY	AT2G45190.1	62.27	220	74	5	240	878	12	229	8e-82	253	672127103	XP_008787013.1	1017	5.79673e-136	PREDICTED: protein YABBY 4-like [Phoenix dactylifera]	672127102	XM_008788791.1	188	1.22342e-91	PREDICTED: Phoenix dactylifera protein YABBY 4-like (LOC103705168), mRNA
c127079_g1	1091	YAB2 (YABBY 2); transcription factor	C2C2-YABBY	AT1G08465.1	55.56	171	66	6	307	795	8	176	3e-53	177	695006526	XP_009389764.1	580	7.75571e-71	PREDICTED: protein YABBY 2-like [Musa acuminata subsp. malaccensis]	242381747	FP091394.1	67	2.22548e-24	Phyllostachys edulis cDNA clone: bphyem102c11, full insert sequence
c129967_g1	828	YAB5 (YABBY5); transcription factor	C2C2-YABBY	AT2G26580.2	56.47	85	36	1	450	196	74	157	2e-35	95.5	672109491	XP_008790360.1	376	2.01053e-56	PREDICTED: protein YABBY 2-like isoform X2 [Phoenix dactylifera]	--	--	--	--	--
c130746_g1	813	CRC (CRABS CLAW); transcription factor	C2C2-YABBY	AT1G69180.1	50.29	173	81	3	781	272	7	177	8e-46	155	145105281	ABP35569.1	743	1.1324e-96	YABBY transcription factor [Lilium longiflorum]	145105280	EF363135.1	222	1.12425e-110	Lilium longiflorum YABBY transcription factor (YAB1) mRNA, complete cds
c134163_g1	832	INO (INNER NO OUTER); transcription factor	C2C2-YABBY	AT1G23420.2	49.5	101	40	3	361	633	163	262	3e-18	82.8	672183782	XP_008812180.1	273	2.17631e-26	PREDICTED: protein YABBY 7 [Phoenix dactylifera]	324455955	HM237356.1	81	2.77201e-32	Annona cherimola transcription factor INO (INO) mRNA, complete cds
c138006_g1	928	YAB2 (YABBY 2); transcription factor	C2C2-YABBY	AT1G08465.1	55.79	190	74	5	180	737	1	184	4e-64	204	672201366	XP_008778120.1	705	2.1485e-90	PREDICTED: protein YABBY 2-like isoform X1 [Phoenix dactylifera]	695006525	XM_009391489.1	173	2.23672e-83	PREDICTED: Musa acuminata subsp. malaccensis protein YABBY 2-like (LOC103976287), mRNA
c211643_g1	471	INO (INNER NO OUTER); transcription factor	C2C2-YABBY	AT1G23420.1	50	38	19	0	242	129	140	177	5e-06	45.4	303276148	XP_003057368.1	116	2.70323e-06	predicted protein [Micromonas pusilla CCMP1545]>gi|226461720|gb|EEH59013.1| predicted protein [Micromonas pusilla CCMP1545]	--	--	--	--	--
c102788_g1	1337	zinc finger (C2H2 type) family protein	C2H2	AT4G06634.2	41.94	62	34	1	904	725	67	128	2e-06	50.4	326487602	BAK05473.1	183	2.31753e-12	predicted protein [Hordeum vulgare subsp. vulgare]	302916016	XM_003051773.1	805	0	Nectria haematococca mpVI 77-13-4 predicted protein, mRNA
c106215_g1	2850	REF6 (RELATIVE OF EARLY FLOWERING 6); transcription factor	C2H2	AT3G48430.1	31.82	88	54	3	1695	1450	1264	1351	2e-06	52.8	551604279	XP_005783623.1	183	1.25872e-13	hypothetical protein EMIHUDRAFT_63629, partial [Emiliania huxleyi CCMP1516]>gi|485636607|gb|EOD31194.1| hypothetical protein EMIHUDRAFT_63629, partial [Emiliania huxleyi CCMP1516]	517309970	HF679023.1	2402	0	Fusarium fujikuroi IMI 58289 draft genome, chromosome FFUJ_chr01
c109906_g1	1070	zinc finger (C2H2 type) family protein	C2H2	AT2G37740.1	49.55	111	37	3	942	640	9	110	2e-25	105	672163593	XP_008801652.1	668	9.84679e-83	PREDICTED: uncharacterized protein LOC103715702 [Phoenix dactylifera]	255584529	XM_002532946.1	65	2.82165e-23	Ricinus communis nucleic acid binding protein, putative, mRNA
c111090_g1	2704	ELF6 (EARLY FLOWERING 6); transcription factor	C2H2	AT5G04240.1	36.73	98	50	4	1613	1894	1244	1333	3e-08	58.5	641531443	KDO25515.1	204	3.41651e-15	hypothetical protein SPRG_20639 [Saprolegnia parasitica CBS 223.65]	517309970	HF679023.1	1211	0	Fusarium fujikuroi IMI 58289 draft genome, chromosome FFUJ_chr01
c111161_g1	2695	ELF6 (EARLY FLOWERING 6); transcription factor	C2H2	AT5G04240.1	43.59	78	42	1	1827	2054	1256	1333	2e-09	62.8	612396173	XP_007513606.1	266	1.57004e-23	PREDICTED: similar to Zinc finger protein 271 (Zinc finger protein 7) (HZF7) (Zinc finger protein ZNFphex133) (Epstein-Barr virus-induced zinc finger protein) (ZNF-EB) (CT-ZFP48) (Zinc finger protein [Bathycoccus prasinos]>gi|412991286|emb|CCO16131.1| PREDICTED: similar to Zinc finger protein 271 (Zinc finger protein 7) (HZF7) (Zinc finger protein ZNFphex133) (Epstein-Barr virus-induced zinc fing…	517309970	HF679023.1	1654	0	Fusarium fujikuroi IMI 58289 draft genome, chromosome FFUJ_chr01
c113149_g1	813	zinc finger (C2H2 type) family protein	C2H2	AT4G35280.1	37.01	127	56	2	128	436	79	205	3e-18	82.8	672116409	XP_008781368.1	252	7.37422e-23	PREDICTED: zinc finger protein ZAT5 [Phoenix dactylifera]	--	--	--	--	--
c118166_g1	1038	ZFP7 (ZINC FINGER PROTEIN 7); nucleic acid binding / transcription factor/ zinc ion binding	C2H2	AT1G24625.1	42.86	112	56	3	358	669	54	165	1e-17	80.9	672133003	XP_008790101.1	410	9.16751e-46	PREDICTED: zinc finger protein 7-like [Phoenix dactylifera]	--	--	--	--	--
c118249_g1	1272	REF6 (RELATIVE OF EARLY FLOWERING 6); transcription factor	C2H2	AT3G48430.1	38.1	84	50	1	614	369	1268	1351	1e-11	67.4	300122251	CBK22824.2	202	6.91962e-16	unnamed protein product [Blastocystis hominis]	599107348	XM_007383134.1	108	4.21013e-47	Punctularia strigosozonata HHB-11173 SS5 hypothetical protein (PUNSTDRAFT_133701), partial mRNA
c120769_g1	1253	NTT (NO TRANSMITTING TRACT); nucleic acid binding / transcription factor/ zinc ion binding	C2H2	AT3G57670.1	61.37	365	81	7	1188	259	1	360	1e-125	373	695008126	XP_009390641.1	1183	1.29379e-158	PREDICTED: protein TRANSPARENT TESTA 1-like [Musa acuminata subsp. malaccensis]	672143635	XM_008797478.1	325	9.7262e-168	PREDICTED: Phoenix dactylifera protein TRANSPARENT TESTA 1-like (LOC103711368), mRNA
c122341_g1	791	nucleic acid binding / transcription factor/ zinc ion binding	C2H2	AT2G28200.1	43.13	211	44	11	632	225	77	286	1e-36	134	694994754	XP_009396915.1	396	5.79238e-44	PREDICTED: zinc finger protein ZAT5-like [Musa acuminata subsp. malaccensis]	48717081	AP003989.4	63	2.66706e-22	Oryza sativa Japonica Group genomic DNA, chromosome 2, BAC clone:OJ1063_D06
c123516_g1	233	zinc finger (C2H2 type) family protein	C2H2	AT3G49930.1	38.89	54	13	1	102	1	54	107	4e-06	43.5	672127503	XP_008787218.1	117	9.16729e-07	PREDICTED: zinc finger protein ZAT6-like [Phoenix dactylifera]	--	--	--	--	--
c125305_g1	1569	zinc finger (C2H2 type) family protein	C2H2	AT4G06634.1	44.83	58	31	1	783	956	106	162	2e-07	53.5	326487602	BAK05473.1	179	8.78175e-12	predicted protein [Hordeum vulgare subsp. vulgare]	--	--	--	--	--
c126217_g1	802	ZFP3 (ZINC FINGER PROTEIN 3); nucleic acid binding / transcription factor/ zinc ion binding	C2H2	AT5G25160.1	40.74	81	30	2	488	285	22	97	6e-09	55.8	672172403	XP_008806291.1	153	7.86243e-10	PREDICTED: zinc finger protein 1-like [Phoenix dactylifera]	--	--	--	--	--
c126244_g1	552	zinc finger (C2H2 type) family protein	C2H2	AT4G06634.3	66.67	21	7	0	551	489	114	134	1e-06	38.1	255576239	XP_002529013.1	108	5.37944e-10	conserved hypothetical protein [Ricinus communis]>gi|223531553|gb|EEF33383.1| conserved hypothetical protein [Ricinus communis]	--	--	--	--	--
c126510_g1	1472	ATIDD5 (ARABIDOPSIS THALIANA INDETERMINATE(ID)-DOMAIN 5); nucleic acid binding / transcription factor/ zinc ion binding	C2H2	AT2G02070.2	95.35	43	2	0	2	130	174	216	2e-20	95.5	672113830	XP_008812809.1	833	1.15985e-101	PREDICTED: zinc finger protein NUTCRACKER-like [Phoenix dactylifera]>gi|672113832|ref|XP_008812816.1| PREDICTED: zinc finger protein NUTCRACKER-like [Phoenix dactylifera]>gi|672113834|ref|XP_008812824.1| PREDICTED: zinc finger protein NUTCRACKER-like [Phoenix dactylifera]>gi|672113836|ref|XP_008812830.1| PREDICTED: zinc finger protein NUTCRACKER-like [Phoenix dactylifera]	695060535	XR_672748.1	99	4.91983e-42	PREDICTED: Musa acuminata subsp. malaccensis zinc finger protein NUTCRACKER-like (LOC103998802), misc_RNA
c128046_g1	827	ZFP8 (ZINC FINGER PROTEIN 8); nucleic acid binding / transcription factor/ zinc ion binding	C2H2	AT2G41940.1	41.5	200	65	7	823	350	16	205	2e-29	114	672111088	XP_008798912.1	439	6.45357e-50	PREDICTED: zinc finger protein 8 [Phoenix dactylifera]	242079418	XM_002444433.1	67	1.66964e-24	Sorghum bicolor hypothetical protein, mRNA
c128579_g1	997	ATIDD4 (ARABIDOPSIS THALIANA INDETERMINATE(ID)-DOMAIN 4); transcription factor	C2H2	AT2G02080.5	90	100	10	0	300	1	50	149	3e-58	199	672181696	XP_008811073.1	586	2.21752e-67	PREDICTED: zinc finger protein MAGPIE-like [Phoenix dactylifera]>gi|672181698|ref|XP_008811074.1| PREDICTED: zinc finger protein MAGPIE-like [Phoenix dactylifera]>gi|672181700|ref|XP_008811075.1| PREDICTED: zinc finger protein MAGPIE-like [Phoenix dactylifera]>gi|672181702|ref|XP_008811077.1| PREDICTED: zinc finger protein MAGPIE-like [Phoenix dactylifera]	670361514	XM_008650790.1	165	6.74645e-79	PREDICTED: Zea mays LOC542697 (gpm243b), transcript variant X5, mRNA
c128584_g1	512	ZFP2 (ZINC FINGER PROTEIN 2); nucleic acid binding / transcription factor/ zinc ion binding	C2H2	AT5G57520.1	62.5	80	12	2	509	324	8	87	9e-21	85.9	672132297	XP_008789729.1	240	1.51466e-23	PREDICTED: zinc finger protein 2-like [Phoenix dactylifera]	--	--	--	--	--
c129764_g1	376	zinc finger (C2H2 type) family protein	C2H2	AT4G06634.3	74.19	31	8	0	122	30	106	136	6e-09	53.9	568883204	XP_006494375.1	140	6.39084e-09	PREDICTED: uncharacterized zinc finger protein At4g06634-like [Citrus sinensis]	--	--	--	--	--
c130604_g1	1279	zinc finger (C2H2 type) family protein	C2H2	AT4G06634.2	44.64	56	27	2	377	532	68	123	5e-06	48.9	612398339	XP_007514689.1	141	2.45734e-08	EGL-43 [Bathycoccus prasinos]>gi|412986503|emb|CCO14929.1| EGL-43 [Bathycoccus prasinos]	--	--	--	--	--
c133353_g2	1109	ZFP7 (ZINC FINGER PROTEIN 7); nucleic acid binding / transcription factor/ zinc ion binding	C2H2	AT1G24625.1	46.15	78	29	1	810	616	57	134	6e-14	71.2	672127333	XP_008787129.1	331	5.04291e-34	PREDICTED: zinc finger protein 3-like [Phoenix dactylifera]	--	--	--	--	--
c133461_g1	1319	zinc finger (C2H2 type) family protein	C2H2	AT3G60580.1	35.8	324	148	10	1171	266	1	286	1e-39	146	672144489	XP_008796144.1	622	1.1974e-73	PREDICTED: zinc finger protein ZAT4-like [Phoenix dactylifera]	115459809	NM_001060040.1	45	4.59182e-12	Oryza sativa Japonica Group Os04g0552700 (Os04g0552700) mRNA, complete cds
c133823_g1	648	zinc finger (C2H2 type) family protein	C2H2	AT5G66730.1	74.29	35	6	1	645	541	364	395	5e-06	47	672112154	XP_008804317.1	180	4.13976e-13	PREDICTED: zinc finger protein NUTCRACKER-like [Phoenix dactylifera]>gi|672112156|ref|XP_008804324.1| PREDICTED: zinc finger protein NUTCRACKER-like [Phoenix dactylifera]>gi|672112158|ref|XP_008804332.1| PREDICTED: zinc finger protein NUTCRACKER-like [Phoenix dactylifera]>gi|672112160|ref|XP_008804341.1| PREDICTED: zinc finger protein NUTCRACKER-like [Phoenix dactylifera]>gi|672112162|ref|XP_0088…	--	--	--	--	--
c134715_g1	1377	zinc finger (C2H2 type) family protein	C2H2	AT1G75710.1	53.68	285	87	7	942	205	174	452	1e-89	285	672116626	XP_008781482.1	1047	1.45093e-136	PREDICTED: uncharacterized protein LOC103701262 [Phoenix dactylifera]	695072846	XM_009385290.1	194	7.12056e-95	PREDICTED: Musa acuminata subsp. malaccensis uncharacterized LOC103971297 (LOC103971297), mRNA
c134828_g1	710	ATIDD4 (ARABIDOPSIS THALIANA INDETERMINATE(ID)-DOMAIN 4); transcription factor	C2H2	AT2G02080.5	87.5	104	13	0	399	710	58	161	2e-63	209	694996483	XP_009394220.1	559	3.40279e-65	PREDICTED: zinc finger protein MAGPIE-like [Musa acuminata subsp. malaccensis]>gi|694996485|ref|XP_009394230.1| PREDICTED: zinc finger protein MAGPIE-like [Musa acuminata subsp. malaccensis]>gi|694996487|ref|XP_009394238.1| PREDICTED: zinc finger protein MAGPIE-like [Musa acuminata subsp. malaccensis]>gi|694996489|ref|XP_009394246.1| PREDICTED: zinc finger protein MAGPIE-like [Musa acuminata subs…	695004327	XR_670957.1	165	4.73583e-79	PREDICTED: Musa acuminata subsp. malaccensis zinc finger protein NUTCRACKER-like (LOC103975353), misc_RNA
c134828_g2	1442	ATIDD4 (ARABIDOPSIS THALIANA INDETERMINATE(ID)-DOMAIN 4); transcription factor	C2H2	AT2G02080.6	33.89	360	168	11	3	998	79	396	5e-34	134	672181696	XP_008811073.1	737	1.35043e-87	PREDICTED: zinc finger protein MAGPIE-like [Phoenix dactylifera]>gi|672181698|ref|XP_008811074.1| PREDICTED: zinc finger protein MAGPIE-like [Phoenix dactylifera]>gi|672181700|ref|XP_008811075.1| PREDICTED: zinc finger protein MAGPIE-like [Phoenix dactylifera]>gi|672181702|ref|XP_008811077.1| PREDICTED: zinc finger protein MAGPIE-like [Phoenix dactylifera]	--	--	--	--	--
c135235_g1	947	zinc finger (C2H2 type) family protein	C2H2	AT2G28710.1	47.48	139	52	4	638	270	13	146	3e-29	112	672129153	XP_008788081.1	537	3.12856e-65	PREDICTED: zinc finger protein ZAT11 [Phoenix dactylifera]	--	--	--	--	--
c135877_g3	1095	exonuclease family protein	C2H2	AT5G40310.1	70.27	37	11	0	687	577	20	56	1e-09	60.1	695004797	XP_009388821.1	154	5.53233e-21	PREDICTED: RNA exonuclease 4-like [Musa acuminata subsp. malaccensis]	--	--	--	--	--
c13618_g1	1162	zinc finger (C2H2 type) family protein	C2H2	AT4G06634.2	34.09	88	52	3	1117	860	48	131	4e-06	48.9	612395817	XP_007513428.1	139	1.58326e-07	PREDICTED: similar to Zinc finger protein 271 (Zinc finger protein 7) (HZF7) (Zinc finger protein ZNFphex133) (Epstein-Barr virus-induced zinc finger protein) (ZNF-EB) (CT-ZFP48) (Zinc finger protein [Bathycoccus prasinos]>gi|412991108|emb|CCO15953.1| PREDICTED: similar to Zinc finger protein 271 (Zinc finger protein 7) (HZF7) (Zinc finger protein ZNFphex133) (Epstein-Barr virus-induced zinc fing…	517322946	HF679031.1	376	0	Fusarium fujikuroi IMI 58289 draft genome, chromosome FFUJ_chr09
c136190_g1	1006	ATIDD11 (ARABIDOPSIS THALIANA INDETERMINATE(ID)-DOMAIN 11); nucleic acid binding / transcription factor/ zinc ion binding	C2H2	AT3G13810.4	69.93	153	24	3	614	1006	17	169	3e-60	204	672138897	XP_008793218.1	668	2.62793e-80	PREDICTED: zinc finger protein NUTCRACKER-like [Phoenix dactylifera]	672112687	XM_008808953.1	220	1.81461e-109	PREDICTED: Phoenix dactylifera zinc finger protein NUTCRACKER-like (LOC103719621), transcript variant X1, mRNA
c136291_g1	630	zinc finger (C2H2 type) protein (WIP5)	C2H2	AT1G51220.1	48.1	79	41	0	468	232	259	337	1e-16	77.4	695026677	XP_009400647.1	229	3.98355e-21	PREDICTED: protein TRANSPARENT TESTA 1-like [Musa acuminata subsp. malaccensis]	--	--	--	--	--
c137872_g1	984	nucleic acid binding / transcription factor/ zinc ion binding	C2H2	AT2G28200.1	45.37	227	57	10	824	297	76	286	2e-42	151	672175296	XP_008807698.1	473	4.27005e-54	PREDICTED: zinc finger protein ZAT5 [Phoenix dactylifera]	672127948	XM_008789232.1	45	3.39473e-12	PREDICTED: Phoenix dactylifera zinc finger protein ZAT5 (LOC103705501), mRNA
c139410_g1	1123	zinc finger (C2H2 type) family protein	C2H2	AT4G06634.3	59.15	142	47	2	204	599	141	281	1e-71	164	672175251	XP_008807673.1	585	3.01488e-92	PREDICTED: uncharacterized zinc finger protein At4g06634-like isoform X1 [Phoenix dactylifera]	672116765	XM_008783331.1	225	3.37801e-112	PREDICTED: Phoenix dactylifera uncharacterized zinc finger protein At4g06634-like (LOC103701314), mRNA
c139410_g2	288	zinc finger (C2H2 type) family protein	C2H2	AT4G06634.1	58.21	67	26	1	88	288	21	85	2e-12	63.2	672175253	XP_008807674.1	198	2.16886e-17	PREDICTED: uncharacterized zinc finger protein At4g06634-like isoform X2 [Phoenix dactylifera]	--	--	--	--	--
c139892_g1	928	AZF2 (ARABIDOPSIS ZINC-FINGER PROTEIN 2); nucleic acid binding / transcription factor/ zinc ion binding	C2H2	AT3G19580.2	41.94	124	51	3	114	422	65	188	5e-20	88.2	672127503	XP_008787218.1	272	6.63172e-26	PREDICTED: zinc finger protein ZAT6-like [Phoenix dactylifera]	--	--	--	--	--
c140382_g1	1293	ZFP4 (ZINC FINGER PROTEIN 4); nucleic acid binding / transcription factor/ zinc ion binding	C2H2	AT1G66140.1	42.54	181	62	8	623	1039	80	260	2e-31	122	672128828	XP_008787905.1	494	9.14033e-57	PREDICTED: zinc finger protein 4-like [Phoenix dactylifera]	302809722	XM_002986508.1	37	1.25975e-07	Selaginella moellendorffii EPF-type Cis2-His2 zinc finger transcription factor (ZFP1d-2), mRNA
c140424_g1	1008	ATIDD14 (ARABIDOPSIS THALIANA INDETERMINATE(ID)-DOMAIN 14); nucleic acid binding / transcription factor/ zinc ion binding	C2H2	AT1G68130.1	49.71	348	131	8	1	930	78	419	6e-100	305	672131341	XP_008789229.1	974	4.11709e-127	PREDICTED: protein SHOOT GRAVITROPISM 5 [Phoenix dactylifera]	695044613	XM_009411792.1	228	6.49383e-114	PREDICTED: Musa acuminata subsp. malaccensis protein SHOOT GRAVITROPISM 5-like (LOC103992181), mRNA
c141471_g1	1796	zinc finger (C2H2 type) family protein	C2H2	AT1G75710.1	59.18	267	71	7	542	1231	196	461	3e-83	262	695069976	XP_009381996.1	770	9.73697e-103	PREDICTED: uncharacterized protein LOC103970083 [Musa acuminata subsp. malaccensis]	115456883	NM_001058577.1	164	4.43559e-78	Oryza sativa Japonica Group Os04g0115500 (Os04g0115500) mRNA, complete cds
c141524_g1	2696	ATIDD2 (ARABIDOPSIS THALIANA INDETERMINATE(ID)-DOMAIN 2); nucleic acid binding / transcription factor/ zinc ion binding	C2H2	AT3G50700.1	51.59	409	148	10	1838	648	34	404	6e-112	355	672143473	XP_008795616.1	1127	1.24869e-140	PREDICTED: zinc finger protein NUTCRACKER-like [Phoenix dactylifera]>gi|672143475|ref|XP_008795617.1| PREDICTED: zinc finger protein NUTCRACKER-like [Phoenix dactylifera]	670361514	XM_008650790.1	263	6.2007e-133	PREDICTED: Zea mays LOC542697 (gpm243b), transcript variant X5, mRNA
c143080_g1	2668	zinc finger (C2H2 type) family protein	C2H2	AT4G25610.3	38.97	526	261	15	2006	510	48	540	2e-82	280	672128013	XP_008787485.1	1286	2.38276e-161	PREDICTED: uncharacterized protein LOC103705525 isoform X1 [Phoenix dactylifera]	255545243	XM_002513637.1	120	1.91033e-53	Ricinus communis conserved hypothetical protein, mRNA
c144088_g2	1007	STZ (SALT TOLERANCE ZINC FINGER); nucleic acid binding / transcription factor/ zinc ion binding	C2H2	AT1G27730.1	51.22	164	53	6	659	213	72	223	9e-32	121	672137877	XP_008792675.1	429	5.58105e-48	PREDICTED: zinc finger protein ZAT10-like [Phoenix dactylifera]	323388890	HQ858838.1	61	4.43449e-21	Oryza sativa Japonica Group isolate UT1505 C2H2 transcription factor mRNA, partial cds
c144114_g1	836	exonuclease family protein	C2H2	AT5G40310.2	68.75	32	9	1	355	450	15	45	3e-06	48.5	695022040	XP_009398130.1	138	1.58788e-07	PREDICTED: RNA exonuclease 4-like [Musa acuminata subsp. malaccensis]	--	--	--	--	--
c144826_g1	1134	ATIDD11 (ARABIDOPSIS THALIANA INDETERMINATE(ID)-DOMAIN 11); nucleic acid binding / transcription factor/ zinc ion binding	C2H2	AT3G13810.6	32.39	213	120	7	927	319	286	484	3e-11	65.5	695025110	XP_009399796.1	600	9.35795e-70	PREDICTED: zinc finger protein NUTCRACKER [Musa acuminata subsp. malaccensis]	694426762	XM_009342772.1	47	3.03865e-13	PREDICTED: Pyrus x bretschneideri zinc finger protein NUTCRACKER (LOC103933121), transcript variant X3, mRNA
c145168_g1	1151	ZFP8 (ZINC FINGER PROTEIN 8); nucleic acid binding / transcription factor/ zinc ion binding	C2H2	AT2G41940.1	35.69	283	110	10	890	159	8	257	1e-35	134	672111088	XP_008798912.1	638	5.68886e-78	PREDICTED: zinc finger protein 8 [Phoenix dactylifera]	672111087	XM_008800690.1	122	6.26716e-55	PREDICTED: Phoenix dactylifera zinc finger protein 8 (LOC103713675), mRNA
c145395_g1	1524	ATIDD7 (ARABIDOPSIS THALIANA INDETERMINATE(ID)-DOMAIN 7); nucleic acid binding / transcription factor/ zinc ion binding	C2H2	AT1G55110.3	77.1	131	30	0	1405	1013	76	206	4e-69	232	672188184	XP_008813524.1	620	4.83763e-72	PREDICTED: zinc finger protein MAGPIE-like [Phoenix dactylifera]>gi|672188188|ref|XP_008813525.1| PREDICTED: zinc finger protein MAGPIE-like [Phoenix dactylifera]	164565495	AC216467.1	139	2.96149e-64	Populus trichocarpa clone POP034-D10, complete sequence
c146889_g1	1393	zinc finger (C2H2 type) family protein	C2H2	AT4G06634.1	58.57	321	115	8	283	1218	26	337	1e-106	326	672175251	XP_008807673.1	1038	1.27569e-135	PREDICTED: uncharacterized zinc finger protein At4g06634-like isoform X1 [Phoenix dactylifera]	672116765	XM_008783331.1	290	3.10136e-148	PREDICTED: Phoenix dactylifera uncharacterized zinc finger protein At4g06634-like (LOC103701314), mRNA
c148014_g1	2104	zinc finger (C2H2 type) family protein	C2H2	AT1G26610.1	36.59	205	89	6	292	795	11	211	4e-24	106	672191940	XP_008775635.1	668	9.77652e-73	PREDICTED: uncharacterized protein LOC103695954 [Phoenix dactylifera]	--	--	--	--	--
c148154_g1	1772	zinc finger (C2H2 type) family protein	C2H2	AT1G72050.1	46.79	312	112	2	990	217	3	314	2e-84	270	672171503	XP_008805822.1	987	6.63753e-126	PREDICTED: zinc finger protein 11-like [Phoenix dactylifera]	--	--	--	--	--
c148154_g2	1376	zinc finger (C2H2 type) family protein	C2H2	AT1G72050.1	47.76	312	116	2	1027	230	3	313	6e-96	296	672139706	XP_008793643.1	1051	1.03305e-136	PREDICTED: zinc finger protein 11-like [Phoenix dactylifera]	--	--	--	--	--
c148507_g1	1834	SUF4 (SUPPRESSOR OF FRIGIDA4); DNA binding / protein heterodimerization/ protein homodimerization/ transcription factor	C2H2	AT1G30970.3	56.9	355	122	14	1587	562	10	346	3e-84	273	672184276	XP_008812444.1	1067	1.66445e-137	PREDICTED: protein SUPPRESSOR OF FRI 4 isoform X1 [Phoenix dactylifera]	695073949	XM_009385884.1	298	1.46566e-152	PREDICTED: Musa acuminata subsp. malaccensis protein SUPPRESSOR OF FRI 4-like (LOC103971769), transcript variant X3, mRNA
c148574_g1	1465	zinc finger (C2H2 type) family protein	C2H2	AT2G29660.1	49.03	259	102	7	578	1282	119	371	3e-64	216	672161908	XP_008800782.1	871	4.94479e-110	PREDICTED: uncharacterized protein LOC103715055 [Phoenix dactylifera]	--	--	--	--	--
c148597_g1	2219	ATIDD7 (ARABIDOPSIS THALIANA INDETERMINATE(ID)-DOMAIN 7); nucleic acid binding / transcription factor/ zinc ion binding	C2H2	AT1G55110.3	57.43	350	105	10	689	1687	17	339	8e-100	319	672138897	XP_008793218.1	1444	0	PREDICTED: zinc finger protein NUTCRACKER-like [Phoenix dactylifera]	672138896	XM_008794996.1	433	0	PREDICTED: Phoenix dactylifera zinc finger protein NUTCRACKER-like (LOC103709567), mRNA
c148597_g2	1546	NUC (NUTCRACKER); nucleic acid binding / transcription factor/ zinc ion binding	C2H2	AT5G44160.1	86.96	161	21	0	262	744	36	196	5e-91	290	672162072	XP_008800868.1	890	1.20103e-110	PREDICTED: zinc finger protein NUTCRACKER-like [Phoenix dactylifera]	672162071	XM_008802646.1	222	2.17989e-110	PREDICTED: Phoenix dactylifera zinc finger protein NUTCRACKER-like (LOC103715115), mRNA
c148641_g1	1795	zinc finger (C2H2 type) family protein	C2H2	AT5G52010.1	60.91	330	123	1	206	1195	47	370	2e-109	338	695051321	XP_009413682.1	1027	4.22764e-131	PREDICTED: uncharacterized protein LOC103994941 isoform X2 [Musa acuminata subsp. malaccensis]>gi|695051323|ref|XP_009413683.1| PREDICTED: uncharacterized protein LOC103994941 isoform X2 [Musa acuminata subsp. malaccensis]	672173868	XM_008808853.1	76	3.6782e-29	PREDICTED: Phoenix dactylifera uncharacterized LOC103719555 (LOC103719555), mRNA
c149127_g1	1834	STOP1 (SENSITIVE TO PROTON RHIZOTOXICITY 1); nucleic acid binding / transcription factor/ zinc ion binding	C2H2	AT1G34370.2	63.55	332	100	5	980	18	76	397	1e-140	423	672143398	XP_008795575.1	1310	6.40813e-172	PREDICTED: zinc finger protein STOP1 homolog isoform X1 [Phoenix dactylifera]	223942682	BT060728.1	210	1.21609e-103	Zea mays full-length cDNA clone ZM_BFb0039M21 mRNA, complete cds
c149127_g2	566	STOP1 (SENSITIVE TO PROTON RHIZOTOXICITY 1); nucleic acid binding / transcription factor/ zinc ion binding	C2H2	AT1G34370.3	35	100	57	2	1	276	180	279	2e-09	56.6	695023959	XP_009399174.1	263	1.76313e-24	PREDICTED: zinc finger protein STOP1 homolog [Musa acuminata subsp. malaccensis]>gi|695023961|ref|XP_009399175.1| PREDICTED: zinc finger protein STOP1 homolog [Musa acuminata subsp. malaccensis]	--	--	--	--	--
c150150_g1	1357	zinc finger (C2H2 type, AN1-like) family protein	C2H2	AT2G41835.1	61.19	286	79	5	1053	265	1	277	4e-111	333	672123035	XP_008784866.1	1062	1.35578e-140	PREDICTED: LOW QUALITY PROTEIN: zinc finger AN1 and C2H2 domain-containing stress-associated protein 16-like [Phoenix dactylifera]	--	--	--	--	--
c150816_g1	1355	ZFP2 (ZINC FINGER PROTEIN 2); nucleic acid binding / transcription factor/ zinc ion binding	C2H2	AT5G57520.1	49	100	33	3	1337	1074	20	113	7e-15	73.6	672170694	XP_008805413.1	204	8.2061e-17	PREDICTED: zinc finger protein 3-like [Phoenix dactylifera]	672176338	XM_008810019.1	52	6.06326e-16	PREDICTED: Phoenix dactylifera zinc finger protein 1-like (LOC103720355), mRNA
c153263_g1	5414	nucleic acid binding / transcription factor/ zinc ion binding	C2H2	AT2G23740.6	41.98	1403	691	27	1071	5132	51	1379	0	1049	672133198	XP_008790208.1	4934	0	PREDICTED: histone-lysine N-methyltransferase SUVR5 isoform X2 [Phoenix dactylifera]	672133197	XM_008791986.1	781	0	PREDICTED: Phoenix dactylifera histone-lysine N-methyltransferase SUVR5 (LOC103707483), transcript variant X3, mRNA
c154192_g1	4401	REF6 (RELATIVE OF EARLY FLOWERING 6); transcription factor	C2H2	AT3G48430.1	55.98	686	253	11	3957	1951	9	662	0	690	672110754	XP_008797141.1	3980	0	PREDICTED: LOW QUALITY PROTEIN: lysine-specific demethylase REF6-like [Phoenix dactylifera]	672110753	XM_008798919.1	719	0	PREDICTED: Phoenix dactylifera lysine-specific demethylase REF6-like (LOC103712400), mRNA
c154347_g2	1171	zinc finger (C2H2 type) family protein	C2H2	AT4G12240.1	43.87	269	127	3	69	803	40	308	2e-72	234	672139992	XP_008793801.1	789	1.77884e-99	PREDICTED: uncharacterized protein LOC103710014 [Phoenix dactylifera]	--	--	--	--	--
c154438_g1	4352	ELF6 (EARLY FLOWERING 6); transcription factor	C2H2	AT5G04240.1	60.71	448	122	5	4145	2964	6	453	4e-165	536	470143421	XP_004307375.1	1339	0	PREDICTED: probable lysine-specific demethylase ELF6-like [Fragaria vesca subsp. vesca]	571451261	XM_006578616.1	93	3.19744e-38	PREDICTED: Glycine max lysine-specific demethylase REF6-like (LOC100775271), mRNA
c15618_g1	1612	zinc finger (C2H2 type) family protein	C2H2	AT4G06634.2	40	60	33	1	354	533	68	124	2e-06	50.4	695379521	XP_009516564.1	144	1.37392e-07	hypothetical protein PHYSODRAFT_552670 [Phytophthora sojae]>gi|348689475|gb|EGZ29289.1| hypothetical protein PHYSODRAFT_552670 [Phytophthora sojae]	517309970	HF679023.1	1214	0	Fusarium fujikuroi IMI 58289 draft genome, chromosome FFUJ_chr01
c163244_g1	272	nucleic acid binding / transcription factor/ zinc ion binding	C2H2	AT4G17810.2	59.26	54	19	2	118	270	8	61	3e-14	66.2	308154468	ADO15286.1	201	3.71544e-18	palmate-like pentafoliata 1 transcription factor [Carica papaya]	--	--	--	--	--
c164323_g1	368	REF6 (RELATIVE OF EARLY FLOWERING 6); transcription factor	C2H2	AT3G48430.1	40	55	31	1	125	283	1294	1348	1e-07	50.4	695386948	XP_009518729.1	160	4.11369e-12	hypothetical protein PHYSODRAFT_483878 [Phytophthora sojae]>gi|348683626|gb|EGZ23441.1| hypothetical protein PHYSODRAFT_483878 [Phytophthora sojae]	682124590	KM277357.1	98	4.12803e-42	Trichoderma asperellum strain T-1 Cre1 (cre 1) gene, complete cds
c164924_g1	228	zinc finger (C2H2 type) family protein	C2H2	AT2G28710.1	48.05	77	26	3	10	228	71	137	6e-12	58.9	356537375	XP_003537203.1	302	1.63813e-33	PREDICTED: zinc finger protein ZAT11-like [Glycine max]	571481657	XM_003537155.2	196	8.0391e-97	PREDICTED: Glycine max zinc finger protein ZAT11-like (LOC100778467), mRNA
c16841_g1	246	zinc finger (C2H2 type) family protein	C2H2	AT5G10970.1	50.62	81	27	2	244	2	103	170	1e-16	72.8	672111060	XP_008798728.1	196	1.64981e-17	PREDICTED: zinc finger protein 1-like [Phoenix dactylifera]	670396472	XM_008680282.1	53	2.73292e-17	PREDICTED: Zea mays zinc finger protein GIS-like (LOC103653354), mRNA
c16859_g1	437	zinc finger (C2H2 type) family protein	C2H2	AT4G06634.2	40	50	30	0	433	284	75	124	6e-06	45.1	612393492	XP_007512266.1	125	2.39809e-07	PREDICTED: similar to Zinc finger protein 271 (Zinc finger protein 7) (HZF7) (Zinc finger protein ZNFphex133) (Epstein-Barr virus-induced zinc finger protein) (ZNF-EB) (CT-ZFP48) (Zinc finger protein [Bathycoccus prasinos]>gi|424513732|emb|CCO66354.1| PREDICTED: similar to Zinc finger protein 271 (Zinc finger protein 7) (HZF7) (Zinc finger protein ZNFphex133) (Epstein-Barr virus-induced zinc fing…	--	--	--	--	--
c171812_g1	301	nucleic acid binding / transcription factor/ zinc ion binding	C2H2	AT2G23740.5	45.61	57	31	0	294	124	1213	1269	9e-12	62.4	302814007	XP_002988688.1	166	2.72938e-13	hypothetical protein SELMODRAFT_128419 [Selaginella moellendorffii]>gi|300143509|gb|EFJ10199.1| hypothetical protein SELMODRAFT_128419 [Selaginella moellendorffii]	517316688	HF679027.1	183	1.85179e-89	Fusarium fujikuroi IMI 58289 draft genome, chromosome FFUJ_chr05
c172488_g1	922	zinc finger (C2H2 type) family protein	C2H2	AT4G06634.2	33.71	89	51	3	595	858	40	121	2e-06	49.7	669147698	XP_008609411.1	146	2.12553e-08	hypothetical protein SDRG_05473 [Saprolegnia diclina VS20]>gi|530739007|gb|EQC37249.1| hypothetical protein SDRG_05473 [Saprolegnia diclina VS20]	--	--	--	--	--
c172642_g1	580	zinc finger (C2H2 type) family protein	C2H2	AT4G06634.2	46.81	47	25	0	438	578	77	123	3e-07	50.4	695413538	XP_009526061.1	154	1.6726e-10	hypothetical protein PHYSODRAFT_498554 [Phytophthora sojae]>gi|348677186|gb|EGZ17003.1| hypothetical protein PHYSODRAFT_498554 [Phytophthora sojae]	667645380	XM_008596300.1	157	1.07341e-74	Beauveria bassiana ARSEF 2860 putative C2H2 zinc finger protein partial mRNA
c174385_g1	2232	REF6 (RELATIVE OF EARLY FLOWERING 6); transcription factor	C2H2	AT3G48430.1	40	55	31	1	1775	1617	1294	1348	5e-06	51.2	641531443	KDO25515.1	160	8.67945e-10	hypothetical protein SPRG_20639 [Saprolegnia parasitica CBS 223.65]	531988639	HF679024.1	1930	0	Fusarium fujikuroi IMI 58289 draft genome, chromosome FFUJ_chr02
c178390_g1	991	zinc finger (C2H2 type) family protein	C2H2	AT4G06634.2	31	100	65	2	321	22	62	157	1e-07	53.5	475625203	EMT32884.1	147	2.12823e-08	Putative zinc finger protein [Aegilops tauschii]	--	--	--	--	--
c180110_g1	1632	HAM2 (HISTONE ACETYLTRANSFERASE OF THE MYST FAMILY 2); H3/H4 histone acetyltransferase/ nucleic acid binding / zinc ion binding	C2H2	AT5G09740.1	48.01	277	141	1	946	116	167	440	5e-95	301	551638945	XP_005822284.1	797	4.79048e-98	hypothetical protein GUITHDRAFT_160203 [Guillardia theta CCMP2712]>gi|428166326|gb|EKX35304.1| hypothetical protein GUITHDRAFT_160203 [Guillardia theta CCMP2712]	517322946	HF679031.1	1013	0	Fusarium fujikuroi IMI 58289 draft genome, chromosome FFUJ_chr09
c182143_g1	334	zinc finger (C2H2 type) family protein	C2H2	AT4G06634.2	43.75	48	27	0	9	152	77	124	6e-07	47.4	585106643	EWM25008.1	151	3.65286e-10	transcription factor mtf-1 [Nannochloropsis gaditana]	--	--	--	--	--
c183764_g1	272	zinc finger (C2H2 type) family protein	C2H2	AT1G72050.4	41.07	56	28	3	164	12	214	269	3e-06	44.7	641531443	KDO25515.1	148	1.48566e-10	hypothetical protein SPRG_20639 [Saprolegnia parasitica CBS 223.65]	389630017	XM_003712614.1	71	3.0219e-27	Magnaporthe oryzae 70-15 hypothetical protein (MGG_05133) mRNA, complete cds
c183984_g1	222	zinc finger (C2H2 type) family protein	C2H2	AT4G06634.2	44.07	59	33	0	2	178	72	130	1e-09	54.3	586661450	XP_006830427.1	144	5.14331e-10	hypothetical protein AMTR_s00118p00114180 [Amborella trichopoda]>gi|548836761|gb|ERM97843.1| hypothetical protein AMTR_s00118p00114180 [Amborella trichopoda]	--	--	--	--	--
c186721_g1	217	MGP (MAGPIE); nucleic acid binding / protein binding / transcription factor/ zinc ion binding	C2H2	AT1G03840.1	93.88	49	3	0	147	1	36	84	7e-27	103	695043565	XP_009409481.1	293	1.47274e-30	PREDICTED: zinc finger protein NUTCRACKER-like [Musa acuminata subsp. malaccensis]	672120051	XM_008785056.1	78	2.992e-31	PREDICTED: Phoenix dactylifera zinc finger protein MAGPIE-like (LOC103702568), mRNA
c188977_g1	204	AZF1 (ARABIDOPSIS ZINC-FINGER PROTEIN 1); nucleic acid binding / transcription factor/ zinc ion binding	C2H2	AT5G67450.1	48.72	78	21	3	177	1	1	78	2e-12	60.5	159902441	ABX10820.1	310	4.81091e-36	SCOF-1 [Glycine soja]>gi|159902445|gb|ABX10822.1| SCOF-1 [Glycine max]	159902444	EU036305.1	204	2.51944e-101	Glycine max clone Sct_034.p1 SCOF-1 (SCOF-1) gene, partial cds
c18999_g1	618	zinc finger (C2H2 type) family protein	C2H2	AT4G35280.1	32.65	147	71	3	435	1	64	184	3e-12	64.3	672144491	XP_008796146.1	649	1.27335e-79	PREDICTED: zinc finger protein ZAT4-like [Phoenix dactylifera]	672144490	XM_008797924.1	81	2.03283e-32	PREDICTED: Phoenix dactylifera zinc finger protein ZAT4-like (LOC103711679), mRNA
c190721_g1	985	zinc finger (C2H2 type) family protein	C2H2	AT4G06634.2	41.94	62	34	1	561	382	67	128	9e-07	50.8	326487602	BAK05473.1	182	8.73746e-13	predicted protein [Hordeum vulgare subsp. vulgare]	--	--	--	--	--
c190836_g1	549	ZFP7 (ZINC FINGER PROTEIN 7); nucleic acid binding / transcription factor/ zinc ion binding	C2H2	AT1G24625.1	41.07	112	48	5	395	102	57	164	8e-17	76.3	672133003	XP_008790101.1	392	3.39829e-45	PREDICTED: zinc finger protein 7-like [Phoenix dactylifera]	115473130	NM_001066699.1	60	8.46118e-21	Oryza sativa Japonica Group Os07g0593000 (Os07g0593000) mRNA, complete cds >gnl|BL_ORD_ID|3673207 Oryza sativa Japonica Group cDNA clone:001-111-H03, full insert sequence
c191735_g1	1673	zinc finger (C2H2 type) family protein	C2H2	AT4G06634.2	40.74	54	30	1	751	596	69	122	9e-06	48.5	551659274	XP_005832406.1	155	3.98768e-09	hypothetical protein GUITHDRAFT_138998 [Guillardia theta CCMP2712]>gi|428176542|gb|EKX45426.1| hypothetical protein GUITHDRAFT_138998 [Guillardia theta CCMP2712]	531988639	HF679024.1	1049	0	Fusarium fujikuroi IMI 58289 draft genome, chromosome FFUJ_chr02
c193633_g1	1094	zinc finger (C2H2 type) family protein	C2H2	AT1G72050.3	28.97	145	52	6	545	844	209	347	9e-06	48.1	695413538	XP_009526061.1	149	5.73524e-09	hypothetical protein PHYSODRAFT_498554 [Phytophthora sojae]>gi|348677186|gb|EGZ17003.1| hypothetical protein PHYSODRAFT_498554 [Phytophthora sojae]	517309970	HF679023.1	520	0	Fusarium fujikuroi IMI 58289 draft genome, chromosome FFUJ_chr01
c194180_g1	334	zinc finger (C2H2 type) family protein	C2H2	AT4G06634.2	45.76	59	32	0	328	152	66	124	4e-10	56.6	301105106	XP_002901637.1	186	4.16783e-15	conserved hypothetical protein [Phytophthora infestans T30-4]>gi|262100641|gb|EEY58693.1| conserved hypothetical protein [Phytophthora infestans T30-4]	--	--	--	--	--
c196213_g1	237	zinc finger (C2H2 type) family protein	C2H2	AT2G42410.3	76.92	39	9	0	235	119	77	115	1e-14	66.6	672166454	XP_008803156.1	252	2.31711e-25	PREDICTED: uncharacterized protein LOC103716778 [Phoenix dactylifera]	--	--	--	--	--
c197458_g1	1114	SUF4 (SUPPRESSOR OF FRIGIDA4); DNA binding / protein heterodimerization/ protein homodimerization/ transcription factor	C2H2	AT1G30970.1	49	100	45	1	88	387	1	94	9e-30	119	357521467	XP_003631022.1	337	3.1333e-33	Zinc finger protein [Medicago truncatula]>gi|355525044|gb|AET05498.1| C2H2-type zinc finger protein [Medicago truncatula]	531988639	HF679024.1	423	0	Fusarium fujikuroi IMI 58289 draft genome, chromosome FFUJ_chr02
c201744_g1	224	zinc finger (C2H2 type) family protein	C2H2	AT4G06634.2	39.73	73	38	3	204	1	41	112	8e-08	48.9	551604279	XP_005783623.1	152	2.33912e-12	hypothetical protein EMIHUDRAFT_63629, partial [Emiliania huxleyi CCMP1516]>gi|485636607|gb|EOD31194.1| hypothetical protein EMIHUDRAFT_63629, partial [Emiliania huxleyi CCMP1516]	--	--	--	--	--
c204912_g1	206	SUF4 (SUPPRESSOR OF FRIGIDA4); DNA binding / protein heterodimerization/ protein homodimerization/ transcription factor	C2H2	AT1G30970.1	50	56	22	1	39	206	1	50	3e-15	69.7	673034946	XP_008871434.1	186	3.0477e-16	hypothetical protein H310_07726 [Aphanomyces invadans]>gi|574472654|gb|ETV99658.1| hypothetical protein H310_07726 [Aphanomyces invadans]	615412868	XM_007584015.1	87	2.79426e-36	Neofusicoccum parvum UCRNP2 putative c2h2 finger domain-containing protein mRNA
c207735_g1	201	zinc finger (C2H2 type) family protein	C2H2	AT4G06634.2	46.81	47	25	0	59	199	77	123	2e-07	47.4	641535052	KDO28976.1	148	1.65046e-10	hypothetical protein SPRG_20080 [Saprolegnia parasitica CBS 223.65]	627808200	XM_007679258.1	123	2.63824e-56	Baudoinia compniacensis UAMH 10762 hypothetical protein mRNA
c21586_g1	341	ATIDD4 (ARABIDOPSIS THALIANA INDETERMINATE(ID)-DOMAIN 4); transcription factor	C2H2	AT2G02080.5	92.55	94	7	0	284	3	54	147	4e-58	190	356536373	XP_003536713.1	537	6.44859e-64	PREDICTED: zinc finger protein MAGPIE-like [Glycine max]	571485008	XM_003536665.2	338	1.45876e-175	PREDICTED: Glycine max zinc finger protein MAGPIE-like (LOC100786121), mRNA
c216595_g1	201	zinc finger (C2H2 type) family protein	C2H2	AT3G53820.1	79.49	39	8	0	6	122	14	52	4e-17	72.4	672114679	XP_008778117.1	216	6.82001e-21	PREDICTED: zinc finger protein 6-like [Phoenix dactylifera]	27261049	AP005168.3	57	1.28977e-19	Oryza sativa Japonica Group genomic DNA, chromosome 7, BAC clone:OSJNBa0066B06
c216858_g1	537	zinc finger (C2H2 type) family protein	C2H2	AT4G06634.2	42.68	82	44	2	5	244	45	125	1e-11	62.8	301106442	XP_002902304.1	206	6.28344e-17	conserved hypothetical protein [Phytophthora infestans T30-4]>gi|262098924|gb|EEY56976.1| conserved hypothetical protein [Phytophthora infestans T30-4]	685860774	XM_009259145.1	196	2.06647e-96	Fusarium pseudograminearum CS3096 hypothetical protein partial mRNA
c217574_g1	439	zinc finger (C2H2 type) family protein	C2H2	AT4G06634.2	41.67	60	33	1	265	438	68	127	4e-07	48.5	326487602	BAK05473.1	166	6.88112e-12	predicted protein [Hordeum vulgare subsp. vulgare]	--	--	--	--	--
c218263_g1	325	zinc finger (C2H2 type) family protein	C2H2	AT5G14010.1	54.84	31	14	0	38	130	36	66	3e-06	43.9	695022411	XP_009398333.1	154	1.28219e-11	PREDICTED: zinc finger protein KNUCKLES-like [Musa acuminata subsp. malaccensis]	--	--	--	--	--
c219609_g1	513	HAM2 (HISTONE ACETYLTRANSFERASE OF THE MYST FAMILY 2); H3/H4 histone acetyltransferase/ nucleic acid binding / zinc ion binding	C2H2	AT5G09740.2	49.4	168	84	1	512	9	196	362	3e-48	163	658058085	XP_008364837.1	410	1.44802e-47	PREDICTED: putative MYST-like histone acetyltransferase 1 [Malus domestica]	--	--	--	--	--
c224168_g1	554	zinc finger (C2H2 type, AN1-like) family protein	C2H2	AT3G57480.2	33.59	131	69	4	207	551	9	137	4e-15	71.6	163838746	NP_001106258.1	192	1.34719e-15	AN110 [Zea mays]>gi|154543231|gb|ABS83242.1| AN110 [Zea mays]	628295233	XM_007759714.1	147	3.70327e-69	Cladophialophora yegresii CBS 114405 hypothetical protein partial mRNA
c227309_g1	1963	ELF6 (EARLY FLOWERING 6); transcription factor	C2H2	AT5G04240.1	34.57	81	38	1	953	1195	1253	1318	2e-07	55.5	301092735	XP_002997220.1	170	9.10166e-11	conserved hypothetical protein [Phytophthora infestans T30-4]>gi|262111491|gb|EEY69543.1| conserved hypothetical protein [Phytophthora infestans T30-4]	--	--	--	--	--
c227971_g1	1802	REF6 (RELATIVE OF EARLY FLOWERING 6); transcription factor	C2H2	AT3G48430.1	40	55	31	1	380	538	1294	1348	3e-06	51.2	695386948	XP_009518729.1	163	1.6015e-10	hypothetical protein PHYSODRAFT_483878 [Phytophthora sojae]>gi|348683626|gb|EGZ23441.1| hypothetical protein PHYSODRAFT_483878 [Phytophthora sojae]	684170927	XM_009161086.1	353	0	Exophiala dermatitidis NIH/UT8656 zinc-finger protein CreA/MIG mRNA
c228971_g1	268	zinc finger (C2H2 type) family protein	C2H2	AT4G06634.2	45.45	44	24	0	266	135	85	128	5e-06	43.9	695413538	XP_009526061.1	131	2.33429e-08	hypothetical protein PHYSODRAFT_498554 [Phytophthora sojae]>gi|348677186|gb|EGZ17003.1| hypothetical protein PHYSODRAFT_498554 [Phytophthora sojae]	119481614	XM_001260835.1	80	2.95059e-32	Neosartorya fischeri NRRL 181 C2H2 finger domain protein FlbC (NFIA_088950) partial mRNA
c230032_g1	1301	zinc finger (C2H2 type, AN1-like) family protein	C2H2	AT3G57480.2	37.12	132	62	4	318	656	9	138	3e-16	79	545703056	XP_005703855.1	212	5.79925e-17	zinc finger protein [Galdieria sulphuraria]>gi|452820291|gb|EME27335.1| zinc finger protein [Galdieria sulphuraria]	531988639	HF679024.1	1047	0	Fusarium fujikuroi IMI 58289 draft genome, chromosome FFUJ_chr02
c230429_g1	545	zinc finger (C2H2 type) family protein	C2H2	AT1G02040.1	48.68	76	33	2	20	247	214	283	1e-12	65.5	695029286	XP_009402052.1	462	1.81129e-52	PREDICTED: zinc finger protein ZAT1-like [Musa acuminata subsp. malaccensis]	672144490	XM_008797924.1	81	1.77916e-32	PREDICTED: Phoenix dactylifera zinc finger protein ZAT4-like (LOC103711679), mRNA
c234688_g1	328	zinc finger (C2H2 type) family protein (ZAT11)	C2H2	AT2G37430.1	50.91	55	21	3	322	164	103	153	9e-08	48.1	351721114	NP_001235663.1	297	1.96928e-32	uncharacterized protein LOC100526897 [Glycine max]>gi|255631105|gb|ACU15918.1| unknown [Glycine max]	351721113	NM_001248734.1	325	2.35459e-168	Glycine max uncharacterized LOC100526897 (LOC100526897), mRNA >gnl|BL_ORD_ID|7883491 Soybean clone JCVI-FLGm-8J5 unknown mRNA
c238119_g1	209	STOP1 (SENSITIVE TO PROTON RHIZOTOXICITY 1); nucleic acid binding / transcription factor/ zinc ion binding	C2H2	AT1G34370.2	92.75	69	5	0	208	2	301	369	3e-42	145	597438998	BAO56822.1	394	1.70907e-44	putative C2H2 type transcription factor [Eucalyptus grandis x Eucalyptus urophylla]	571568383	XM_003556158.2	209	4.30789e-104	PREDICTED: Glycine max protein SENSITIVE TO PROTON RHIZOTOXICITY 1-like (LOC100801536), mRNA
c245204_g1	2545	zinc finger (C2H2 type) family protein	C2H2	AT4G06634.1	33.05	118	76	2	1592	1245	79	195	7e-11	65.9	641535515	KDO29425.1	284	6.46983e-25	hypothetical protein SPRG_05963 [Saprolegnia parasitica CBS 223.65]	517312918	HF679025.1	1002	0	Fusarium fujikuroi IMI 58289 draft genome, chromosome FFUJ_chr03
c245835_g1	1463	HAM2 (HISTONE ACETYLTRANSFERASE OF THE MYST FAMILY 2); H3/H4 histone acetyltransferase/ nucleic acid binding / zinc ion binding	C2H2	AT5G09740.2	36.94	157	64	2	1	471	241	362	2e-23	102	612390587	XP_007510815.1	266	5.96056e-23	histone acetyltransferase ESA1 [Bathycoccus prasinos]>gi|412990976|emb|CCO18348.1| histone acetyltransferase ESA1 [Bathycoccus prasinos]	--	--	--	--	--
c245989_g1	462	zinc finger (C2H2 type) family protein	C2H2	AT2G45120.1	46.38	69	37	0	53	259	241	309	4e-13	66.2	657968239	XP_008375818.1	241	1.9078e-22	PREDICTED: zinc finger protein ZAT9-like [Malus domestica]	--	--	--	--	--
c247400_g1	2160	zinc finger (C2H2 type) family protein	C2H2	AT4G06634.2	47.92	48	25	0	964	821	77	124	4e-07	53.1	695413538	XP_009526061.1	161	4.39336e-10	hypothetical protein PHYSODRAFT_498554 [Phytophthora sojae]>gi|348677186|gb|EGZ17003.1| hypothetical protein PHYSODRAFT_498554 [Phytophthora sojae]	517312918	HF679025.1	621	0	Fusarium fujikuroi IMI 58289 draft genome, chromosome FFUJ_chr03
c255127_g1	355	zinc finger (C2H2 type) family protein	C2H2	AT4G06634.2	47.06	68	35	1	340	137	58	124	5e-14	68.2	301105106	XP_002901637.1	211	2.18999e-18	conserved hypothetical protein [Phytophthora infestans T30-4]>gi|262100641|gb|EEY58693.1| conserved hypothetical protein [Phytophthora infestans T30-4]	655853421	XM_008266505.1	33	5.3933e-06	PREDICTED: Oryctolagus cuniculus zinc finger protein 42 homolog (LOC103350451), mRNA
c261068_g1	231	zinc finger (C2H2 type) family protein	C2H2	AT4G06634.2	47.06	51	27	0	226	74	77	127	3e-08	50.4	695413538	XP_009526061.1	150	3.45375e-11	hypothetical protein PHYSODRAFT_498554 [Phytophthora sojae]>gi|348677186|gb|EGZ17003.1| hypothetical protein PHYSODRAFT_498554 [Phytophthora sojae]	--	--	--	--	--
c261375_g1	216	SUF4 (SUPPRESSOR OF FRIGIDA4); DNA binding / protein heterodimerization/ protein homodimerization/ transcription factor	C2H2	AT1G30970.3	43.48	46	26	0	57	194	49	94	7e-08	49.3	586644938	XP_006878607.1	145	4.67576e-10	hypothetical protein AMTR_s00011p00256770 [Amborella trichopoda]>gi|548831950|gb|ERM94752.1| hypothetical protein AMTR_s00011p00256770 [Amborella trichopoda]	596700263	XM_007282364.1	104	1.04782e-45	Colletotrichum gloeosporioides Nara gc5 C2H2 finger domain-containing protein (CGGC5_10881), partial mRNA
c261697_g1	251	zinc finger (C2H2 type) family protein	C2H2	AT4G06634.2	44.64	56	29	1	66	227	67	122	9e-08	48.9	551659274	XP_005832406.1	142	1.11536e-09	hypothetical protein GUITHDRAFT_138998 [Guillardia theta CCMP2712]>gi|428176542|gb|EKX45426.1| hypothetical protein GUITHDRAFT_138998 [Guillardia theta CCMP2712]	--	--	--	--	--
c27719_g1	387	ELF6 (EARLY FLOWERING 6); transcription factor	C2H2	AT5G04240.1	42.59	54	31	0	167	6	1258	1311	3e-08	52.4	585109282	EWM27105.1	173	9.81096e-13	c2h2-type zinc finger-containing protein [Nannochloropsis gaditana]	302920585	XM_003053057.1	360	0	Nectria haematococca mpVI 77-13-4 hypothetical protein, mRNA
c29452_g1	391	REF6 (RELATIVE OF EARLY FLOWERING 6); transcription factor	C2H2	AT3G48430.1	33.98	103	59	2	389	108	255	357	3e-09	55.8	585102243	EWM21898.1	205	5.19772e-17	lysine-specific demethylase 4c isoform 1 [Nannochloropsis gaditana]	302923799	XM_003053707.1	343	2.81729e-178	Nectria haematococca mpVI 77-13-4 hypothetical protein, mRNA
c34207_g1	652	zinc finger (C2H2 type) family protein	C2H2	AT3G60580.1	50	78	38	1	263	33	120	197	2e-12	65.5	672127202	XP_008787063.1	356	1.56468e-37	PREDICTED: zinc finger protein ZAT9-like [Phoenix dactylifera]	672127201	XM_008788841.1	56	1.69513e-18	PREDICTED: Phoenix dactylifera zinc finger protein ZAT9-like (LOC103705203), mRNA
c34296_g2	210	zinc finger (C2H2 type) family protein	C2H2	AT5G04390.1	52.81	89	22	4	208	2	102	190	5e-19	80.1	695074679	XP_009384553.1	219	8.4872e-21	PREDICTED: zinc finger protein ZAT5-like [Musa acuminata subsp. malaccensis]	242067035	XM_002454762.1	73	1.73259e-28	Sorghum bicolor hypothetical protein, mRNA
c37357_g1	3092	JKD (JACKDAW); nucleic acid binding / protein binding / protein homodimerization/ transcription factor/ zinc ion binding	C2H2	AT5G03150.1	34.21	76	49	1	1400	1173	130	204	7e-09	60.5	301106442	XP_002902304.1	193	5.20231e-13	conserved hypothetical protein [Phytophthora infestans T30-4]>gi|262098924|gb|EEY56976.1| conserved hypothetical protein [Phytophthora infestans T30-4]	517314787	HF679026.1	1741	0	Fusarium fujikuroi IMI 58289 draft genome, chromosome FFUJ_chr04
c43229_g1	330	STZ (SALT TOLERANCE ZINC FINGER); nucleic acid binding / transcription factor/ zinc ion binding	C2H2	AT1G27730.1	51.32	76	29	4	329	120	154	227	9e-15	68.2	356510542	XP_003523996.1	396	2.1227e-46	PREDICTED: zinc finger protein ZAT10-like [Glycine max]	571449131	XM_003523948.2	327	1.83255e-169	PREDICTED: Glycine max zinc finger protein ZAT10-like (LOC100800095), mRNA
c55698_g1	4099	zinc finger (C2H2 type) family protein	C2H2	AT1G72050.3	27.3	326	161	15	247	1104	82	371	7e-14	76.3	669138546	XP_008604841.1	304	4.5134e-27	hypothetical protein SDRG_01106 [Saprolegnia diclina VS20]>gi|530742885|gb|EQC41127.1| hypothetical protein SDRG_01106 [Saprolegnia diclina VS20]	517312918	HF679025.1	2549	0	Fusarium fujikuroi IMI 58289 draft genome, chromosome FFUJ_chr03
c61129_g1	432	zinc finger (C2H2 type) family protein	C2H2	AT5G03510.1	31.25	112	61	3	108	416	117	221	2e-09	55.5	685268926	XP_009125507.1	151	1.89382e-10	PREDICTED: zinc finger protein ZAT5-like [Brassica rapa]	--	--	--	--	--
c7119_g1	1084	zinc finger (C2H2 type) family protein	C2H2	AT4G06634.2	46.15	52	28	0	594	439	77	128	9e-09	57	585109282	EWM27105.1	173	2.85757e-11	c2h2-type zinc finger-containing protein [Nannochloropsis gaditana]	--	--	--	--	--
c75024_g1	466	ATIDD15/SGR5 (ARABIDOPSIS THALIANA INDETERMINATE(ID)-DOMAIN 15, SHOOT GRAVITROPISM 5); nucleic acid binding / transcription factor/ zinc ion binding	C2H2	AT2G01940.1	81.82	55	10	0	166	2	33	87	5e-24	97.8	672128796	XP_008787889.1	258	1.24637e-24	PREDICTED: protein SHOOT GRAVITROPISM 5-like [Phoenix dactylifera]	695013764	XM_009395401.1	105	6.85341e-46	PREDICTED: Musa acuminata subsp. malaccensis protein SHOOT GRAVITROPISM 5-like (LOC103979308), mRNA
c78319_g1	3452	REF6 (RELATIVE OF EARLY FLOWERING 6); transcription factor	C2H2	AT3G48430.1	34.48	145	84	4	1068	1475	215	357	4e-12	71.6	641536804	KDO30675.1	244	6.40147e-20	hypothetical protein SPRG_04576 [Saprolegnia parasitica CBS 223.65]	517309970	HF679023.1	2199	0	Fusarium fujikuroi IMI 58289 draft genome, chromosome FFUJ_chr01
c80198_g1	4321	zinc finger (C2H2 type) family protein	C2H2	AT4G06634.2	41.94	62	34	1	2473	2652	67	128	9e-06	50.4	326487602	BAK05473.1	187	4.45749e-12	predicted protein [Hordeum vulgare subsp. vulgare]	223049434	FJ609797.1	1501	0	Fusarium oxysporum f. sp. lycopersici isolate 4287 Ste12 (ste12) gene, complete cds
c80516_g1	229	zinc finger (C2H2 type) family protein	C2H2	AT3G53600.1	53.85	65	23	3	11	184	7	71	2e-11	57.8	356537375	XP_003537203.1	315	2.23006e-35	PREDICTED: zinc finger protein ZAT11-like [Glycine max]	571481657	XM_003537155.2	226	1.70024e-113	PREDICTED: Glycine max zinc finger protein ZAT11-like (LOC100778467), mRNA
c81845_g1	982	ATIDD16 (ARABIDOPSIS THALIANA INDETERMINATE(ID)-DOMAIN 16); nucleic acid binding / transcription factor/ zinc ion binding	C2H2	AT1G25250.2	43.57	280	119	9	2	805	55	307	2e-54	183	672131341	XP_008789229.1	768	3.23616e-96	PREDICTED: protein SHOOT GRAVITROPISM 5 [Phoenix dactylifera]	695044613	XM_009411792.1	134	1.13517e-61	PREDICTED: Musa acuminata subsp. malaccensis protein SHOOT GRAVITROPISM 5-like (LOC103992181), mRNA
c90776_g1	947	zinc finger (C2H2 type) family protein	C2H2	AT2G17180.1	28.1	210	97	4	872	279	67	234	6e-11	62.8	527197133	EPS65753.1	179	2.07206e-13	hypothetical protein M569_09025, partial [Genlisea aurea]	--	--	--	--	--
c92609_g1	734	STZ (SALT TOLERANCE ZINC FINGER); nucleic acid binding / transcription factor/ zinc ion binding	C2H2	AT1G27730.1	54.94	233	74	6	61	732	1	211	1e-59	192	356510542	XP_003523996.1	861	2.43006e-114	PREDICTED: zinc finger protein ZAT10-like [Glycine max]	571449131	XM_003523948.2	560	0	PREDICTED: Glycine max zinc finger protein ZAT10-like (LOC100800095), mRNA
c97187_g1	506	SUF4 (SUPPRESSOR OF FRIGIDA4); DNA binding / protein heterodimerization/ protein homodimerization/ transcription factor	C2H2	AT1G30970.1	52.81	89	42	0	27	293	13	101	2e-29	113	641858528	KDO77250.1	309	6.36327e-32	hypothetical protein CISIN_1g015397mg [Citrus sinensis]	--	--	--	--	--
c108692_g1	542	zinc finger (CCCH-type) family protein	C3H	AT5G58620.1	71.67	180	47	2	540	10	147	325	2e-88	274	356552713	XP_003544707.1	1010	7.65204e-132	PREDICTED: zinc finger CCCH domain-containing protein 29-like isoform 1 [Glycine max]	571506436	XM_003544659.2	539	0	PREDICTED: Glycine max zinc finger CCCH domain-containing protein 29-like (LOC100783376), transcript variant 1, mRNA
c109724_g1	389	zinc finger (CCCH-type) family protein	C3H	AT2G20280.1	86.99	123	14	1	370	2	1	121	1e-56	183	658004221	XP_008337225.1	491	8.9833e-59	PREDICTED: zinc finger CCCH domain-containing protein 11-like [Malus domestica]	242054894	XM_002456548.1	206	4.02975e-102	Sorghum bicolor hypothetical protein, mRNA
c112096_g1	391	ZFN1 (ZINC FINGER PROTEIN 1); nucleic acid binding	C3H	AT3G02830.1	56.86	51	20	1	158	6	10	58	2e-10	58.2	672184029	XP_008812314.1	172	6.05807e-13	PREDICTED: LOW QUALITY PROTEIN: zinc finger CCCH domain-containing protein ZFN-like [Phoenix dactylifera]	--	--	--	--	--
c113124_g1	1532	zinc finger (CCCH-type/C3HC4-type RING finger) family protein	C3H	AT3G08505.3	57.58	356	116	4	104	1168	1	322	8e-142	416	672176263	XP_008808204.1	1440	0	PREDICTED: E3 ubiquitin-protein ligase makorin isoform X2 [Phoenix dactylifera]	695058034	XM_009419041.1	331	5.51602e-171	PREDICTED: Musa acuminata subsp. malaccensis E3 ubiquitin-protein ligase makorin-like (LOC103997733), transcript variant X2, mRNA
c114366_g1	339	zinc finger (CCCH-type) family protein	C3H	AT2G19810.1	40.45	89	34	4	89	337	10	85	1e-08	52.4	672143223	XP_008795482.1	191	5.17684e-16	PREDICTED: zinc finger CCCH domain-containing protein 20-like [Phoenix dactylifera]	695067101	XM_009382185.1	36	1.10161e-07	PREDICTED: Musa acuminata subsp. malaccensis zinc finger CCCH domain-containing protein 35-like (LOC103968851), mRNA
c117324_g1	275	KH domain-containing protein / zinc finger (CCCH type) family protein	C3H	AT5G06770.1	59.57	47	11	2	123	1	3	47	3e-06	44.3	359359033	AEV40940.1	147	2.68462e-10	zinc finger C-x8-C-x5-C-x3-H type family protein [Oryza punctata]	586732648	XM_006849944.1	44	3.1253e-12	Amborella trichopoda hypothetical protein (AMTR_s00022p00176740) mRNA, complete cds
c119858_g1	2564	zinc finger (CCCH-type/C3HC4-type RING finger) family protein	C3H	AT3G08505.3	37.74	53	33	0	303	461	2	54	1e-05	49.3	552848777	XP_005852185.1	162	1.10991e-09	hypothetical protein CHLNCDRAFT_18295 [Chlorella variabilis]>gi|307111849|gb|EFN60083.1| hypothetical protein CHLNCDRAFT_18295 [Chlorella variabilis]	517321537	HF679030.1	1867	0	Fusarium fujikuroi IMI 58289 draft genome, chromosome FFUJ_chr08
c11993_g1	1685	zinc finger (CCCH-type) family protein	C3H	AT2G20280.1	43.01	272	127	8	1342	545	1	250	3e-49	177	590630223	XP_007027212.1	474	4.73914e-51	Zinc finger C-x8-C-x5-C-x3-H type family protein isoform 2 [Theobroma cacao]>gi|508715817|gb|EOY07714.1| Zinc finger C-x8-C-x5-C-x3-H type family protein isoform 2 [Theobroma cacao]	517320210	HF679029.1	813	0	Fusarium fujikuroi IMI 58289 draft genome, chromosome FFUJ_chr07
c120379_g1	275	zinc finger (CCCH-type) family protein	C3H	AT2G02160.1	55.56	45	20	0	184	50	46	90	5e-08	50.8	672164906	XP_008802342.1	131	1.03359e-08	PREDICTED: 26S proteasome non-ATPase regulatory subunit 8 homolog A-like, partial [Phoenix dactylifera]	--	--	--	--	--
c122708_g1	254	ZFN1 (ZINC FINGER PROTEIN 1); nucleic acid binding	C3H	AT3G02830.1	56.82	44	19	0	121	252	17	60	3e-12	62.4	672184029	XP_008812314.1	190	5.44903e-16	PREDICTED: LOW QUALITY PROTEIN: zinc finger CCCH domain-containing protein ZFN-like [Phoenix dactylifera]	--	--	--	--	--
c123157_g1	278	zinc finger (CCCH-type) family protein	C3H	AT2G02160.1	68.57	35	11	0	6	110	50	84	3e-10	57.4	695041153	XP_009408178.1	151	2.0957e-10	PREDICTED: zinc finger CCCH domain-containing protein 32-like [Musa acuminata subsp. malaccensis]>gi|695041155|ref|XP_009408179.1| PREDICTED: zinc finger CCCH domain-containing protein 32-like [Musa acuminata subsp. malaccensis]>gi|695041157|ref|XP_009408180.1| PREDICTED: zinc finger CCCH domain-containing protein 32-like [Musa acuminata subsp. malaccensis]	--	--	--	--	--
c126367_g1	1379	zinc finger (CCCH-type) family protein	C3H	AT2G19810.1	61.6	263	82	8	1379	612	82	332	4e-84	267	695042463	XP_009408887.1	831	3.302e-104	PREDICTED: zinc finger CCCH domain-containing protein 2-like [Musa acuminata subsp. malaccensis]	115462522	NM_001061396.1	161	1.57674e-76	Oryza sativa Japonica Group Os05g0195200 (Os05g0195200) mRNA, complete cds
c129879_g1	933	ATCPSF30/CPSF30; RNA binding / calmodulin binding / endonuclease/ nucleic acid binding / protein binding	C3H	AT1G30460.3	81.75	126	21	2	14	391	59	182	2e-65	209	672190370	XP_008775232.1	802	1.80351e-98	PREDICTED: zinc finger CCCH domain-containing protein 45-like [Phoenix dactylifera]	672158709	XM_008800876.1	269	9.68116e-137	PREDICTED: Phoenix dactylifera zinc finger CCCH domain-containing protein 45-like (LOC103713836), mRNA
c130776_g2	433	KH domain-containing protein / zinc finger (CCCH type) family protein	C3H	AT5G06770.5	59.62	52	21	0	169	14	58	109	2e-12	62.4	297598761	NP_001046176.2	213	6.81668e-19	Os02g0194200 [Oryza sativa Japonica Group]>gi|255670684|dbj|BAF08090.2| Os02g0194200, partial [Oryza sativa Japonica Group]	--	--	--	--	--
c133724_g1	1335	RNA recognition motif (RRM)-containing protein	C3H	AT3G27700.2	38.57	210	102	7	2	601	610	802	2e-28	119	672134870	XP_008791089.1	692	2.74773e-80	PREDICTED: zinc finger CCCH domain-containing protein 27 isoform X4 [Phoenix dactylifera]	--	--	--	--	--
c134372_g1	1848	ZFN1 (ZINC FINGER PROTEIN 1); nucleic acid binding	C3H	AT3G02830.1	58.4	399	141	9	259	1440	16	394	9e-145	430	672184029	XP_008812314.1	1528	0	PREDICTED: LOW QUALITY PROTEIN: zinc finger CCCH domain-containing protein ZFN-like [Phoenix dactylifera]	695063612	XM_009422044.1	320	8.70298e-165	PREDICTED: Musa acuminata subsp. malaccensis zinc finger CCCH domain-containing protein ZFN-like (LOC104000098), transcript variant X2, mRNA
c137167_g1	698	ZFN1 (ZINC FINGER PROTEIN 1); nucleic acid binding	C3H	AT3G02830.2	52.83	53	25	0	615	457	1	53	3e-10	60.1	672184029	XP_008812314.1	182	2.40818e-13	PREDICTED: LOW QUALITY PROTEIN: zinc finger CCCH domain-containing protein ZFN-like [Phoenix dactylifera]	--	--	--	--	--
c137922_g1	2204	CwfJ-like family protein / zinc finger (CCCH-type) family protein	C3H	AT5G56900.2	60.73	601	228	6	2074	275	3	596	0	756	672143128	XP_008795433.1	2375	0	PREDICTED: zinc finger CCCH domain-containing protein 59 [Phoenix dactylifera]	672143127	XM_008797211.1	556	0	PREDICTED: Phoenix dactylifera zinc finger CCCH domain-containing protein 59 (LOC103711163), mRNA
c139406_g1	991	zinc finger (CCCH-type) family protein	C3H	AT2G41900.1	50.39	256	106	4	287	991	1	256	3e-45	165	694426180	XP_009340782.1	503	6.20887e-55	PREDICTED: zinc finger CCCH domain-containing protein 30-like [Pyrus x bretschneideri]>gi|694426186|ref|XP_009340785.1| PREDICTED: zinc finger CCCH domain-containing protein 30-like [Pyrus x bretschneideri]	--	--	--	--	--
c139769_g1	888	zinc finger (CCCH-type) family protein	C3H	AT2G19810.1	58.51	188	50	4	17	502	1	186	4e-63	207	356520840	XP_003529068.1	573	1.66157e-68	PREDICTED: zinc finger CCCH domain-containing protein 20-like isoform 1 [Glycine max]	115462522	NM_001061396.1	146	2.18247e-68	Oryza sativa Japonica Group Os05g0195200 (Os05g0195200) mRNA, complete cds
c139916_g2	262	ZFN1 (ZINC FINGER PROTEIN 1); nucleic acid binding	C3H	AT3G02830.2	57.14	42	18	0	1	126	11	52	2e-10	56.6	297735284	CBI17646.3	155	2.26424e-12	unnamed protein product [Vitis vinifera]	--	--	--	--	--
c140157_g1	2239	HUA1 (ENHANCER OF AG-4 1)	C3H	AT3G12680.1	58.25	412	147	9	1779	574	124	520	8e-159	475	672135503	XP_008791420.1	1488	0	PREDICTED: zinc finger CCCH domain-containing protein 8-like [Phoenix dactylifera]	672135502	XM_008793198.1	266	1.10387e-134	PREDICTED: Phoenix dactylifera zinc finger CCCH domain-containing protein 8-like (LOC103708320), mRNA
c140345_g1	602	HUA1 (ENHANCER OF AG-4 1)	C3H	AT3G12680.1	61.54	65	25	0	195	1	124	188	2e-20	90.1	225462348	XP_002269152.1	267	7.03236e-25	PREDICTED: zinc finger CCCH domain-containing protein 37 [Vitis vinifera]>gi|297736083|emb|CBI24121.3| unnamed protein product [Vitis vinifera]	--	--	--	--	--
c140378_g1	840	RNA recognition motif (RRM)-containing protein	C3H	AT3G47120.1	35.56	90	50	4	63	329	129	211	9e-06	47	672126171	XP_008786525.1	443	3.00391e-50	PREDICTED: zinc finger CCCH domain-containing protein 28-like [Phoenix dactylifera]>gi|672126173|ref|XP_008786526.1| PREDICTED: zinc finger CCCH domain-containing protein 28-like [Phoenix dactylifera]>gi|672126175|ref|XP_008786527.1| PREDICTED: zinc finger CCCH domain-containing protein 28-like [Phoenix dactylifera]>gi|672126177|ref|XP_008786529.1| PREDICTED: zinc finger CCCH domain-containing pr…	--	--	--	--	--
c140559_g1	1092	ZFN1 (ZINC FINGER PROTEIN 1); nucleic acid binding	C3H	AT3G02830.1	47.4	289	89	9	1092	274	154	395	1e-52	182	672141587	XP_008794629.1	890	1.82325e-113	PREDICTED: zinc finger CCCH domain-containing protein ZFN-like [Phoenix dactylifera]>gi|672141589|ref|XP_008794630.1| PREDICTED: zinc finger CCCH domain-containing protein ZFN-like [Phoenix dactylifera]>gi|672141591|ref|XP_008794631.1| PREDICTED: zinc finger CCCH domain-containing protein ZFN-like [Phoenix dactylifera]	672141590	XM_008796409.1	246	6.95477e-124	PREDICTED: Phoenix dactylifera zinc finger CCCH domain-containing protein ZFN-like (LOC103710600), transcript variant X3, mRNA
c140559_g2	891	ZFN1 (ZINC FINGER PROTEIN 1); nucleic acid binding	C3H	AT3G02830.1	72.73	143	39	0	432	4	17	159	1e-73	235	672184029	XP_008812314.1	733	4.06835e-91	PREDICTED: LOW QUALITY PROTEIN: zinc finger CCCH domain-containing protein ZFN-like [Phoenix dactylifera]	672180676	XM_008812315.1	231	1.2281e-115	PREDICTED: Phoenix dactylifera zinc finger CCCH domain-containing protein ZFN-like (LOC103721927), mRNA
c140756_g2	856	zinc finger (CCCH-type) family protein / RNA recognition motif (RRM)-containing protein	C3H	AT1G07360.1	50	32	16	0	379	284	51	82	4e-06	37.7	593559647	XP_007142465.1	92	1.20489e-06	hypothetical protein PHAVU_008G282900g [Phaseolus vulgaris]>gi|561015598|gb|ESW14459.1| hypothetical protein PHAVU_008G282900g [Phaseolus vulgaris]	--	--	--	--	--
c140923_g1	1281	HUA1 (ENHANCER OF AG-4 1)	C3H	AT3G12680.1	53.09	356	129	9	1	984	177	522	3e-119	362	672135503	XP_008791420.1	1146	4.92753e-150	PREDICTED: zinc finger CCCH domain-containing protein 8-like [Phoenix dactylifera]	672135502	XM_008793198.1	119	3.25518e-53	PREDICTED: Phoenix dactylifera zinc finger CCCH domain-containing protein 8-like (LOC103708320), mRNA
c141167_g1	2092	zinc finger (CCCH-type) family protein	C3H	AT2G47850.3	54.91	428	176	10	1897	638	22	440	1e-134	409	672144660	XP_008796231.1	1274	2.64305e-166	PREDICTED: zinc finger CCCH domain-containing protein 6-like isoform X1 [Phoenix dactylifera]	514773744	XM_004967756.1	60	3.37061e-20	PREDICTED: Setaria italica zinc finger CCCH domain-containing protein 5-like (LOC101757452), transcript variant X2, mRNA
c141454_g1	1666	zinc finger (CCCH-type) family protein	C3H	AT2G41900.1	49.03	414	155	14	2	1171	332	713	4e-68	236	672202653	XP_008778438.1	806	3.68117e-95	PREDICTED: zinc finger CCCH domain-containing protein 24-like [Phoenix dactylifera]	672201778	XM_008780005.1	99	5.58402e-42	PREDICTED: Phoenix dactylifera zinc finger CCCH domain-containing protein 24-like (LOC103698048), mRNA
c141605_g1	1452	ATU2AF35A; RNA binding	C3H	AT1G27650.1	90.76	184	17	0	1220	669	1	184	1e-111	336	695072223	XP_009383223.1	897	8.85033e-115	PREDICTED: splicing factor U2af small subunit B-like isoform X1 [Musa acuminata subsp. malaccensis]>gi|695072225|ref|XP_009383224.1| PREDICTED: splicing factor U2af small subunit B-like isoform X1 [Musa acuminata subsp. malaccensis]	470128306	XM_004300037.1	351	0	PREDICTED: Fragaria vesca subsp. vesca splicing factor U2af small subunit B-like (LOC101309735), mRNA
c141797_g1	1618	RNA recognition motif (RRM)-containing protein	C3H	AT3G47120.1	71.91	178	48	2	1511	981	1	177	1e-80	260	672123989	XP_008785368.1	763	4.44994e-94	PREDICTED: zinc finger CCCH domain-containing protein 25 [Phoenix dactylifera]>gi|672123991|ref|XP_008785369.1| PREDICTED: zinc finger CCCH domain-containing protein 25 [Phoenix dactylifera]	672123990	XM_008787147.1	265	2.85156e-134	PREDICTED: Phoenix dactylifera zinc finger CCCH domain-containing protein 25 (LOC103704026), transcript variant X2, mRNA
c142111_g1	948	zinc finger (CCCH-type) family protein	C3H	AT2G20280.1	77.87	122	26	1	946	584	165	286	2e-47	166	694351669	XP_009357606.1	540	3.54987e-63	PREDICTED: zinc finger CCCH domain-containing protein 11-like [Pyrus x bretschneideri]	695051049	XM_009415261.1	168	1.37627e-80	PREDICTED: Musa acuminata subsp. malaccensis zinc finger CCCH domain-containing protein 11 (LOC103994821), transcript variant X3, mRNA
c142456_g1	1017	KH domain-containing protein / zinc finger (CCCH type) family protein	C3H	AT5G06770.1	43.33	270	81	6	1016	207	41	238	5e-55	183	672170806	XP_008805470.1	836	5.64178e-108	PREDICTED: zinc finger CCCH domain-containing protein 31-like [Phoenix dactylifera]	695040598	XM_009409609.1	82	9.49398e-33	PREDICTED: Musa acuminata subsp. malaccensis zinc finger CCCH domain-containing protein 31-like (LOC103990462), mRNA
c142837_g1	1259	zinc finger (CCCH-type) family protein	C3H	AT1G66810.2	35.1	151	91	3	548	1000	45	188	6e-13	68.6	672162205	XP_008800937.1	379	7.44337e-39	PREDICTED: zinc finger CCCH domain-containing protein 9-like [Phoenix dactylifera]	--	--	--	--	--
c143188_g3	1446	RNA recognition motif (RRM)-containing protein	C3H	AT3G27700.2	44.96	258	98	6	671	1441	36	250	6e-56	201	672194785	XP_008776381.1	979	3.97573e-118	PREDICTED: zinc finger CCCH domain-containing protein 27-like [Phoenix dactylifera]	695014120	XM_009395594.1	144	4.66292e-67	PREDICTED: Musa acuminata subsp. malaccensis zinc finger CCCH domain-containing protein 27-like (LOC103979444), mRNA
c143233_g1	1891	zinc finger (CCCH-type) family protein / RNA recognition motif (RRM)-containing protein	C3H	AT1G07360.1	75	396	75	5	1765	578	1	372	0	598	672159398	XP_008799458.1	1714	0	PREDICTED: zinc finger CCCH domain-containing protein 40-like [Phoenix dactylifera]	695051845	XM_009415690.1	354	0	PREDICTED: Musa acuminata subsp. malaccensis zinc finger CCCH domain-containing protein 40-like (LOC103995164), mRNA
c143367_g2	3116	zinc finger (CCCH-type) family protein / RNA recognition motif (RRM)-containing protein	C3H	AT2G05160.2	41.92	594	253	16	2164	455	1	526	4e-123	391	672161618	XP_008800633.1	1580	0	PREDICTED: zinc finger CCCH domain-containing protein 18-like isoform X2 [Phoenix dactylifera]	--	--	--	--	--
c143555_g1	1939	zinc finger (CCCH-type) family protein	C3H	AT2G41900.1	41.74	666	220	19	1756	251	48	709	6e-137	422	567857506	XP_006421436.1	1187	2.55581e-150	hypothetical protein CICLE_v10004423mg [Citrus clementina]>gi|557523309|gb|ESR34676.1| hypothetical protein CICLE_v10004423mg [Citrus clementina]	156764067	AK287452.1	125	2.2953e-56	Oryza sativa Japonica Group cDNA, clone: J043017N22, full insert sequence
c143706_g1	978	KH domain-containing protein / zinc finger (CCCH type) family protein	C3H	AT5G06770.6	45.83	240	90	4	976	257	19	218	9e-55	181	672170806	XP_008805470.1	726	1.1397e-91	PREDICTED: zinc finger CCCH domain-containing protein 31-like [Phoenix dactylifera]	--	--	--	--	--
c144070_g1	1699	zinc finger (CCCH-type) family protein	C3H	AT2G35430.1	34.42	215	90	8	1431	838	71	251	8e-22	96.7	672108411	XP_008785025.1	348	1.95727e-34	PREDICTED: zinc finger CCCH domain-containing protein 39-like [Phoenix dactylifera]>gi|672108413|ref|XP_008785034.1| PREDICTED: zinc finger CCCH domain-containing protein 39-like [Phoenix dactylifera]>gi|672108415|ref|XP_008785044.1| PREDICTED: zinc finger CCCH domain-containing protein 39-like [Phoenix dactylifera]	--	--	--	--	--
c144111_g1	1502	zinc finger (CCCH-type) family protein	C3H	AT2G20280.1	75.68	366	78	5	165	1235	1	364	2e-150	439	643717617	KDP29060.1	1315	5.80258e-177	hypothetical protein JCGZ_16449 [Jatropha curcas]	672120769	XM_008785439.1	458	0	PREDICTED: Phoenix dactylifera zinc finger CCCH domain-containing protein 11-like (LOC103702848), mRNA
c144600_g1	1973	zinc finger (CCCH-type) family protein	C3H	AT2G02160.1	40.57	456	213	13	370	1653	23	448	6e-68	238	672196038	XP_008776702.1	1097	4.82207e-137	PREDICTED: zinc finger CCCH domain-containing protein 32-like [Phoenix dactylifera]	226498903	NM_001158937.1	65	5.27646e-23	Zea mays zinc finger C-x8-C-x5-C-x3-H type family protein (LOC100286049), mRNA >gnl|BL_ORD_ID|6578560 Zea mays clone 488116 zinc finger C-x8-C-x5-C-x3-H type family protein mRNA, complete cds
c144712_g1	1305	nucleic acid binding	C3H	AT1G01350.1	65.86	331	99	4	110	1102	21	337	2e-143	417	672107018	XP_008789967.1	1130	1.44062e-150	PREDICTED: zinc finger CCCH domain-containing protein 1 isoform X2 [Phoenix dactylifera]>gi|672107020|ref|XP_008790039.1| PREDICTED: zinc finger CCCH domain-containing protein 1 isoform X3 [Phoenix dactylifera]	573919152	XM_006647130.1	220	2.37281e-109	PREDICTED: Oryza brachyantha zinc finger CCCH domain-containing protein 15-like (LOC102710179), mRNA
c145252_g1	925	zinc finger (CCCH-type) family protein / D111/G-patch domain-containing protein	C3H	AT2G24830.1	55.88	136	52	2	811	404	13	140	2e-71	144	672133025	XP_008790114.1	545	7.10692e-97	PREDICTED: zinc finger CCCH domain-containing protein 18 [Phoenix dactylifera]	672133024	XM_008791892.1	145	8.18966e-68	PREDICTED: Phoenix dactylifera zinc finger CCCH domain-containing protein 18 (LOC103707414), mRNA
c146030_g1	975	PEI1; nucleic acid binding / transcription factor	C3H	AT5G07500.1	44.28	201	96	6	208	780	51	245	4e-45	157	695020015	XP_009397042.1	443	3.83919e-50	PREDICTED: zinc finger CCCH domain-containing protein 35-like [Musa acuminata subsp. malaccensis]	--	--	--	--	--
c147048_g2	748	U2 snRNP auxiliary factor-related	C3H	AT1G10320.2	72.58	62	17	0	563	748	318	379	3e-26	108	695035538	XP_009405189.1	288	1.14044e-26	PREDICTED: zinc finger CCCH domain-containing protein 5 [Musa acuminata subsp. malaccensis]	--	--	--	--	--
c147888_g1	2425	zinc finger (CCCH-type) family protein	C3H	AT3G48440.1	35.44	333	162	12	1751	852	107	419	7e-42	160	672144290	XP_008796043.1	557	9.25294e-60	PREDICTED: zinc finger CCCH domain-containing protein 65-like isoform X1 [Phoenix dactylifera]	--	--	--	--	--
c147933_g1	2923	zinc finger (CCCH-type) family protein / RNA recognition motif (RRM)-containing protein	C3H	AT2G05160.2	40.87	553	275	11	194	1777	1	526	3e-98	323	672161624	XP_008800636.1	1358	6.74886e-174	PREDICTED: zinc finger CCCH domain-containing protein 18-like isoform X2 [Phoenix dactylifera]	--	--	--	--	--
c148347_g2	1876	CZF1/ZFAR1; transcription factor	C3H	AT2G40140.2	43.62	580	266	11	203	1873	45	586	1e-121	377	695038805	XP_009406924.1	1325	2.38339e-172	PREDICTED: zinc finger CCCH domain-containing protein 33-like [Musa acuminata subsp. malaccensis]	695067538	XM_009382414.1	237	1.21834e-118	PREDICTED: Musa acuminata subsp. malaccensis zinc finger CCCH domain-containing protein 33-like (LOC103969018), mRNA
c148515_g1	3340	zinc finger (CCCH type) helicase family protein	C3H	AT2G47680.1	54.96	988	431	8	1	2949	37	1015	0	1027	672132559	XP_008789865.1	3644	0	PREDICTED: zinc finger CCCH domain-containing protein 4 isoform X1 [Phoenix dactylifera]	357127869	XM_003565552.1	353	0	PREDICTED: Brachypodium distachyon zinc finger CCCH domain-containing protein 4-like (LOC100837365), mRNA
c148622_g1	1769	zinc finger (CCCH-type) family protein	C3H	AT1G32360.1	53.05	377	123	8	1303	326	9	382	1e-115	353	672130276	XP_008788666.1	1257	4.35777e-167	PREDICTED: zinc finger CCCH domain-containing protein 56-like isoform X2 [Phoenix dactylifera]	357144912	XM_003573410.1	180	5.57045e-87	PREDICTED: Brachypodium distachyon zinc finger CCCH domain-containing protein 56-like (LOC100835128), mRNA
c148695_g1	1636	zinc finger (CCCH-type) family protein	C3H	AT1G19860.1	37.53	421	196	11	108	1214	6	411	6e-44	163	695000376	XP_009411400.1	539	2.02237e-59	PREDICTED: zinc finger CCCH domain-containing protein 30-like [Musa acuminata subsp. malaccensis]>gi|695000378|ref|XP_009411409.1| PREDICTED: zinc finger CCCH domain-containing protein 30-like [Musa acuminata subsp. malaccensis]	--	--	--	--	--
c148929_g1	2370	ATCPSF30/CPSF30; RNA binding / calmodulin binding / endonuclease/ nucleic acid binding / protein binding	C3H	AT1G30460.1	63.01	438	125	7	2213	936	1	413	5e-163	491	672190370	XP_008775232.1	1614	0	PREDICTED: zinc finger CCCH domain-containing protein 45-like [Phoenix dactylifera]	672190369	XM_008777010.1	524	0	PREDICTED: Phoenix dactylifera zinc finger CCCH domain-containing protein 45-like (LOC103695637), mRNA
c149224_g1	1078	KH domain-containing protein / zinc finger (CCCH type) family protein	C3H	AT3G12130.1	60.61	33	13	0	557	655	38	70	1e-06	50.1	586701608	XP_006845044.1	181	2.82794e-24	hypothetical protein AMTR_s00269p00010030 [Amborella trichopoda]>gi|548847541|gb|ERN06719.1| hypothetical protein AMTR_s00269p00010030 [Amborella trichopoda]	--	--	--	--	--
c149236_g2	1846	zinc finger (CCCH-type) family protein / RNA recognition motif (RRM)-containing protein	C3H	AT3G51950.4	48.88	268	73	8	480	1124	148	404	2e-62	219	296085121	CBI28616.3	820	3.27677e-97	unnamed protein product [Vitis vinifera]	672119045	XM_008784526.1	201	1.23289e-98	PREDICTED: Phoenix dactylifera zinc finger CCCH domain-containing protein 53-like (LOC103702192), mRNA
c149648_g1	586	ATU2AF35A; RNA binding	C3H	AT1G27650.1	75.31	81	11	3	87	308	1	79	7e-34	124	297740057	CBI30239.3	313	2.86347e-33	unnamed protein product [Vitis vinifera]	672194224	XM_008778016.1	65	1.50668e-23	PREDICTED: Phoenix dactylifera splicing factor U2af small subunit A (LOC103696406), mRNA
c149648_g2	2120	ATU2AF35B; RNA binding	C3H	AT5G42820.2	61.48	283	82	4	181	954	1	281	2e-103	322	695075671	XP_009385083.1	970	4.52339e-123	PREDICTED: splicing factor U2af small subunit B-like [Musa acuminata subsp. malaccensis]>gi|695075673|ref|XP_009385084.1| PREDICTED: splicing factor U2af small subunit B-like [Musa acuminata subsp. malaccensis]>gi|695075675|ref|XP_009385085.1| PREDICTED: splicing factor U2af small subunit B-like [Musa acuminata subsp. malaccensis]	695075674	XM_009386810.1	255	1.36043e-128	PREDICTED: Musa acuminata subsp. malaccensis splicing factor U2af small subunit B-like (LOC103972460), transcript variant X3, mRNA
c149868_g1	2662	EMB1789 (EMBRYO DEFECTIVE 1789); nucleic acid binding	C3H	AT5G56930.1	57.66	111	41	2	1508	1837	337	442	4e-35	143	672112684	XP_008807156.1	899	5.5725e-104	PREDICTED: zinc finger CCCH domain-containing protein 7 [Phoenix dactylifera]	--	--	--	--	--
c149892_g1	891	KH domain-containing protein / zinc finger (CCCH type) family protein	C3H	AT5G06770.5	61.11	72	23	2	271	474	39	109	5e-18	73.9	672170806	XP_008805470.1	275	3.14897e-28	PREDICTED: zinc finger CCCH domain-containing protein 31-like [Phoenix dactylifera]	--	--	--	--	--
c149961_g2	1503	KH domain-containing protein / zinc finger (CCCH type) family protein	C3H	AT3G12130.2	54.29	35	16	0	432	328	138	172	4e-08	53.9	695025720	XP_009400123.1	181	4.83605e-13	PREDICTED: zinc finger CCCH domain-containing protein 39-like [Musa acuminata subsp. malaccensis]	--	--	--	--	--
c150950_g1	3100	zinc finger (CCCH-type) family protein	C3H	AT2G41900.1	55	700	247	19	431	2395	37	713	0	642	695015087	XP_009394396.1	1857	0	PREDICTED: zinc finger CCCH domain-containing protein 24-like isoform X1 [Musa acuminata subsp. malaccensis]	573938564	XM_006651659.1	131	1.70695e-59	PREDICTED: Oryza brachyantha zinc finger CCCH domain-containing protein 24-like (LOC102705898), mRNA
c151005_g2	1381	KH domain-containing protein / zinc finger (CCCH type) family protein	C3H	AT3G12130.1	47.16	299	95	8	126	989	1	247	6e-71	229	672119255	XP_008782861.1	835	3.69711e-106	PREDICTED: zinc finger CCCH domain-containing protein 14 [Phoenix dactylifera]	359487458	XM_002273016.2	78	2.17696e-30	PREDICTED: Vitis vinifera zinc finger CCCH domain-containing protein 14-like (LOC100240955), mRNA
c151025_g1	2892	zinc finger (CCCH-type) family protein	C3H	AT2G28450.1	54.94	577	206	4	235	1872	77	630	0	624	672135708	XP_008791527.1	2653	0	PREDICTED: zinc finger CCCH domain-containing protein 24 [Phoenix dactylifera]	672135707	XM_008793305.1	528	0	PREDICTED: Phoenix dactylifera zinc finger CCCH domain-containing protein 24 (LOC103708402), mRNA
c151165_g1	869	zinc finger (CCCH-type) family protein / D111/G-patch domain-containing protein	C3H	AT2G24830.1	49.33	225	91	4	51	656	273	497	2e-42	154	590571735	XP_007011676.1	476	6.22556e-53	Zinc finger family protein / D111/G-patch domain-containing protein [Theobroma cacao]>gi|508782039|gb|EOY29295.1| Zinc finger family protein / D111/G-patch domain-containing protein [Theobroma cacao]	--	--	--	--	--
c151201_g1	3241	ZFWD1 (zinc finger WD40 repeat protein 1); nucleic acid binding / zinc ion binding	C3H	AT4G25440.3	60.89	404	149	6	2040	3236	1	400	5e-160	485	695021937	XP_009398076.1	1435	0	PREDICTED: zinc finger CCCH domain-containing protein 17-like [Musa acuminata subsp. malaccensis]	672142992	XM_008797140.1	345	1.94899e-178	PREDICTED: Phoenix dactylifera zinc finger CCCH domain-containing protein 17-like (LOC103711123), mRNA
c151299_g1	1520	U2 snRNP auxiliary factor-related	C3H	AT1G10320.1	81.13	53	10	0	1	159	380	432	2e-25	110	672142844	XP_008795287.1	397	5.58072e-39	PREDICTED: zinc finger CCCH domain-containing protein 5-like [Phoenix dactylifera]	672142843	XM_008797065.1	109	1.40362e-47	PREDICTED: Phoenix dactylifera zinc finger CCCH domain-containing protein 5-like (LOC103711074), mRNA
c151602_g2	1809	zinc finger (CCCH-type) family protein	C3H	AT3G21810.2	34.11	258	154	5	1621	866	32	279	4e-29	120	695001840	XP_009418413.1	1046	1.76855e-133	PREDICTED: zinc finger CCCH domain-containing protein 13-like [Musa acuminata subsp. malaccensis]	--	--	--	--	--
c151760_g5	1048	zinc finger protein-related	C3H	AT3G18640.3	44.94	89	47	1	573	839	586	672	4e-13	70.9	672178006	XP_008809119.1	241	6.46447e-20	PREDICTED: zinc finger CCCH domain-containing protein 55-like [Phoenix dactylifera]>gi|672178008|ref|XP_008809120.1| PREDICTED: zinc finger CCCH domain-containing protein 55-like [Phoenix dactylifera]>gi|672178010|ref|XP_008809121.1| PREDICTED: zinc finger CCCH domain-containing protein 55-like [Phoenix dactylifera]	--	--	--	--	--
c152155_g1	2134	zinc finger (CCCH-type) family protein	C3H	AT2G02160.1	41.92	260	79	10	429	1007	24	278	2e-43	167	672196038	XP_008776702.1	493	1.42405e-50	PREDICTED: zinc finger CCCH domain-containing protein 32-like [Phoenix dactylifera]	226498903	NM_001158937.1	72	7.34046e-27	Zea mays zinc finger C-x8-C-x5-C-x3-H type family protein (LOC100286049), mRNA >gnl|BL_ORD_ID|6578560 Zea mays clone 488116 zinc finger C-x8-C-x5-C-x3-H type family protein mRNA, complete cds
c152155_g3	377	zinc finger (CCCH-type) family protein	C3H	AT2G02160.1	56.76	37	16	0	199	309	48	84	8e-06	44.7	695041153	XP_009408178.1	124	1.42881e-06	PREDICTED: zinc finger CCCH domain-containing protein 32-like [Musa acuminata subsp. malaccensis]>gi|695041155|ref|XP_009408179.1| PREDICTED: zinc finger CCCH domain-containing protein 32-like [Musa acuminata subsp. malaccensis]>gi|695041157|ref|XP_009408180.1| PREDICTED: zinc finger CCCH domain-containing protein 32-like [Musa acuminata subsp. malaccensis]	--	--	--	--	--
c152155_g4	232	zinc finger (CCCH-type) family protein	C3H	AT2G02160.1	64.71	34	12	0	63	164	51	84	2e-08	51.2	694997791	XP_009401195.1	147	5.22371e-10	PREDICTED: zinc finger CCCH domain-containing protein 32 [Musa acuminata subsp. malaccensis]	--	--	--	--	--
c152155_g5	356	zinc finger (CCCH-type) family protein	C3H	AT2G02160.1	70.27	37	11	0	146	256	47	83	5e-11	60.5	694997791	XP_009401195.1	158	4.72352e-11	PREDICTED: zinc finger CCCH domain-containing protein 32 [Musa acuminata subsp. malaccensis]	--	--	--	--	--
c153027_g1	2242	zinc finger (CCCH-type) family protein	C3H	AT1G75340.3	51.61	248	100	7	2006	1275	2	233	3e-63	219	672145960	XP_008796916.1	1060	9.30927e-135	PREDICTED: zinc finger CCCH domain-containing protein 46 isoform X1 [Phoenix dactylifera]	--	--	--	--	--
c153101_g1	2051	zinc finger (CCCH-type) family protein	C3H	AT2G02160.1	58.77	114	44	1	124	456	25	138	5e-36	145	568843852	XP_006475812.1	646	9.22042e-73	PREDICTED: zinc finger CCCH domain-containing protein 34-like isoform X1 [Citrus sinensis]>gi|568843854|ref|XP_006475813.1| PREDICTED: zinc finger CCCH domain-containing protein 34-like isoform X2 [Citrus sinensis]	645275285	XM_008244517.1	70	9.12e-26	PREDICTED: Prunus mume zinc finger CCCH domain-containing protein 34-like (LOC103341037), mRNA
c153799_g1	221	ZFN3 (ZINC FINGER PROTEIN 3); nucleic acid binding	C3H	AT5G16540.4	54.76	42	12	1	1	105	26	67	4e-09	52	697114920	XP_009611378.1	141	1.68581e-09	PREDICTED: zinc finger CCCH domain-containing protein ZFN-like isoform X2 [Nicotiana tomentosiformis]	--	--	--	--	--
c153996_g1	3264	RNA recognition motif (RRM)-containing protein	C3H	AT3G27700.2	39.81	422	219	10	1979	3223	237	630	3e-55	208	672134870	XP_008791089.1	1043	2.21731e-124	PREDICTED: zinc finger CCCH domain-containing protein 27 isoform X4 [Phoenix dactylifera]	565377145	XM_006354988.1	61	1.47111e-20	PREDICTED: Solanum tuberosum histidine kinase 4-like (LOC102603756), mRNA
c154514_g1	3831	U2 snRNP auxiliary factor-related	C3H	AT1G10320.2	69.34	137	42	0	2998	2588	149	285	1e-51	196	566168313	XP_006385082.1	580	1.19291e-64	hypothetical protein POPTR_0004s23730g [Populus trichocarpa]>gi|550341850|gb|ERP62879.1| hypothetical protein POPTR_0004s23730g [Populus trichocarpa]	672126041	XR_603679.1	248	1.92712e-124	PREDICTED: Phoenix dactylifera zinc finger CCCH domain-containing protein 16 (LOC103704793), transcript variant X5, misc_RNA
c154925_g1	398	zinc finger (CCCH-type) family protein / RNA recognition motif (RRM)-containing protein	C3H	AT2G29580.1	58.82	136	49	3	1	396	62	194	3e-47	161	672205821	XP_008779264.1	395	3.74156e-46	PREDICTED: zinc finger CCCH domain-containing protein 40 [Phoenix dactylifera]	--	--	--	--	--
c166705_g1	208	zinc finger (CCCH-type) family protein	C3H	AT5G07060.2	52.08	48	23	0	2	145	62	109	1e-09	53.9	255641757	ACU21149.1	135	1.86682e-09	unknown [Glycine max]	--	--	--	--	--
c172419_g1	210	nucleic acid binding	C3H	AT1G01350.1	56	50	22	0	59	208	273	322	3e-15	69.3	567894608	XP_006439792.1	183	1.15836e-15	hypothetical protein CICLE_v10021165mg [Citrus clementina]>gi|568845811|ref|XP_006476759.1| PREDICTED: zinc finger CCCH domain-containing protein 1-like [Citrus sinensis]>gi|557542054|gb|ESR53032.1| hypothetical protein CICLE_v10021165mg [Citrus clementina]>gi|641850834|gb|KDO69706.1| hypothetical protein CISIN_1g020671mg [Citrus sinensis]	--	--	--	--	--
c174171_g1	243	ATU2AF35B; RNA binding	C3H	AT5G42820.2	72.73	55	15	0	63	227	1	55	1e-22	89.7	298714129	CBJ27310.1	247	5.3201e-24	conserved unknown protein [Ectocarpus siliculosus]	255941441	XM_002561444.1	60	3.46113e-21	Penicillium chrysogenum Wisconsin 54-1255 hypothetical protein (Pc16g11900) mRNA, complete cds
c174602_g1	211	ATU2AF35A; RNA binding	C3H	AT1G27650.1	62.75	51	19	0	6	158	5	55	3e-20	82.4	551580713	XP_005775881.1	211	1.045e-19	hypothetical protein EMIHUDRAFT_444106 [Emiliania huxleyi CCMP1516]>gi|551603990|ref|XP_005783486.1| hypothetical protein EMIHUDRAFT_434360 [Emiliania huxleyi CCMP1516]>gi|485627893|gb|EOD23452.1| hypothetical protein EMIHUDRAFT_444106 [Emiliania huxleyi CCMP1516]>gi|485636470|gb|EOD31057.1| hypothetical protein EMIHUDRAFT_434360 [Emiliania huxleyi CCMP1516]	--	--	--	--	--
c18046_g1	2712	ATCPSF30/CPSF30; RNA binding / calmodulin binding / endonuclease/ nucleic acid binding / protein binding	C3H	AT1G30460.3	45.57	79	40	2	2331	2095	65	140	6e-16	80.1	544210805	XP_005535803.1	370	1.46791e-37	similar to cleavage and polyadenylation specific factor 4, 30kD subunit [Cyanidioschyzon merolae strain 10D]>gi|449016115|dbj|BAM79517.1| similar to cleavage and polyadenylation specific factor 4, 30kD subunit [Cyanidioschyzon merolae strain 10D]	517309970	HF679023.1	1829	0	Fusarium fujikuroi IMI 58289 draft genome, chromosome FFUJ_chr01
c18665_g1	426	zinc finger (CCCH-type) family protein	C3H	AT2G02160.1	48.33	60	28	1	26	196	47	106	3e-08	52.4	694997791	XP_009401195.1	146	3.05276e-09	PREDICTED: zinc finger CCCH domain-containing protein 32 [Musa acuminata subsp. malaccensis]	--	--	--	--	--
c187150_g1	384	zinc finger (CCCH-type) family protein	C3H	AT2G20280.1	47.3	74	33	2	1	222	183	250	2e-15	72.4	502121822	XP_004497453.1	183	1.23978e-14	PREDICTED: zinc finger CCCH domain-containing protein 21-like [Cicer arietinum]	302412590	XM_003004082.1	111	2.56652e-49	Verticillium albo-atrum VaMs.102 translation machinery-associated protein, mRNA
c18837_g1	284	zinc finger (CCCH-type) family protein	C3H	AT1G68200.5	70.73	41	12	0	198	76	224	264	6e-14	66.6	670413288	XP_008647834.1	170	1.74134e-13	PREDICTED: nucleic acid binding f isoform X1 [Zea mays]>gi|413946635|gb|AFW79284.1| hypothetical protein ZEAMMB73_511557 [Zea mays]	--	--	--	--	--
c195587_g1	615	EMB1789 (EMBRYO DEFECTIVE 1789); nucleic acid binding	C3H	AT5G56930.1	25	136	91	3	437	33	304	429	1e-09	58.2	242053355	XP_002455823.1	170	7.00135e-12	hypothetical protein SORBIDRAFT_03g025780 [Sorghum bicolor]>gi|241927798|gb|EES00943.1| hypothetical protein SORBIDRAFT_03g025780 [Sorghum bicolor]	517314787	HF679026.1	278	6.22547e-142	Fusarium fujikuroi IMI 58289 draft genome, chromosome FFUJ_chr04
c199268_g1	267	zinc finger (CCCH-type) family protein	C3H	AT2G20280.1	61.76	68	24	1	249	52	138	205	6e-26	99.8	643717617	KDP29060.1	268	4.51502e-27	hypothetical protein JCGZ_16449 [Jatropha curcas]	302899161	XM_003047947.1	252	7.14152e-128	Nectria haematococca mpVI 77-13-4 predicted protein, mRNA
c201266_g1	642	CwfJ-like family protein / zinc finger (CCCH-type) family protein	C3H	AT5G56900.3	41.67	60	35	0	212	391	441	500	4e-06	47.4	694450899	XP_009350743.1	237	1.44247e-20	PREDICTED: CWF19-like protein mug161 [Pyrus x bretschneideri]>gi|525585776|gb|EPS32026.1| hypothetical protein PDE_06985 [Penicillium oxalicum 114-2]	517309970	HF679023.1	391	0	Fusarium fujikuroi IMI 58289 draft genome, chromosome FFUJ_chr01
c208252_g1	209	nucleic acid binding	C3H	AT1G01350.1	78.43	51	11	0	8	160	273	323	1e-24	95.1	473874393	EMS47797.1	249	7.25664e-25	Zinc finger CCCH domain-containing protein 15 [Triticum urartu]	--	--	--	--	--
c208810_g1	2443	ATCPSF30/CPSF30; RNA binding / calmodulin binding / endonuclease/ nucleic acid binding / protein binding	C3H	AT1G30460.2	40.66	91	47	2	1353	1622	217	301	5e-13	72.8	449481468	XP_004156192.1	189	7.1697e-13	PREDICTED: cleavage and polyadenylation specificity factor CPSF30-like [Cucumis sativus]	517309970	HF679023.1	739	0	Fusarium fujikuroi IMI 58289 draft genome, chromosome FFUJ_chr01
c208889_g1	1003	zinc finger (CCCH-type) family protein	C3H	AT5G12850.1	30	110	60	5	635	333	88	189	2e-06	50.1	--	--	--	--	--	--	--	--	--	--
c209185_g1	1240	CwfJ-like family protein / zinc finger (CCCH-type) family protein	C3H	AT5G56900.2	29.51	305	165	14	40	858	2	288	2e-21	97.1	694450899	XP_009350743.1	844	2.33344e-104	PREDICTED: CWF19-like protein mug161 [Pyrus x bretschneideri]>gi|525585776|gb|EPS32026.1| hypothetical protein PDE_06985 [Penicillium oxalicum 114-2]	517309970	HF679023.1	968	0	Fusarium fujikuroi IMI 58289 draft genome, chromosome FFUJ_chr01
c20930_g1	333	zinc finger (CCCH-type) family protein	C3H	AT1G66810.3	55.77	52	23	0	129	284	223	274	4e-15	70.5	675202421	XP_008910095.1	206	1.64259e-18	hypothetical protein PPTG_14508 [Phytophthora parasitica INRA-310]>gi|566017144|gb|ETI40055.1| hypothetical protein F443_14447 [Phytophthora parasitica P1569]>gi|567954521|gb|ETK80154.1| hypothetical protein L915_14095 [Phytophthora parasitica]>gi|567983176|gb|ETL33575.1| hypothetical protein L916_13993 [Phytophthora parasitica]>gi|568012698|gb|ETL86875.1| hypothetical protein L917_13778 [Phytoph…	--	--	--	--	--
c225127_g1	204	zinc finger (CCCH-type/C3HC4-type RING finger) family protein	C3H	AT3G08505.3	43.06	72	36	2	203	3	166	237	1e-14	67.4	566015584	ETI38495.1	203	1.81962e-18	hypothetical protein, variant 4 [Phytophthora parasitica P1569]>gi|568011206|gb|ETL85384.1| hypothetical protein, variant 4 [Phytophthora parasitica]>gi|568041115|gb|ETM38539.1| hypothetical protein, variant 4 [Phytophthora parasitica]>gi|570973946|gb|ETP36445.1| hypothetical protein, variant 4 [Phytophthora parasitica P10297]	--	--	--	--	--
c225766_g1	239	zinc finger (CCCH-type) family protein / RNA recognition motif (RRM)-containing protein	C3H	AT1G07360.1	57.5	40	17	0	13	132	43	82	2e-06	43.9	571442419	XP_006575720.1	109	2.38607e-07	PREDICTED: zinc finger CCCH domain-containing protein 4-like isoform X1 [Glycine max]>gi|571442421|ref|XP_006575721.1| PREDICTED: zinc finger CCCH domain-containing protein 4-like isoform X2 [Glycine max]>gi|571442423|ref|XP_006575722.1| PREDICTED: zinc finger CCCH domain-containing protein 4-like isoform X3 [Glycine max]	--	--	--	--	--
c228850_g1	1221	ATU2AF35B; RNA binding	C3H	AT5G42820.2	55.21	163	67	2	1219	749	15	177	7e-53	181	676383391	XP_009034974.1	488	1.28549e-56	hypothetical protein AURANDRAFT_14519, partial [Aureococcus anophagefferens]>gi|323454278|gb|EGB10148.1| hypothetical protein AURANDRAFT_14519, partial [Aureococcus anophagefferens]	628282849	XM_007756127.1	289	9.74271e-148	Cladophialophora yegresii CBS 114405 hypothetical protein partial mRNA
c231855_g1	360	nucleic acid binding / zinc ion binding	C3H	AT1G29560.2	43.18	44	18	1	53	184	78	114	1e-05	43.9	224005813	XP_002291867.1	170	3.48787e-13	predicted protein [Thalassiosira pseudonana CCMP1335]>gi|220972386|gb|EED90718.1| predicted protein [Thalassiosira pseudonana CCMP1335]	--	--	--	--	--
c233541_g1	484	zinc finger (CCCH-type) family protein	C3H	AT2G20280.1	46.84	158	70	4	483	16	110	255	6e-41	144	641537919	KDO31763.1	395	3.96891e-44	hypothetical protein SPRG_03683 [Saprolegnia parasitica CBS 223.65]	628229530	XM_007723612.1	204	6.60388e-101	Capronia coronata CBS 617.96 hypothetical protein partial mRNA
c233788_g1	223	zinc finger (CCCH-type) family protein / RNA recognition motif (RRM)-containing protein	C3H	AT1G07360.1	74.14	58	15	0	174	1	12	69	5e-31	114	242094866	XP_002437923.1	293	1.63172e-30	hypothetical protein SORBIDRAFT_10g004840 [Sorghum bicolor]>gi|241916146|gb|EER89290.1| hypothetical protein SORBIDRAFT_10g004840 [Sorghum bicolor]	--	--	--	--	--
c233804_g1	392	zinc finger (CCCH-type) family protein	C3H	AT2G20280.1	39.06	128	64	4	4	375	16	133	1e-17	79	301115262	XP_002905360.1	224	6.96469e-20	conserved hypothetical protein [Phytophthora infestans T30-4]>gi|262110149|gb|EEY68201.1| conserved hypothetical protein [Phytophthora infestans T30-4]	--	--	--	--	--
c233834_g1	444	zinc finger (CCCH-type) family protein	C3H	AT1G66810.3	51.25	80	39	0	308	69	217	296	8e-23	93.2	308801741	XP_003078184.1	307	3.58481e-32	CCCH-type Zn-finger protein (ISS) [Ostreococcus tauri]	--	--	--	--	--
c236473_g1	290	zinc finger (CCCH-type) family protein	C3H	AT3G55980.1	51.56	64	28	1	183	1	1	64	2e-13	66.2	356501596	XP_003519610.1	321	1.98989e-33	PREDICTED: zinc finger CCCH domain-containing protein 29-like [Glycine max]	210141726	AK245645.1	290	5.86704e-149	Glycine max cDNA, clone: GMFL01-36-J17
c241945_g1	216	zinc finger (CCCH-type) family protein / RNA recognition motif (RRM)-containing protein	C3H	AT1G07360.1	46.77	62	33	0	214	29	241	302	8e-06	43.1	--	--	--	--	--	--	--	--	--	--
c248163_g1	627	zinc finger (CCCH-type) family protein	C3H	AT1G66810.3	59.09	66	27	0	361	558	230	295	9e-22	92	302797845	XP_002980683.1	304	1.37841e-32	hypothetical protein SELMODRAFT_112852 [Selaginella moellendorffii]>gi|300151689|gb|EFJ18334.1| hypothetical protein SELMODRAFT_112852 [Selaginella moellendorffii]	--	--	--	--	--
c249353_g1	215	zinc finger (CCCH-type) family protein / RNA recognition motif (RRM)-containing protein	C3H	AT2G29580.1	43.18	44	25	0	28	159	228	271	1e-06	45.4	697123901	XP_009615947.1	115	4.51389e-06	PREDICTED: polyadenylate-binding protein RBP47B' [Nicotiana tomentosiformis]	189206779	XM_001939689.1	115	7.99935e-52	Pyrenophora tritici-repentis Pt-1C-BFP negative regulator of differentiation 1, mRNA
c249483_g1	531	zinc finger (CCCH-type) family protein	C3H	AT1G68200.5	52.63	57	27	0	7	177	243	299	2e-16	76.3	255071555	XP_002499452.1	233	1.26313e-20	predicted protein [Micromonas sp. RCC299]>gi|226514714|gb|ACO60710.1| predicted protein [Micromonas sp. RCC299]	--	--	--	--	--
c249623_g1	1024	RNA recognition motif (RRM)-containing protein	C3H	AT3G47120.2	54.55	121	54	1	1000	641	4	124	2e-38	141	527207572	EPS72806.1	375	6.56141e-41	hypothetical protein M569_01949, partial [Genlisea aurea]	531988639	HF679024.1	782	0	Fusarium fujikuroi IMI 58289 draft genome, chromosome FFUJ_chr02
c249892_g1	260	ATU2AF35B; RNA binding	C3H	AT5G42820.2	59.04	83	34	0	258	10	73	155	3e-26	100	255089300	XP_002506572.1	290	4.99846e-31	predicted protein, partial [Micromonas sp. RCC299]>gi|226521844|gb|ACO67830.1| predicted protein, partial [Micromonas sp. RCC299]	629721990	XM_007823732.1	177	3.41136e-86	Metarhizium anisopliae ARSEF 23 splicing factor U2AF 23 kDa subunit, putative partial mRNA
c255189_g1	352	nucleic acid binding	C3H	AT1G01350.1	43.1	116	63	1	2	349	213	325	3e-29	110	356506028	XP_003521790.1	298	6.65587e-31	PREDICTED: zinc finger CCCH domain-containing protein 1 [Glycine max]	--	--	--	--	--
c259049_g1	328	nucleic acid binding	C3H	AT1G01350.1	41.43	70	41	0	21	230	272	341	7e-14	67.4	298712490	CBJ26758.1	196	1.40297e-16	conserved unknown protein [Ectocarpus siliculosus]	--	--	--	--	--
c259826_g1	207	ATU2AF35B; RNA binding	C3H	AT5G42820.2	55.41	74	27	2	2	205	12	85	2e-22	88.6	357438827	XP_003589690.1	226	7.2217e-22	Splicing factor U2af small subunit B [Medicago truncatula]	302916726	XM_003052128.1	195	2.58159e-96	Nectria haematococca mpVI 77-13-4 predicted protein, mRNA
c260686_g1	262	zinc finger (CCCH-type) family protein / RNA recognition motif (RRM)-containing protein	C3H	AT2G29580.1	30.14	73	50	1	230	12	228	299	6e-06	43.9	551656001	XP_005830774.1	225	2.56004e-21	hypothetical protein GUITHDRAFT_72753 [Guillardia theta CCMP2712]>gi|428174901|gb|EKX43794.1| hypothetical protein GUITHDRAFT_72753 [Guillardia theta CCMP2712]	629689936	XM_007812069.1	151	9.77331e-72	Metarhizium acridum CQMa 102 pre-mRNA splicing factor cwc2 partial mRNA
c29047_g1	460	zinc finger (CCCH-type) family protein	C3H	AT1G66810.3	59.09	66	27	0	418	221	231	296	7e-24	96.3	308801741	XP_003078184.1	313	5.2276e-33	CCCH-type Zn-finger protein (ISS) [Ostreococcus tauri]	--	--	--	--	--
c59013_g1	298	CZF1/ZFAR1; transcription factor	C3H	AT2G40140.2	71.43	35	9	1	128	229	362	396	9e-09	53.1	356501596	XP_003519610.1	254	3.35531e-24	PREDICTED: zinc finger CCCH domain-containing protein 29-like [Glycine max]	571506436	XM_003544659.2	278	2.83462e-142	PREDICTED: Glycine max zinc finger CCCH domain-containing protein 29-like (LOC100783376), transcript variant 1, mRNA
c60713_g1	3096	ATU2AF35B; RNA binding	C3H	AT5G42820.2	57.07	184	73	2	3046	2513	1	184	8e-60	208	551657816	XP_005831679.1	699	1.38021e-79	hypothetical protein GUITHDRAFT_163527 [Guillardia theta CCMP2712]>gi|428175811|gb|EKX44699.1| hypothetical protein GUITHDRAFT_163527 [Guillardia theta CCMP2712]	517312918	HF679025.1	888	0	Fusarium fujikuroi IMI 58289 draft genome, chromosome FFUJ_chr03
c6948_g1	402	zinc finger (CCCH-type) family protein	C3H	AT5G58620.1	48.25	114	46	4	339	1	451	552	1e-16	77	356552713	XP_003544707.1	503	4.95085e-58	PREDICTED: zinc finger CCCH domain-containing protein 29-like isoform 1 [Glycine max]	571506436	XM_003544659.2	323	3.8099e-167	PREDICTED: Glycine max zinc finger CCCH domain-containing protein 29-like (LOC100783376), transcript variant 1, mRNA
c79193_g1	820	zinc finger (CCCH-type) family protein	C3H	AT1G66810.3	67.95	78	22	1	622	398	219	296	2e-31	121	672143332	XP_008795538.1	349	1.58225e-36	PREDICTED: putative zinc finger CCCH domain-containing protein 21 [Phoenix dactylifera]	212720818	NM_001137935.1	90	2.71108e-37	Zea mays uncharacterized LOC100192736 (LOC100192736), mRNA >gnl|BL_ORD_ID|6082880 Zea mays full-length cDNA clone ZM_BFb0019C18 mRNA, complete cds
c79450_g1	1124	nucleic acid binding	C3H	AT1G01350.1	44.97	149	76	1	507	953	183	325	1e-40	149	661885579	CDP10759.1	396	6.8114e-42	unnamed protein product [Coffea canephora]	517318535	HF679028.1	679	0	Fusarium fujikuroi IMI 58289 draft genome, chromosome FFUJ_chr06
c82010_g1	439	zinc finger (CCCH-type) family protein / RNA recognition motif (RRM)-containing protein	C3H	AT2G29580.1	36.96	92	50	3	1	264	73	160	7e-14	69.3	629076193	KCW44605.1	174	7.06076e-14	hypothetical protein EUGRSUZ_L01880, partial [Eucalyptus grandis]	302884192	XM_003040947.1	221	2.10814e-110	Nectria haematococca mpVI 77-13-4 hypothetical protein, mRNA
c8344_g1	263	zinc finger (CCCH-type) family protein / RNA recognition motif (RRM)-containing protein	C3H	AT1G07360.1	54.43	79	35	1	237	1	1	78	2e-24	96.7	585110983	EWM28565.1	257	2.36778e-25	zinc finger ccch domain-containing protein [Nannochloropsis gaditana]	302884192	XM_003040947.1	195	3.40769e-96	Nectria haematococca mpVI 77-13-4 hypothetical protein, mRNA
c90347_g1	718	ATU2AF35A; RNA binding	C3H	AT1G27650.1	53.8	184	79	2	697	164	1	184	4e-63	203	568052216	ETM49098.1	571	2.94968e-69	hypothetical protein L914_06545 [Phytophthora parasitica]>gi|568052217|gb|ETM49099.1| hypothetical protein, variant [Phytophthora parasitica]>gi|570988850|gb|ETP47155.1| hypothetical protein F442_06797 [Phytophthora parasitica P10297]>gi|570988851|gb|ETP47156.1| hypothetical protein, variant [Phytophthora parasitica P10297]	--	--	--	--	--
c98543_g1	996	zinc finger (CCCH-type) family protein	C3H	AT1G66810.3	59.38	32	13	0	454	549	232	263	1e-06	50.1	672182647	XP_008811573.1	334	2.10333e-33	PREDICTED: zinc finger CCCH domain-containing protein 9-like [Phoenix dactylifera]>gi|672182649|ref|XP_008811574.1| PREDICTED: zinc finger CCCH domain-containing protein 9-like [Phoenix dactylifera]	695006178	XM_009391295.1	38	2.6763e-08	PREDICTED: Musa acuminata subsp. malaccensis tristetraprolin-like (LOC103976104), mRNA
c119965_g1	484	calmodulin-binding protein	CAMTA	AT3G16940.2	50	42	21	0	484	359	689	730	2e-06	47	33323142	AAQ07306.1	155	3.15554e-10	CaM-binding transcription factor [Oryza sativa]	--	--	--	--	--
c120628_g1	641	calmodulin-binding protein	CAMTA	AT5G64220.2	66.67	54	18	0	80	241	1	54	3e-18	84.7	672117905	XP_008782146.1	259	4.09652e-23	PREDICTED: calmodulin-binding transcription activator 3-like isoform X2 [Phoenix dactylifera]	--	--	--	--	--
c134764_g1	1262	calmodulin binding / transcription regulator	CAMTA	AT1G67310.1	60.61	330	119	3	1	981	666	987	4e-90	297	695055418	XP_009415886.1	1085	5.53306e-135	PREDICTED: calmodulin-binding transcription activator 4-like [Musa acuminata subsp. malaccensis]	672174624	XM_008809220.1	419	0	PREDICTED: Phoenix dactylifera calmodulin-binding transcription activator 4-like (LOC103719811), mRNA
c135186_g1	318	calmodulin-binding protein	CAMTA	AT4G16150.1	44.59	74	38	1	5	226	837	907	2e-11	61.6	695047513	XP_009411638.1	237	1.55312e-21	PREDICTED: calmodulin-binding transcription activator 6-like [Musa acuminata subsp. malaccensis]	--	--	--	--	--
c135186_g2	206	calmodulin-binding protein	CAMTA	AT4G16150.1	45.45	66	33	1	5	202	837	899	6e-10	55.8	695047513	XP_009411638.1	209	2.33759e-18	PREDICTED: calmodulin-binding transcription activator 6-like [Musa acuminata subsp. malaccensis]	--	--	--	--	--
c135609_g1	863	calmodulin-binding protein	CAMTA	AT4G16150.1	42.86	42	24	0	815	690	23	64	2e-06	49.7	695028510	XP_009401636.1	176	3.71861e-12	PREDICTED: calmodulin-binding transcription activator 5-like isoform X1 [Musa acuminata subsp. malaccensis]	--	--	--	--	--
c140859_g1	355	calmodulin binding / transcription regulator	CAMTA	AT1G67310.1	64.71	102	35	1	354	49	692	792	3e-26	105	672174625	XP_008807442.1	331	6.96704e-34	PREDICTED: calmodulin-binding transcription activator 4-like [Phoenix dactylifera]	--	--	--	--	--
c140859_g2	2463	calmodulin binding / transcription regulator	CAMTA	AT1G67310.1	42.33	326	168	6	930	1	377	698	5e-73	260	672174625	XP_008807442.1	1881	0	PREDICTED: calmodulin-binding transcription activator 4-like [Phoenix dactylifera]	672174624	XM_008809220.1	216	7.58229e-107	PREDICTED: Phoenix dactylifera calmodulin-binding transcription activator 4-like (LOC103719811), mRNA
c144284_g4	836	calmodulin binding / transcription regulator	CAMTA	AT1G67310.1	56.4	172	68	2	27	533	812	979	1e-33	132	695055418	XP_009415886.1	471	1.34523e-50	PREDICTED: calmodulin-binding transcription activator 4-like [Musa acuminata subsp. malaccensis]	672174624	XM_008809220.1	159	1.2162e-75	PREDICTED: Phoenix dactylifera calmodulin-binding transcription activator 4-like (LOC103719811), mRNA
c149291_g1	3025	ethylene-responsive calmodulin-binding protein, putative (SR1)	CAMTA	AT2G22300.3	44.84	794	354	21	470	2761	227	966	0	591	672143346	XP_008795547.1	2718	0	PREDICTED: calmodulin-binding transcription activator 3-like isoform X1 [Phoenix dactylifera]	672143349	XM_008797327.1	690	0	PREDICTED: Phoenix dactylifera calmodulin-binding transcription activator 3-like (LOC103711249), transcript variant X3, mRNA
c151625_g1	3489	ethylene-responsive calmodulin-binding protein, putative (SR1)	CAMTA	AT2G22300.2	46.46	833	384	20	744	3182	205	995	0	615	672143346	XP_008795547.1	2717	0	PREDICTED: calmodulin-binding transcription activator 3-like isoform X1 [Phoenix dactylifera]	672143345	XM_008797325.1	276	4.77286e-140	PREDICTED: Phoenix dactylifera calmodulin-binding transcription activator 3-like (LOC103711249), transcript variant X1, mRNA
c152311_g1	3403	calmodulin-binding protein	CAMTA	AT4G16150.1	48.28	957	434	15	88	2922	2	909	0	765	672125626	XP_008786234.1	2853	0	PREDICTED: calmodulin-binding transcription activator 5-like isoform X1 [Phoenix dactylifera]	672125627	XM_008788013.1	182	8.35866e-88	PREDICTED: Phoenix dactylifera calmodulin-binding transcription activator 5-like (LOC103704644), transcript variant X2, mRNA
c154454_g1	2931	calmodulin binding / transcription regulator	CAMTA	AT1G67310.1	44.81	270	143	5	1401	2195	420	688	3e-61	226	672174625	XP_008807442.1	1637	0	PREDICTED: calmodulin-binding transcription activator 4-like [Phoenix dactylifera]	695055417	XM_009417611.1	144	9.57039e-67	PREDICTED: Musa acuminata subsp. malaccensis calmodulin-binding transcription activator 4-like (LOC103996654), mRNA
c205547_g1	227	calmodulin binding / transcription regulator	CAMTA	AT1G67310.1	76.32	76	16	2	225	1	888	962	2e-26	103	255640927	ACU20745.1	310	1.01483e-34	unknown [Glycine max]	571455578	XM_006580061.1	227	4.6793e-114	PREDICTED: Glycine max calmodulin-binding transcription activator 4-like (LOC100786880), transcript variant X4, mRNA
c235491_g1	250	calmodulin-binding protein	CAMTA	AT4G16150.1	48.98	49	25	0	3	149	642	690	1e-07	49.7	672125626	XP_008786234.1	198	9.37714e-17	PREDICTED: calmodulin-binding transcription activator 5-like isoform X1 [Phoenix dactylifera]	--	--	--	--	--
c103385_g1	206	G-H2AX/GAMMA-H2AX/H2AXA/HTA5; DNA binding	CCAAT	AT1G08880.1	75	32	8	0	96	1	20	51	9e-10	52.4	27311795	AAO00863.1	134	1.82155e-09	Unknown protein [Arabidopsis thaliana]	--	--	--	--	--
c103385_g2	554	G-H2AX/GAMMA-H2AX/H2AXA/HTA5; DNA binding	CCAAT	AT1G08880.1	70.4	125	35	1	405	31	20	142	4e-40	136	27311795	AAO00863.1	361	5.21432e-41	Unknown protein [Arabidopsis thaliana]	630203740	XM_007854478.1	113	2.94497e-50	Moniliophthora roreri MCA 2997 histone h2a partial mRNA
c104393_g1	326	HTA10; DNA binding	CCAAT	AT1G51060.1	92.73	55	4	0	165	1	22	76	4e-14	65.5	27529852	BAC53941.1	163	5.84726e-13	H2A histone [Nicotiana tabacum]	565446900	XM_006284689.1	60	4.80451e-21	Capsella rubella hypothetical protein (CARUB_v10006016mg) mRNA, complete cds
c107417_g1	533	CCAAT-box binding transcription factor family protein / leafy cotyledon 1-related (L1L)	CCAAT	AT5G47670.2	56.25	96	42	0	120	407	27	122	4e-30	112	122057549	ABM66107.1	318	2.59495e-34	CCAAT-box binding factor HAP3-like protein [Selaginella davidii]	--	--	--	--	--
c109596_g1	639	CCAAT-box binding transcription factor subunit B (NF-YB) (HAP3 ) (AHAP3) family	CCAAT	AT4G14540.1	88.75	80	6	1	400	639	1	77	2e-41	141	672133401	XP_008790319.1	377	3.61765e-42	PREDICTED: nuclear transcription factor Y subunit B-3-like [Phoenix dactylifera]	695004943	XM_009390625.1	141	9.30532e-66	PREDICTED: Musa acuminata subsp. malaccensis nuclear transcription factor Y subunit B-3-like (LOC103975612), mRNA
c110775_g1	319	HTA13; DNA binding	CCAAT	AT3G20670.1	73.81	42	9	1	318	199	90	131	7e-13	62	238802312	CAP74538.1	155	1.89569e-12	putative TdLSC29 protein (H2A) [Triticum turgidum subsp. durum]	--	--	--	--	--
c112115_g1	367	HTA10; DNA binding	CCAAT	AT1G51060.1	85.88	85	12	0	256	2	19	103	1e-32	114	27311795	AAO00863.1	298	1.33538e-32	Unknown protein [Arabidopsis thaliana]	597979656	XM_007362990.1	142	1.42882e-66	Dichomitus squalens LYAD-421 SS1 histone H2A (DICSQDRAFT_81391), mRNA
c112277_g1	858	TATA-binding protein-associated phosphoprotein Dr1 protein, putative (DR1)	CCAAT	AT5G23090.5	45.52	134	70	2	664	266	10	141	6e-29	110	672174505	XP_008807401.1	297	2.49233e-30	PREDICTED: protein Dr1 homolog [Phoenix dactylifera]	531988639	HF679024.1	281	1.89379e-143	Fusarium fujikuroi IMI 58289 draft genome, chromosome FFUJ_chr02
c113996_g1	516	DNA binding / sequence-specific DNA binding	CCAAT	AT5G19490.1	49.49	99	43	2	140	436	9	100	2e-25	100	657967607	XP_008375487.1	275	7.31034e-28	PREDICTED: dr1-associated corepressor-like [Malus domestica]	--	--	--	--	--
c114615_g1	3501	CCAAT-binding transcription factor (CBF-B/NF-YA) family protein	CCAAT	AT2G34720.1	43.2	125	68	2	2200	2568	58	181	3e-20	93.2	669144728	XP_008607926.1	264	1.07445e-23	hypothetical protein, variant [Saprolegnia diclina VS20]>gi|530740092|gb|EQC38334.1| hypothetical protein, variant [Saprolegnia diclina VS20]	517309970	HF679023.1	1901	0	Fusarium fujikuroi IMI 58289 draft genome, chromosome FFUJ_chr01
c115455_g1	262	HTA2 (HISTONE H2A); DNA binding	CCAAT	AT4G27230.2	87.5	24	3	0	116	45	25	48	6e-08	47.4	238006260	ACR34165.1	142	2.4468e-10	unknown [Zea mays]	672122643	XM_008786436.1	87	3.69356e-36	PREDICTED: Phoenix dactylifera probable histone H2A.2 (LOC103703548), mRNA
c117492_g1	497	G-H2AX/GAMMA-H2AX/H2AXA/HTA5; DNA binding	CCAAT	AT1G08880.1	59.38	64	26	0	289	480	76	139	4e-17	75.5	629095725	KCW61720.1	185	1.42752e-15	hypothetical protein EUGRSUZ_H04433 [Eucalyptus grandis]	--	--	--	--	--
c123126_g1	349	HTA13; DNA binding	CCAAT	AT3G20670.1	66.67	30	10	0	260	349	70	99	3e-06	43.9	--	--	--	--	--	--	--	--	--	--
c123717_g1	562	CCAAT-box binding transcription factor Hap5a, putative	CCAAT	AT5G63470.2	85.29	34	5	0	102	1	59	92	4e-13	65.9	672158395	XP_008798937.1	174	1.83852e-13	PREDICTED: nuclear transcription factor Y subunit C-1 [Phoenix dactylifera]>gi|672158397|ref|XP_008798939.1| PREDICTED: nuclear transcription factor Y subunit C-1 [Phoenix dactylifera]	695034570	XM_009406481.1	85	1.09853e-34	PREDICTED: Musa acuminata subsp. malaccensis nuclear transcription factor Y subunit C-4-like (LOC103987994), mRNA
c124005_g1	201	HTA2 (HISTONE H2A); DNA binding	CCAAT	AT4G27230.2	90.32	31	3	0	3	95	89	119	1e-12	59.7	672139905	XP_008793753.1	152	4.60977e-12	PREDICTED: LOW QUALITY PROTEIN: probable histone H2A.1 [Phoenix dactylifera]	--	--	--	--	--
c124387_g1	1040	TATA-binding protein-associated phosphoprotein Dr1 protein, putative (DR1)	CCAAT	AT5G23090.4	79.61	152	26	2	304	744	1	152	6e-81	248	695000127	XP_009410380.1	745	3.00061e-96	PREDICTED: protein Dr1 homolog [Musa acuminata subsp. malaccensis]	672174504	XM_008809179.1	259	3.92406e-131	PREDICTED: Phoenix dactylifera protein Dr1 homolog (LOC103719785), mRNA
c124689_g1	234	LEC1 (LEAFY COTYLEDON 1); transcription factor	CCAAT	AT1G21970.1	75.56	45	11	0	100	234	58	102	3e-18	77	16902056	AAL27660.1	200	3.2728e-19	CCAAT-box binding factor HAP3 B domain [Argemone mexicana]	--	--	--	--	--
c125080_g1	400	HTA10; DNA binding	CCAAT	AT1G51060.1	88.57	70	8	0	189	398	23	92	4e-25	95.9	565348289	XP_006341148.1	246	1.2212e-24	PREDICTED: histone H2AX-like [Solanum tuberosum]	658055873	XM_008365464.1	81	1.2753e-32	PREDICTED: Malus x domestica histone H2AX-like (LOC103427412), mRNA
c126070_g1	669	HTA2 (HISTONE H2A); DNA binding	CCAAT	AT4G27230.2	65.66	99	31	1	382	669	1	99	3e-36	127	586772381	XP_006856914.1	330	5.79073e-36	hypothetical protein AMTR_s00055p00221900 [Amborella trichopoda]>gi|548860848|gb|ERN18381.1| hypothetical protein AMTR_s00055p00221900 [Amborella trichopoda]	--	--	--	--	--
c127335_g1	702	CCAAT-box binding transcription factor, putative	CCAAT	AT2G37060.3	66.67	54	14	3	193	345	23	75	7e-13	65.1	502111047	XP_004493942.1	172	4.36953e-13	PREDICTED: nuclear transcription factor Y subunit B-10-like [Cicer arietinum]	--	--	--	--	--
c128008_g1	684	G-H2AX/GAMMA-H2AX/H2AXB/HTA3; DNA binding	CCAAT	AT1G54690.1	67.27	55	18	0	296	460	67	121	5e-18	79.3	222617196	EEE53328.1	206	3.13748e-18	hypothetical protein OsJ_36334 [Oryza sativa Japonica Group]	--	--	--	--	--
c128538_g1	562	CCAAT-box binding transcription factor subunit B (NF-YB) (HAP3 ) (AHAP3) family	CCAAT	AT4G14540.1	90.91	44	4	0	562	431	72	115	2e-22	91.3	695004944	XP_009388900.1	266	3.18607e-26	PREDICTED: nuclear transcription factor Y subunit B-3-like [Musa acuminata subsp. malaccensis]	695004943	XM_009390625.1	99	1.81241e-42	PREDICTED: Musa acuminata subsp. malaccensis nuclear transcription factor Y subunit B-3-like (LOC103975612), mRNA
c128921_g1	373	CCAAT-box binding transcription factor family protein / leafy cotyledon 1-related (L1L)	CCAAT	AT5G47670.2	59.15	71	29	0	214	2	27	97	7e-19	80.5	302771762	XP_002969299.1	205	1.50131e-18	LEC1-type HAP3 subunit coding protein [Selaginella moellendorffii]>gi|302810247|ref|XP_002986815.1| LEC1-type HAP3 subunit coding protein [Selaginella moellendorffii]>gi|300145469|gb|EFJ12145.1| LEC1-type HAP3 subunit coding protein [Selaginella moellendorffii]>gi|300162775|gb|EFJ29387.1| LEC1-type HAP3 subunit coding protein [Selaginella moellendorffii]	--	--	--	--	--
c129368_g1	465	G-H2AX/GAMMA-H2AX/H2AXA/HTA5; DNA binding	CCAAT	AT1G08880.1	89.39	66	7	0	463	266	77	142	3e-35	123	388514875	AFK45499.1	332	3.16256e-37	unknown [Lotus japonicus]	115488865	NM_001073452.1	81	1.50117e-32	Oryza sativa Japonica Group Os12g0530000 (Os12g0530000) mRNA, complete cds
c129368_g2	802	G-H2AX/GAMMA-H2AX/H2AXB/HTA3; DNA binding	CCAAT	AT1G54690.1	79.07	129	24	1	97	474	7	135	9e-51	167	672188710	XP_008813648.1	441	5.4046e-52	PREDICTED: histone H2AX-like [Phoenix dactylifera]	357122521	XM_003562916.1	127	7.15969e-58	PREDICTED: Brachypodium distachyon probable histone H2A.7-like (LOC100830704), mRNA
c131253_g1	642	HTA2 (HISTONE H2A); DNA binding	CCAAT	AT4G27230.2	86.96	46	3	1	129	1	1	46	2e-07	48.9	116786377	ABK24084.1	122	1.4672e-06	unknown [Picea sitchensis]>gi|148909493|gb|ABR17844.1| unknown [Picea sitchensis]	--	--	--	--	--
c134522_g1	1017	HAP5A (Heme activator protein (yeast) homolog 5A); DNA binding / transcription factor	CCAAT	AT3G48590.1	47.3	148	74	3	266	709	27	170	4e-35	130	695069521	XP_009381743.1	438	2.98721e-49	PREDICTED: nuclear transcription factor Y subunit C-4-like [Musa acuminata subsp. malaccensis]	--	--	--	--	--
c134522_g2	681	HAP5B (Heme activator protein (yeast) homolog 5B); DNA binding / transcription factor	CCAAT	AT1G56170.2	49.09	110	55	1	124	453	55	163	1e-33	122	695069521	XP_009381743.1	355	2.13576e-38	PREDICTED: nuclear transcription factor Y subunit C-4-like [Musa acuminata subsp. malaccensis]	--	--	--	--	--
c134714_g4	255	transcription factor	CCAAT	AT3G53340.5	50	60	27	2	8	181	20	78	4e-10	53.9	568853943	XP_006480596.1	158	1.83945e-12	PREDICTED: nuclear transcription factor Y subunit B-10-like isoform X3 [Citrus sinensis]>gi|641836293|gb|KDO55260.1| hypothetical protein CISIN_1g030647mg [Citrus sinensis]>gi|641836294|gb|KDO55261.1| hypothetical protein CISIN_1g030647mg [Citrus sinensis]	--	--	--	--	--
c135660_g1	643	LEC1 (LEAFY COTYLEDON 1); transcription factor	CCAAT	AT1G21970.1	68	50	16	0	231	380	53	102	2e-17	79	241992312	ACS73480.1	205	1.18461e-17	leafy cotyledon 1 [Pseudotsuga menziesii]	--	--	--	--	--
c136637_g3	435	HTA10; DNA binding	CCAAT	AT1G51060.1	64.91	57	19	1	433	266	74	130	1e-14	68.2	122006	P25470.1	180	5.76605e-15	RecName: Full=Histone H2A.1 [Pisum sativum]	--	--	--	--	--
c136737_g4	495	G-H2AX/GAMMA-H2AX/H2AXB/HTA3; DNA binding	CCAAT	AT1G54690.1	75	36	9	0	115	8	70	105	2e-11	59.3	552826927	XP_005847129.1	154	1.79985e-11	hypothetical protein CHLNCDRAFT_52799 [Chlorella variabilis]>gi|307106782|gb|EFN55027.1| hypothetical protein CHLNCDRAFT_52799 [Chlorella variabilis]	--	--	--	--	--
c136975_g1	428	CCAAT-box binding transcription factor family protein / leafy cotyledon 1-related (L1L)	CCAAT	AT5G47670.2	61.64	73	28	0	254	36	27	99	4e-23	92.4	694399447	XP_009374852.1	237	3.44303e-22	PREDICTED: nuclear transcription factor Y subunit B-3 [Pyrus x bretschneideri]	--	--	--	--	--
c136975_g2	682	CCAAT-box binding transcription factor family protein / leafy cotyledon 1-related (L1L)	CCAAT	AT5G47670.2	50.52	97	36	1	662	408	27	123	3e-21	89.7	241992312	ACS73480.1	247	2.63834e-23	leafy cotyledon 1 [Pseudotsuga menziesii]	--	--	--	--	--
c137438_g1	985	HAP2C (Heme activator protein (yeast) homolog 2C); transcription factor	CCAAT	AT1G72830.1	45.14	257	112	9	248	985	2	240	4e-36	135	672136375	XP_008791883.1	714	2.62818e-89	PREDICTED: nuclear transcription factor Y subunit A-3-like [Phoenix dactylifera]	672136374	XM_008793661.1	237	6.29579e-119	PREDICTED: Phoenix dactylifera nuclear transcription factor Y subunit A-3-like (LOC103708639), mRNA
c138570_g2	411	HAP5A (Heme activator protein (yeast) homolog 5A); DNA binding / transcription factor	CCAAT	AT3G48590.1	57.32	82	35	0	29	274	64	145	2e-26	101	168059887	XP_001781931.1	270	1.18533e-28	predicted protein [Physcomitrella patens]>gi|162666577|gb|EDQ53227.1| predicted protein [Physcomitrella patens]	--	--	--	--	--
c140353_g1	968	G-H2AX/GAMMA-H2AX/H2AXA/HTA5; DNA binding	CCAAT	AT1G08880.1	45.24	84	46	0	394	645	59	142	7e-14	68.9	357510069	XP_003625323.1	192	1.14634e-15	Histone H2A [Medicago truncatula]>gi|355500338|gb|AES81541.1| core histone H2A/H2B/H3/H4 [Medicago truncatula]	--	--	--	--	--
c140591_g1	1456	CCAAT-binding transcription factor (CBF-B/NF-YA) family protein	CCAAT	AT2G34720.1	48.73	197	83	5	388	960	1	185	5e-49	170	672202582	XP_008778422.1	640	6.29768e-78	PREDICTED: nuclear transcription factor Y subunit A-7-like isoform X3 [Phoenix dactylifera]	--	--	--	--	--
c140616_g1	914	histone-like transcription factor (CBF/NF-Y) family protein	CCAAT	AT1G07980.1	43.53	85	48	0	588	334	111	195	2e-20	88.6	695069918	XP_009381965.1	269	1.06413e-25	PREDICTED: uncharacterized protein LOC103970056 [Musa acuminata subsp. malaccensis]	--	--	--	--	--
c140748_g3	918	G-H2AX/GAMMA-H2AX/H2AXA/HTA5; DNA binding	CCAAT	AT1G08880.1	64.06	64	23	0	294	485	76	139	5e-20	85.9	357510069	XP_003625323.1	225	3.98527e-20	Histone H2A [Medicago truncatula]>gi|355500338|gb|AES81541.1| core histone H2A/H2B/H3/H4 [Medicago truncatula]	--	--	--	--	--
c140840_g1	1302	CCAAT-binding transcription factor (CBF-B/NF-YA) family protein	CCAAT	AT5G06510.7	44.24	165	74	7	742	269	19	172	1e-29	115	672182114	XP_008811295.1	683	1.52148e-83	PREDICTED: nuclear transcription factor Y subunit A-10-like isoform X2 [Phoenix dactylifera]	326529876	AK377024.1	80	1.58419e-31	Hordeum vulgare subsp. vulgare mRNA for predicted protein, complete cds, clone: NIASHv3145N16
c141049_g1	706	CCAAT-box binding transcription factor subunit HAP3-related	CCAAT	AT2G27470.1	60	100	32	1	42	341	7	98	4e-31	118	695048102	XP_009411949.1	372	8.54336e-42	PREDICTED: DNA polymerase epsilon subunit 3-like [Musa acuminata subsp. malaccensis]>gi|695048104|ref|XP_009411950.1| PREDICTED: DNA polymerase epsilon subunit 3-like [Musa acuminata subsp. malaccensis]	685331557	XM_009105351.1	42	1.11723e-10	PREDICTED: Brassica rapa DNA polymerase epsilon subunit 3 (LOC103829668), mRNA
c141065_g1	820	CCAAT-box binding transcription factor subunit B (NF-YB) (HAP3 ) (AHAP3) family	CCAAT	AT4G14540.1	87.5	104	12	1	714	406	21	124	1e-60	193	643726549	KDP35229.1	565	5.66485e-70	hypothetical protein JCGZ_09388 [Jatropha curcas]	695057163	XM_009418566.1	174	5.46763e-84	PREDICTED: Musa acuminata subsp. malaccensis nuclear transcription factor Y subunit B-3-like (LOC103997373), mRNA
c141565_g1	757	HTA10; DNA binding	CCAAT	AT1G51060.1	57.89	38	14	1	578	685	95	132	4e-06	45.8	225469123	XP_002272843.1	125	8.65378e-07	PREDICTED: probable histone H2A.3 [Vitis vinifera]>gi|296086995|emb|CBI33257.3| unnamed protein product [Vitis vinifera]	--	--	--	--	--
c142480_g1	1139	transcription factor, putative	CCAAT	AT3G12480.1	72.32	112	25	1	999	682	1	112	1e-48	169	672130075	XP_008788563.1	684	8.65596e-85	PREDICTED: dr1-associated corepressor-like isoform X2 [Phoenix dactylifera]	672130074	XM_008790341.1	189	3.52602e-92	PREDICTED: Phoenix dactylifera dr1-associated corepressor-like (LOC103706283), transcript variant X2, mRNA
c142500_g1	896	CCAAT-box binding transcription factor family protein / leafy cotyledon 1-related (L1L)	CCAAT	AT5G47670.2	77.32	97	22	0	80	370	25	121	6e-49	165	697095477	XP_009611476.1	462	2.48962e-53	PREDICTED: nuclear transcription factor Y subunit B-6 [Nicotiana tomentosiformis]	584431940	KC787666.1	62	1.0923e-21	Brassica napus transcription factor subunit NF-YB6A (NF-YB6A) gene, complete cds
c142696_g1	1008	HAP5B (Heme activator protein (yeast) homolog 5B); DNA binding / transcription factor	CCAAT	AT1G56170.2	72.73	132	33	2	668	279	55	185	5e-65	207	672192271	XP_008775725.1	612	1.03548e-74	PREDICTED: nuclear transcription factor Y subunit C-2-like [Phoenix dactylifera]>gi|672192275|ref|XP_008775726.1| PREDICTED: nuclear transcription factor Y subunit C-2-like [Phoenix dactylifera]>gi|672192279|ref|XP_008775727.1| PREDICTED: nuclear transcription factor Y subunit C-2-like [Phoenix dactylifera]>gi|672192283|ref|XP_008775728.1| PREDICTED: nuclear transcription factor Y subunit C-2-lik…	357139920	XM_003571475.1	90	3.35953e-37	PREDICTED: Brachypodium distachyon nuclear transcription factor Y subunit C-2-like (LOC100825213), mRNA
c142727_g2	885	G-H2AX/GAMMA-H2AX/H2AXB/HTA3; DNA binding	CCAAT	AT1G54690.1	56.52	69	30	0	76	282	1	69	5e-15	71.6	661892416	CDP03574.1	184	1.17189e-14	unnamed protein product [Coffea canephora]	--	--	--	--	--
c142963_g3	1636	CCAAT-binding transcription factor (CBF-B/NF-YA) family protein	CCAAT	AT5G06510.6	38.57	210	102	10	1308	694	12	199	2e-34	132	672182108	XP_008811292.1	839	4.0609e-105	PREDICTED: nuclear transcription factor Y subunit A-10-like isoform X1 [Phoenix dactylifera]>gi|672182110|ref|XP_008811293.1| PREDICTED: nuclear transcription factor Y subunit A-10-like isoform X1 [Phoenix dactylifera]>gi|672182112|ref|XP_008811294.1| PREDICTED: nuclear transcription factor Y subunit A-10-like isoform X1 [Phoenix dactylifera]	--	--	--	--	--
c146541_g1	612	ATHAP3/ATNF-YB1/HAP3/HAP3A (NUCLEAR FACTOR Y SUBUNIT B1); transcription factor	CCAAT	AT2G38880.3	59.46	37	12	1	528	418	47	80	2e-07	40.4	590564611	XP_007009711.1	92	2.68091e-08	Nuclear transcription factor Y subunit B-10 isoform 2 [Theobroma cacao]>gi|590564617|ref|XP_007009713.1| Nuclear transcription factor Y subunit B-10 isoform 2 [Theobroma cacao]>gi|508726624|gb|EOY18521.1| Nuclear transcription factor Y subunit B-10 isoform 2 [Theobroma cacao]>gi|508726626|gb|EOY18523.1| Nuclear transcription factor Y subunit B-10 isoform 2 [Theobroma cacao]	--	--	--	--	--
c146541_g2	866	CCAAT-box binding transcription factor, putative	CCAAT	AT2G37060.3	83.81	105	16	1	698	387	14	118	8e-59	189	672120820	XP_008783689.1	587	6.35135e-73	PREDICTED: nuclear transcription factor Y subunit B-like isoform X4 [Phoenix dactylifera]	672169971	XM_008806812.1	249	1.17552e-125	PREDICTED: Phoenix dactylifera nuclear transcription factor Y subunit B-like (LOC103718134), transcript variant X1, mRNA
c146640_g1	1151	transcription factor, putative	CCAAT	AT3G12480.1	63.57	129	40	2	126	494	3	130	3e-46	163	672118075	XP_008782237.1	634	1.16469e-77	PREDICTED: dr1-associated corepressor homolog isoform X1 [Phoenix dactylifera]	672118074	XM_008784015.1	174	7.77016e-84	PREDICTED: Phoenix dactylifera dr1-associated corepressor homolog (LOC103701825), transcript variant X1, mRNA
c146686_g1	2756	transcription factor	CCAAT	AT3G53340.5	63.64	44	15	1	2455	2324	20	62	2e-06	49.7	356572409	XP_003554361.1	140	1.42961e-07	PREDICTED: nuclear transcription factor Y subunit B-10-like isoformX2 [Glycine max]	--	--	--	--	--
c147285_g3	1777	HTA13; DNA binding	CCAAT	AT3G20670.1	53.16	79	20	2	1180	989	9	85	5e-23	67.4	15232330	NP_188703.1	163	2.4574e-21	histone H2A 13 [Arabidopsis thaliana]>gi|297830764|ref|XP_002883264.1| hypothetical protein ARALYDRAFT_898500 [Arabidopsis lyrata subsp. lyrata]>gi|75311179|sp|Q9LHQ5.1|H2A2_ARATH RecName: Full=Probable histone H2A.2; AltName: Full=HTA13 [Arabidopsis thaliana]>gi|9294346|dbj|BAB02243.1| histone H2A-like protein [Arabidopsis thaliana]>gi|15028329|gb|AAK76641.1| putative histone H2A protein [Arabid…	--	--	--	--	--
c148502_g2	936	G-H2AX/GAMMA-H2AX/H2AXA/HTA5; DNA binding	CCAAT	AT1G08880.1	60.81	74	29	0	556	335	69	142	6e-22	91.3	357510069	XP_003625323.1	234	1.97983e-21	Histone H2A [Medicago truncatula]>gi|355500338|gb|AES81541.1| core histone H2A/H2B/H3/H4 [Medicago truncatula]	--	--	--	--	--
c148508_g1	621	G-H2AX/GAMMA-H2AX/H2AXB/HTA3; DNA binding	CCAAT	AT1G54690.1	58.21	67	27	1	208	11	76	142	6e-17	75.9	604348486	EYU46641.1	198	5.44114e-17	hypothetical protein MIMGU_mgv1a015915mg [Erythranthe guttata]	--	--	--	--	--
c148705_g1	2131	LEC1 (LEAFY COTYLEDON 1); transcription factor	CCAAT	AT1G21970.1	59.52	42	17	0	1900	1775	97	138	5e-12	55.1	147777787	CAN75736.1	140	2.45086e-13	hypothetical protein VITISV_030151 [Vitis vinifera]	--	--	--	--	--
c15041_g1	561	TATA-binding protein-associated phosphoprotein Dr1 protein, putative (DR1)	CCAAT	AT5G23090.4	44.36	133	74	0	534	136	8	140	7e-32	115	168044601	XP_001774769.1	294	6.18291e-31	predicted protein [Physcomitrella patens]>gi|162673924|gb|EDQ60440.1| predicted protein [Physcomitrella patens]	--	--	--	--	--
c150655_g1	275	G-H2AX/GAMMA-H2AX/H2AXA/HTA5; DNA binding	CCAAT	AT1G08880.1	76.47	34	5	1	2	94	54	87	1e-09	52.4	326503968	BAK02770.1	126	4.0403e-08	predicted protein [Hordeum vulgare subsp. vulgare]	--	--	--	--	--
c150858_g3	313	HTA1/RAT5 (RESISTANT TO AGROBACTERIUM TRANSFORMATION 5); DNA binding	CCAAT	AT5G54640.1	98.08	104	2	0	312	1	13	116	2e-52	164	590607844	XP_007021101.1	422	1.51397e-51	Histone H2A 10 [Theobroma cacao]>gi|508720729|gb|EOY12626.1| Histone H2A 10 [Theobroma cacao]	695064016	XM_009422265.1	146	7.15818e-69	PREDICTED: Musa acuminata subsp. malaccensis probable histone H2A.2 (LOC104000260), mRNA
c151453_g4	1035	CCAAT-box binding transcription factor Hap5a, putative	CCAAT	AT5G63470.2	71.09	128	32	1	294	662	59	186	2e-56	187	672119499	XP_008782988.1	582	1.48763e-71	PREDICTED: nuclear transcription factor Y subunit C-2-like [Phoenix dactylifera]	672164613	XM_008803969.1	268	3.87703e-136	PREDICTED: Phoenix dactylifera nuclear transcription factor Y subunit C-2-like (LOC103716102), mRNA
c153734_g1	533	HTA13; DNA binding	CCAAT	AT3G20670.1	42.05	88	20	3	348	178	12	99	4e-10	55.8	255559382	XP_002520711.1	124	1.28833e-09	histone h2a, putative [Ricinus communis]>gi|223540096|gb|EEF41673.1| histone h2a, putative [Ricinus communis]	--	--	--	--	--
c154586_g2	2894	G-H2AX/GAMMA-H2AX/H2AXB/HTA3; DNA binding	CCAAT	AT1G54690.1	60.47	43	17	0	1942	2070	70	112	2e-06	49.3	--	--	--	--	--	--	--	--	--	--
c154954_g1	619	CCAAT-box binding transcription factor subunit B (NF-YB) (HAP3 ) (AHAP3) family	CCAAT	AT4G14540.1	72.16	97	27	0	306	16	15	111	2e-47	157	657956631	XP_008369802.1	403	2.93158e-47	PREDICTED: nuclear transcription factor Y subunit B-like isoform X3 [Malus domestica]	330924600	XM_003300652.1	165	4.10677e-79	Pyrenophora teres f. teres 0-1 hypothetical protein, mRNA
c156866_g1	797	TATA-binding protein-associated phosphoprotein Dr1 protein, putative (DR1)	CCAAT	AT5G23090.5	38.75	160	82	4	696	217	12	155	4e-24	97.4	460380715	XP_004236100.1	246	3.56975e-23	PREDICTED: protein Dr1 homolog [Solanum lycopersicum]	--	--	--	--	--
c158187_g1	439	HTA13; DNA binding	CCAAT	AT3G20670.1	79	100	21	0	83	382	22	121	1e-54	172	545359299	XP_005645131.1	474	8.13872e-59	histone-fold-containing protein [Coccomyxa subellipsoidea C-169]>gi|384247099|gb|EIE20587.1| histone-fold-containing protein [Coccomyxa subellipsoidea C-169]	336087625	FN908616.1	73	3.95046e-28	Balanoglossus clavigerus histone H2B-IV and histone H2A-IV genes
c158769_g1	613	CCAAT-binding transcription factor (CBF-B/NF-YA) family protein	CCAAT	AT1G30500.1	52.05	73	33	2	220	2	66	136	1e-12	64.3	30691791	NP_174338.2	155	5.28454e-11	nuclear transcription factor Y subunit A-7 [Arabidopsis thaliana]>gi|332193112|gb|AEE31233.1| nuclear transcription factor Y subunit A-7 [Arabidopsis thaliana]	--	--	--	--	--
c159107_g1	304	G-H2AX/GAMMA-H2AX/H2AXB/HTA3; DNA binding	CCAAT	AT1G54690.1	83.33	42	7	0	2	127	84	125	5e-19	78.6	357510069	XP_003625323.1	201	1.785e-18	Histone H2A [Medicago truncatula]>gi|355500338|gb|AES81541.1| core histone H2A/H2B/H3/H4 [Medicago truncatula]	302404230	XM_002999907.1	172	2.43946e-83	Verticillium albo-atrum VaMs.102 histone H2A, mRNA
c159150_g1	285	HTA10; DNA binding	CCAAT	AT1G51060.1	40	60	34	1	105	284	5	62	6e-06	42.4	669149064	XP_008610094.1	115	1.47811e-06	histone H2A.1 [Saprolegnia diclina VS20]>gi|530738431|gb|EQC36673.1| histone H2A.1 [Saprolegnia diclina VS20]>gi|641530468|gb|KDO24590.1| histone H2A.1 [Saprolegnia parasitica CBS 223.65]	--	--	--	--	--
c168010_g1	364	HTA10; DNA binding	CCAAT	AT1G51060.1	75	52	13	0	2	157	78	129	4e-21	84.7	15223708	NP_175517.1	208	2.06533e-19	histone H2A 10 [Arabidopsis thaliana]>gi|297847464|ref|XP_002891613.1| hypothetical protein ARALYDRAFT_474223 [Arabidopsis lyrata subsp. lyrata]>gi|75308805|sp|Q9C681.1|H2A1_ARATH RecName: Full=Probable histone H2A.1; AltName: Full=HTA10 [Arabidopsis thaliana]>gi|12320785|gb|AAG50540.1|AC079828_11 histone H2A, putative [Arabidopsis thaliana]>gi|13877851|gb|AAK44003.1|AF370188_1 putative histone H…	627799146	XM_007674731.1	67	6.97157e-25	Baudoinia compniacensis UAMH 10762 hypothetical protein mRNA
c171103_g1	232	G-H2AX/GAMMA-H2AX/H2AXA/HTA5; DNA binding	CCAAT	AT1G08880.1	62.22	45	17	0	135	1	11	55	1e-10	54.7	659101085	XP_008451417.1	151	1.19886e-11	PREDICTED: histone H2AX [Cucumis melo]	270134455	BT101407.1	52	9.18629e-17	Picea glauca clone GQ01303_K08 mRNA sequence
c172512_g1	280	HTA10; DNA binding	CCAAT	AT1G51060.1	83.33	90	15	0	280	11	25	114	5e-51	160	302828570	XP_002945852.1	420	1.34415e-51	histone H2A [Volvox carteri f. nagariensis]>gi|300268667|gb|EFJ52847.1| histone H2A [Volvox carteri f. nagariensis]	--	--	--	--	--
c174112_g1	268	ATHAP3/ATNF-YB1/HAP3/HAP3A (NUCLEAR FACTOR Y SUBUNIT B1); transcription factor	CCAAT	AT2G38880.5	64.91	57	17	1	267	97	63	116	2e-21	84.3	361069665	AEW09144.1	211	1.35912e-20	hypothetical protein CL4270Contig1_06, partial [Pinus radiata]>gi|383133772|gb|AFG47831.1| hypothetical protein CL4270Contig1_06, partial [Pinus taeda]>gi|383133773|gb|AFG47832.1| hypothetical protein CL4270Contig1_06, partial [Pinus taeda]>gi|383133774|gb|AFG47833.1| hypothetical protein CL4270Contig1_06, partial [Pinus taeda]>gi|383133775|gb|AFG47834.1| hypothetical protein CL4270Contig1_06, pa…	327298871	XM_003234081.1	90	8.14589e-38	Trichophyton rubrum CBS 118892 nuclear transcription factor Y subunit B-7 (TERG_04726) mRNA, complete cds
c178031_g1	233	HTA1/RAT5 (RESISTANT TO AGROBACTERIUM TRANSFORMATION 5); DNA binding	CCAAT	AT5G54640.1	74.03	77	20	0	232	2	21	97	1e-35	120	75282511	Q43312.3	306	1.45095e-34	RecName: Full=Protein H2A.7; AltName: Full=wcH2A-10; AltName: Full=wcH2A-4 [Triticum aestivum]>gi|536892|dbj|BAA07278.1| protein H2A [Triticum aestivum]>gi|536896|dbj|BAA07280.1| protein H2A [Triticum aestivum]>gi|474247555|gb|EMS60085.1| Protein H2A.7 [Triticum urartu]>gi|475607272|gb|EMT26649.1| Protein H2A.7 [Aegilops tauschii]	--	--	--	--	--
c187876_g1	289	HTA10; DNA binding	CCAAT	AT1G51060.1	81.08	37	7	0	111	1	23	59	2e-14	66.2	27311795	AAO00863.1	181	1.12388e-15	Unknown protein [Arabidopsis thaliana]	--	--	--	--	--
c19129_g1	1419	transcription factor, putative	CCAAT	AT3G12480.1	49.4	83	42	0	683	435	5	87	3e-20	91.7	255636292	ACU18486.1	235	3.46628e-20	unknown [Glycine max]	517320210	HF679029.1	1162	0	Fusarium fujikuroi IMI 58289 draft genome, chromosome FFUJ_chr07
c192183_g1	936	CCAAT-box binding transcription factor Hap5a, putative	CCAAT	AT5G50480.1	40.74	81	46	1	632	390	54	132	8e-12	63.9	325186520	CCA21060.1	169	6.74735e-12	nuclear transcription factor Y subunit putative [Albugo laibachii Nc14]	531988639	HF679024.1	354	0	Fusarium fujikuroi IMI 58289 draft genome, chromosome FFUJ_chr02
c192752_g1	469	ATHAP3/ATNF-YB1/HAP3/HAP3A (NUCLEAR FACTOR Y SUBUNIT B1); transcription factor	CCAAT	AT2G38880.7	67.02	94	31	0	137	418	17	110	8e-43	142	302836041	XP_002949581.1	375	2.24682e-43	hypothetical protein VOLCADRAFT_117284 [Volvox carteri f. nagariensis]>gi|300264940|gb|EFJ49133.1| hypothetical protein VOLCADRAFT_117284 [Volvox carteri f. nagariensis]	--	--	--	--	--
c198012_g1	251	HTA10; DNA binding	CCAAT	AT1G51060.1	78.57	42	9	0	124	249	16	57	8e-16	69.3	27311795	AAO00863.1	187	1.03129e-16	Unknown protein [Arabidopsis thaliana]	596716147	XM_007285287.1	131	1.22095e-60	Colletotrichum gloeosporioides Nara gc5 histone h2a (CGGC5_13259), partial mRNA
c202279_g1	215	HAP5A (Heme activator protein (yeast) homolog 5A); DNA binding / transcription factor	CCAAT	AT3G48590.1	58.7	46	17	1	138	1	47	90	1e-11	58.2	658011367	XP_008340921.1	145	1.3241e-10	PREDICTED: nuclear transcription factor Y subunit C-3-like [Malus domestica]	--	--	--	--	--
c203476_g1	509	transcription factor, putative	CCAAT	AT3G12480.1	44.58	83	46	0	3	251	14	96	2e-14	70.1	303274961	XP_003056791.1	199	5.30365e-18	predicted protein, partial [Micromonas pusilla CCMP1545]>gi|226461143|gb|EEH58436.1| predicted protein, partial [Micromonas pusilla CCMP1545]	628285120	XM_007734381.1	94	9.81505e-40	Capronia epimyces CBS 606.96 hypothetical protein partial mRNA
c205803_g1	264	TATA-binding protein-associated phosphoprotein Dr1 protein, putative (DR1)	CCAAT	AT5G23090.5	94.25	87	5	0	262	2	5	91	6e-55	171	351721569	NP_001235678.1	455	1.65718e-56	repressor protein [Glycine max]>gi|18481628|gb|AAL73489.1|AF464906_1 repressor protein [Glycine max]>gi|255627101|gb|ACU13895.1| unknown [Glycine max]	402766016	NM_001248749.2	264	1.50469e-134	Glycine max repressor protein (DR1), mRNA
c209592_g1	304	CCAAT-box binding transcription factor, putative	CCAAT	AT2G37060.3	55.81	43	18	1	92	220	28	69	6e-09	51.2	297741484	CBI32616.3	140	7.39061e-10	unnamed protein product [Vitis vinifera]	--	--	--	--	--
c212655_g1	325	G-H2AX/GAMMA-H2AX/H2AXA/HTA5; DNA binding	CCAAT	AT1G08880.1	87.04	54	7	0	325	164	71	124	1e-27	101	357510069	XP_003625323.1	260	4.40019e-27	Histone H2A [Medicago truncatula]>gi|355500338|gb|AES81541.1| core histone H2A/H2B/H3/H4 [Medicago truncatula]	5832371	AL117155.1	160	1.2316e-76	Botrytis cinerea strain T4 cDNA library
c219981_g1	259	CCAAT-box binding transcription factor Hap5a, putative	CCAAT	AT1G54830.3	62.9	62	23	0	8	193	85	146	7e-22	87	225426367	XP_002269359.1	323	3.61665e-37	PREDICTED: nuclear transcription factor Y subunit C-3 [Vitis vinifera]>gi|297742545|emb|CBI34694.3| unnamed protein product [Vitis vinifera]	--	--	--	--	--
c222794_g1	472	HTA10; DNA binding	CCAAT	AT1G51060.1	70.91	55	16	0	2	166	78	132	3e-21	86.3	116786377	ABK24084.1	222	4.96318e-21	unknown [Picea sitchensis]>gi|148909493|gb|ABR17844.1| unknown [Picea sitchensis]	636582652	XM_008024474.1	103	8.9883e-45	Setosphaeria turcica Et28A hypothetical protein partial mRNA
c234042_g1	216	ATHAP3/ATNF-YB1/HAP3/HAP3A (NUCLEAR FACTOR Y SUBUNIT B1); transcription factor	CCAAT	AT2G38880.7	64.18	67	16	1	216	40	60	126	1e-24	92.4	685305260	XP_009143353.1	234	8.50754e-24	PREDICTED: nuclear transcription factor Y subunit B-1 isoform X2 [Brassica rapa]	589103476	XM_006963699.1	101	4.87504e-44	Trichoderma reesei QM6a CCAAT-Binding protein subunit (TRIREDRAFT_121080), mRNA
c241250_g1	203	transcription factor	CCAAT	AT3G53340.5	60.71	56	19	2	35	196	20	74	1e-11	57.8	641825304	KDO44579.1	162	2.75637e-13	hypothetical protein CISIN_1g030547mg [Citrus sinensis]	--	--	--	--	--
c244533_g1	229	CCAAT-binding transcription factor (CBF-B/NF-YA) family protein	CCAAT	AT1G30500.1	83.33	24	4	0	228	157	131	154	3e-07	45.8	669144728	XP_008607926.1	143	1.42551e-10	hypothetical protein, variant [Saprolegnia diclina VS20]>gi|530740092|gb|EQC38334.1| hypothetical protein, variant [Saprolegnia diclina VS20]	--	--	--	--	--
c244850_g1	1367	CCAAT-box binding transcription factor subunit HAP3-related	CCAAT	AT2G27470.1	36.36	88	51	1	693	445	11	98	4e-10	61.2	299116152	CBN76059.1	168	2.64244e-11	conserved unknown protein [Ectocarpus siliculosus]	517309970	HF679023.1	518	0	Fusarium fujikuroi IMI 58289 draft genome, chromosome FFUJ_chr01
c245502_g1	745	HTA10; DNA binding	CCAAT	AT1G51060.1	76.92	117	27	0	192	542	16	132	3e-44	149	27311795	AAO00863.1	399	6.06018e-46	Unknown protein [Arabidopsis thaliana]	302916224	XM_003051877.1	464	0	Nectria haematococca mpVI 77-13-4 histone 2A (HTA2101), mRNA
c245577_g1	1107	HAP5A (Heme activator protein (yeast) homolog 5A); DNA binding / transcription factor	CCAAT	AT3G48590.1	48.89	180	58	4	78	602	49	199	2e-43	153	325186520	CCA21060.1	421	1.80793e-46	nuclear transcription factor Y subunit putative [Albugo laibachii Nc14]	--	--	--	--	--
c254281_g1	205	HTA10; DNA binding	CCAAT	AT1G51060.1	70	30	9	0	90	1	16	45	4e-08	47.4	27311795	AAO00863.1	130	7.4413e-09	Unknown protein [Arabidopsis thaliana]	685404930	XM_009223060.1	117	5.84596e-53	Gaeumannomyces graminis var. tritici R3-111a-1 histone H2A mRNA
c29245_g1	294	TATA-binding protein-associated phosphoprotein Dr1 protein, putative (DR1)	CCAAT	AT5G23090.4	74.36	39	8	1	290	180	115	153	5e-10	53.9	571458146	XP_006581061.1	203	5.66573e-19	PREDICTED: repressor protein isoform X1 [Glycine max]>gi|255633336|gb|ACU17025.1| unknown [Glycine max]	571551517	XM_006603292.1	276	3.61147e-141	PREDICTED: Glycine max protein Dr1 homolog (LOC100797580), partial mRNA
c30606_g1	224	G-H2AX/GAMMA-H2AX/H2AXA/HTA5; DNA binding	CCAAT	AT1G08880.1	54.72	53	23	1	223	65	83	134	4e-11	56.2	586773519	XP_006857010.1	145	6.33976e-11	hypothetical protein AMTR_s00197p00028970 [Amborella trichopoda]>gi|548861086|gb|ERN18477.1| hypothetical protein AMTR_s00197p00028970 [Amborella trichopoda]	--	--	--	--	--
c33275_g1	240	CCAAT-binding transcription factor (CBF-B/NF-YA) family protein	CCAAT	AT1G30500.1	69.35	62	19	0	5	190	95	156	1e-23	91.3	673052797	XP_008880359.1	243	2.89722e-25	hypothetical protein, variant 2 [Aphanomyces invadans]>gi|574463915|gb|ETV90970.1| hypothetical protein, variant 2 [Aphanomyces invadans]	--	--	--	--	--
c38802_g1	426	G-H2AX/GAMMA-H2AX/H2AXB/HTA3; DNA binding	CCAAT	AT1G54690.1	67.39	46	11	1	2	127	97	142	1e-11	59.3	350627694	AEQ33640.1	163	1.2631e-12	histone H2A [Lycium barbarum]	326491418	AK362983.1	187	1.62279e-91	Hordeum vulgare subsp. vulgare mRNA for predicted protein, complete cds, clone: NIASHv2012A14
c63402_g1	434	CCAAT-box binding transcription factor family protein / leafy cotyledon 1-related (L1L)	CCAAT	AT5G47670.2	61.33	75	29	0	200	424	48	122	2e-23	92.8	694308948	XP_009368216.1	233	3.57759e-23	PREDICTED: nuclear transcription factor Y subunit B-3-like [Pyrus x bretschneideri]	--	--	--	--	--
c6441_g1	314	G-H2AX/GAMMA-H2AX/H2AXB/HTA3; DNA binding	CCAAT	AT1G54690.1	40.68	118	31	4	54	290	11	128	2e-11	58.2	462234	P35063.1	157	3.04585e-12	RecName: Full=Histone H2AX [Picea abies]>gi|297871|emb|CAA48030.1| histone H2A [Picea abies]>gi|30024112|emb|CAC84681.1| putative histone H2B [Pinus pinaster]>gi|116779069|gb|ABK21126.1| unknown [Picea sitchensis]	--	--	--	--	--
c69257_g1	269	HTA10; DNA binding	CCAAT	AT1G51060.1	71.26	87	25	0	261	1	27	113	1e-38	128	552834270	XP_005848689.1	330	4.46496e-38	hypothetical protein CHLNCDRAFT_21904 [Chlorella variabilis]>gi|307108347|gb|EFN56587.1| hypothetical protein CHLNCDRAFT_21904 [Chlorella variabilis]	--	--	--	--	--
c84318_g1	691	transcription factor, putative	CCAAT	AT5G43250.1	47.37	114	56	3	233	568	7	118	1e-17	78.2	695043316	XP_009409345.1	245	3.44165e-23	PREDICTED: DNA polymerase epsilon subunit C-like [Musa acuminata subsp. malaccensis]	--	--	--	--	--
c8779_g1	320	HAP5B (Heme activator protein (yeast) homolog 5B); DNA binding / transcription factor	CCAAT	AT1G56170.2	60.87	92	35	1	277	2	55	145	2e-36	125	325186520	CCA21060.1	353	5.47799e-40	nuclear transcription factor Y subunit putative [Albugo laibachii Nc14]	302892034	XM_003044853.1	296	3.02682e-152	Nectria haematococca mpVI 77-13-4 predicted protein, mRNA
c88360_g1	1935	ATHAP3/ATNF-YB1/HAP3/HAP3A (NUCLEAR FACTOR Y SUBUNIT B1); transcription factor	CCAAT	AT2G38880.7	62.81	121	34	2	1067	738	19	139	1e-44	157	672169972	XP_008805034.1	419	3.09142e-45	PREDICTED: nuclear transcription factor Y subunit B-like isoform X1 [Phoenix dactylifera]	517312918	HF679025.1	524	0	Fusarium fujikuroi IMI 58289 draft genome, chromosome FFUJ_chr03
c89786_g1	335	HAP5A (Heme activator protein (yeast) homolog 5A); DNA binding / transcription factor	CCAAT	AT3G48590.1	65.71	35	12	0	107	3	62	96	3e-09	53.1	116787154	ABK24391.1	136	7.95025e-09	unknown [Picea sitchensis]	--	--	--	--	--
c90073_g1	311	G-H2AX/GAMMA-H2AX/H2AXA/HTA5; DNA binding	CCAAT	AT1G08880.1	60.29	68	26	1	1	204	76	142	5e-20	81.6	676383287	XP_009034922.1	222	1.14151e-21	hypothetical protein AURANDRAFT_58825 [Aureococcus anophagefferens]>gi|323454221|gb|EGB10091.1| hypothetical protein AURANDRAFT_58825 [Aureococcus anophagefferens]	--	--	--	--	--
c93224_g1	467	HTA2 (HISTONE H2A); DNA binding	CCAAT	AT4G27230.2	62.5	48	18	0	258	401	81	128	5e-13	63.5	42565387	AAS20970.1	160	2.09384e-12	histone H2A [Hyacinthus orientalis]	--	--	--	--	--
c93320_g1	1307	HAP5A (Heme activator protein (yeast) homolog 5A); DNA binding / transcription factor	CCAAT	AT3G48590.1	64.76	105	36	1	972	658	47	150	6e-43	154	325186520	CCA21060.1	420	1.08964e-45	nuclear transcription factor Y subunit putative [Albugo laibachii Nc14]	517316688	HF679027.1	586	0	Fusarium fujikuroi IMI 58289 draft genome, chromosome FFUJ_chr05
c93597_g1	673	CCAAT-box binding transcription factor, putative	CCAAT	AT2G37060.3	72.87	129	32	1	2	388	40	165	7e-50	164	672169974	XP_008805035.1	576	2.82147e-72	PREDICTED: nuclear transcription factor Y subunit B-like isoform X2 [Phoenix dactylifera]	672169973	XM_008806813.1	195	9.41981e-96	PREDICTED: Phoenix dactylifera nuclear transcription factor Y subunit B-like (LOC103718134), transcript variant X2, mRNA
c94545_g1	405	G-H2AX/GAMMA-H2AX/H2AXA/HTA5; DNA binding	CCAAT	AT1G08880.1	63.64	55	20	0	241	405	66	120	4e-16	72	587948401	EXC34659.1	180	4.19286e-15	Histone H2AX [Morus notabilis]	--	--	--	--	--
c124817_g1	454	KIWI; DNA binding / transcription coactivator	Coactivator p15	AT5G09250.1	59.7	67	27	0	69	269	41	107	8e-18	76.3	593328692	XP_007137773.1	221	4.29687e-21	hypothetical protein PHAVU_009G154400g [Phaseolus vulgaris]>gi|593328694|ref|XP_007137774.1| hypothetical protein PHAVU_009G154400g [Phaseolus vulgaris]>gi|561010860|gb|ESW09767.1| hypothetical protein PHAVU_009G154400g [Phaseolus vulgaris]>gi|561010861|gb|ESW09768.1| hypothetical protein PHAVU_009G154400g [Phaseolus vulgaris]	--	--	--	--	--
c142338_g1	777	KIWI; DNA binding / transcription coactivator	Coactivator p15	AT5G09250.4	53.93	89	41	0	82	348	1	89	6e-24	95.5	672116893	XP_008781618.1	299	1.84025e-31	PREDICTED: RNA polymerase II transcriptional coactivator KIWI-like [Phoenix dactylifera]	--	--	--	--	--
c143756_g1	939	KELP; DNA binding / transcription coactivator	Coactivator p15	AT4G10920.2	58.33	156	59	2	789	322	13	162	1e-49	166	672112545	XP_008806509.1	518	2.5343e-62	PREDICTED: RNA polymerase II transcriptional coactivator KELP [Phoenix dactylifera]	695048666	XM_009413973.1	96	1.44207e-40	PREDICTED: Musa acuminata subsp. malaccensis RNA polymerase II transcriptional coactivator KELP (LOC103993785), mRNA
c19735_g1	748	KELP; DNA binding / transcription coactivator	Coactivator p15	AT4G10920.2	52.17	69	32	1	559	356	91	159	4e-15	71.6	586753695	XP_006852619.1	200	7.19028e-17	hypothetical protein AMTR_s00021p00230560 [Amborella trichopoda]>gi|548856230|gb|ERN14086.1| hypothetical protein AMTR_s00021p00230560 [Amborella trichopoda]	517316688	HF679027.1	318	4.43523e-164	Fusarium fujikuroi IMI 58289 draft genome, chromosome FFUJ_chr05
c253952_g1	476	KELP; DNA binding / transcription coactivator	Coactivator p15	AT4G10920.2	44.9	49	27	0	475	329	117	165	8e-07	46.6	670384384	XP_008673017.1	129	6.64634e-08	PREDICTED: RNA polymerase II transcriptional coactivator KELP isoform X2 [Zea mays]>gi|195646934|gb|ACG42935.1| RNA polymerase II transcriptional coactivator KELP [Zea mays]>gi|414880807|tpg|DAA57938.1| TPA: RNA polymerase II transcriptional coactivator KELP [Zea mays]>gi|645168368|gb|AIB05748.1| coactivator-p15 transcription factor, partial [Zea mays]	--	--	--	--	--
c120990_g1	485	TSO1 (CHINESE FOR 'UGLY'); transcription factor	CPP	AT3G22780.1	42.86	70	24	3	373	170	450	505	4e-08	52.4	590579591	XP_007013829.1	153	5.08672e-10	Tesmin/TSO1-like CXC domain-containing protein, putative isoform 6 [Theobroma cacao]>gi|590579598|ref|XP_007013831.1| Tesmin/TSO1-like CXC domain-containing protein, putative isoform 6 [Theobroma cacao]>gi|508784192|gb|EOY31448.1| Tesmin/TSO1-like CXC domain-containing protein, putative isoform 6 [Theobroma cacao]>gi|508784194|gb|EOY31450.1| Tesmin/TSO1-like CXC domain-containing protein, putativ…	--	--	--	--	--
c130555_g1	744	TSO1 (CHINESE FOR 'UGLY'); transcription factor	CPP	AT3G22780.1	40.57	212	86	8	743	192	493	692	3e-25	106	672132809	XP_008789994.1	425	3.23582e-45	PREDICTED: protein tesmin/TSO1-like CXC 2 [Phoenix dactylifera]	--	--	--	--	--
c135150_g1	1860	tesmin/TSO1-like CXC domain-containing protein	CPP	AT4G29000.1	55.86	256	107	3	412	1167	102	355	9e-64	215	672107232	XP_008800911.1	724	2.52674e-94	PREDICTED: protein tesmin/TSO1-like CXC 5 [Phoenix dactylifera]	672138600	XM_008794839.1	210	1.23366e-103	PREDICTED: Phoenix dactylifera protein tesmin/TSO1-like CXC 5 (LOC103709480), transcript variant X1, mRNA
c143389_g2	2680	tesmin/TSO1-like CXC domain-containing protein	CPP	AT4G14770.3	64.96	137	45	1	1314	904	353	486	1e-51	193	695004252	XP_009388529.1	1047	6.19472e-124	PREDICTED: uncharacterized protein LOC103975320 isoform X3 [Musa acuminata subsp. malaccensis]	694393003	XM_009373684.1	75	1.98813e-28	PREDICTED: Pyrus x bretschneideri protein tesmin/TSO1-like CXC 2 (LOC103961154), mRNA
c148416_g1	1586	TSO1 (CHINESE FOR 'UGLY'); transcription factor	CPP	AT3G22780.1	32.28	505	231	21	114	1586	16	423	6e-38	149	672132809	XP_008789994.1	1121	2.86238e-141	PREDICTED: protein tesmin/TSO1-like CXC 2 [Phoenix dactylifera]	672132808	XM_008791772.1	94	3.19588e-39	PREDICTED: Phoenix dactylifera protein tesmin/TSO1-like CXC 2 (LOC103707333), mRNA
c149685_g1	2337	tesmin/TSO1-like CXC domain-containing protein	CPP	AT4G29000.1	55.24	458	173	13	1791	481	109	555	6e-144	441	672138601	XP_008793061.1	1647	0	PREDICTED: protein tesmin/TSO1-like CXC 5 isoform X1 [Phoenix dactylifera]	672131527	XM_008791105.1	394	0	PREDICTED: Phoenix dactylifera protein tesmin/TSO1-like CXC 5 (LOC103706852), mRNA
c102979_g1	722	CSDP1 (COLD SHOCK DOMAIN PROTEIN 1); RNA binding / double-stranded DNA binding / nucleic acid binding / single-stranded DNA binding	CSD	AT4G36020.2	34.57	188	70	7	577	92	102	262	6e-18	81.3	694386394	XP_009368978.1	216	3.48111e-17	PREDICTED: transcription elongation factor SPT5-like isoform X3 [Pyrus x bretschneideri]	--	--	--	--	--
c131782_g1	1278	CSDP1 (COLD SHOCK DOMAIN PROTEIN 1); RNA binding / double-stranded DNA binding / nucleic acid binding / single-stranded DNA binding	CSD	AT4G36020.2	57.83	83	35	0	1215	967	1	83	3e-26	107	695000668	XP_009412923.1	335	8.09429e-34	PREDICTED: glycine-rich protein 2-like [Musa acuminata subsp. malaccensis]	297720830	NM_001185849.1	120	9.02884e-54	Oryza sativa Japonica Group Os02g0121100 (Os02g0121100) mRNA, complete cds
c135622_g1	1308	ATGRP2B (GLYCINE-RICH PROTEIN 2B); nucleic acid binding	CSD	AT2G21060.1	65.33	75	26	0	95	319	13	87	3e-24	100	695023099	XP_009398700.1	341	5.84532e-35	PREDICTED: glycine-rich protein 2 [Musa acuminata subsp. malaccensis]	695000667	XM_009414648.1	150	1.94569e-70	PREDICTED: Musa acuminata subsp. malaccensis glycine-rich protein 2-like (LOC103994319), mRNA
c135622_g2	1073	ATGRP2B (GLYCINE-RICH PROTEIN 2B); nucleic acid binding	CSD	AT2G21060.1	65.79	76	25	1	85	309	13	88	2e-25	103	695023099	XP_009398700.1	304	3.3015e-30	PREDICTED: glycine-rich protein 2 [Musa acuminata subsp. malaccensis]	554775621	AK429366.1	94	2.14164e-39	Brachypodium distachyon mRNA, clone: PL016C01-A-033_B15
c135640_g1	1076	CSDP1 (COLD SHOCK DOMAIN PROTEIN 1); RNA binding / double-stranded DNA binding / nucleic acid binding / single-stranded DNA binding	CSD	AT4G36020.3	35.86	145	74	6	215	616	134	270	2e-10	62.4	15233440	NP_195326.1	150	8.24466e-09	cold shock protein 1 [Arabidopsis thaliana]>gi|75318587|sp|O65639.1|CSP1_ARATH RecName: Full=Cold shock protein 1; Short=AtCSP1; AltName: Full=Cold shock domain-containing protein 1 [Arabidopsis thaliana]>gi|3036806|emb|CAA18496.1| glycine-rich protein [Arabidopsis thaliana]>gi|7270554|emb|CAB81511.1| glycine-rich protein [Arabidopsis thaliana]>gi|110741941|dbj|BAE98911.1| glycine-rich protein [A…	--	--	--	--	--
c139032_g2	1286	CSDP1 (COLD SHOCK DOMAIN PROTEIN 1); RNA binding / double-stranded DNA binding / nucleic acid binding / single-stranded DNA binding	CSD	AT4G36020.3	30.77	156	68	4	165	551	134	276	7e-13	69.7	590702697	XP_007046686.1	183	3.08461e-13	Cold shock domain protein 1, putative [Theobroma cacao]>gi|508698947|gb|EOX90843.1| Cold shock domain protein 1, putative [Theobroma cacao]	--	--	--	--	--
c139445_g1	851	ATGRP2B (GLYCINE-RICH PROTEIN 2B); nucleic acid binding	CSD	AT2G21060.1	67.69	65	21	0	127	321	14	78	1e-21	91.7	672129743	XP_008788386.1	270	3.3965e-26	PREDICTED: glycine-rich protein 2-like [Phoenix dactylifera]	390613681	CP003053.1	39	6.31954e-09	Mycobacterium chubuense NBB4, complete genome
c1489_g1	315	CSDP1 (COLD SHOCK DOMAIN PROTEIN 1); RNA binding / double-stranded DNA binding / nucleic acid binding / single-stranded DNA binding	CSD	AT4G36020.2	50	40	16	1	109	2	197	236	4e-06	44.7	674237469	KFK30234.1	119	1.72068e-06	hypothetical protein AALP_AA7G235000 [Arabis alpina]	--	--	--	--	--
c15015_g1	990	ATGRP2B (GLYCINE-RICH PROTEIN 2B); nucleic acid binding	CSD	AT2G21060.1	48.68	76	34	2	802	578	17	88	7e-14	70.1	527209617	EPS74291.1	181	9.76302e-14	hypothetical protein M569_00471, partial [Genlisea aurea]	--	--	--	--	--
c15879_g1	443	CSDP1 (COLD SHOCK DOMAIN PROTEIN 1); RNA binding / double-stranded DNA binding / nucleic acid binding / single-stranded DNA binding	CSD	AT4G36020.3	39.18	97	46	2	182	442	134	227	4e-12	62.8	474244734	EMS59946.1	172	2.17694e-12	Replication protein A 70 kDa DNA-binding subunit [Triticum urartu]	--	--	--	--	--
c160521_g1	206	ATGRP2B (GLYCINE-RICH PROTEIN 2B); nucleic acid binding	CSD	AT2G21060.1	48.15	54	23	2	2	160	39	88	1e-06	44.3	297735007	CBI17369.3	130	8.9964e-09	unnamed protein product [Vitis vinifera]	--	--	--	--	--
c170829_g1	416	CSDP1 (COLD SHOCK DOMAIN PROTEIN 1); RNA binding / double-stranded DNA binding / nucleic acid binding / single-stranded DNA binding	CSD	AT4G36020.2	51.16	43	21	0	149	277	221	263	2e-08	51.6	676385017	XP_009035787.1	121	3.80869e-07	hypothetical protein AURANDRAFT_17617, partial [Aureococcus anophagefferens]>gi|323453875|gb|EGB09746.1| hypothetical protein AURANDRAFT_17617, partial [Aureococcus anophagefferens]	--	--	--	--	--
c188830_g1	211	cold-shock DNA-binding family protein	CSD	AT2G17870.1	70.15	67	20	0	205	5	13	79	2e-27	102	645260805	XP_008235991.1	313	5.16898e-35	PREDICTED: glycine-rich protein 2-like [Prunus mume]	--	--	--	--	--
c194791_g1	219	CSDP1 (COLD SHOCK DOMAIN PROTEIN 1); RNA binding / double-stranded DNA binding / nucleic acid binding / single-stranded DNA binding	CSD	AT4G36020.2	42.31	78	35	3	2	214	138	212	6e-09	51.6	695023099	XP_009398700.1	140	4.12741e-10	PREDICTED: glycine-rich protein 2 [Musa acuminata subsp. malaccensis]	383460149	JQ277396.1	48	1.43727e-14	Ophiocordyceps sinensis isolate XZ06-124 marker OSRC16 genomic sequence
c200933_g1	288	CSDP1 (COLD SHOCK DOMAIN PROTEIN 1); RNA binding / double-stranded DNA binding / nucleic acid binding / single-stranded DNA binding	CSD	AT4G36020.2	46.15	65	30	3	11	202	23	83	3e-08	50.4	147791391	CAN59784.1	156	8.53025e-12	hypothetical protein VITISV_042163 [Vitis vinifera]	--	--	--	--	--
c208782_g1	390	CSDP1 (COLD SHOCK DOMAIN PROTEIN 1); RNA binding / double-stranded DNA binding / nucleic acid binding / single-stranded DNA binding	CSD	AT4G36020.2	44.59	74	26	2	38	214	166	239	1e-12	63.5	673036486	XP_008872204.1	156	8.93072e-12	hypothetical protein H310_08291 [Aphanomyces invadans]>gi|574471770|gb|ETV98776.1| hypothetical protein H310_08291 [Aphanomyces invadans]	--	--	--	--	--
c226057_g1	204	ATGRP2B (GLYCINE-RICH PROTEIN 2B); nucleic acid binding	CSD	AT2G21060.1	64.15	53	19	0	2	160	35	87	1e-16	72	356538622	XP_003537800.1	271	6.87742e-29	PREDICTED: cold shock protein 2-like [Glycine max]	571491872	XM_003540784.2	195	2.53733e-96	PREDICTED: Glycine max glycine-rich protein 2-like (LOC100795875), mRNA
c250477_g1	1372	CSDP1 (COLD SHOCK DOMAIN PROTEIN 1); RNA binding / double-stranded DNA binding / nucleic acid binding / single-stranded DNA binding	CSD	AT4G36020.3	31.67	221	67	6	1148	567	134	297	9e-15	75.5	300122852	CBK23859.2	186	5.8621e-14	unnamed protein product [Blastocystis hominis]	628223586	XM_007722623.1	157	2.62471e-74	Capronia coronata CBS 617.96 cellular nucleic acid-binding protein partial mRNA
c3318_g1	396	CSDP1 (COLD SHOCK DOMAIN PROTEIN 1); RNA binding / double-stranded DNA binding / nucleic acid binding / single-stranded DNA binding	CSD	AT4G36020.3	40.48	84	46	1	370	119	134	213	2e-09	55.1	300122852	CBK23859.2	134	8.83715e-09	unnamed protein product [Blastocystis hominis]	--	--	--	--	--
c38546_g1	1980	CSDP1 (COLD SHOCK DOMAIN PROTEIN 1); RNA binding / double-stranded DNA binding / nucleic acid binding / single-stranded DNA binding	CSD	AT4G36020.3	31.19	218	96	7	1820	1263	102	297	5e-21	95.5	358346811	XP_003637458.1	272	2.16127e-22	Transcription elongation factor SPT6 [Medicago truncatula]	628287425	XM_007734633.1	216	6.07395e-107	Capronia epimyces CBS 606.96 hypothetical protein partial mRNA
c39718_g1	526	CSDP1 (COLD SHOCK DOMAIN PROTEIN 1); RNA binding / double-stranded DNA binding / nucleic acid binding / single-stranded DNA binding	CSD	AT4G36020.2	39.39	99	40	3	248	508	172	262	2e-13	67	675169355	XP_008893562.1	178	2.08215e-14	hypothetical protein PPTG_01924 [Phytophthora parasitica INRA-310]>gi|566021850|gb|ETI44761.1| hypothetical protein F443_10519 [Phytophthora parasitica P1569]>gi|567959215|gb|ETK84792.1| hypothetical protein L915_10276 [Phytophthora parasitica]>gi|567987929|gb|ETL38218.1| hypothetical protein L916_10178 [Phytophthora parasitica]>gi|568017107|gb|ETL91284.1| hypothetical protein L917_10116 [Phytoph…	--	--	--	--	--
c77599_g1	389	CSDP1 (COLD SHOCK DOMAIN PROTEIN 1); RNA binding / double-stranded DNA binding / nucleic acid binding / single-stranded DNA binding	CSD	AT4G36020.2	47.27	55	25	1	370	218	134	188	3e-09	53.9	300122852	CBK23859.2	135	6.90858e-09	unnamed protein product [Blastocystis hominis]	629691094	XM_007812648.1	133	1.53375e-61	Metarhizium acridum CQMa 102 zinc knuckle domain containing protein partial mRNA
c86186_g1	2134	CSDP1 (COLD SHOCK DOMAIN PROTEIN 1); RNA binding / double-stranded DNA binding / nucleic acid binding / single-stranded DNA binding	CSD	AT4G36020.3	38.89	198	83	7	1691	1206	102	297	4e-26	110	300122852	CBK23859.2	300	8.65604e-29	unnamed protein product [Blastocystis hominis]	517316688	HF679027.1	1082	0	Fusarium fujikuroi IMI 58289 draft genome, chromosome FFUJ_chr05
c87763_g1	394	CSDP1 (COLD SHOCK DOMAIN PROTEIN 1); RNA binding / double-stranded DNA binding / nucleic acid binding / single-stranded DNA binding	CSD	AT4G36020.2	41.53	118	45	3	17	361	166	262	5e-16	72.8	659107079	XP_008453511.1	210	9.74781e-18	PREDICTED: uncharacterized protein LOC103494199 isoform X2 [Cucumis melo]	--	--	--	--	--
c99138_g2	4476	CSDP1 (COLD SHOCK DOMAIN PROTEIN 1); RNA binding / double-stranded DNA binding / nucleic acid binding / single-stranded DNA binding	CSD	AT4G36020.3	34.18	196	84	7	4255	3704	134	296	2e-15	79.7	299471618	CBN76840.1	459	9.07647e-46	Indole 2,3-Dioxygenase [Ectocarpus siliculosus]	517316688	HF679027.1	3224	0	Fusarium fujikuroi IMI 58289 draft genome, chromosome FFUJ_chr05
c142710_g1	2659	protein phosphatase 2C, putative / PP2C, putative	DBP	AT3G62260.2	63.72	317	105	3	1347	2282	72	383	5e-136	415	571481113	XP_006588557.1	1255	1.14542e-162	PREDICTED: probable protein phosphatase 2C 49-like isoform X2 [Glycine max]	672194301	XM_008778034.1	201	1.78636e-98	PREDICTED: Phoenix dactylifera probable protein phosphatase 2C 47 (LOC103696421), mRNA
c146732_g1	1554	protein phosphatase 2C, putative / PP2C, putative	DBP	AT2G25620.2	61.48	392	126	7	1358	258	1	392	2e-146	430	672168116	XP_008804046.1	1379	0	PREDICTED: probable protein phosphatase 2C 57 [Phoenix dactylifera]	--	--	--	--	--
c147066_g1	1740	protein phosphatase 2C, putative / PP2C, putative	DBP	AT2G25620.2	55.56	333	139	3	497	1474	59	389	8e-125	377	672130507	XP_008788784.1	1387	0	PREDICTED: probable protein phosphatase 2C 27 [Phoenix dactylifera]	672186653	XM_008814916.1	160	7.18629e-76	PREDICTED: Phoenix dactylifera probable protein phosphatase 2C 27 (LOC103723848), transcript variant X2, mRNA
c120968_g1	908	DDT domain-containing protein	DDT	AT5G08630.3	44.76	210	115	1	206	832	1	210	6e-45	163	357163659	XP_003579804.1	555	4.07551e-63	PREDICTED: DDT domain-containing protein DDB_G0282237-like [Brachypodium distachyon]	--	--	--	--	--
c149516_g1	2863	DDT domain-containing protein	DDT	AT5G08630.3	46.9	757	338	12	2537	357	1	723	0	619	672142770	XP_008795248.1	2376	0	PREDICTED: DDT domain-containing protein DDB_G0282237-like [Phoenix dactylifera]	672126116	XM_008788276.1	178	1.17521e-85	PREDICTED: Phoenix dactylifera DDT domain-containing protein DDB_G0282237-like (LOC103704822), mRNA
c153860_g1	1801	DDT domain-containing protein	DDT	AT5G08630.3	46.9	145	75	2	713	279	579	721	3e-33	136	586781508	XP_006859076.1	923	1.10393e-111	hypothetical protein AMTR_s00068p00203280 [Amborella trichopoda]>gi|548863188|gb|ERN20543.1| hypothetical protein AMTR_s00068p00203280 [Amborella trichopoda]	--	--	--	--	--
c154249_g1	6033	PHD finger family protein	DDT	AT5G22760.3	38.31	770	427	13	2485	4761	279	1011	9e-137	464	672193829	XP_008776138.1	3828	0	PREDICTED: uncharacterized protein LOC103696328 isoform X1 [Phoenix dactylifera]	672193832	XM_008777917.1	408	0	PREDICTED: Phoenix dactylifera uncharacterized LOC103696328 (LOC103696328), transcript variant X2, mRNA
c154685_g1	5295	PHD finger transcription factor, putative	DDT	AT5G12400.1	37.58	1256	679	28	854	4492	399	1592	0	724	672128221	XP_008787592.1	3679	0	PREDICTED: uncharacterized protein LOC103705599 [Phoenix dactylifera]>gi|672128223|ref|XP_008787593.1| PREDICTED: uncharacterized protein LOC103705599 [Phoenix dactylifera]	672128222	XM_008789371.1	256	9.53726e-129	PREDICTED: Phoenix dactylifera uncharacterized LOC103705599 (LOC103705599), transcript variant X2, mRNA
c191960_g1	3617	DDT domain-containing protein	DDT	AT5G08630.3	25	424	231	15	3133	1868	24	362	2e-21	101	302784160	XP_002973852.1	292	4.15709e-25	hypothetical protein SELMODRAFT_100168 [Selaginella moellendorffii]>gi|300158184|gb|EFJ24807.1| hypothetical protein SELMODRAFT_100168 [Selaginella moellendorffii]	517316688	HF679027.1	1480	0	Fusarium fujikuroi IMI 58289 draft genome, chromosome FFUJ_chr05
c102819_g1	768	E2F3 (E2F TRANSCRIPTION FACTOR-3); transcription factor	E2F-DP	AT2G36010.1	52.98	168	62	7	468	1	37	199	4e-38	141	329568038	AEB96141.1	622	4.93676e-75	E2F protein [Cocos nucifera]	695032271	XM_009405404.1	133	3.16117e-61	PREDICTED: Musa acuminata subsp. malaccensis transcription factor E2FB-like (LOC103987178), mRNA
c138728_g1	1658	DPB	E2F-DP	AT5G03415.1	83.98	231	34	2	1260	571	64	292	8e-133	396	672179070	XP_008809692.1	1286	8.41114e-172	PREDICTED: LOW QUALITY PROTEIN: transcription factor-like protein DPB [Phoenix dactylifera]	672190032	XM_008776915.1	437	0	PREDICTED: Phoenix dactylifera transcription factor-like protein DPB (LOC103695550), mRNA
c140408_g4	464	E2F3 (E2F TRANSCRIPTION FACTOR-3); transcription factor	E2F-DP	AT2G36010.2	50	44	21	1	418	290	438	481	3e-06	46.6	695007024	XP_009390043.1	223	1.4037e-19	PREDICTED: transcription factor E2FB-like [Musa acuminata subsp. malaccensis]	--	--	--	--	--
c141702_g1	1769	E2F3 (E2F TRANSCRIPTION FACTOR-3); transcription factor	E2F-DP	AT2G36010.1	42.57	404	191	10	209	1312	50	448	2e-85	278	672123529	XP_008785127.1	1026	3.18692e-131	PREDICTED: transcription factor E2FB-like [Phoenix dactylifera]	--	--	--	--	--
c143828_g1	1180	DPB	E2F-DP	AT5G03415.1	58.03	193	74	2	341	901	100	291	3e-69	226	672138706	XP_008793115.1	672	1.72461e-83	PREDICTED: transcription factor-like protein DPB isoform X3 [Phoenix dactylifera]>gi|672138708|ref|XP_008793116.1| PREDICTED: transcription factor-like protein DPB isoform X3 [Phoenix dactylifera]>gi|672138710|ref|XP_008793117.1| PREDICTED: transcription factor-like protein DPB isoform X3 [Phoenix dactylifera]	672138709	XM_008794895.1	93	8.49598e-39	PREDICTED: Phoenix dactylifera transcription factor-like protein DPB (LOC103709504), transcript variant X12, mRNA
c144473_g1	1887	E2F3 (E2F TRANSCRIPTION FACTOR-3); transcription factor	E2F-DP	AT2G36010.1	56.79	287	94	6	2	787	194	475	1e-92	298	329568038	AEB96141.1	974	2.60977e-122	E2F protein [Cocos nucifera]	--	--	--	--	--
c149188_g1	1552	E2F3 (E2F TRANSCRIPTION FACTOR-3); transcription factor	E2F-DP	AT2G36010.1	52.59	270	113	5	334	1107	33	299	3e-78	257	329568040	AEB96142.1	887	4.6424e-111	E2F protein [Cocos nucifera]	695034899	XM_009406640.1	118	1.42376e-52	PREDICTED: Musa acuminata subsp. malaccensis transcription factor E2FB-like (LOC103988115), transcript variant X2, mRNA
c150246_g2	2090	E2F3 (E2F TRANSCRIPTION FACTOR-3); transcription factor	E2F-DP	AT2G36010.1	54.04	433	163	13	1621	398	36	457	7e-129	395	329568038	AEB96141.1	1565	0	E2F protein [Cocos nucifera]	329568039	HQ413157.1	373	0	Cocos nucifera E2F protein (E2F2) mRNA, complete cds
c20116_g1	771	DEL1 (DP-E2F-like 1); transcription factor	E2F-DP	AT3G48160.1	56.68	187	74	2	99	656	29	209	6e-54	182	672156694	XP_008798030.1	580	1.10206e-69	PREDICTED: E2F transcription factor-like E2FE isoform X2 [Phoenix dactylifera]	470130785	XM_004301235.1	43	3.40677e-11	PREDICTED: Fragaria vesca subsp. vesca E2F transcription factor-like E2FE-like (LOC101304006), mRNA
c60114_g1	800	DEL1 (DP-E2F-like 1); transcription factor	E2F-DP	AT3G48160.2	39.36	188	100	5	800	270	208	392	3e-35	132	672156692	XP_008798029.1	702	1.28531e-87	PREDICTED: E2F transcription factor-like E2FE isoform X1 [Phoenix dactylifera]	--	--	--	--	--
c112463_g1	402	EIN3 (ETHYLENE-INSENSITIVE3); transcription factor	EIL	AT3G20770.1	56.38	94	40	1	3	284	243	335	1e-26	105	672133666	XP_008790465.1	332	2.35814e-34	PREDICTED: ETHYLENE INSENSITIVE 3-like 1 protein [Phoenix dactylifera]	--	--	--	--	--
c115855_g1	1725	EIN3 (ETHYLENE-INSENSITIVE3); transcription factor	EIL	AT3G20770.1	45.23	482	208	13	34	1347	23	492	5e-114	357	110735066	ABG89103.1	1040	1.01068e-130	ethylene insensitive-like protein 4 [Musa acuminata]	--	--	--	--	--
c135245_g1	369	EIN3 (ETHYLENE-INSENSITIVE3); transcription factor	EIL	AT3G20770.1	67.12	73	19	1	367	164	195	267	3e-25	101	242041081	XP_002467935.1	272	2.588e-26	hypothetical protein SORBIDRAFT_01g036740 [Sorghum bicolor]>gi|241921789|gb|EER94933.1| hypothetical protein SORBIDRAFT_01g036740 [Sorghum bicolor]	--	--	--	--	--
c135245_g2	416	EIN3 (ETHYLENE-INSENSITIVE3); transcription factor	EIL	AT3G20770.1	39.77	88	20	3	361	197	198	285	2e-11	52	242041081	XP_002467935.1	129	7.5135e-15	hypothetical protein SORBIDRAFT_01g036740 [Sorghum bicolor]>gi|241921789|gb|EER94933.1| hypothetical protein SORBIDRAFT_01g036740 [Sorghum bicolor]	--	--	--	--	--
c136120_g2	1019	EIN3 (ETHYLENE-INSENSITIVE3); transcription factor	EIL	AT3G20770.1	48.68	265	124	5	78	854	82	340	2e-81	263	30016900	AAP04000.1	709	2.86271e-85	EIL4 [Nicotiana tabacum]	--	--	--	--	--
c147908_g1	2438	EIN3 (ETHYLENE-INSENSITIVE3); transcription factor	EIL	AT3G20770.1	54.37	469	171	9	477	1781	66	525	3e-147	451	695034359	XP_009404687.1	1437	0	PREDICTED: ETHYLENE INSENSITIVE 3-like 1 protein [Musa acuminata subsp. malaccensis]	672133667	XR_604170.1	260	2.6052e-131	PREDICTED: Phoenix dactylifera ETHYLENE INSENSITIVE 3-like 1 protein (LOC103707671), transcript variant X2, misc_RNA
c150189_g1	2414	EIN3 (ETHYLENE-INSENSITIVE3); transcription factor	EIL	AT3G20770.1	45.83	528	221	13	267	1778	6	492	1e-136	423	695034359	XP_009404687.1	1398	0	PREDICTED: ETHYLENE INSENSITIVE 3-like 1 protein [Musa acuminata subsp. malaccensis]	--	--	--	--	--
c152879_g1	2580	EIL3 (ETHYLENE-INSENSITIVE3-LIKE3); transcription factor	EIL	AT1G73730.1	48.12	586	247	11	2146	416	16	553	1e-141	436	672152400	XP_008797493.1	1771	0	PREDICTED: ETHYLENE INSENSITIVE 3-like 3 protein [Phoenix dactylifera]>gi|672152402|ref|XP_008797494.1| PREDICTED: ETHYLENE INSENSITIVE 3-like 3 protein [Phoenix dactylifera]	672152401	XM_008799272.1	428	0	PREDICTED: Phoenix dactylifera ETHYLENE INSENSITIVE 3-like 3 protein (LOC103712685), transcript variant X2, mRNA
c153423_g1	1184	EIN3 (ETHYLENE-INSENSITIVE3); transcription factor	EIL	AT3G20770.1	81.25	32	6	0	800	705	182	213	1e-09	60.5	322392803	ADW95824.1	143	8.98034e-09	transcription factor EIN3 [Olea europaea]	--	--	--	--	--
c230793_g1	353	EIL1 (ETHYLENE-INSENSITIVE3-LIKE 1); transcription factor	EIL	AT2G27050.1	45.05	91	46	2	342	82	102	192	6e-15	71.6	168002431	XP_001753917.1	193	1.29688e-16	EIN3b transcription factor [Physcomitrella patens]>gi|162694893|gb|EDQ81239.1| EIN3b transcription factor [Physcomitrella patens]	--	--	--	--	--
c100771_g1	479	FRS5 (FAR1-RELATED SEQUENCE 5); zinc ion binding	FAR1	AT4G38180.1	44.3	158	87	1	5	475	281	438	5e-41	148	595844111	XP_007208744.1	591	8.36902e-71	hypothetical protein PRUPE_ppa015375mg, partial [Prunus persica]>gi|462404386|gb|EMJ09943.1| hypothetical protein PRUPE_ppa015375mg, partial [Prunus persica]	--	--	--	--	--
c101311_g1	331	FRS10 (FAR1-RELATED SEQUENCE 10); zinc ion binding	FAR1	AT5G28530.5	54.05	37	17	0	4	114	517	553	6e-07	47.8	672112780	XP_008807597.1	160	2.11984e-11	PREDICTED: protein FAR1-RELATED SEQUENCE 11-like isoform X2 [Phoenix dactylifera]	--	--	--	--	--
c101400_g2	372	FRS3 (FAR1-RELATED SEQUENCE 3); zinc ion binding	FAR1	AT2G27110.3	32.91	79	51	1	325	89	390	466	3e-06	45.8	470123852	XP_004297934.1	178	5.58072e-14	PREDICTED: protein FAR1-RELATED SEQUENCE 5-like [Fragaria vesca subsp. vesca]	--	--	--	--	--
c106898_g1	498	FRS3 (FAR1-RELATED SEQUENCE 3); zinc ion binding	FAR1	AT2G27110.2	43.4	53	30	0	159	1	189	241	2e-07	50.8	222623408	EEE57540.1	116	1.07232e-11	hypothetical protein OsJ_07864 [Oryza sativa Japonica Group]	--	--	--	--	--
c106898_g2	543	FRS11 (FAR1-RELATED SEQUENCE 11); zinc ion binding	FAR1	AT1G10240.2	25.45	165	112	4	482	3	38	196	2e-08	53.5	645253930	XP_008232802.1	189	1.37128e-15	PREDICTED: protein FAR1-RELATED SEQUENCE 5-like [Prunus mume]	--	--	--	--	--
c108599_g1	395	FHY3 (FAR-RED ELONGATED HYPOCOTYLS 3); transcription factor	FAR1	AT3G22170.2	26.15	130	89	2	3	392	543	665	2e-06	47	645225780	XP_008219733.1	275	2.06218e-26	PREDICTED: protein FAR1-RELATED SEQUENCE 5-like [Prunus mume]	--	--	--	--	--
c110529_g1	328	FRS5 (FAR1-RELATED SEQUENCE 5); zinc ion binding	FAR1	AT4G38180.1	42.42	33	19	0	230	132	609	641	3e-07	37	657963444	XP_008373334.1	86	7.04004e-07	PREDICTED: protein FAR1-RELATED SEQUENCE 5-like [Malus domestica]	--	--	--	--	--
c111771_g1	298	FRS11 (FAR1-RELATED SEQUENCE 11); zinc ion binding	FAR1	AT1G10240.2	38.89	54	33	0	19	180	474	527	1e-08	45.1	695034908	XP_009404919.1	182	6.76574e-16	PREDICTED: protein FAR1-RELATED SEQUENCE 11-like [Musa acuminata subsp. malaccensis]>gi|695034910|ref|XP_009404920.1| PREDICTED: protein FAR1-RELATED SEQUENCE 11-like [Musa acuminata subsp. malaccensis]	--	--	--	--	--
c112288_g1	335	FRS5 (FAR1-RELATED SEQUENCE 5); zinc ion binding	FAR1	AT4G38180.1	52.78	108	51	0	4	327	286	393	1e-37	136	470139841	XP_004305654.1	456	2.10288e-55	PREDICTED: protein FAR1-RELATED SEQUENCE 5-like [Fragaria vesca subsp. vesca]	--	--	--	--	--
c113345_g2	434	FRS5 (FAR1-RELATED SEQUENCE 5); zinc ion binding	FAR1	AT4G38180.1	37.04	81	48	3	385	146	111	189	1e-07	50.8	527192362	EPS62805.1	131	2.44677e-07	hypothetical protein M569_11983, partial [Genlisea aurea]	--	--	--	--	--
c113494_g1	202	FRS5 (FAR1-RELATED SEQUENCE 5); zinc ion binding	FAR1	AT4G38180.1	53.97	63	29	0	194	6	422	484	3e-16	73.6	595881202	XP_007212371.1	237	2.15212e-22	hypothetical protein PRUPE_ppa014831mg [Prunus persica]>gi|596061216|ref|XP_007221097.1| hypothetical protein PRUPE_ppa017176mg [Prunus persica]>gi|462408236|gb|EMJ13570.1| hypothetical protein PRUPE_ppa014831mg [Prunus persica]>gi|462417559|gb|EMJ22296.1| hypothetical protein PRUPE_ppa017176mg [Prunus persica]	--	--	--	--	--
c118032_g1	420	FRS5 (FAR1-RELATED SEQUENCE 5); zinc ion binding	FAR1	AT4G38180.1	45.24	84	46	0	3	254	292	375	5e-20	87.4	470148787	XP_004309932.1	282	4.75209e-28	PREDICTED: protein FAR1-RELATED SEQUENCE 5-like [Fragaria vesca subsp. vesca]	--	--	--	--	--
c120621_g1	1503	FRS5 (FAR1-RELATED SEQUENCE 5); zinc ion binding	FAR1	AT4G38180.1	32.16	199	135	0	3	599	397	595	4e-35	119	645225780	XP_008219733.1	531	1.76802e-83	PREDICTED: protein FAR1-RELATED SEQUENCE 5-like [Prunus mume]	--	--	--	--	--
c122559_g1	949	FRS5 (FAR1-RELATED SEQUENCE 5); zinc ion binding	FAR1	AT4G38180.1	45.05	222	122	0	27	692	258	479	1e-66	226	645225780	XP_008219733.1	947	1.39169e-130	PREDICTED: protein FAR1-RELATED SEQUENCE 5-like [Prunus mume]	--	--	--	--	--
c124336_g1	850	far-red impaired responsive family protein / FAR1 family protein	FAR1	AT3G59470.3	28.9	218	128	8	818	183	19	215	5e-15	73.2	674935097	CDX98376.1	189	7.70245e-15	BnaC06g17370D [Brassica napus]	--	--	--	--	--
c124544_g1	826	FRS5 (FAR1-RELATED SEQUENCE 5); zinc ion binding	FAR1	AT4G38180.1	40.12	167	93	3	343	825	186	351	9e-36	137	645225780	XP_008219733.1	671	8.18183e-87	PREDICTED: protein FAR1-RELATED SEQUENCE 5-like [Prunus mume]	--	--	--	--	--
c125662_g1	607	FRS7 (FAR1-RELATED SEQUENCE 7); zinc ion binding	FAR1	AT3G06250.3	37.23	137	84	2	104	514	566	700	7e-19	86.3	568832459	XP_006470450.1	238	1.77733e-20	PREDICTED: protein FAR1-RELATED SEQUENCE 3-like isoform X1 [Citrus sinensis]	--	--	--	--	--
c126901_g2	614	FRS7 (FAR1-RELATED SEQUENCE 7); zinc ion binding	FAR1	AT3G06250.3	38.04	92	56	1	613	338	613	703	6e-13	68.2	297841031	XP_002888397.1	186	1.12494e-14	predicted protein [Arabidopsis lyrata subsp. lyrata]>gi|297334238|gb|EFH64656.1| predicted protein [Arabidopsis lyrata subsp. lyrata]	--	--	--	--	--
c127896_g1	1169	FRS5 (FAR1-RELATED SEQUENCE 5); zinc ion binding	FAR1	AT4G38180.1	33.82	340	222	3	1167	151	274	611	1e-58	206	356540888	XP_003538916.1	562	3.25425e-62	PREDICTED: protein FAR1-RELATED SEQUENCE 5-like [Glycine max]	--	--	--	--	--
c128123_g1	1598	FRS2 (FAR1-RELATED SEQUENCE 2); zinc ion binding	FAR1	AT2G32250.5	42.03	69	40	0	731	937	187	255	7e-18	69.7	225432490	XP_002277378.1	206	2.78229e-27	PREDICTED: protein FAR1-RELATED SEQUENCE 7-like [Vitis vinifera]	--	--	--	--	--
c129915_g1	813	far-red impaired responsive family protein / FAR1 family protein	FAR1	AT3G07500.1	31.39	137	82	5	462	55	11	136	7e-08	52.4	595845578	XP_007208966.1	205	5.53271e-16	hypothetical protein PRUPE_ppb019935mg [Prunus persica]>gi|462404701|gb|EMJ10165.1| hypothetical protein PRUPE_ppb019935mg [Prunus persica]	--	--	--	--	--
c129915_g3	366	FRS5 (FAR1-RELATED SEQUENCE 5); zinc ion binding	FAR1	AT4G38180.1	30.16	126	81	3	360	1	118	242	3e-08	52.4	470119325	XP_004295765.1	224	8.17099e-20	PREDICTED: protein FAR1-RELATED SEQUENCE 5-like [Fragaria vesca subsp. vesca]	--	--	--	--	--
c130065_g1	847	FRS5 (FAR1-RELATED SEQUENCE 5); zinc ion binding	FAR1	AT4G38180.1	35.32	218	139	2	121	771	346	562	4e-44	122	590650622	XP_007032686.1	312	1.66624e-45	FAR1-related sequence 5 [Theobroma cacao]>gi|508711715|gb|EOY03612.1| FAR1-related sequence 5 [Theobroma cacao]	--	--	--	--	--
c130269_g1	381	FRS3 (FAR1-RELATED SEQUENCE 3); zinc ion binding	FAR1	AT2G27110.3	52	100	48	0	81	380	45	144	1e-30	117	470139841	XP_004305654.1	432	1.50814e-51	PREDICTED: protein FAR1-RELATED SEQUENCE 5-like [Fragaria vesca subsp. vesca]	--	--	--	--	--
c130269_g2	271	FRS5 (FAR1-RELATED SEQUENCE 5); zinc ion binding	FAR1	AT4G38180.1	39.53	86	51	1	9	266	227	311	9e-16	73.2	470139841	XP_004305654.1	369	1.06398e-42	PREDICTED: protein FAR1-RELATED SEQUENCE 5-like [Fragaria vesca subsp. vesca]	--	--	--	--	--
c132628_g1	1326	FRS5 (FAR1-RELATED SEQUENCE 5); zinc ion binding	FAR1	AT4G38180.1	35.76	288	185	0	108	971	346	633	5e-64	208	645225780	XP_008219733.1	1020	2.18172e-128	PREDICTED: protein FAR1-RELATED SEQUENCE 5-like [Prunus mume]	--	--	--	--	--
c134071_g1	2671	FRS7 (FAR1-RELATED SEQUENCE 7); zinc ion binding	FAR1	AT3G06250.3	33.79	290	144	4	2348	1533	21	280	3e-41	163	695005662	XP_009389292.1	2197	0	PREDICTED: uncharacterized protein LOC103975894 isoform X1 [Musa acuminata subsp. malaccensis]>gi|695005664|ref|XP_009389293.1| PREDICTED: uncharacterized protein LOC103975894 isoform X1 [Musa acuminata subsp. malaccensis]	695005667	XM_009391020.1	542	0	PREDICTED: Musa acuminata subsp. malaccensis uncharacterized LOC103975894 (LOC103975894), transcript variant X4, mRNA
c135141_g1	866	FRS3 (FAR1-RELATED SEQUENCE 3); zinc ion binding	FAR1	AT2G27110.2	39.74	78	45	2	426	659	773	848	2e-09	59.3	672134262	XP_008790782.1	685	2.00991e-87	PREDICTED: COMM domain-containing protein 9-like [Phoenix dactylifera]	695071622	XM_009384618.1	167	4.50587e-80	PREDICTED: Musa acuminata subsp. malaccensis uncharacterized LOC103970717 (LOC103970717), mRNA
c136082_g2	1489	FRS5 (FAR1-RELATED SEQUENCE 5); zinc ion binding	FAR1	AT4G38180.1	31.78	129	87	1	532	149	140	268	5e-31	71.2	566195552	XP_006377868.1	217	7.63572e-36	hypothetical protein POPTR_0011s14880g [Populus trichocarpa]>gi|550328422|gb|ERP55665.1| hypothetical protein POPTR_0011s14880g [Populus trichocarpa]	90265872	AC146862.24	34	6.76641e-06	Medicago truncatula chromosome 8 clone mth2-174p12, complete sequence
c137425_g1	1116	FRS5 (FAR1-RELATED SEQUENCE 5); zinc ion binding	FAR1	AT4G38180.1	31.36	220	138	7	630	1	70	286	6e-24	104	645247184	XP_008229713.1	387	2.21928e-41	PREDICTED: protein FAR1-RELATED SEQUENCE 5-like [Prunus mume]	--	--	--	--	--
c137820_g1	1743	FRS5 (FAR1-RELATED SEQUENCE 5); zinc ion binding	FAR1	AT4G38180.1	29.05	241	169	2	492	1211	392	631	6e-52	116	645225780	XP_008219733.1	524	2.60949e-89	PREDICTED: protein FAR1-RELATED SEQUENCE 5-like [Prunus mume]	--	--	--	--	--
c138005_g1	1806	FRS5 (FAR1-RELATED SEQUENCE 5); zinc ion binding	FAR1	AT4G38180.1	36.99	146	92	0	3	440	397	542	4e-37	104	645225780	XP_008219733.1	468	7.98353e-86	PREDICTED: protein FAR1-RELATED SEQUENCE 5-like [Prunus mume]	--	--	--	--	--
c138828_g1	999	FRS5 (FAR1-RELATED SEQUENCE 5); zinc ion binding	FAR1	AT4G38180.1	36.55	145	80	3	521	937	201	339	6e-21	94.7	658016239	XP_008343459.1	419	2.82071e-47	PREDICTED: protein FAR1-RELATED SEQUENCE 5-like [Malus domestica]>gi|658036969|ref|XP_008354045.1| PREDICTED: protein FAR1-RELATED SEQUENCE 5-like [Malus domestica]>gi|658040015|ref|XP_008355600.1| PREDICTED: protein FAR1-RELATED SEQUENCE 5-like [Malus domestica]	--	--	--	--	--
c139743_g1	2591	FRS5 (FAR1-RELATED SEQUENCE 5); zinc ion binding	FAR1	AT4G38180.1	40.97	681	363	11	2435	498	22	698	2e-162	498	672123914	XP_008785327.1	3040	0	PREDICTED: protein FAR1-RELATED SEQUENCE 5-like [Phoenix dactylifera]	672123913	XM_008787105.1	809	0	PREDICTED: Phoenix dactylifera protein FAR1-RELATED SEQUENCE 5-like (LOC103703991), transcript variant X4, mRNA
c140753_g1	1128	FRS3 (FAR1-RELATED SEQUENCE 3); zinc ion binding	FAR1	AT2G27110.2	42.74	117	43	3	590	871	672	787	4e-17	83.6	672126584	XP_008786750.1	698	5.69238e-87	PREDICTED: uncharacterized protein LOC103704984 [Phoenix dactylifera]	--	--	--	--	--
c141509_g2	1679	FRS5 (FAR1-RELATED SEQUENCE 5); zinc ion binding	FAR1	AT4G38180.1	30.99	171	109	2	1678	1175	480	644	4e-17	85.9	357467265	XP_003603917.1	313	9.72756e-30	FAR1-related protein [Medicago truncatula]	--	--	--	--	--
c142064_g1	2681	FRS12 (FAR1-RELATED SEQUENCE 12); zinc ion binding	FAR1	AT5G18960.2	34.53	307	129	8	322	1110	19	297	6e-35	144	672202810	XP_008778479.1	1522	0	PREDICTED: uncharacterized protein LOC103698264 [Phoenix dactylifera]	--	--	--	--	--
c142208_g1	2982	FRS5 (FAR1-RELATED SEQUENCE 5); zinc ion binding	FAR1	AT4G38180.1	38.01	684	382	8	702	2645	70	747	3e-147	461	672121446	XP_008784021.1	3534	0	PREDICTED: protein FAR1-RELATED SEQUENCE 5-like [Phoenix dactylifera]>gi|672121448|ref|XP_008784022.1| PREDICTED: protein FAR1-RELATED SEQUENCE 5-like [Phoenix dactylifera]	672121447	XM_008785800.1	860	0	PREDICTED: Phoenix dactylifera protein FAR1-RELATED SEQUENCE 5-like (LOC103703091), transcript variant X2, mRNA
c142208_g2	2635	FRS5 (FAR1-RELATED SEQUENCE 5); zinc ion binding	FAR1	AT4G38180.1	39.43	667	353	10	362	2227	64	724	5e-141	442	672136841	XP_008792125.1	2330	0	PREDICTED: LOW QUALITY PROTEIN: protein FAR1-RELATED SEQUENCE 5-like [Phoenix dactylifera]	695029459	XM_009403878.1	361	0	PREDICTED: Musa acuminata subsp. malaccensis protein FAR1-RELATED SEQUENCE 5-like (LOC103986017), mRNA
c143122_g1	3498	FRS5 (FAR1-RELATED SEQUENCE 5); zinc ion binding	FAR1	AT4G38180.1	36.64	625	356	10	611	2392	78	693	8e-118	387	672195603	XP_008776587.1	3255	0	PREDICTED: protein FAR1-RELATED SEQUENCE 5-like isoform X1 [Phoenix dactylifera]	672195620	XM_008778368.1	800	0	PREDICTED: Phoenix dactylifera protein FAR1-RELATED SEQUENCE 5-like (LOC103696679), transcript variant X6, mRNA
c143488_g1	2145	FRS5 (FAR1-RELATED SEQUENCE 5); zinc ion binding	FAR1	AT4G38180.1	30.27	403	255	5	2094	919	117	504	3e-68	206	124359207	ABN05718.1	734	6.90027e-97	FAR1; Zinc finger, SWIM-type [Medicago truncatula]	--	--	--	--	--
c144369_g1	1092	FRS4 (FAR1-RELATED SEQUENCE 4); zinc ion binding	FAR1	AT1G76320.4	30.37	135	77	2	1037	651	63	186	6e-10	57.4	124359796	ABD33026.2	343	1.35406e-32	Cyclin-like F-box; FAR1; Zinc finger, SWIM-type [Medicago truncatula]	--	--	--	--	--
c144436_g1	1435	FRS5 (FAR1-RELATED SEQUENCE 5); zinc ion binding	FAR1	AT4G38180.1	30.36	415	280	4	196	1434	72	479	9e-48	177	124359207	ABN05718.1	649	3.88905e-73	FAR1; Zinc finger, SWIM-type [Medicago truncatula]	--	--	--	--	--
c144447_g1	3206	FRS6 (FAR1-related sequence 6); zinc ion binding	FAR1	AT1G52520.1	38.62	624	350	11	2692	884	84	695	2e-135	430	672129461	XP_008788240.1	1886	0	PREDICTED: protein FAR1-RELATED SEQUENCE 6-like [Phoenix dactylifera]	672126326	XR_603690.1	83	8.51218e-33	PREDICTED: Phoenix dactylifera protein FAR1-RELATED SEQUENCE 6-like (LOC103704895), transcript variant X5, misc_RNA
c144858_g1	1706	FRS5 (FAR1-RELATED SEQUENCE 5); zinc ion binding	FAR1	AT4G38180.1	33.04	230	150	4	1704	1021	442	669	2e-32	133	596033499	XP_007219530.1	568	4.76509e-62	hypothetical protein PRUPE_ppa022622mg [Prunus persica]>gi|462415992|gb|EMJ20729.1| hypothetical protein PRUPE_ppa022622mg [Prunus persica]	--	--	--	--	--
c145240_g1	4063	FRS6 (FAR1-related sequence 6); zinc ion binding	FAR1	AT1G52520.1	37.07	696	403	13	338	2362	9	690	2e-136	439	672129461	XP_008788240.1	2789	0	PREDICTED: protein FAR1-RELATED SEQUENCE 6-like [Phoenix dactylifera]	--	--	--	--	--
c145649_g1	1201	FRS5 (FAR1-RELATED SEQUENCE 5); zinc ion binding	FAR1	AT4G38180.1	34.97	326	209	3	3	974	337	661	2e-50	182	672199026	XP_008777507.1	1223	2.5127e-160	PREDICTED: protein FAR1-RELATED SEQUENCE 5-like isoform X4 [Phoenix dactylifera]	--	--	--	--	--
c146595_g1	2794	FRS5 (FAR1-RELATED SEQUENCE 5); zinc ion binding	FAR1	AT4G38180.1	37.83	378	233	1	1870	743	264	641	7e-89	284	658060240	XP_008365955.1	973	1.62403e-137	PREDICTED: protein FAR1-RELATED SEQUENCE 5-like [Malus domestica]	--	--	--	--	--
c146728_g1	1586	FRS5 (FAR1-RELATED SEQUENCE 5); zinc ion binding	FAR1	AT4G38180.1	43.78	185	102	2	1035	1586	268	451	1e-58	165	697131304	XP_009619707.1	551	6.69418e-98	PREDICTED: protein FAR1-RELATED SEQUENCE 5-like [Nicotiana tomentosiformis]	--	--	--	--	--
c147093_g1	2399	FAR1 (FAR-RED IMPAIRED RESPONSE 1)	FAR1	AT4G15090.5	45.86	628	333	3	2250	385	47	673	0	589	359472762	XP_002276140.2	1620	0	PREDICTED: protein FAR-RED IMPAIRED RESPONSE 1-like [Vitis vinifera]	--	--	--	--	--
c147281_g1	1744	FRS3 (FAR1-RELATED SEQUENCE 3); zinc ion binding	FAR1	AT2G27110.2	36.45	107	65	1	164	484	536	639	5e-14	75.9	470112239	XP_004292344.1	626	1.54497e-72	PREDICTED: protein FAR1-RELATED SEQUENCE 5-like [Fragaria vesca subsp. vesca]	--	--	--	--	--
c147430_g1	3621	FRS5 (FAR1-RELATED SEQUENCE 5); zinc ion binding	FAR1	AT4G38180.1	37.11	574	344	5	843	2531	71	638	2e-119	392	672178273	XP_008809265.1	2377	0	PREDICTED: protein FAR1-RELATED SEQUENCE 5-like [Phoenix dactylifera]	--	--	--	--	--
c147585_g1	982	FRS5 (FAR1-RELATED SEQUENCE 5); zinc ion binding	FAR1	AT4G38180.1	43.09	188	106	1	978	418	328	515	2e-49	167	645225780	XP_008219733.1	753	2.3379e-112	PREDICTED: protein FAR1-RELATED SEQUENCE 5-like [Prunus mume]	--	--	--	--	--
c147585_g2	875	FRS5 (FAR1-RELATED SEQUENCE 5); zinc ion binding	FAR1	AT4G38180.1	42.11	152	87	1	777	325	314	465	8e-46	118	595881202	XP_007212371.1	500	1.71896e-97	hypothetical protein PRUPE_ppa014831mg [Prunus persica]>gi|596061216|ref|XP_007221097.1| hypothetical protein PRUPE_ppa017176mg [Prunus persica]>gi|462408236|gb|EMJ13570.1| hypothetical protein PRUPE_ppa014831mg [Prunus persica]>gi|462417559|gb|EMJ22296.1| hypothetical protein PRUPE_ppa017176mg [Prunus persica]	--	--	--	--	--
c147585_g3	679	FRS5 (FAR1-RELATED SEQUENCE 5); zinc ion binding	FAR1	AT4G38180.1	47.27	110	56	2	639	313	223	331	8e-27	110	595881202	XP_007212371.1	571	2.76565e-66	hypothetical protein PRUPE_ppa014831mg [Prunus persica]>gi|596061216|ref|XP_007221097.1| hypothetical protein PRUPE_ppa017176mg [Prunus persica]>gi|462408236|gb|EMJ13570.1| hypothetical protein PRUPE_ppa014831mg [Prunus persica]>gi|462417559|gb|EMJ22296.1| hypothetical protein PRUPE_ppa017176mg [Prunus persica]	--	--	--	--	--
c147585_g4	537	FRS5 (FAR1-RELATED SEQUENCE 5); zinc ion binding	FAR1	AT4G38180.1	28.85	156	97	5	440	3	114	265	2e-07	50.4	470119325	XP_004295765.1	493	1.67403e-56	PREDICTED: protein FAR1-RELATED SEQUENCE 5-like [Fragaria vesca subsp. vesca]	--	--	--	--	--
c147585_g5	252	FRS5 (FAR1-RELATED SEQUENCE 5); zinc ion binding	FAR1	AT4G38180.1	50	46	23	0	241	104	359	404	2e-07	48.9	595881202	XP_007212371.1	214	6.59395e-19	hypothetical protein PRUPE_ppa014831mg [Prunus persica]>gi|596061216|ref|XP_007221097.1| hypothetical protein PRUPE_ppa017176mg [Prunus persica]>gi|462408236|gb|EMJ13570.1| hypothetical protein PRUPE_ppa014831mg [Prunus persica]>gi|462417559|gb|EMJ22296.1| hypothetical protein PRUPE_ppa017176mg [Prunus persica]	--	--	--	--	--
c147618_g3	751	FRS5 (FAR1-RELATED SEQUENCE 5); zinc ion binding	FAR1	AT4G38180.1	28.66	164	108	5	268	750	79	236	3e-11	63.5	470105797	XP_004289266.1	289	1.6381e-27	PREDICTED: protein FAR1-RELATED SEQUENCE 5-like [Fragaria vesca subsp. vesca]	--	--	--	--	--
c147618_g4	304	FRS5 (FAR1-RELATED SEQUENCE 5); zinc ion binding	FAR1	AT4G38180.1	33.33	102	64	2	5	301	137	237	5e-12	62.8	470105797	XP_004289266.1	301	3.19948e-31	PREDICTED: protein FAR1-RELATED SEQUENCE 5-like [Fragaria vesca subsp. vesca]	--	--	--	--	--
c147947_g3	707	FRS5 (FAR1-RELATED SEQUENCE 5); zinc ion binding	FAR1	AT4G38180.1	30.61	196	115	3	4	567	479	661	1e-19	89	502100172	XP_004491653.1	269	1.0967e-24	PREDICTED: protein FAR1-RELATED SEQUENCE 9-like isoform X1 [Cicer arietinum]	--	--	--	--	--
c148125_g1	1652	FRS5 (FAR1-RELATED SEQUENCE 5); zinc ion binding	FAR1	AT4G38180.1	30.14	282	192	2	1633	803	415	696	6e-30	125	645225780	XP_008219733.1	633	1.87558e-70	PREDICTED: protein FAR1-RELATED SEQUENCE 5-like [Prunus mume]	--	--	--	--	--
c148591_g1	1908	FRS5 (FAR1-RELATED SEQUENCE 5); zinc ion binding	FAR1	AT4G38180.1	33.13	504	330	4	65	1561	140	641	4e-74	256	658060240	XP_008365955.1	1019	3.98332e-125	PREDICTED: protein FAR1-RELATED SEQUENCE 5-like [Malus domestica]	--	--	--	--	--
c148743_g1	1558	FRS5 (FAR1-RELATED SEQUENCE 5); zinc ion binding	FAR1	AT4G38180.1	32.44	299	200	2	1553	663	345	643	2e-51	188	694998245	XP_009403554.1	1162	2.01961e-147	PREDICTED: protein FAR1-RELATED SEQUENCE 7-like [Musa acuminata subsp. malaccensis]	--	--	--	--	--
c148743_g2	1503	FRS7 (FAR1-RELATED SEQUENCE 7); zinc ion binding	FAR1	AT3G06250.3	32.12	467	223	14	1311	1	23	425	6e-55	198	672116820	XP_008781580.1	1704	0	PREDICTED: protein FAR1-RELATED SEQUENCE 5-like [Phoenix dactylifera]	--	--	--	--	--
c148813_g1	2939	FRS5 (FAR1-RELATED SEQUENCE 5); zinc ion binding	FAR1	AT4G38180.1	42.13	629	338	9	808	2625	71	696	4e-156	484	695066344	XP_009380060.1	3081	0	PREDICTED: protein FAR1-RELATED SEQUENCE 5-like [Musa acuminata subsp. malaccensis]	672156525	XM_008799743.1	775	0	PREDICTED: Phoenix dactylifera protein FAR1-RELATED SEQUENCE 3-like (LOC103712999), transcript variant X3, mRNA
c149476_g1	2521	FRS5 (FAR1-RELATED SEQUENCE 5); zinc ion binding	FAR1	AT4G38180.1	37.68	568	342	7	2347	665	76	638	2e-116	376	359488119	XP_002273089.2	1515	0	PREDICTED: protein FAR1-RELATED SEQUENCE 12-like [Vitis vinifera]	--	--	--	--	--
c149476_g2	364	FRS3 (FAR1-RELATED SEQUENCE 3); zinc ion binding	FAR1	AT2G27110.2	26.45	121	84	1	363	1	117	232	3e-07	48.9	658031676	XP_008351321.1	258	3.12191e-24	PREDICTED: protein FAR1-RELATED SEQUENCE 5-like [Malus domestica]	--	--	--	--	--
c149654_g2	4045	FRS5 (FAR1-RELATED SEQUENCE 5); zinc ion binding	FAR1	AT4G38180.1	35.4	582	359	10	3268	1553	61	635	5e-108	363	695036885	XP_009405914.1	2680	0	PREDICTED: protein FAR1-RELATED SEQUENCE 5-like [Musa acuminata subsp. malaccensis]>gi|695036887|ref|XP_009405915.1| PREDICTED: protein FAR1-RELATED SEQUENCE 5-like [Musa acuminata subsp. malaccensis]>gi|695036889|ref|XP_009405916.1| PREDICTED: protein FAR1-RELATED SEQUENCE 5-like [Musa acuminata subsp. malaccensis]>gi|695036891|ref|XP_009405918.1| PREDICTED: protein FAR1-RELATED SEQUENCE 5-like …	672158864	XM_008800956.1	138	2.86678e-63	PREDICTED: Phoenix dactylifera protein FAR1-RELATED SEQUENCE 5-like (LOC103713904), mRNA
c149780_g1	2622	FRS5 (FAR1-RELATED SEQUENCE 5); zinc ion binding	FAR1	AT4G38180.1	37.99	566	336	7	574	2232	73	636	5e-118	381	695042896	XP_009409120.1	2905	0	PREDICTED: protein FAR1-RELATED SEQUENCE 5-like isoform X1 [Musa acuminata subsp. malaccensis]>gi|695042898|ref|XP_009409121.1| PREDICTED: protein FAR1-RELATED SEQUENCE 5-like isoform X1 [Musa acuminata subsp. malaccensis]>gi|695042900|ref|XP_009409122.1| PREDICTED: protein FAR1-RELATED SEQUENCE 5-like isoform X1 [Musa acuminata subsp. malaccensis]>gi|695042902|ref|XP_009409123.1| PREDICTED: prot…	--	--	--	--	--
c149977_g1	2919	FRS5 (FAR1-RELATED SEQUENCE 5); zinc ion binding	FAR1	AT4G38180.1	40.57	631	339	7	2504	714	67	695	6e-159	492	672108476	XP_008785341.1	3206	0	PREDICTED: protein FAR1-RELATED SEQUENCE 5-like [Phoenix dactylifera]>gi|672108478|ref|XP_008785346.1| PREDICTED: protein FAR1-RELATED SEQUENCE 5-like [Phoenix dactylifera]>gi|672108483|ref|XP_008785365.1| PREDICTED: protein FAR1-RELATED SEQUENCE 5-like [Phoenix dactylifera]>gi|672108486|ref|XP_008785378.1| PREDICTED: protein FAR1-RELATED SEQUENCE 5-like [Phoenix dactylifera]	672108485	XM_008787156.1	818	0	PREDICTED: Phoenix dactylifera protein FAR1-RELATED SEQUENCE 5-like (LOC103704003), transcript variant X8, mRNA
c150064_g1	2638	FRS5 (FAR1-RELATED SEQUENCE 5); zinc ion binding	FAR1	AT4G38180.1	36.65	603	366	7	220	1983	63	664	2e-123	396	658014652	XP_008342649.1	1877	0	PREDICTED: protein FAR1-RELATED SEQUENCE 5-like isoform X2 [Malus domestica]	694316005	XM_009379761.1	148	5.14064e-69	PREDICTED: Pyrus x bretschneideri protein FAR1-RELATED SEQUENCE 5-like (LOC103966578), transcript variant X2, mRNA
c150108_g1	2042	FRS6 (FAR1-related sequence 6); zinc ion binding	FAR1	AT1G52520.1	38.65	564	310	9	423	2042	84	635	6e-124	389	672111472	XP_008800847.1	2006	0	PREDICTED: protein FAR1-RELATED SEQUENCE 6-like [Phoenix dactylifera]>gi|672111474|ref|XP_008800855.1| PREDICTED: protein FAR1-RELATED SEQUENCE 6-like [Phoenix dactylifera]	695066072	XM_009381639.1	271	1.6702e-137	PREDICTED: Musa acuminata subsp. malaccensis protein FAR1-RELATED SEQUENCE 6-like (LOC103968422), transcript variant X3, mRNA
c150169_g1	976	FRS5 (FAR1-RELATED SEQUENCE 5); zinc ion binding	FAR1	AT4G38180.1	37.1	283	160	7	66	875	115	392	4e-48	174	470119325	XP_004295765.1	1000	2.64896e-129	PREDICTED: protein FAR1-RELATED SEQUENCE 5-like [Fragaria vesca subsp. vesca]	--	--	--	--	--
c150169_g4	316	FRS3 (FAR1-RELATED SEQUENCE 3); zinc ion binding	FAR1	AT2G27110.2	53.66	41	19	0	194	316	197	237	2e-08	52	470105797	XP_004289266.1	415	4.72159e-47	PREDICTED: protein FAR1-RELATED SEQUENCE 5-like [Fragaria vesca subsp. vesca]	--	--	--	--	--
c150169_g5	306	FRS3 (FAR1-RELATED SEQUENCE 3); zinc ion binding	FAR1	AT2G27110.3	46.88	64	33	1	116	304	50	113	2e-11	61.2	595845578	XP_007208966.1	245	1.50814e-31	hypothetical protein PRUPE_ppb019935mg [Prunus persica]>gi|462404701|gb|EMJ10165.1| hypothetical protein PRUPE_ppb019935mg [Prunus persica]	--	--	--	--	--
c150326_g1	3369	FRS11 (FAR1-RELATED SEQUENCE 11); zinc ion binding	FAR1	AT1G10240.2	59.9	409	163	1	2481	1255	14	421	2e-172	528	672175446	XP_008807776.1	2103	0	PREDICTED: protein FAR1-RELATED SEQUENCE 11-like [Phoenix dactylifera]	672143312	XM_008797306.1	710	0	PREDICTED: Phoenix dactylifera protein FAR1-RELATED SEQUENCE 11-like (LOC103711237), transcript variant X1, mRNA
c150737_g1	2765	FRS5 (FAR1-RELATED SEQUENCE 5); zinc ion binding	FAR1	AT4G38180.1	35.8	567	348	7	464	2137	76	635	2e-108	357	225452218	XP_002271204.1	1552	0	PREDICTED: protein FAR1-RELATED SEQUENCE 5-like [Vitis vinifera]	--	--	--	--	--
c150765_g1	2687	FRS6 (FAR1-related sequence 6); zinc ion binding	FAR1	AT1G52520.1	39.3	626	349	11	235	2076	85	691	6e-136	427	672136261	XP_008791822.1	3098	0	PREDICTED: protein FAR1-RELATED SEQUENCE 6-like [Phoenix dactylifera]	--	--	--	--	--
c150777_g2	3286	FRS11 (FAR1-RELATED SEQUENCE 11); zinc ion binding	FAR1	AT1G10240.2	47.49	617	320	1	672	2510	48	664	0	610	672138441	XP_008792978.1	2706	0	PREDICTED: protein FAR1-RELATED SEQUENCE 11-like isoform X1 [Phoenix dactylifera]	672138440	XM_008794756.1	454	0	PREDICTED: Phoenix dactylifera protein FAR1-RELATED SEQUENCE 11-like (LOC103709433), transcript variant X1, mRNA
c150865_g2	3778	FRS11 (FAR1-RELATED SEQUENCE 11); zinc ion binding	FAR1	AT1G10240.2	44.08	642	334	5	440	2326	46	675	0	579	672112778	XP_008807587.1	2580	0	PREDICTED: protein FAR1-RELATED SEQUENCE 11-like isoform X1 [Phoenix dactylifera]	--	--	--	--	--
c151045_g1	3447	FRS5 (FAR1-RELATED SEQUENCE 5); zinc ion binding	FAR1	AT4G38180.1	34.58	590	353	7	2162	489	73	661	4e-112	372	672181786	XP_008811123.1	3317	0	PREDICTED: protein FAR-RED IMPAIRED RESPONSE 1-like [Phoenix dactylifera]	--	--	--	--	--
c151243_g2	1121	FRS5 (FAR1-RELATED SEQUENCE 5); zinc ion binding	FAR1	AT4G38180.1	31.77	192	130	1	9	581	361	552	4e-24	105	694329372	XP_009355451.1	559	2.07617e-62	PREDICTED: protein FAR1-RELATED SEQUENCE 5-like [Pyrus x bretschneideri]	--	--	--	--	--
c151360_g1	3388	FRS6 (FAR1-related sequence 6); zinc ion binding	FAR1	AT1G52520.1	38.4	612	356	11	3118	1334	84	691	2e-129	416	672111472	XP_008800847.1	3032	0	PREDICTED: protein FAR1-RELATED SEQUENCE 6-like [Phoenix dactylifera]>gi|672111474|ref|XP_008800855.1| PREDICTED: protein FAR1-RELATED SEQUENCE 6-like [Phoenix dactylifera]	--	--	--	--	--
c151494_g1	1721	far-red impaired responsive family protein / FAR1 family protein	FAR1	AT4G12850.2	30.39	102	68	2	1224	922	8	107	3e-09	57.4	596037065	XP_007219743.1	363	7.78184e-36	hypothetical protein PRUPE_ppa024128mg [Prunus persica]>gi|462416205|gb|EMJ20942.1| hypothetical protein PRUPE_ppa024128mg [Prunus persica]	--	--	--	--	--
c151545_g1	1551	FRS7 (FAR1-RELATED SEQUENCE 7); zinc ion binding	FAR1	AT3G06250.3	32.35	136	83	4	32	436	631	758	9e-08	55.8	645225780	XP_008219733.1	409	1.24605e-40	PREDICTED: protein FAR1-RELATED SEQUENCE 5-like [Prunus mume]	--	--	--	--	--
c151545_g2	476	FRS5 (FAR1-RELATED SEQUENCE 5); zinc ion binding	FAR1	AT4G38180.1	30.77	104	72	0	157	468	530	633	2e-09	50.8	645225780	XP_008219733.1	350	3.66673e-44	PREDICTED: protein FAR1-RELATED SEQUENCE 5-like [Prunus mume]	--	--	--	--	--
c151737_g1	1717	FRS5 (FAR1-RELATED SEQUENCE 5); zinc ion binding	FAR1	AT4G38180.1	38.21	280	143	5	753	1	72	350	1e-51	191	672127718	XP_008787331.1	1688	0	PREDICTED: LOW QUALITY PROTEIN: protein FAR-RED IMPAIRED RESPONSE 1-like [Phoenix dactylifera]	672127717	XM_008789109.1	360	0	PREDICTED: Phoenix dactylifera protein FAR-RED IMPAIRED RESPONSE 1-like (LOC103705409), mRNA
c151868_g1	3181	FRS5 (FAR1-RELATED SEQUENCE 5); zinc ion binding	FAR1	AT4G38180.1	44.63	670	333	7	414	2366	46	696	0	585	672201936	XP_008778267.1	2279	0	PREDICTED: protein FAR1-RELATED SEQUENCE 5-like isoform X4 [Phoenix dactylifera]	672201935	XM_008780045.1	309	1.96741e-158	PREDICTED: Phoenix dactylifera protein FAR1-RELATED SEQUENCE 5-like (LOC103698076), transcript variant X4, mRNA
c152062_g1	3447	FRS5 (FAR1-RELATED SEQUENCE 5); zinc ion binding	FAR1	AT4G38180.1	35.38	585	341	8	326	2002	72	645	2e-102	345	658014650	XP_008342648.1	1749	0	PREDICTED: protein FAR1-RELATED SEQUENCE 5-like isoform X1 [Malus domestica]	--	--	--	--	--
c152691_g2	1558	FRS5 (FAR1-RELATED SEQUENCE 5); zinc ion binding	FAR1	AT4G38180.1	40.37	327	191	4	1	978	311	634	6e-83	277	595795050	XP_007200955.1	756	6.12526e-88	hypothetical protein PRUPE_ppa001597mg [Prunus persica]>gi|462396355|gb|EMJ02154.1| hypothetical protein PRUPE_ppa001597mg [Prunus persica]	--	--	--	--	--
c153443_g1	2103	FAR1 (FAR-RED IMPAIRED RESPONSE 1)	FAR1	AT4G15090.5	36.59	246	153	2	677	1408	219	463	4e-56	168	124359207	ABN05718.1	595	8.00959e-106	FAR1; Zinc finger, SWIM-type [Medicago truncatula]	--	--	--	--	--
c153587_g1	2363	FRS11 (FAR1-RELATED SEQUENCE 11); zinc ion binding	FAR1	AT1G10240.2	75.4	630	145	2	266	2134	38	664	0	1035	672195589	XP_008776582.1	2977	0	PREDICTED: protein FAR1-RELATED SEQUENCE 11 isoform X1 [Phoenix dactylifera]	514801602	XM_004975647.1	162	7.58524e-77	PREDICTED: Setaria italica protein FAR1-RELATED SEQUENCE 11-like (LOC101752920), transcript variant X2, mRNA
c153746_g1	5372	FAR1 (FAR-RED IMPAIRED RESPONSE 1)	FAR1	AT4G15090.5	27.75	209	113	7	4677	4120	122	315	5e-11	68.9	657979204	XP_008381561.1	404	4.32705e-38	PREDICTED: protein FAR1-RELATED SEQUENCE 5-like [Malus domestica]	--	--	--	--	--
c153978_g1	4369	FRS5 (FAR1-RELATED SEQUENCE 5); zinc ion binding	FAR1	AT4G38180.1	36.8	674	403	9	1584	3560	72	737	1e-133	436	694998301	XP_009403859.1	2843	0	PREDICTED: protein FAR1-RELATED SEQUENCE 5-like isoform X1 [Musa acuminata subsp. malaccensis]	672178448	XM_008811135.1	521	0	PREDICTED: Phoenix dactylifera protein FAR1-RELATED SEQUENCE 5-like (LOC103721089), transcript variant X6, mRNA
c154232_g1	1976	FRS5 (FAR1-RELATED SEQUENCE 5); zinc ion binding	FAR1	AT4G38180.1	41.69	343	199	1	909	1934	283	625	1e-106	299	595845578	XP_007208966.1	1421	0	hypothetical protein PRUPE_ppb019935mg [Prunus persica]>gi|462404701|gb|EMJ10165.1| hypothetical protein PRUPE_ppb019935mg [Prunus persica]	658032092	XM_008353318.1	417	0	PREDICTED: Malus x domestica protein FAR1-RELATED SEQUENCE 5-like (LOC103414962), mRNA
c154252_g1	643	FRS5 (FAR1-RELATED SEQUENCE 5); zinc ion binding	FAR1	AT4G38180.1	33.8	216	135	6	641	3	114	324	1e-31	124	645273948	XP_008242120.1	349	3.04272e-35	PREDICTED: protein FAR1-RELATED SEQUENCE 5-like [Prunus mume]	--	--	--	--	--
c154279_g1	3216	FRS5 (FAR1-RELATED SEQUENCE 5); zinc ion binding	FAR1	AT4G38180.1	40.22	644	336	8	420	2219	68	706	7e-141	447	695037904	XP_009406449.1	2388	0	PREDICTED: protein FAR1-RELATED SEQUENCE 9-like [Musa acuminata subsp. malaccensis]>gi|695037906|ref|XP_009406450.1| PREDICTED: protein FAR1-RELATED SEQUENCE 9-like [Musa acuminata subsp. malaccensis]	--	--	--	--	--
c154367_g1	2986	FRS5 (FAR1-RELATED SEQUENCE 5); zinc ion binding	FAR1	AT4G38180.1	31.54	482	316	4	1929	490	283	752	1e-81	233	645225780	XP_008219733.1	1109	2.69678e-173	PREDICTED: protein FAR1-RELATED SEQUENCE 5-like [Prunus mume]	--	--	--	--	--
c154736_g1	1497	FRS5 (FAR1-RELATED SEQUENCE 5); zinc ion binding	FAR1	AT4G38180.1	46.89	273	143	2	73	888	230	501	2e-83	258	645225780	XP_008219733.1	1102	0	PREDICTED: protein FAR1-RELATED SEQUENCE 5-like [Prunus mume]	--	--	--	--	--
c154736_g3	762	FRS10 (FAR1-RELATED SEQUENCE 10); zinc ion binding	FAR1	AT5G28530.4	32.32	99	53	3	385	681	56	140	5e-06	48.1	595845578	XP_007208966.1	282	4.84119e-29	hypothetical protein PRUPE_ppb019935mg [Prunus persica]>gi|462404701|gb|EMJ10165.1| hypothetical protein PRUPE_ppb019935mg [Prunus persica]	--	--	--	--	--
c154796_g1	3682	FRS5 (FAR1-RELATED SEQUENCE 5); zinc ion binding	FAR1	AT4G38180.1	33.42	389	243	7	901	2049	70	448	5e-78	199	645280424	XP_008245177.1	669	5.4238e-111	PREDICTED: protein FAR1-RELATED SEQUENCE 5-like [Prunus mume]	--	--	--	--	--
c154918_g1	2952	FRS5 (FAR1-RELATED SEQUENCE 5); zinc ion binding	FAR1	AT4G38180.1	35.7	493	292	8	359	1783	242	727	2e-94	320	643711198	KDP24914.1	848	1.83299e-96	hypothetical protein JCGZ_24292 [Jatropha curcas]	--	--	--	--	--
c157939_g1	206	FRS3 (FAR1-RELATED SEQUENCE 3); zinc ion binding	FAR1	AT2G27110.3	45.31	64	35	0	1	192	122	185	2e-13	65.9	596033499	XP_007219530.1	238	1.74064e-22	hypothetical protein PRUPE_ppa022622mg [Prunus persica]>gi|462415992|gb|EMJ20729.1| hypothetical protein PRUPE_ppa022622mg [Prunus persica]	--	--	--	--	--
c160742_g1	291	FRS5 (FAR1-RELATED SEQUENCE 5); zinc ion binding	FAR1	AT4G38180.1	38.71	93	56	1	283	8	337	429	1e-12	64.3	670363183	XP_008654819.1	224	3.70196e-20	PREDICTED: protein FAR1-RELATED SEQUENCE 5-like [Zea mays]	--	--	--	--	--
c161083_g1	297	FRS5 (FAR1-RELATED SEQUENCE 5); zinc ion binding	FAR1	AT4G38180.1	44.3	79	43	1	61	297	226	303	2e-14	69.7	595845578	XP_007208966.1	308	1.53922e-31	hypothetical protein PRUPE_ppb019935mg [Prunus persica]>gi|462404701|gb|EMJ10165.1| hypothetical protein PRUPE_ppb019935mg [Prunus persica]	--	--	--	--	--
c161752_g1	226	FRS3 (FAR1-RELATED SEQUENCE 3); zinc ion binding	FAR1	AT2G27110.2	55.41	74	33	0	223	2	221	294	2e-23	94.7	645225780	XP_008219733.1	322	9.726e-34	PREDICTED: protein FAR1-RELATED SEQUENCE 5-like [Prunus mume]	--	--	--	--	--
c161865_g1	296	FRS10 (FAR1-RELATED SEQUENCE 10); zinc ion binding	FAR1	AT5G28530.1	23.66	93	69	1	274	2	104	196	2e-08	52	470119325	XP_004295765.1	218	1.94928e-19	PREDICTED: protein FAR1-RELATED SEQUENCE 5-like [Fragaria vesca subsp. vesca]	--	--	--	--	--
c164882_g1	262	FRS3 (FAR1-RELATED SEQUENCE 3); zinc ion binding	FAR1	AT2G27110.2	44.58	83	46	0	254	6	200	282	2e-18	80.9	124359207	ABN05718.1	248	2.18974e-23	FAR1; Zinc finger, SWIM-type [Medicago truncatula]	--	--	--	--	--
c166843_g1	431	FHY3 (FAR-RED ELONGATED HYPOCOTYLS 3); transcription factor	FAR1	AT3G22170.2	30.77	78	51	1	226	2	392	469	3e-12	50.8	568828403	XP_006468533.1	160	1.58303e-19	PREDICTED: protein FAR-RED IMPAIRED RESPONSE 1-like isoform X5 [Citrus sinensis]	--	--	--	--	--
c170353_g1	204	FRS3 (FAR1-RELATED SEQUENCE 3); zinc ion binding	FAR1	AT2G27110.2	42.86	56	31	1	39	203	355	410	1e-08	51.6	645225780	XP_008219733.1	173	1.05151e-13	PREDICTED: protein FAR1-RELATED SEQUENCE 5-like [Prunus mume]	--	--	--	--	--
c171_g1	654	FRS11 (FAR1-RELATED SEQUENCE 11); zinc ion binding	FAR1	AT1G10240.2	29.73	74	50	1	260	45	121	194	3e-10	42	595845578	XP_007208966.1	182	2.29931e-25	hypothetical protein PRUPE_ppb019935mg [Prunus persica]>gi|462404701|gb|EMJ10165.1| hypothetical protein PRUPE_ppb019935mg [Prunus persica]	--	--	--	--	--
c173119_g1	205	FRS5 (FAR1-RELATED SEQUENCE 5); zinc ion binding	FAR1	AT4G38180.1	53.03	66	31	0	2	199	295	360	4e-19	82	645225780	XP_008219733.1	264	5.97839e-26	PREDICTED: protein FAR1-RELATED SEQUENCE 5-like [Prunus mume]	--	--	--	--	--
c175017_g1	291	FRS5 (FAR1-RELATED SEQUENCE 5); zinc ion binding	FAR1	AT4G38180.1	47.83	46	24	0	3	140	302	347	2e-08	49.3	641815644	KDO38178.1	155	3.2319e-18	hypothetical protein CISIN_1g046720mg [Citrus sinensis]	--	--	--	--	--
c17780_g1	400	FRS5 (FAR1-RELATED SEQUENCE 5); zinc ion binding	FAR1	AT4G38180.1	33.08	133	87	2	395	3	186	318	3e-16	76.3	470123753	XP_004297885.1	224	1.18258e-19	PREDICTED: protein FAR-RED IMPAIRED RESPONSE 1-like [Fragaria vesca subsp. vesca]	--	--	--	--	--
c178109_g1	601	FRS5 (FAR1-RELATED SEQUENCE 5); zinc ion binding	FAR1	AT4G38180.1	29.55	88	62	0	399	136	173	260	2e-10	48.9	658060240	XP_008365955.1	203	1.20783e-20	PREDICTED: protein FAR1-RELATED SEQUENCE 5-like [Malus domestica]	--	--	--	--	--
c183196_g1	204	FRS5 (FAR1-RELATED SEQUENCE 5); zinc ion binding	FAR1	AT4G38180.1	48.94	47	24	0	33	173	455	501	8e-10	55.1	502100164	XP_004491651.1	153	6.51435e-11	PREDICTED: protein FAR1-RELATED SEQUENCE 5-like [Cicer arietinum]	--	--	--	--	--
c184704_g1	228	FRS3 (FAR1-RELATED SEQUENCE 3); zinc ion binding	FAR1	AT2G27110.2	54.76	42	19	0	127	2	230	271	7e-15	58.9	645225780	XP_008219733.1	201	8.27369e-27	PREDICTED: protein FAR1-RELATED SEQUENCE 5-like [Prunus mume]	--	--	--	--	--
c186041_g1	212	FRS7 (FAR1-RELATED SEQUENCE 7); zinc ion binding	FAR1	AT3G06250.3	42.86	56	30	1	1	162	665	720	9e-07	46.2	218187565	EEC69992.1	123	3.40997e-07	hypothetical protein OsI_00506 [Oryza sativa Indica Group]	--	--	--	--	--
c188068_g1	250	FRS8 (FAR1-related sequence 8); zinc ion binding	FAR1	AT1G80010.1	32.53	83	56	0	249	1	369	451	4e-09	53.5	670434195	XP_008657613.1	184	5.41922e-15	PREDICTED: protein FAR1-RELATED SEQUENCE 5-like [Zea mays]	--	--	--	--	--
c18878_g1	281	FRS5 (FAR1-RELATED SEQUENCE 5); zinc ion binding	FAR1	AT4G38180.1	40.91	88	50	2	7	270	114	199	1e-09	55.8	641817648	KDO38902.1	166	2.07103e-13	hypothetical protein CISIN_1g0448942mg, partial [Citrus sinensis]	--	--	--	--	--
c189331_g1	221	FRS5 (FAR1-RELATED SEQUENCE 5); zinc ion binding	FAR1	AT4G38180.1	45.83	72	39	0	4	219	296	367	2e-15	72	629101323	KCW66792.1	207	2.46507e-18	hypothetical protein EUGRSUZ_F00557 [Eucalyptus grandis]	--	--	--	--	--
c191816_g1	247	FRS5 (FAR1-RELATED SEQUENCE 5); zinc ion binding	FAR1	AT4G38180.1	36.84	57	33	1	242	81	291	347	6e-07	42.7	470139841	XP_004305654.1	135	4.08083e-09	PREDICTED: protein FAR1-RELATED SEQUENCE 5-like [Fragaria vesca subsp. vesca]	--	--	--	--	--
c193484_g1	237	FRS12 (FAR1-RELATED SEQUENCE 12); zinc ion binding	FAR1	AT5G18960.2	43.59	78	44	0	235	2	401	478	5e-19	82.4	147819294	CAN68961.1	222	5.10604e-20	hypothetical protein VITISV_019276 [Vitis vinifera]	--	--	--	--	--
c195303_g1	253	FRS3 (FAR1-RELATED SEQUENCE 3); zinc ion binding	FAR1	AT2G27110.3	40.85	71	42	0	213	1	51	121	5e-12	62.4	470139841	XP_004305654.1	272	1.78687e-28	PREDICTED: protein FAR1-RELATED SEQUENCE 5-like [Fragaria vesca subsp. vesca]	--	--	--	--	--
c195693_g1	244	FRS2 (FAR1-RELATED SEQUENCE 2); zinc ion binding	FAR1	AT2G32250.6	36.84	57	36	0	184	14	497	553	1e-07	49.7	595832938	XP_007206571.1	191	8.04784e-17	hypothetical protein PRUPE_ppa020138mg [Prunus persica]>gi|462402213|gb|EMJ07770.1| hypothetical protein PRUPE_ppa020138mg [Prunus persica]	--	--	--	--	--
c196519_g1	251	FAR1 (FAR-RED IMPAIRED RESPONSE 1)	FAR1	AT4G15090.5	31.71	82	56	0	3	248	428	509	6e-10	56.2	567872549	XP_006428864.1	223	3.72322e-20	hypothetical protein CICLE_v10013881mg, partial [Citrus clementina]>gi|557530921|gb|ESR42104.1| hypothetical protein CICLE_v10013881mg, partial [Citrus clementina]	--	--	--	--	--
c198766_g1	297	FRS5 (FAR1-RELATED SEQUENCE 5); zinc ion binding	FAR1	AT4G38180.1	35.29	85	55	0	27	281	429	513	7e-14	68.2	629089443	KCW55696.1	186	7.5053e-15	hypothetical protein EUGRSUZ_I01547 [Eucalyptus grandis]	--	--	--	--	--
c200391_g1	216	FRS3 (FAR1-RELATED SEQUENCE 3); zinc ion binding	FAR1	AT2G27110.3	41.94	62	36	0	31	216	111	172	6e-10	55.8	124359207	ABN05718.1	179	2.56969e-14	FAR1; Zinc finger, SWIM-type [Medicago truncatula]	--	--	--	--	--
c202916_g1	229	FRS3 (FAR1-RELATED SEQUENCE 3); zinc ion binding	FAR1	AT2G27110.2	52.63	76	36	0	228	1	210	285	6e-23	93.6	470139841	XP_004305654.1	272	1.43022e-28	PREDICTED: protein FAR1-RELATED SEQUENCE 5-like [Fragaria vesca subsp. vesca]	--	--	--	--	--
c204807_g1	201	FRS3 (FAR1-RELATED SEQUENCE 3); zinc ion binding	FAR1	AT2G27110.2	51.67	60	29	0	19	198	199	258	2e-15	71.6	470139841	XP_004305654.1	251	1.00829e-25	PREDICTED: protein FAR1-RELATED SEQUENCE 5-like [Fragaria vesca subsp. vesca]	--	--	--	--	--
c209744_g1	424	FRS5 (FAR1-RELATED SEQUENCE 5); zinc ion binding	FAR1	AT4G38180.1	32.14	140	95	0	3	422	399	538	1e-19	86.7	595881202	XP_007212371.1	334	1.5401e-34	hypothetical protein PRUPE_ppa014831mg [Prunus persica]>gi|596061216|ref|XP_007221097.1| hypothetical protein PRUPE_ppa017176mg [Prunus persica]>gi|462408236|gb|EMJ13570.1| hypothetical protein PRUPE_ppa014831mg [Prunus persica]>gi|462417559|gb|EMJ22296.1| hypothetical protein PRUPE_ppa017176mg [Prunus persica]	--	--	--	--	--
c213217_g1	218	FRS5 (FAR1-RELATED SEQUENCE 5); zinc ion binding	FAR1	AT4G38180.1	38.98	59	36	0	36	212	516	574	2e-07	48.1	470105925	XP_004289328.1	174	8.14136e-14	PREDICTED: protein FAR-RED IMPAIRED RESPONSE 1-like [Fragaria vesca subsp. vesca]	--	--	--	--	--
c214708_g1	243	FRS5 (FAR1-RELATED SEQUENCE 5); zinc ion binding	FAR1	AT4G38180.1	34.57	81	52	1	3	242	151	231	2e-06	45.8	567914257	XP_006449442.1	127	3.32488e-08	hypothetical protein CICLE_v10018310mg, partial [Citrus clementina]>gi|557552053|gb|ESR62682.1| hypothetical protein CICLE_v10018310mg, partial [Citrus clementina]	--	--	--	--	--
c217851_g1	231	FRS3 (FAR1-RELATED SEQUENCE 3); zinc ion binding	FAR1	AT2G27110.3	49.23	65	33	0	6	200	65	129	3e-16	73.9	645225780	XP_008219733.1	299	1.55963e-30	PREDICTED: protein FAR1-RELATED SEQUENCE 5-like [Prunus mume]	--	--	--	--	--
c22597_g1	373	FAR1 (FAR-RED IMPAIRED RESPONSE 1)	FAR1	AT4G15090.5	56.52	46	20	0	285	148	296	341	9e-12	62.8	62734126	AAX96235.1	144	4.22103e-15	transposon protein, putative, unclassified [Oryza sativa Japonica Group]	--	--	--	--	--
c230103_g1	206	FRS3 (FAR1-RELATED SEQUENCE 3); zinc ion binding	FAR1	AT2G27110.2	41.18	51	30	0	205	53	368	418	2e-07	48.1	470105925	XP_004289328.1	153	4.20305e-11	PREDICTED: protein FAR-RED IMPAIRED RESPONSE 1-like [Fragaria vesca subsp. vesca]	--	--	--	--	--
c232207_g1	261	FRS7 (FAR1-RELATED SEQUENCE 7); zinc ion binding	FAR1	AT3G06250.3	36.26	91	50	2	253	5	610	700	1e-11	61.6	527199407	EPS67201.1	157	3.60521e-11	hypothetical protein M569_07575, partial [Genlisea aurea]	--	--	--	--	--
c233677_g1	256	FRS3 (FAR1-RELATED SEQUENCE 3); zinc ion binding	FAR1	AT2G27110.2	35.53	76	46	1	230	12	196	271	2e-08	51.6	470139841	XP_004305654.1	207	3.86081e-19	PREDICTED: protein FAR1-RELATED SEQUENCE 5-like [Fragaria vesca subsp. vesca]	--	--	--	--	--
c23990_g1	294	FRS3 (FAR1-RELATED SEQUENCE 3); zinc ion binding	FAR1	AT2G27110.3	51.04	96	46	1	1	285	74	169	3e-27	106	645225780	XP_008219733.1	442	3.48679e-50	PREDICTED: protein FAR1-RELATED SEQUENCE 5-like [Prunus mume]	--	--	--	--	--
c247059_g1	274	FRS5 (FAR1-RELATED SEQUENCE 5); zinc ion binding	FAR1	AT4G38180.1	41.67	84	49	0	21	272	389	472	1e-12	64.3	470105797	XP_004289266.1	250	4.08798e-24	PREDICTED: protein FAR1-RELATED SEQUENCE 5-like [Fragaria vesca subsp. vesca]	--	--	--	--	--
c2482_g1	216	FRS7 (FAR1-RELATED SEQUENCE 7); zinc ion binding	FAR1	AT3G06250.3	43.18	44	25	0	215	84	661	704	1e-08	51.6	470123852	XP_004297934.1	176	1.58164e-14	PREDICTED: protein FAR1-RELATED SEQUENCE 5-like [Fragaria vesca subsp. vesca]	--	--	--	--	--
c249048_g1	304	FRS5 (FAR1-RELATED SEQUENCE 5); zinc ion binding	FAR1	AT4G38180.1	35.53	76	43	1	242	33	389	464	2e-08	52	657999465	XP_008392169.1	117	4.14439e-09	PREDICTED: protein FAR1-RELATED SEQUENCE 5-like [Malus domestica]	--	--	--	--	--
c249924_g1	349	FAR1 (FAR-RED IMPAIRED RESPONSE 1)	FAR1	AT4G15090.5	39.66	58	35	0	344	171	427	484	2e-07	49.3	672111480	XP_008800885.1	123	5.61932e-09	PREDICTED: protein FAR1-RELATED SEQUENCE 6-like isoform X1 [Phoenix dactylifera]>gi|672111482|ref|XP_008800891.1| PREDICTED: protein FAR1-RELATED SEQUENCE 6-like isoform X1 [Phoenix dactylifera]	--	--	--	--	--
c257402_g1	218	FRS5 (FAR1-RELATED SEQUENCE 5); zinc ion binding	FAR1	AT4G38180.1	42.25	71	41	0	217	5	388	458	1e-12	63.5	470105797	XP_004289266.1	219	4.09084e-20	PREDICTED: protein FAR1-RELATED SEQUENCE 5-like [Fragaria vesca subsp. vesca]	--	--	--	--	--
c257582_g1	481	FRS7 (FAR1-RELATED SEQUENCE 7); zinc ion binding	FAR1	AT3G06250.3	59.09	44	18	0	150	19	374	417	3e-15	63.2	147783588	CAN65848.1	157	1.65833e-16	hypothetical protein VITISV_039640 [Vitis vinifera]	--	--	--	--	--
c258187_g1	213	FAR1 (FAR-RED IMPAIRED RESPONSE 1)	FAR1	AT4G15090.5	27.08	48	35	0	154	11	330	377	6e-06	36.6	629119913	KCW84403.1	139	3.59782e-09	hypothetical protein EUGRSUZ_B01259 [Eucalyptus grandis]	--	--	--	--	--
c259183_g1	203	FRS5 (FAR1-RELATED SEQUENCE 5); zinc ion binding	FAR1	AT4G38180.1	45.83	48	26	0	54	197	351	398	4e-08	50.1	670376883	XP_008669590.1	151	8.85895e-11	PREDICTED: protein FAR1-RELATED SEQUENCE 5-like [Zea mays]>gi|670380106|ref|XP_008670829.1| PREDICTED: protein FAR1-RELATED SEQUENCE 5-like [Zea mays]>gi|670444277|ref|XP_008662561.1| PREDICTED: protein FAR1-RELATED SEQUENCE 5-like [Zea mays]	--	--	--	--	--
c26786_g1	370	FRS5 (FAR1-RELATED SEQUENCE 5); zinc ion binding	FAR1	AT4G38180.1	47.46	118	61	1	15	365	248	365	5e-33	124	470139841	XP_004305654.1	442	4.60418e-53	PREDICTED: protein FAR1-RELATED SEQUENCE 5-like [Fragaria vesca subsp. vesca]	--	--	--	--	--
c29321_g1	462	FHY3 (FAR-RED ELONGATED HYPOCOTYLS 3); transcription factor	FAR1	AT3G22170.2	33.79	145	90	3	456	28	561	701	2e-15	74.7	470112239	XP_004292344.1	317	8.75e-33	PREDICTED: protein FAR1-RELATED SEQUENCE 5-like [Fragaria vesca subsp. vesca]	--	--	--	--	--
c31400_g1	3199	FRS11 (FAR1-RELATED SEQUENCE 11); zinc ion binding	FAR1	AT1G10240.2	24.21	318	213	13	836	1735	58	365	2e-11	68.9	596041742	XP_007220104.1	319	7.65643e-28	hypothetical protein PRUPE_ppa022698mg, partial [Prunus persica]>gi|462416566|gb|EMJ21303.1| hypothetical protein PRUPE_ppa022698mg, partial [Prunus persica]	675324090	CP009078.1	898	0	Verticillium dahliae JR2 chromosome 5, complete sequence
c36445_g1	351	FRS5 (FAR1-RELATED SEQUENCE 5); zinc ion binding	FAR1	AT4G38180.1	41.94	93	54	0	2	280	306	398	4e-20	87	595881202	XP_007212371.1	251	1.99544e-23	hypothetical protein PRUPE_ppa014831mg [Prunus persica]>gi|596061216|ref|XP_007221097.1| hypothetical protein PRUPE_ppa017176mg [Prunus persica]>gi|462408236|gb|EMJ13570.1| hypothetical protein PRUPE_ppa014831mg [Prunus persica]>gi|462417559|gb|EMJ22296.1| hypothetical protein PRUPE_ppa017176mg [Prunus persica]	--	--	--	--	--
c37620_g1	324	FAR1 (FAR-RED IMPAIRED RESPONSE 1)	FAR1	AT4G15090.5	32.79	61	41	0	123	305	342	402	2e-09	48.9	566162068	XP_006385722.1	136	2.77763e-11	hypothetical protein POPTR_0003s10970g [Populus trichocarpa]>gi|550342937|gb|ERP63519.1| hypothetical protein POPTR_0003s10970g [Populus trichocarpa]	--	--	--	--	--
c38610_g1	432	FRS5 (FAR1-RELATED SEQUENCE 5); zinc ion binding	FAR1	AT4G38180.1	34.15	123	79	1	431	69	330	452	8e-17	78.6	645278585	XP_008244300.1	332	9.03943e-35	PREDICTED: protein FAR1-RELATED SEQUENCE 5-like [Prunus mume]	--	--	--	--	--
c40460_g1	667	FRS5 (FAR1-RELATED SEQUENCE 5); zinc ion binding	FAR1	AT4G38180.1	29.61	206	120	6	64	666	117	302	9e-24	101	595845578	XP_007208966.1	602	5.73207e-71	hypothetical protein PRUPE_ppb019935mg [Prunus persica]>gi|462404701|gb|EMJ10165.1| hypothetical protein PRUPE_ppb019935mg [Prunus persica]	--	--	--	--	--
c41927_g1	435	FRS5 (FAR1-RELATED SEQUENCE 5); zinc ion binding	FAR1	AT4G38180.1	31.03	145	99	1	3	434	174	318	3e-18	82.8	641815644	KDO38178.1	303	6.97191e-31	hypothetical protein CISIN_1g046720mg [Citrus sinensis]	--	--	--	--	--
c4433_g1	231	FRS5 (FAR1-RELATED SEQUENCE 5); zinc ion binding	FAR1	AT4G38180.1	52	75	36	0	226	2	300	374	9e-23	92.8	470139841	XP_004305654.1	339	1.99326e-38	PREDICTED: protein FAR1-RELATED SEQUENCE 5-like [Fragaria vesca subsp. vesca]	--	--	--	--	--
c46401_g1	897	FRS5 (FAR1-RELATED SEQUENCE 5); zinc ion binding	FAR1	AT4G38180.1	32.07	184	123	1	346	891	261	444	4e-27	89.4	641815644	KDO38178.1	422	2.77771e-58	hypothetical protein CISIN_1g046720mg [Citrus sinensis]	--	--	--	--	--
c46651_g1	930	FHY3 (FAR-RED ELONGATED HYPOCOTYLS 3); transcription factor	FAR1	AT3G22170.2	24.64	211	125	8	95	667	283	479	3e-07	52.8	586686000	XP_006841826.1	468	1.07218e-50	hypothetical protein AMTR_s00003p00269970 [Amborella trichopoda]>gi|548843847|gb|ERN03501.1| hypothetical protein AMTR_s00003p00269970 [Amborella trichopoda]	--	--	--	--	--
c53937_g1	205	FRS5 (FAR1-RELATED SEQUENCE 5); zinc ion binding	FAR1	AT4G38180.1	38.89	54	32	1	43	204	220	272	1e-06	45.8	470139841	XP_004305654.1	182	7.06053e-16	PREDICTED: protein FAR1-RELATED SEQUENCE 5-like [Fragaria vesca subsp. vesca]	--	--	--	--	--
c58429_g1	247	FRS3 (FAR1-RELATED SEQUENCE 3); zinc ion binding	FAR1	AT2G27110.3	47.56	82	43	0	1	246	72	153	5e-24	96.7	595845578	XP_007208966.1	388	3.7841e-43	hypothetical protein PRUPE_ppb019935mg [Prunus persica]>gi|462404701|gb|EMJ10165.1| hypothetical protein PRUPE_ppb019935mg [Prunus persica]	--	--	--	--	--
c70067_g1	224	FRS3 (FAR1-RELATED SEQUENCE 3); zinc ion binding	FAR1	AT2G27110.3	39.39	66	39	1	5	202	402	466	1e-09	54.7	470123852	XP_004297934.1	251	6.27214e-25	PREDICTED: protein FAR1-RELATED SEQUENCE 5-like [Fragaria vesca subsp. vesca]	--	--	--	--	--
c70067_g2	201	FRS7 (FAR1-RELATED SEQUENCE 7); zinc ion binding	FAR1	AT3G06250.3	46.15	52	28	0	1	156	652	703	4e-11	58.9	595845578	XP_007208966.1	224	1.4332e-20	hypothetical protein PRUPE_ppb019935mg [Prunus persica]>gi|462404701|gb|EMJ10165.1| hypothetical protein PRUPE_ppb019935mg [Prunus persica]	--	--	--	--	--
c71512_g1	488	FRS3 (FAR1-RELATED SEQUENCE 3); zinc ion binding	FAR1	AT2G27110.2	47.3	74	39	0	130	351	196	269	1e-26	82.8	685365018	XP_009116658.1	315	1.11804e-56	PREDICTED: protein FAR1-RELATED SEQUENCE 5-like isoform X2 [Brassica rapa]	658016238	XM_008345237.1	155	1.155e-73	PREDICTED: Malus x domestica protein FAR1-RELATED SEQUENCE 5-like (LOC103406233), mRNA >gnl|BL_ORD_ID|23151712 PREDICTED: Malus x domestica protein FAR1-RELATED SEQUENCE 5-like (LOC103417656), mRNA >gnl|BL_ORD_ID|23151712 PREDICTED: Malus x domestica protein FAR1-RELATED SEQUENCE 5-like (LOC103419260), mRNA
c71574_g1	226	FRS5 (FAR1-RELATED SEQUENCE 5); zinc ion binding	FAR1	AT4G38180.1	33.9	59	38	1	49	225	227	284	3e-07	47.8	658032093	XP_008351540.1	251	3.90041e-24	PREDICTED: protein FAR1-RELATED SEQUENCE 5-like [Malus domestica]	--	--	--	--	--
c72320_g1	346	FAR1 (FAR-RED IMPAIRED RESPONSE 1)	FAR1	AT4G15090.5	40.58	69	40	1	211	5	235	302	6e-10	52	596232326	XP_007224311.1	215	4.4353e-29	hypothetical protein PRUPE_ppa020137mg, partial [Prunus persica]>gi|462421247|gb|EMJ25510.1| hypothetical protein PRUPE_ppa020137mg, partial [Prunus persica]	--	--	--	--	--
c72422_g1	273	FRS2 (FAR1-RELATED SEQUENCE 2); zinc ion binding	FAR1	AT2G32250.5	42.5	40	23	0	2	121	267	306	3e-06	45.1	672189561	XP_008775026.1	135	2.48713e-08	PREDICTED: protein FAR1-RELATED SEQUENCE 6-like [Phoenix dactylifera]	--	--	--	--	--
c83753_g1	484	FRS3 (FAR1-RELATED SEQUENCE 3); zinc ion binding	FAR1	AT2G27110.3	44.44	108	59	1	160	480	30	137	1e-22	95.9	470139841	XP_004305654.1	416	1.54239e-48	PREDICTED: protein FAR1-RELATED SEQUENCE 5-like [Fragaria vesca subsp. vesca]	--	--	--	--	--
c87622_g1	546	far-red impaired responsive family protein / FAR1 family protein	FAR1	AT2G43280.1	35.25	122	71	5	33	389	22	138	2e-11	60.8	595845578	XP_007208966.1	334	5.42624e-34	hypothetical protein PRUPE_ppb019935mg [Prunus persica]>gi|462404701|gb|EMJ10165.1| hypothetical protein PRUPE_ppb019935mg [Prunus persica]	--	--	--	--	--
c89972_g1	217	FRS2 (FAR1-RELATED SEQUENCE 2); zinc ion binding	FAR1	AT2G32250.8	40.74	54	32	0	206	45	459	512	3e-07	47.8	470123852	XP_004297934.1	184	1.45886e-15	PREDICTED: protein FAR1-RELATED SEQUENCE 5-like [Fragaria vesca subsp. vesca]	--	--	--	--	--
c89972_g2	330	FRS5 (FAR1-RELATED SEQUENCE 5); zinc ion binding	FAR1	AT4G38180.1	30.77	104	72	0	314	3	506	609	2e-12	64.7	645225780	XP_008219733.1	283	7.69825e-28	PREDICTED: protein FAR1-RELATED SEQUENCE 5-like [Prunus mume]	--	--	--	--	--
c91748_g1	235	FRS3 (FAR1-RELATED SEQUENCE 3); zinc ion binding	FAR1	AT2G27110.3	43.24	74	42	0	12	233	45	118	5e-18	79	470139841	XP_004305654.1	196	1.33999e-17	PREDICTED: protein FAR1-RELATED SEQUENCE 5-like [Fragaria vesca subsp. vesca]	--	--	--	--	--
c92356_g1	415	FRS11 (FAR1-RELATED SEQUENCE 11); zinc ion binding	FAR1	AT1G10240.2	41.1	73	42	1	98	313	401	473	5e-11	60.8	672138441	XP_008792978.1	257	8.8195e-26	PREDICTED: protein FAR1-RELATED SEQUENCE 11-like isoform X1 [Phoenix dactylifera]	--	--	--	--	--
c133319_g1	1185	transcriptional activator, putative	FHA	AT3G07220.1	84.96	113	17	0	31	369	10	122	4e-62	206	356527344	XP_003532271.1	1038	2.75097e-137	PREDICTED: uncharacterized protein LOC100819026 isoform 1 [Glycine max]	672138329	XM_008794695.1	258	1.61477e-130	PREDICTED: Phoenix dactylifera uncharacterized LOC103709392 (LOC103709392), mRNA
c134229_g1	1149	ABA1 (ABA DEFICIENT 1); zeaxanthin epoxidase	FHA	AT5G67030.1	25.76	229	143	8	64	708	215	430	2e-10	63.2	694443075	XP_009348163.1	1052	5.37653e-137	PREDICTED: zeaxanthin epoxidase, chloroplastic-like [Pyrus x bretschneideri]	--	--	--	--	--
c134287_g1	870	forkhead-associated domain-containing protein / FHA domain-containing protein	FHA	AT2G21530.1	62.6	123	45	1	603	235	79	200	4e-45	155	672137574	XP_008792515.1	584	6.77283e-72	PREDICTED: zeaxanthin epoxidase, chloroplastic [Phoenix dactylifera]	--	--	--	--	--
[truncated: 1,521 more rows]
