# Supplementary material for: Comparative transcriptomic analysis reveals genes regulating the germination of morphophysiologically dormant Paris polyphylla seeds during a warm stratification
Source: PLoS One. 2019 Feb 21;14(2):e0212514. doi: 10.1371/journal.pone.0212514 (PMC6383930; doi:10.1371/journal.pone.0212514)
Supplement: S22 Table — (XLSX) [file pone.0212514.s028.xlsx]

## Sheet: Sheet1
S22 Table. Differential expression of P. polyphylla putative transcription factor genes in different tissues.
Unigene ID	Subcluster No.	DEG under seed stratification	DEG among Seed,StL and Root	Hormone signaling pathway	Description of At TF homologs	TF family of At TF homologs	At ID.	fpkm(Seed)	fpkm(S_Str)	fpkm(S_Ger)	fpkm(StL)	fpkm(Root)	% max.FPKM (Seed)	% max.FPKM (S-Str)	% max.FPKM (S-Ger)	% max.FPKM (StL)	%max.FPKM (Root)	UP_DOWN_REGULATION(Seed vs S_Str)	log2ratio(Seed vs S_Str)	q value(Seed vs S_Str)	UP_DOWN_REGULATION(S_Str vs S_Ger)	log2ratio(S_Str vs S_Ger)	q value(S_Str vs S_Ger)	UP_DOWN_REGULATION(Seed vs S_Ger)	log2ratio(Seed vs S_Ger)	q value(Seed vs S_Ger)	UP_DOWN_REGULATION(Seed vs StL)	log2ratio(Seed vs StL)	q value(Seed vs StL)	UP_DOWN_REGULATION(S_Ger vs Root)	log2ratio(S_Ger vs Root)	q value(S_Ger vs Root)	UP_DOWN_REGULATION(S_Ger vs StL)	log2ratio(S_Ger vs StL)	q value(S_Ger vs StL)	UP_DOWN_REGULATION(S_Str vs StL)	log2ratio(S_Str vs StL)	q value(S_Str vs StL)	UP_DOWN_REGULATION(StL vs Root)	log2ratio(StL vs Root)	q value(StL vs Root)	UP_DOWN_REGULATION(S_Str vs Root)	log2ratio(S_Str vs Root)	q value(S_Str vs Root)	UP_DOWN_REGULATION(Seed vs Root)	log2ratio(Seed vs Root)	q value(Seed vs Root)
c131682_g1	Cluster3	c131682_g1	c131682_g1		HSI2-L1/HSL1 (HSI2-LIKE 1); transcription factor	ABI3VP1	AT4G32010.2	23.38	5.23	5.56	4.4	5.69	100	22.3695	23.781	18.8195	24.337	DOWN	-1.8708	0.00055986		0.017005	0.99565	DOWN	-2.0021	0.0017487	DOWN	-2.372	0.00036315		0.0681	0.9957		-0.37466	0.99781		-0.47507	0.99643		0.3158	0.9993		-0.026943	0.99448	DOWN	-2.1442	0.0018595
c141910_g1	Cluster3	c141910_g1	c141910_g1		HSI2-L1/HSL1 (HSI2-LIKE 1); transcription factor	ABI3VP1	AT4G32010.2	26.84	5.88	6.27	6.29	4.69	100	21.9076	23.3607	23.4352	17.4739	DOWN	-1.9094	6.8391e-06		0.032995	0.99565	DOWN	-2.0247	3.0126e-05	DOWN	-2.0461	3.0864e-05		-0.3807	0.9957		-0.026265	0.99781		-0.11068	0.99643		-0.48139	0.9993		-0.45975	0.99448	DOWN	-2.6156	1.5939e-06
c141858_g4	Cluster3	c141858_g4	c141858_g4		DNA binding / transcription factor	ABI3VP1	AT4G33280.1	19.18	1.29	0.52	0.22	0.78	100	6.72576	2.71116	1.14703	4.06674	DOWN	-5.0985	0.00088172		-0.72807	0.99565	DOWN	-5.9748	0.001825	DOWN	-7.0901	0.0024877		1.1025	0.9957		-1.1201	0.99781		-1.9656	0.99643		2.0956	0.9993		0.26234	0.99448	DOWN	-5.0826	0.0018341
c136881_g1	Cluster5	c136881_g1			DNA binding / transcription factor	ABI3VP1	AT4G33280.1	0.8	3.08	19.09	0.18	4.7	4.19068	16.1341	100	0.942902	24.6202		2.2536	0.68572	UP	2.5353	0.00096689	UP	4.6406	9.8966e-06		-2.1177	0.99721		-2.0188	0.0062899	DOWN	-6.7631	5.7805e-06		-4.3452	0.22197		4.6173	0.116		0.40446	0.99448		2.4116	0.36281
c143247_g1	Cluster3	c143247_g1			transcriptional factor B3 family protein	ABI3VP1	AT4G31640.1	100.12	14.59	25.58	23.26	17.79	100	14.5725	25.5493	23.2321	17.7687	DOWN	-1.5034	0.0017544		0.4506	0.99565		-1.2011	0.052415		-1.038	0.14285		-0.13332	0.9957		0.15828	0.99781		0.49147	0.79696		-0.41856	0.9993		0.20524	0.99448		-1.5446	0.020858
c144258_g1	Cluster3	c144258_g1	c144258_g1		transcriptional factor B3 family protein	ABI3VP1	AT4G31690.1	26.02	4.59	5.73	1.99	2.24	100	17.6403	22.0215	7.64796	8.60876	DOWN	-3.5492	0.00015717		0.65427	0.99565	DOWN	-3.0432	0.0013933	DOWN	-4.0471	0.00022102		-0.60804	0.9957		-1.0087	0.99781		-0.47187	0.99643		0.27372	0.9993		-0.065822	0.99448	DOWN	-3.8615	0.00034029
c145801_g1	Cluster6	c145801_g1	c145801_g1		ABI3 (ABA INSENSITIVE 3); DNA binding / transcription activator/ transcription factor	ABI3VP1	AT3G24650.1	19.93	13.95	1.13	0	0.16	100	69.995	5.66984	0	0.80281		-0.22971	0.49116	DOWN	-3.694	7.6791e-07	DOWN	-4.072	1.2522e-10	DOWN	-6.6507	1.4952e-11		-2.75	0.73758				DOWN	-6.2672	1.2712e-08				DOWN	-6.556	1.7535e-08	DOWN	-7.0322	2.0699e-11
c139826_g1	Cluster3		c139826_g1		PHD finger family protein	Alfin-like	AT2G02470.1	47.44	50.52	74.68	35.22	91.28	51.972	55.3462	81.8142	38.5846	100		0.37811	0.99842		0.49354	0.054576		0.72337	0.015902		-0.39271	0.65468		0.32261	0.4527	DOWN	-1.1209	1.0453e-05		-0.74475	0.14968	UP	1.3165	3.6129e-10		0.7041	4.7145e-05		0.83573	1.1231e-05
c143399_g1	Cluster4		c143399_g1		AIL5 (AINTEGUMENTA-LIKE 5); DNA binding / transcription factor	AP2-EREBP	AT5G57390.2	23.34	17.75	28.78	0	4.59	81.098	61.6748	100	0	15.9486		-0.091551	0.99842		0.66269	0.27494		0.42286	0.99601	DOWN	-6.2276	8.9789e-09	DOWN	-2.5951	5.9705e-07	DOWN	-6.6201	4.2696e-11	DOWN	-5.9823	3.6117e-07		3.9486	0.071074	DOWN	-2.0444	0.0031076	DOWN	-2.3824	0.00011571
c132531_g1	Cluster3				AP2 (APETALA 2); transcription factor	AP2-EREBP	AT4G36920.2	51.05	69.75	88.99	32.03	30.16	57.366	78.3796	100	35.9928	33.8914		0.76375	0.75212		0.2725	0.99565		0.88796	0.17521		-0.61505	0.98311	DOWN	-1.5157	0.0012067	DOWN	-1.5078	0.0019896		-1.3527	0.035427		-0.13485	0.9993		-1.3553	0.023143		-0.83799	0.66656
c135209_g1	Cluster3	c135209_g1	c135209_g1		AP2 (APETALA 2); transcription factor	AP2-EREBP	AT4G36920.2	46.66	6.44	24.82	13.37	19.92	100	13.802	53.1933	28.6541	42.6918	DOWN	-2.5671	2.9897e-09	UP	1.8749	0.003819		-0.84049	0.061703	DOWN	-1.7636	3.555e-05		-0.28088	0.9957		-0.92788	0.30344		0.82964	0.38343		0.52004	0.9993		1.482	0.020901		-1.3316	0.0051281
c137283_g1	Cluster3	c137283_g1			AP2 (APETALA 2); transcription factor	AP2-EREBP	AT4G36920.2	13.29	5.07	33.13	7.88	7.43	40.1147	15.3034	100	23.7851	22.4268		-1.0815	0.56125	UP	2.6309	0.0026327		1.4011	0.18146		-0.70738	0.99721		-2.1229	0.011474		-2.1132	0.014525		0.40019	0.99643		-0.1366	0.9993		0.39592	0.99448		-0.93206	0.99601
c129344_g1	Cluster5	c129344_g1	c129344_g1		AP2 domain-containing transcription factor, putative	AP2-EREBP	AT1G71450.1	0.28	11.73	29.36	0.85	24.53	0.953678	39.9523	100	2.8951	83.549		5.6612	0.024511		1.2484	0.21294	UP	6.7613	0.00011044		1.6218	0.99721		-0.21479	0.9957	DOWN	-5.1443	8.1955e-05		-4.0133	0.041932	UP	4.8025	0.00045761		0.92159	0.31959	UP	6.3363	0.00043437
c152191_g1	Cluster5		c152191_g1		AP2 domain-containing transcription factor, putative	AP2-EREBP	AT4G34410.1	2.76	8.13	26.62	63.42	18.25	4.35194	12.8193	41.9741	100	28.7764		2.2296	0.99842		1.5318	0.92492		3.6131	0.25563	UP	5.0198	0.001188		-0.35006	0.9957		1.4019	0.24695	UP	2.8163	0.0047466		-1.8789	0.11085		1.0697	0.95695		3.0528	0.44161
c147239_g4	Cluster5	c147239_g4	c147239_g4		AP2 domain-containing transcription factor, putative	AP2-EREBP	AT4G39780.1	35.05	70.84	112.05	190.99	170.51	18.3517	37.0909	58.668	100	89.2769	UP	1.3939	9.3811e-05		0.60073	0.0048919	UP	1.8463	4.7466e-14	UP	2.4336	5.3447e-32		0.67833	0.00016268		0.5825	0.00041471	UP	1.0658	7.7595e-14		-0.031136	0.9993	UP	1.167	1.4075e-14	UP	2.3144	3.5697e-33
c137687_g1	Cluster3		c137687_g1		AP2 domain-containing transcription factor, putative	AP2-EREBP	AT5G51190.1	46.64	31.33	40.52	31.34	9.89	100	67.1741	86.8782	67.1955	21.205		-0.27503	0.78818		0.29485	0.99565		-0.12846	0.99601		-0.52515	0.99721		-1.9863	0.0095143		-0.4015	0.99781		-0.22406	0.99999		-1.7118	0.091069		-1.8035	0.053567	DOWN	-2.325	0.0020046
c151344_g1	Cluster5	c151344_g1			AP2 domain-containing transcription factor, putative	AP2-EREBP	AT5G51190.1	39.2	109.95	193.06	75.96	63.67	20.3046	56.9512	100	39.3453	32.9794	UP	1.8984	6.0901e-05		0.82407	0.0021222	UP	2.5741	6.957e-15		1.1157	0.075019	DOWN	-1.5155	6.5265e-08	DOWN	-1.4633	4.1929e-07		-0.75664	0.32932		-0.17916	0.9993		-0.80348	0.1543		0.8484	0.14451
c138952_g1	Cluster3		c138952_g1		ATEBP/ERF72/RAP2.3 (RELATED TO AP2 3); DNA binding / protein binding / transcription activator/ transcription factor	AP2-EREBP	AT3G16770.1	13.39	40.56	19.17	7.38	38.2	33.0128	100	47.2633	38.4977	94.1815		1.8967	0.016858		-1.1566	0.22649		0.59178	0.99601		-0.81208	0.99721		1.0404	0.26007		-1.4087	0.42799	DOWN	-2.6827	0.0005284	UP	2.3221	0.001901		-0.22826	0.99448		1.4219	0.047694
c138952_g2	Cluster2		c138952_g2		ATEBP/ERF72/RAP2.3 (RELATED TO AP2 3); DNA binding / protein binding / transcription activator/ transcription factor	AP2-EREBP	AT3G16770.1	0	1.02	1.81	0	36.93	0	2.76198	4.90116	0	100					0.75736	0.99565							UP	4.3971	7.3121e-05							UP	5.4316	3.0738e-05	UP	5.0424	1.9809e-05	UP	5.4032	3.3774e-05
c139111_g1	Cluster3	c139111_g1	c139111_g1		ATERF-1 (ETHYLENE RESPONSIVE ELEMENT BINDING FACTOR 1); DNA binding / transcription activator/ transcription factor	AP2-EREBP	AT4G17500.1	61.59	114.06	121.04	107.18	163.69	37.626	69.6805	73.9447	65.4774	100	UP	1.1733	0.0011638		0.012798	0.99565	UP	1.0378	0.00048923		0.84033	0.010312		0.4576	0.13723		-0.20229	0.99781		-0.3069	0.99643		0.53292	0.017036		0.35835	0.031888	UP	1.2852	1.1713e-09
c132423_g1	Cluster3	c132423_g1		ethylene; JA	ATERF1/ERF1 (ETHYLENE RESPONSE FACTOR 1); DNA binding / transcription activator/ transcription factor	AP2-EREBP	AT3G23240.1	14.41	2.68	41.58	8.18	0.34	34.6561	6.44541	100	19.6729	0.817701		-2.1196	0.32307	UP	3.8716	0.0015535		1.6037	0.20161		-0.77841	0.99721	DOWN	-6.8862	0.00063457		-2.3869	0.023718		1.3673	0.9697		-4.6263	0.47523		-3.1267	0.99448		-5.4928	0.13259
c136558_g1	Cluster5		c136558_g1		ATERF-2/ATERF2/ERF2 (ETHYLENE RESPONSE FACTOR 2); DNA binding / transcription activator/ transcription factor	AP2-EREBP	AT5G47220.1	4.42	6.78	22.55	10.13	61.52	7.18466	11.0208	36.6547	16.4662	100		0.91659	0.99842		1.6568	0.24613		2.4251	0.082502		1.2457	0.99721		1.4969	0.013122		-1.1843	0.62559		0.35513	0.99643	UP	2.5542	3.1248e-05	UP	3.0417	1.4617e-06	UP	3.7118	3.1717e-07
c134041_g1	Cluster5	c134041_g1	c134041_g1		ATERF-9/ATERF9/ERF9 (ERF domain protein 9); DNA binding / transcription factor/ transcription repressor	AP2-EREBP	AT5G44210.1	16.88	76.49	97.81	99.72	61.33	16.9274	76.7048	98.0846	100	61.5022	UP	2.4761	7.6639e-07		0.27991	0.99565	UP	2.6078	8.5063e-10	UP	2.6081	2.9235e-10		-0.62943	0.14291		-0.0044714	0.99781		0.15803	0.57689		-0.75192	0.11314		-0.46157	0.91403	UP	1.7681	0.00019895
c153048_g2	Cluster5	c153048_g2			CBF1 (C-REPEAT/DRE BINDING FACTOR 1); DNA binding / transcription activator/ transcription factor	AP2-EREBP	AT4G25490.1	0.63	7.17	26.8	13.85	7.04	2.35075	26.7537	100	51.6791	26.2687		3.8061	0.20182		1.8264	0.052737	UP	5.4842	0.00019166		4.504	0.027796		-1.8841	0.042892		-0.98504	0.5682		0.72396	0.81805		-1.0261	0.9993		-0.16977	0.99448		3.3899	0.29928
c140090_g1	Cluster5	c140090_g1	c140090_g1		CBF4/DREB1D (C- REPEAT-BINDING FACTOR 4); DNA binding / transcription activator/ transcription factor	AP2-EREBP	AT5G51990.1	1.08	9.62	53.99	40.61	13.07	2.00037	17.8181	100	75.2176	24.2082		3.5339	0.15646	UP	2.3521	0.00026013	UP	5.7378	1.3741e-07	UP	5.3218	7.6802e-06	DOWN	-1.9074	0.002221		-0.4208	0.99781	UP	1.8139	0.0042423		-1.6135	0.047207		0.33273	0.99448		3.6202	0.064605
c146067_g3	Cluster5	c146067_g3	c146067_g3		CBF4/DREB1D (C- REPEAT-BINDING FACTOR 4); DNA binding / transcription activator/ transcription factor	AP2-EREBP	AT5G51990.1	9.42	17.58	45.14	66.09	103.27	9.12172	17.0233	43.7107	63.9973	100		1.1986	0.85342		1.2845	0.084345	UP	2.3348	0.0023237	UP	2.8588	3.1621e-06	UP	1.2419	0.0026083		0.5192	0.70802	UP	1.6863	0.00026997		0.59573	0.20957	UP	2.4143	4.4271e-09	UP	3.3665	8.4024e-12
c146067_g4	Cluster5	c146067_g4	c146067_g4		CBF4/DREB1D (C- REPEAT-BINDING FACTOR 4); DNA binding / transcription activator/ transcription factor	AP2-EREBP	AT5G51990.1	2.06	10.53	54.63	37.64	48.33	3.77082	19.2751	100	68.8999	88.4679		2.6409	0.03091	UP	2.3044	2.7675e-09	UP	4.7971	2.4013e-16	UP	4.2289	8.9517e-11		-0.14118	0.9957		-0.57303	0.31551	UP	1.614	4.4743e-05		0.30489	0.96164	UP	2.0512	6.1338e-08	UP	4.4457	1.8767e-14
c146146_g3	Cluster5	c146146_g3	c146146_g3		CRF4 (CYTOKININ RESPONSE FACTOR 4); DNA binding / transcription factor	AP2-EREBP	AT4G27950.1	9.9	18.64	53.31	42.61	51.21	18.5706	34.9653	100	79.9287	96.0608		1.2058	0.51999	UP	1.4428	0.0017383	UP	2.5003	2.0345e-06	UP	2.148	0.00020644		-0.017843	0.9957		-0.35713	0.99781		0.96826	0.023297		0.21232	0.9993	UP	1.3129	0.0013797	UP	2.2722	3.7147e-06
c149972_g1	Cluster5	c149972_g1			DNA binding / transcription factor	AP2-EREBP	AT1G72570.1	0.3	1.13	12.4	1.1	6.92	2.41935	9.1129	100	8.87097	55.8065		2.1449	0.99842	UP	3.0793	0.0022999	UP	5.0759	0.00021259		1.8563	0.99721		-0.72093	0.75807	DOWN	-3.2244	0.001783		-0.26254	0.99643		2.3765	0.094049		2.2463	0.058858		4.1448	0.013074
c147323_g4	Cluster3	c147323_g4	c147323_g4		RAP2.12; DNA binding / transcription factor	AP2-EREBP	AT1G53910.2	242.91	622.49	594.97	624.37	637.5	38.1035	97.6455	93.3286	97.9404	100	UP	1.67	2.8766e-14		-0.14622	0.99565	UP	1.3755	4.7727e-12	UP	1.4214	4.8498e-14		0.1538	0.9957		0.041021	0.99781		-0.22261	0.99643		-0.014177	0.9993		-0.10446	0.99448	UP	1.3191	2.8722e-15
c147323_g3	Cluster3		c147323_g3		RAP2.12; DNA binding / transcription factor	AP2-EREBP	AT1G53910.3	20.38	31.73	19.96	30.93	66.41	30.6881	47.7789	30.0557	46.5743	100		0.93735	0.83297		-0.74514	0.99565		0.043936	0.99601		0.64985	0.99721	UP	1.7818	0.001021		0.60111	0.99781		-0.26144	0.99643		1.0538	0.048881		0.92464	0.034756	UP	1.6155	0.0011962
c147323_g1	Cluster3	c147323_g1	c147323_g1		RAP2.2; DNA binding / transcription factor	AP2-EREBP	AT3G14230.1	216.96	483.77	483.53	482.49	487.84	44.4736	99.1657	99.1165	98.9033	100	UP	1.454	7.2692e-16		-0.07593	0.99565	UP	1.2298	3.1051e-15	UP	1.1995	1.8367e-15		0.058075	0.9957		-0.035017	0.99781		-0.22836	0.99643		-0.033868	0.9993		-0.1299	0.99448	UP	1.0776	2.2511e-16
c151910_g2	Cluster3	c151910_g2	c151910_g2		RAP2.6 (related to AP2 6); DNA binding / transcription factor	AP2-EREBP	AT1G43160.1	13.79	114.35	26.37	3.31	28.49	12.0595	100	23.0608	12.5521	24.9147	UP	3.3456	1.1987e-16	DOWN	-2.1904	8.4246e-11		1.0069	0.53484		-2.0145	0.20616		0.15288	0.9957	DOWN	-3.0263	0.00079594	DOWN	-5.3341	1.0319e-22	UP	3.0522	0.0002587	DOWN	-2.1495	2.5196e-10		0.94958	0.27268
c144004_g1	Cluster3	c144004_g1			RAP2.6L (related to AP2 6L); DNA binding / transcription factor	AP2-EREBP	AT5G13330.1	201.84	423.09	224.28	251.25	245.19	47.7062	100	53.01	59.3845	57.9522	UP	1.3117	2.9572e-13		-0.9585	4.1659e-10		0.20497	0.99601		0.38413	0.22387		0.19113	0.9957		0.17437	0.81741		-0.90154	1.0106e-06		-0.1102	0.9993		-0.87941	1.805e-07		0.18585	0.34787
c137439_g1	Cluster5	c137439_g1	c137439_g1		RAV2 (REGULATOR OF THE ATPASE OF THE VACUOLAR MEMBRANE); DNA binding / transcription factor	AP2-EREBP	AT1G68840.2	7.46	81.63	127.76	126.33	162.55	4.58936	50.2184	78.5974	77.7176	100	UP	3.7393	1.6356e-24		0.57555	0.0015087	UP	4.1666	1.5515e-42	UP	4.1191	3.0304e-42		0.38147	0.087584		-0.052335	0.99781		0.4058	0.00095569		0.30684	0.074728		0.84497	9.6737e-10	UP	4.3378	3.8977e-57
c131592_g1	Cluster3			auxin	ARF1 (AUXIN RESPONSE FACTOR 1); transcription factor	ARF	AT1G59750.4	15.13	12.52	32.48	3.64	9.79	46.5825	38.5468	100	11.2069	30.1416		0.023993	0.99842		1.3	0.14561		1.1757	0.33173		-2.0099	0.27812		-1.685	0.041026	DOWN	-3.1905	0.00054106		-2.0079	0.29567		1.3785	0.87997		-0.49704	0.99448		-0.71952	0.99601
c140235_g2	Cluster3	c140235_g2	c140235_g2	auxin	ARF1 (AUXIN RESPONSE FACTOR 1); transcription factor	ARF	AT1G59750.4	25.56	43.47	67.15	33.11	65.39	38.064	64.7357	100	49.3075	97.379		1.3277	0.12329		0.83438	0.064413	UP	2.0138	1.249e-05		0.64859	0.99721		-0.058867	0.9957	DOWN	-1.37	0.0020562		-0.653	0.97674		1.1841	0.0059768		0.66347	0.071955	UP	1.7446	4.4408e-05
c153883_g3	Cluster3	c153883_g3		auxin	ARF1 (AUXIN RESPONSE FACTOR 1); transcription factor	ARF	AT1G59750.2	31.49	43.8	91.36	45.2	54.06	34.468	47.9422	100	49.4746	59.1725		0.27721	0.99842		0.95051	8.8497e-07	UP	1.0794	9.2751e-07		0.15998	0.99721		-0.39318	0.10325		-0.92427	1.6805e-05		-0.091167	0.99643		0.40413	0.14493		0.44528	0.016707		0.47602	0.032508
c139686_g2	Cluster3	c139686_g2	c139686_g2	auxin	ARF2 (AUXIN RESPONSE FACTOR 2); transcription factor	ARF	AT5G62000.5	44.65	89.86	76.15	12.04	41.22	49.6884	100	84.7429	15.8109	45.8714	UP	1.2165	5.2671e-07		-0.24476	0.99565		0.82348	0.00035696	DOWN	-1.8439	3.7319e-10		-0.82777	3.9466e-05	DOWN	-2.6722	5.7059e-26	DOWN	-3.0343	9.0749e-32	UP	1.7174	6.6329e-09	DOWN	-1.1846	3.8572e-08		-0.21453	0.99601
c105833_g1	Cluster3	c105833_g1	c105833_g1	auxin	ARF6 (AUXIN RESPONSE FACTOR 6); transcription factor	ARF	AT1G30330.1	58.86	2.33	13.97	9.88	16.83	100	3.95855	23.7343	16.7856	28.5933	DOWN	-4.3736	2.4045e-23	UP	2.5162	0.0015263	DOWN	-2.0058	4.1088e-11	DOWN	-2.5375	1.7866e-14		0.30126	0.9957		-0.53657	0.99781		1.8622	0.023231		0.71087	0.50769	UP	2.7054	4.8664e-05	DOWN	-1.9147	2.8753e-09
c135065_g1	Cluster3	c135065_g1		auxin	ARF6 (AUXIN RESPONSE FACTOR 6); transcription factor	ARF	AT1G30330.3	32.46	7.05	23.34	17.3	12.78	100	21.719	71.9039	53.2964	39.3715	DOWN	-1.9023	0.00011639		1.647	0.021476		-0.40349	0.99601		-0.86034	0.2674		-0.81854	0.40598		-0.46165	0.99781		1.068	0.13988		-0.48385	0.9993		0.71645	0.60594		-1.4323	0.02743
c151001_g1	Cluster3	c151001_g1		auxin	ARF6 (AUXIN RESPONSE FACTOR 6); transcription factor	ARF	AT1G30330.1	26.7	7.79	22.77	23.05	29.67	89.9899	26.2555	76.7442	77.6879	100	DOWN	-1.4952	1.8218e-10	UP	1.4797	4.3314e-07		-0.16374	0.99601		-0.18071	0.99721		0.41082	0.3123		-0.021777	0.99781	UP	1.3405	1.0658e-07		0.30564	0.41792	UP	1.7785	5.8845e-13		0.036842	0.99601
c112366_g1	Cluster3	c112366_g1	c112366_g1	auxin	ARF8 (AUXIN RESPONSE FACTOR 8); transcription factor	ARF	AT5G37020.2	34.17	1.35	9.33	6.1	14.29	100	3.95083	27.3047	17.8519	41.8203	DOWN	-4.3641	4.9805e-07		2.7116	0.17442		-1.8008	0.006229	DOWN	-2.4422	0.00042138		0.65605	0.9957		-0.64616	0.99781		1.948	0.41694		1.1752	0.55904		3.2556	0.0084003		-1.355	0.087366
c138760_g3	Cluster3	c138760_g3		auxin	ARF8 (AUXIN RESPONSE FACTOR 8); transcription factor	ARF	AT5G37020.3	12.06	0.53	6.27	3.01	5.76	100	4.39469	51.99	24.9585	47.7612	DOWN	-4.2151	0.0012408		3.4915	0.11353		-0.87185	0.92397		-1.9569	0.11666		-0.074789	0.9957		-1.0898	0.99781		2.2843	0.54715		0.88808	0.9993		3.3047	0.079793		-1.1569	0.67175
c148686_g2	Cluster3	c148686_g2		auxin	ARF9 (AUXIN RESPONSE FACTOR 9); transcription factor	ARF	AT4G23980.1	19.29	20.71	62.79	15.74	21.29	30.7215	32.983	100	25.0677	33.9067		0.39628	0.99842	UP	1.5301	7.0189e-10	UP	1.7781	6.1623e-11		-0.2534	0.99721	DOWN	-1.534	1.3293e-09	DOWN	-2.0363	1.502e-13		-0.62361	0.85069		0.37534	0.9993		-0.11594	0.99448		0.033861	0.99601
c122217_g1	Cluster3	c122217_g1	c122217_g1	auxin	ARF17 (AUXIN RESPONSE FACTOR 17); transcription factor	ARF	AT1G77850.1	37.68	15	7.93	3.15	3.92	100	39.8089	21.0456	8.35987	10.4034	DOWN	-1.0418	0.00025741		-0.99015	0.38054	DOWN	-2.1802	3.3578e-08	DOWN	-3.5454	3.6678e-13		-0.98391	0.60346		-1.3699	0.36203	DOWN	-2.4775	0.00098433		0.25908	0.9993	DOWN	-2.0861	0.0037809	DOWN	-3.3744	3.4558e-12
c144687_g1	Cluster3	c144687_g1	c144687_g1	auxin	ARF18 (AUXIN RESPONSE FACTOR 18); transcription factor	ARF	AT3G61830.2	7.78	3.37	20.98	3.16	18.06	37.0829	16.0629	100	15.062	86.082		-0.91878	0.40114	UP	2.5665	3.1049e-05		1.4994	0.017915		-1.2638	0.58206		-0.18257	0.9957	DOWN	-2.768	1.555e-05		-0.31891	0.99643	UP	2.4585	0.0001888	UP	2.2719	0.00016155		1.1066	0.078751
c153567_g2	Cluster3	c153567_g2		auxin	ARF19 (AUXIN RESPONSE FACTOR 11); transcription factor	ARF	AT1G19220.1	49.89	51.88	98.38	60.07	57.48	50.7115	52.7343	100	61.0592	58.4265		0.34857	0.99842		0.85043	0.0032033	UP	1.0507	0.0013833		0.30936	0.99721		-0.73637	0.017264		-0.74615	0.031887		-0.013138	0.99643		-0.11717	0.9993		0.0020119	0.99448		0.1041	0.99601
c131817_g1	Cluster3		c131817_g1	auxin	ETT (ETTIN); transcription factor	ARF	AT2G33860.1	17.03	16.68	19.13	4.79	27.03	63.0041	61.7092	70.7732	17.7211	100		0.25446	0.99842		0.12873	0.99565		0.2349	0.99601	DOWN	-1.7947	0.00012253		0.52938	0.3026	DOWN	-2.0344	6.8709e-06	DOWN	-2.0231	8.2539e-05	UP	2.4368	6.9222e-11		0.54606	0.045913		0.55404	0.10109
c151595_g1	Cluster5	c151595_g1	c151595_g1	auxin	MP (MONOPTEROS); transcription factor	ARF	AT1G19850.2	9.15	52.28	32.5	7.87	18.28	17.5019	100	62.1653	24.2154	34.9656	UP	2.7991	5.8507e-27		-0.75441	0.00082631	UP	1.8964	4.8654e-11		-0.18355	0.99721		-0.80094	0.002323	DOWN	-2.0848	7.1541e-13	DOWN	-2.9566	1.9721e-29	UP	1.1568	0.0013603	DOWN	-1.6674	7.0643e-14		0.88521	0.011124
c140967_g1	Cluster3			auxin	NPH4 (NON-PHOTOTROPHIC HYPOCOTYL); transcription factor	ARF	AT5G20730.2	13.45	2.88	12.21	15.28	7.79	88.0236	18.8482	79.9084	100	50.9817		-1.9364	0.0082377		2.0149	0.035582		-0.069863	0.99601		0.22207	0.99721		-0.61499	0.93766		0.28713	0.99781	UP	2.1846	0.0019127		-1.0291	0.4119		1.2878	0.27913		-0.8951	0.80775
c141860_g1	Cluster3	c141860_g1	c141860_g1		high mobility group (HMG1/2) family protein / ARID/BRIGHT DNA-binding domain-containing protein	ARID	AT1G76110.1	18.78	0.83	3.02	0.1	4.85	100	4.4196	16.0809	0.532481	25.8253	DOWN	-4.1375	0.00013961		1.7167	0.99565		-2.5691	0.0070922	DOWN	-7.4917	0.00031967		0.68741	0.9957		-4.9274	0.48565		-3.3281	0.99643		5.4879	0.20001		2.2921	0.36817		-2.0919	0.036862
c151175_g1	Cluster3	c151175_g1			ARID/BRIGHT DNA-binding domain-containing protein	ARID	AT3G43240.1	20.56	5.05	5.7	35.71	21.83	57.5749	14.1417	15.9619	100	61.1313	DOWN	-2.0673	0.00061824		0.58333	0.99565		-1.6323	0.019069		0.41138	0.99721		1.5285	0.058576	UP	2.0388	0.00041616	UP	2.5048	7.7037e-06		-0.63725	0.76643	UP	1.9998	0.0032363		-0.31396	0.99601
c148856_g1	Cluster3	c148856_g1	c148856_g1		APRR2 (PSEUDO-RESPONSE REGULATOR 2); transcription factor	ARR-B	AT4G18020.9	15.1	2.29	5.66	51.76	8.21	29.1731	4.42427	10.9351	100	15.8617	DOWN	-2.4653	4.1782e-06		1.2214	0.47801		-1.3921	0.011898	UP	1.8263	7.0064e-12		0.58357	0.9957	UP	3.2136	1.6481e-23	UP	4.3176	1.2386e-29	DOWN	-2.757	1.2005e-19		1.693	0.022459		-1.0188	0.19049
c153328_g1	Cluster3		c153328_g1	cytokinin	ARR11 (RESPONSE REGULATOR 11); transcription factor/ two-component response regulator	ARR-B	AT1G67710.1	20.88	13.32	16.03	16.7	99.01	21.0888	13.4532	16.1903	16.867	100		-0.41912	0.99842		0.98606	0.57706		0.41866	0.99601		-0.19724	0.99721	UP	1.7333	0.00010593		-0.6207	0.99781		0.24795	0.99643	UP	2.227	7.1502e-07	UP	2.6073	1.1953e-08	UP	1.9417	5.3628e-06
c139030_g1	Cluster3		c139030_g1	auxin	ATAUX2-11 (indoleacetic acid-induced protein 4); transcription factor	AUX/IAA	AT5G43700.1	8.7	0.39	6.01	21.07	0.42	41.2909	1.85097	28.524	100	1.99336		-4.1989	0.064276		3.8866	0.32411		-0.46053	0.99601		1.3204	0.42161		-3.8044	0.27062		1.7761	0.093659	UP	5.5453	0.000312	DOWN	-5.7075	0.00058136		-0.029843	0.99448		-4.4752	0.1066
c143696_g1	Cluster3		c143696_g1	auxin	ATAUX2-11 (indoleacetic acid-induced protein 4); transcription factor	AUX/IAA	AT5G43700.1	3.6	0.2	2.77	24.19	1.9	14.8822	0.826788	11.451	100	7.85449		-3.8339	0.22765		3.6643	0.59863		-0.31792	0.99601	UP	2.7527	0.00025049		-0.51166	0.9957	UP	3.0658	5.6104e-05	UP	6.6126	7.8306e-07	DOWN	-3.7044	1.1539e-05		3.0405	0.65159		-1.0398	0.99601
c132474_g1	Cluster6	c132474_g1	c132474_g1	auxin; ABA	IAA16 (indoleacetic acid-induced protein 16); transcription factor	AUX/IAA	AT3G04730.1	76.98	1.7	4.62	24.27	0.1	100	2.20837	6.00156	31.5277	0.129904	DOWN	-5.2118	1.704e-16		1.373	0.99565	DOWN	-3.9871	1.8448e-14	DOWN	-1.6224	1.2894e-05		-5.4674	0.24881	UP	2.3599	0.0046487	UP	3.6155	7.0776e-05	DOWN	-7.9543	9.0755e-05		-4.2064	0.77094	DOWN	-9.6647	4.8661e-12
c134756_g1	Cluster3		c134756_g1	auxin; ABA	IAA16 (indoleacetic acid-induced protein 16); transcription factor	AUX/IAA	AT3G04730.1	147.08	71.62	100.71	75.43	216.42	67.9604	33.0931	46.5345	34.8535	100		-0.74723	1.1686e-06		0.41962	0.20615		-0.47589	0.032507		-0.92291	1.2509e-05	UP	1.1411	1.117e-10		-0.45182	0.33888		-0.14961	0.99643	UP	1.466	1.6511e-17	UP	1.4487	6.4496e-19		0.45498	0.0014667
c137001_g1	Cluster3	c137001_g1	c137001_g1	auxin; ABA	IAA16 (indoleacetic acid-induced protein 16); transcription factor	AUX/IAA	AT3G04730.1	45.03	3.72	10.84	9.13	2.3	100	8.26116	24.0728	20.2754	5.10771	DOWN	-3.303	6.5609e-08		1.4679	0.56382	DOWN	-1.9835	0.00028376	DOWN	-2.2587	6.5256e-05		-2.193	0.18488		-0.28003	0.99781		1.0704	0.62481		-2.0399	0.38941		-0.8372	0.99448	DOWN	-4.3867	1.6091e-08
c142426_g1	Cluster6	c142426_g1	c142426_g1	auxin	IAA31 (indoleacetic acid-induced protein 31); transcription factor	AUX/IAA	AT3G17600.1	20.65	0.23	0.23	0.29	0	100	1.1138	1.1138	1.40436	0	DOWN	-5.8257	0.0013172		-0.24264	0.99565	DOWN	-6.2166	0.0028506	DOWN	-5.5949	0.0026527					0.61688	0.99781		0.25683	0.99643							DOWN	-4.848	0.0030456
c147875_g1	Cluster5	c147875_g1		auxin	PAP1 (PHYTOCHROME-ASSOCIATED PROTEIN 1); transcription factor	AUX/IAA	AT3G16500.1	1.65	2.83	19.82	4.47	4.56	8.32492	14.2785	100	22.553	23.0071		1.0639	0.99842	UP	2.7399	0.00016553	UP	3.6555	1.3666e-05		1.4743	0.99721	DOWN	-2.0852	0.0022522	DOWN	-2.1861	0.0018771		0.43638	0.99643		-0.026051	0.9993		0.54265	0.99448		1.3601	0.85139
c133318_g1	Cluster3	c133318_g1	c133318_g1	auxin	PAP2 (PHYTOCHROME-ASSOCIATED PROTEIN 2); transcription factor	AUX/IAA	AT4G29080.1	58.1	36.59	140.95	146.05	91.5	39.7809	25.0531	96.508	100	62.6498		-0.3764	0.12574	UP	1.8736	7.6169e-16	UP	1.349	9.7772e-09	UP	1.3702	9.298e-10		-0.58591	0.010262		0.016429	0.99781	UP	1.7727	1.573e-17		-0.7293	0.0031469	UP	1.1757	2.1349e-06		0.5528	0.037844
c144028_g2	Cluster3	c144028_g2	c144028_g2		ATBPC1/BBR/BPC1/BPC1 (BASIC PENTACYSTEINE1); DNA binding / specific transcriptional repressor/ transcription factor	BBR/BPC	AT2G01930.2	23.81	41.72	55.7	18.84	52.13	42.7469	74.9013	100	33.8241	93.5907		1.0985	0.085965		0.34604	0.77665	UP	1.2962	0.0013659		-0.29893	0.99721		-0.058341	0.9957	DOWN	-1.6	3.6436e-05		-1.3713	0.0081759	UP	1.4147	0.00015689		0.17565	0.76719	UP	1.0276	0.0040389
c148022_g1	Cluster3				ATBPC4/BBR/BPC4/BPC4 (BASIC PENTACYSTEINE 4); DNA binding / transcription factor	BBR/BPC	AT2G21240.2	73.74	59.44	99.03	44.45	78.39	74.4623	60.0222	100	44.8854	79.1578		-0.019463	0.86932		0.66387	0.021508		0.49613	0.41131		-0.68909	0.090355		-0.2988	0.6405	DOWN	-1.19	6.3313e-05		-0.64356	0.55888		0.76426	0.020256		0.25303	0.39334		-0.012911	0.99601
c143732_g1	Cluster3				ATBPC7/BBR/BPC7/BPC7 (BASIC PENTACYSTEINE 7); DNA binding / transcription factor	BBR/BPC	AT2G35550.4	21.96	10.3	26.43	31.53	36.67	59.8855	28.0884	72.0753	85.9831	100		-0.76555	0.081355		1.2704	0.013151		0.3566	0.99601		0.62364	0.54872		0.49054	0.57995		0.26224	0.99781	UP	1.4153	0.0001563		0.10134	0.9993	UP	1.6489	1.2628e-05		0.63689	0.13697
c144028_g1	Cluster3		c144028_g1		BPC2 (BASIC PENTACYSTEINE 2)	BBR/BPC	AT1G14685.4	15.27	31.25	48.58	10.21	70.11	21.7801	44.5728	69.2911	14.5628	100		1.3504	0.76518		0.5515	0.99565		1.7536	0.21269		-0.51399	0.99721		0.59921	0.95943		-2.2724	0.05778		-1.8383	0.32771	UP	2.7447	0.0017918		1.0387	0.14991		2.1426	0.0092116
c151931_g1	Cluster3	c151931_g1		ABA; JA	ATMYC2 (JASMONATE INSENSITIVE 1); DNA binding / transcription factor	bHLH	AT1G32640.1	34.34	60.24	48.87	40.87	42.73	57.0053	100	81.1255	83.63	70.9329	UP	1.0971	0.00051663		-0.37165	0.66893		0.57716	0.17442		0.28701	0.99721		-0.16205	0.9957		-0.29496	0.99781		-0.78402	0.025171		0.0059493	0.9993		-0.64575	0.05843		0.20487	0.8086
c134116_g1	Cluster5	c134116_g1			basic helix-loop-helix (bHLH) family protein	bHLH	AT3G21330.1	0.28	9.97	22.9	1.58	0.38	1.22271	43.5371	100	6.89956	1.65939	UP	5.3714	2.2975e-05		1.1338	0.013306	UP	6.3569	1.5969e-11		2.4189	0.99721	DOWN	-5.8723	1.2993e-11	DOWN	-3.9428	3.07e-10	DOWN	-2.9264	0.0011642		-2.0564	0.9993	DOWN	-4.8505	3.0212e-05		0.27439	0.99601
c134448_g1	Cluster3	c134448_g1	c134448_g1		basic helix-loop-helix (bHLH) family protein	bHLH	AT2G42280.1	13.41	26.18	40.7	22.85	33.1	32.9484	64.3243	100	56.1425	81.3268		1.25	0.028728		0.57017	0.1338	UP	1.6719	2.8009e-06		0.80921	0.27416		-0.26591	0.91586		-0.86746	0.021089		-0.4147	0.99643		0.47459	0.3854		0.19221	0.69878	UP	1.1957	0.00063775
c136319_g1	Cluster5	c136319_g1	c136319_g1		basic helix-loop-helix (bHLH) family protein	bHLH	AT2G40200.1	9.34	64.54	40.09	140.35	55.78	6.65479	45.985	28.5643	100	39.7435	UP	3.0852	1.5204e-10		-0.75845	0.16058	UP	2.1785	0.00012688	UP	3.9338	3.7509e-29		0.49999	0.57009	UP	1.7504	9.9773e-13		0.87458	1.802e-06	DOWN	-1.3774	3.465e-08		-0.37051	0.99448	UP	2.4683	3.9367e-08
c140124_g1	Cluster3		c140124_g1		basic helix-loop-helix (bHLH) family protein	bHLH	AT3G19860.3	40.05	44.57	28.26	15.27	35.38	89.8586	100	63.4059	54.034	79.3807		0.44412	0.99842		-0.72907	0.2743		-0.43323	0.79187	DOWN	-1.3516	0.0030132		0.36022	0.9957		-0.92321	0.21655	DOWN	-1.7697	0.00014003		1.1565	0.016261		-0.4809	0.84056		-0.28325	0.99601
c143117_g1	Cluster3		c143117_g1		basic helix-loop-helix (bHLH) family protein	bHLH	AT5G58010.1	35.25	16.45	19.58	24.11	15.05	100	46.6667	55.5461	68.3972	42.695		-0.81254	0.0020985		0.18109	0.99565		-0.77973	0.042511		-0.51159	0.42785		-0.34767	0.9957		0.26333	0.99781		0.32701	0.40981		-0.73796	0.32546		-0.27863	0.99448	DOWN	-1.3376	0.0010993
c144067_g2	Cluster3				basic helix-loop-helix (bHLH) family protein	bHLH	AT3G47640.3	15.03	35.29	13.95	10.23	10.18	42.59	100	39.5296	73.3333	28.8467		1.5233	0.027284		-1.4116	0.029369		-0.03652	0.99601		-0.5134	0.99721		-0.41602	0.9957		-0.48169	0.99781	DOWN	-2.0107	0.0013047		-0.061291	0.9993	DOWN	-1.9396	0.0013424		-0.66278	0.99601
c144619_g1	Cluster5	c144619_g1	c144619_g1		basic helix-loop-helix (bHLH) family protein	bHLH	AT5G56960.1	2.65	106.31	85.92	16.5	42.78	2.49271	100	80.8202	19.2039	40.2408	UP	5.6337	3.3195e-37		-0.3998	0.43757	UP	5.0857	9.1554e-29	UP	2.7084	0.0010062		-0.996	7.2466e-05	DOWN	-2.3821	6.8165e-16	DOWN	-2.8993	1.4734e-23	UP	1.2591	0.0010436	DOWN	-1.5078	1.0737e-09	UP	3.8794	7.3698e-13
c149229_g2	Cluster3	c149229_g2			basic helix-loop-helix (bHLH) family protein	bHLH	AT2G42300.4	18.55	2.49	7.86	12.9	2.56	100	13.4232	42.372	69.5418	13.8005	DOWN	-2.6053	0.0035999		1.5865	0.68511		-1.1671	0.38744		-0.48207	0.99721		-1.5808	0.57067		0.68026	0.99781		2.1493	0.050175		-2.388	0.089607		-0.10638	0.99448		-2.9582	0.0071676
c153065_g1	Cluster6	c153065_g1	c153065_g1		basic helix-loop-helix (bHLH) family protein	bHLH	AT1G49770.1	28.94	23.64	4.32	0.18	0.05	100	81.6862	14.9274	0.621977	0.172771		0.000541	0.99842	DOWN	-2.5245	0.0035341	DOWN	-2.6723	0.00029277	DOWN	-7.2985	3.4267e-06		-6.4674	0.25459		-4.631	0.29408	DOWN	-7.273	1.5014e-05		-1.9633	0.9993	DOWN	-9.104	0.00010959	DOWN	-9.3499	3.9583e-05
c154277_g1	Cluster3				basic helix-loop-helix (bHLH) family protein	bHLH	AT5G43650.1	3.04	8.08	5.36	3.25	0.7	37.6238	100	66.3366	60.6343	8.66337		2.1091	0.032281		-0.78727	0.98664		1.1736	0.87513		0.56014	0.99721		-2.7829	0.045617		-0.61822	0.99781		-1.5229	0.14683		-2.2916	0.3054	DOWN	-3.6822	0.0004412		-1.8196	0.85547
c148699_g1	Cluster3				DNA binding / transcription factor	bHLH	AT1G10120.2	5.43	2.59	6.84	15.08	6.57	36.008	17.1751	45.3581	100	43.5676		-0.42188	0.99842		1.2387	0.54499		0.66854	0.99601		1.6723	0.037645		0.13783	0.9957		0.99893	0.25793	UP	2.1202	0.0011446		-0.98806	0.38942		1.2645	0.22769		0.59612	0.99601
c149060_g1	Cluster3	c149060_g1	c149060_g1		ICE1 (INDUCER OF CBF EXPRESSION 1); DNA binding / transcription factor	bHLH	AT3G26744.4	96.86	40.11	28.96	23.12	26.16	100	41.4103	29.8988	23.8695	27.0081		-0.98421	8.0291e-07		-0.54154	0.82251	DOWN	-1.674	2.4306e-10	DOWN	-2.028	4.7426e-13		-0.11118	0.9957		-0.35873	0.99781		-1.0177	0.10021		0.12059	0.9993		-0.76477	0.26724	DOWN	-1.9955	1.5191e-11
c148755_g1	Cluster3	c148755_g1	c148755_g1		ILR3 (IAA-LEUCINE RESISTANT3); DNA binding / transcription factor	bHLH	AT5G54680.1	21.55	14.59	73.14	97.08	5.92	22.1982	15.0288	75.3399	100	6.09806		-0.27776	0.99842	UP	2.2668	2.0397e-08	UP	1.8408	5.9268e-06	UP	2.1325	2.3153e-09	DOWN	-3.6787	3.3212e-13		0.28689	0.90568	UP	2.4363	1.2197e-12	DOWN	-4.0925	1.1781e-17		-1.5239	0.25508		-2.0481	0.037538
c152411_g1	Cluster3	c152411_g1		gibberellic acid	PIL5 (PHYTOCHROME INTERACTING FACTOR 3-LIKE 5); transcription factor	bHLH	AT2G20180.7	7.3	3.72	16.97	8.7	1.24	43.0171	21.921	100	51.2669	7.30701		-0.65443	0.59549	UP	2.0077	0.0011575		1.205	0.11102		0.1916	0.99721	DOWN	-3.5599	2.2376e-06		-1.0182	0.18285		0.8721	0.33632		-2.6686	0.013764		-1.6642	0.46467		-2.5651	0.03427
c145858_g1	Cluster3	c145858_g1			SPT (SPATULA); DNA binding / transcription factor	bHLH	AT4G36930.1	3.71	9.23	20.34	2.05	5.34	18.2399	45.3786	100	10.0787	26.2537		1.6046	0.38031		1.0732	0.19823	UP	2.5295	0.001362		-0.81761	0.99721		-1.9048	0.0086063	DOWN	-3.3519	7.2657e-05		-2.3961	0.07583		1.3201	0.91796		-0.94365	0.82446		0.41444	0.99601
c130864_g1	Cluster3				ZCW32 (BIGPETAL, BIGPETALUB); DNA binding / transcription factor	bHLH	AT1G59640.1	118.8	75.76	133.31	108.65	184.84	64.2718	40.9868	72.1218	58.7806	100		-0.42931	0.018548		0.78154	0.0038736		0.20395	0.99601		-0.2171	0.99721		0.4872	0.10481		-0.42585	0.45003		0.23828	0.28213		0.7861	0.0002587	UP	1.1567	9.1433e-09		0.48091	0.018573
c69368_g1	Cluster2	c69368_g1			BSD domain-containing protein	BSD	AT1G03350.1	0	13.42	2.62	0	0.16	0	100	19.5231	0	1.19225	UP	5.9618	6.6544e-07	DOWN	-2.428	0.0011651		3.4934	0.29972					-4.0444	0.17805		-3.4801	0.24604	DOWN	-5.9331	6.0746e-07				DOWN	-6.5844	8.1705e-07
c130926_g1	Cluster3				ABF1 (ABSCISIC ACID RESPONSIVE ELEMENT-BINDING FACTOR 1); DNA binding / transcription activator/ transcription factor	bZIP	AT1G49720.2	41.63	32.99	44.92	52.53	87.99	47.3122	37.4929	51.0513	59.7	100		-0.033425	0.99842		0.36741	0.99565		0.18571	0.99601		0.38682	0.99721		1.0215	0.061531		0.1963	0.99781		0.44631	0.55102		0.69819	0.23682	UP	1.2768	0.0021215		0.99692	0.032476
c138582_g1	Cluster3		c138582_g1	ABA	ABF2 (ABSCISIC ACID RESPONSIVE ELEMENTS-BINDING FACTOR 2)	bZIP	AT1G45249.1	15.01	31.92	35.27	19.48	94.62	15.8635	33.7349	37.2754	20.5876	100		1.4191	0.012579		0.039991	0.99565		1.3108	0.0077048		0.28855	0.99721	UP	1.3268	3.1333e-07		-1.0271	0.040536		-1.1045	0.065343	UP	2.2268	6.4547e-16	UP	1.2547	1.9346e-08	UP	2.4273	6.0564e-18
c144660_g1	Cluster6	c144660_g1	c144660_g1	ABA	ABI5 (ABA INSENSITIVE 5); DNA binding / transcription activator/ transcription factor	bZIP	AT2G36270.2	1769.34	27.01	16.03	3.73	95.43	100	1.52656	0.905988	0.210813	5.39354	DOWN	-5.7511	0		-0.78479	0.55885	DOWN	-6.6842	0	DOWN	-8.7974	0	UP	2.6144	4.5465e-17		-2.118	0.020739	DOWN	-3.0202	1.7379e-05	UP	4.6054	3.1843e-27	UP	1.7176	9.4446e-12	DOWN	-4.28	0
c119847_g2	Cluster3	c119847_g2		SA	AHBP-1B (bZIP transcription factor HBP-1b homolog); DNA binding / transcription factor/ transcription repressor	bZIP	AT5G06950.5	64.95	11.46	23.58	24.91	49.75	100	17.6443	36.3048	38.3526	76.5974	DOWN	-2.1869	0.0047342		0.95634	0.99565		-1.3788	0.17356		-1.318	0.24599		1.146	0.44387		0.056053	0.99781		0.89498	0.80106		0.96303	0.63731		1.9903	0.030073		-0.44303	0.99601
c140327_g2	Cluster6	c140327_g2	c140327_g2	ABA	AREB3 (ABA-RESPONSIVE ELEMENT BINDING PROTEIN 3); DNA binding / transcription activator/ transcription factor	bZIP	AT3G56850.1	146.35	131.18	38.95	0.14	0	100	89.6344	26.6143	0.0956611	0		-0.22239	0.926		-1.7219	0.09974	DOWN	-2.0926	0.0035632	DOWN	-9.5693	0.0001079		-3.5918	0.1696		-7.4815	0.13416	DOWN	-9.3208	0.00063944				DOWN	-5.3361	8.7796e-05	DOWN	-5.8224	2.2905e-06
c144664_g1	Cluster6	c144664_g1	c144664_g1	ABA	AREB3 (ABA-RESPONSIVE ELEMENT BINDING PROTEIN 3); DNA binding / transcription activator/ transcription factor	bZIP	AT3G56850.1	61.85	36.68	7.93	0	0.13	100	59.3048	12.8213	0	0.210186		-0.42948	0.32804		-2.1399	0.014757	DOWN	-2.7176	1.3477e-05	DOWN	-6.1809	1.6535e-08		-5.8044	0.14885		-3.4328	0.26932	DOWN	-5.5977	1.4197e-05				DOWN	-8.0564	4.8954e-05	DOWN	-8.7323	3.9199e-07
c151879_g1	Cluster6	c151879_g1	c151879_g1	ABA	AREB3 (ABA-RESPONSIVE ELEMENT BINDING PROTEIN 3); DNA binding / transcription activator/ transcription factor	bZIP	AT3G56850.1	356.89	67.35	24.55	0.35	0.26	100	18.8714	6.87887	0.0980694	0.0728516	DOWN	-2.1513	1.5098e-38	DOWN	-1.4677	0.0019709	DOWN	-3.7673	2.2579e-58	DOWN	-10.181	1.6308e-45	DOWN	-7.1549	0.00013502	DOWN	-6.4181	8.2204e-05	DOWN	-8.0032	1.2079e-11		-0.86378	0.9993	DOWN	-8.7347	1.0738e-10	DOWN	-11.132	4.4877e-40
c139589_g1	Cluster5	c139589_g1	c139589_g1		ATBZIP44 (ARABIDOPSIS THALIANA BASIC LEUCINE-ZIPPER 44); DNA binding / protein heterodimerization/ transcription factor	bZIP	AT1G75390.1	28.47	86.16	96.09	95.7	50.72	29.6285	89.6659	100	99.5941	52.7838	UP	1.8659	3.5408e-07		0.079289	0.99565	UP	1.7969	1.4214e-08	UP	1.7474	1.9155e-08		-0.83757	0.0046155		-0.054265	0.99781		-0.092386	0.99643		-0.91026	0.0058376		-0.87033	0.023121		0.74906	0.077459
c138724_g1	Cluster5	c138724_g1			ATBZIP53 (BASIC REGION/LEUCINE ZIPPER MOTIF 53); DNA binding / protein heterodimerization/ sequence-specific DNA binding / transcription factor	bZIP	AT3G62420.1	47.98	226.92	191.89	65.49	86.07	21.144	100	84.5628	34.1289	37.9297	UP	2.532	6.5674e-33		-0.31381	0.46263	UP	2.07	1.3477e-23		0.48877	0.60804	DOWN	-1.1198	2.1631e-10	DOWN	-1.586	1.5644e-16	DOWN	-2.0172	1.6576e-24		0.33918	0.46125	DOWN	-1.5457	5.5355e-17		0.73986	0.0044329
c138518_g1	Cluster3	c138518_g1	c138518_g1		ATBZIP60 (BASIC REGION/LEUCINE ZIPPER MOTIF 60); DNA binding / transcription factor	bZIP	AT1G42990.1	145.52	166.41	75.99	72.38	220.61	65.9626	75.4318	34.4454	32.809	100		0.492	0.78694	DOWN	-1.1977	1.0089e-07		-0.85402	8.1653e-05		-0.93882	2.7703e-05	UP	1.5412	7.2183e-16		-0.089602	0.99781	DOWN	-1.4048	1.0991e-08	UP	1.5038	8.4487e-17		0.23141	0.052171		0.47694	0.0015716
c140816_g2	Cluster3				ATBZIP9/BZO2H2 (BASIC LEUCINE ZIPPER O2 HOMOLOG 2); DNA binding / protein heterodimerization/ transcription factor	bZIP	AT5G24800.1	18.03	9.68	23.95	14.7	4.83	75.2818	40.4175	100	61.3779	20.167		-0.59536	0.50901		1.2313	0.12519		0.48765	0.99601		-0.27672	0.99721	DOWN	-2.2836	0.0026083		-0.76918	0.68509		0.3447	0.99643		-1.6414	0.19855		-1.1644	0.67227		-2.0062	0.049162
c124267_g1	Cluster3		c124267_g1	SA	bZIP family transcription factor	bZIP	AT5G06839.3	46.96	23.36	28.79	0.34	1.76	100	49.7445	61.3075	0.72402	3.74787		-0.7198	0.0032309		0.23114	0.99565		-0.63694	0.10351	DOWN	-7.0665	5.0721e-17	DOWN	-3.9946	1.0039e-09	DOWN	-6.4343	7.4653e-11	DOWN	-6.3206	3.1949e-09		2.3128	0.9993	DOWN	-3.8755	7.7543e-08	DOWN	-4.8417	3.6869e-17
c148002_g2	Cluster5	c148002_g2	c148002_g2	SA	bZIP family transcription factor	bZIP	AT1G08320.5	0.51	37.49	31.86	0.02	12.36	1.36036	100	84.9827	0.0627746	32.9688	UP	6.3251	2.1232e-18		-0.32646	0.99565	UP	5.8503	4.405e-15		-5.0506	0.99721	DOWN	-1.5559	5.953e-05	DOWN	-10.906	3.0177e-09	DOWN	-11.35	7.0938e-11	UP	9.2228	0.00049375	DOWN	-1.9945	1.5945e-07	UP	4.0841	0.00010076
c148528_g1	Cluster3	c148528_g1			bZIP protein	bZIP	AT4G38900.3	3.71	3.83	20.24	5.15	9.08	18.33	18.9229	100	25.4447	44.8617		0.33628	0.99842	UP	2.3297	0.00013364	UP	2.5177	0.00010021		0.51218	0.99721		-1.1224	0.069136	DOWN	-2.0103	0.00097014		0.20197	0.99643		0.76101	0.92397		1.0953	0.24163		1.1851	0.34152
c144892_g1	Cluster3	c144892_g1	c144892_g1		bZIP transcription factor family protein	bZIP	AT1G19490.1	17.33	2.42	1.24	0.2	17.74	97.6888	13.6415	6.98985	1.1274	100	DOWN	-2.5961	0.0015319		-1.1395	0.99565	DOWN	-3.884	0.00039933	DOWN	-6.1203	0.00011481	UP	3.9553	0.00040148		-2.2411	0.99781		-3.4981	0.57754	UP	6.0694	0.00011213	UP	2.7037	0.0017043		-0.13893	0.99601
c154008_g1	Cluster6	c154008_g1	c154008_g1		DPBF2 (BASIC LEUCINE ZIPPER TRANSCRIPTION FACTOR 67); DNA binding / transcription factor	bZIP	AT3G44460.1	65.04	79.22	27.09	0.04	0.05	82.1005	100	34.1959	0.147656	0.0631154		0.5776	0.93365	DOWN	-1.6212	2.9326e-05	DOWN	-1.1919	0.0034205	DOWN	-10.686	1.567e-08	DOWN	-9.0132	0.00012763	DOWN	-9.4987	0.00020437	DOWN	-11.237	2.8023e-10		0.35861	0.9993	DOWN	-10.746	6.6772e-11	DOWN	-10.415	4.2187e-09
c138720_g1	Cluster3		c138720_g1		GBF3 (G-BOX BINDING FACTOR 3); transcription factor	bZIP	AT2G46270.3	40.73	25.42	38.55	16.5	47.78	85.2449	53.2022	80.6823	34.5333	100		-0.39284	0.13108		0.52941	0.37601		-0.011711	0.99601	DOWN	-1.2696	0.0014872		0.35061	0.85904	DOWN	-1.2627	0.0036319		-0.85065	0.40198	UP	1.4863	1.7835e-05		0.76797	0.0082689		0.12865	0.99601
c138461_g1	Cluster3		c138461_g1	ABA	GBF4 (G-box binding factor 4); transcription factor	bZIP	AT1G03970.1	31.28	58.86	30.38	31.17	82.19	38.0582	71.6146	36.9631	37.9243	100		1.2675	0.033697		-1.0912	0.047661		0.027949	0.99601		0.083666	0.99721	UP	1.5491	5.2713e-05		0.050912	0.99781		-1.1577	0.044977	UP	1.3712	0.00012314		0.34585	0.28849	UP	1.3668	7.7326e-05
c124546_g1	Cluster3	c124546_g1	c124546_g1	SA	TGA6 (TGA1a-related gene 6); DNA binding / transcription factor	bZIP	AT3G12250.5	74.2	10.4	23.16	19.95	44.51	100	14.0162	31.2129	26.8868	59.9865	DOWN	-2.5442	5.7404e-13		1.083	0.20483	DOWN	-1.6095	1.2198e-06	DOWN	-1.8546	7.1072e-08		0.98031	0.060426		-0.24993	0.99781		0.71569	0.32249		1.1033	0.015651	UP	1.9513	7.7695e-06		-0.83939	0.061662
c140870_g1	Cluster3		c140870_g1	SA	TGA6 (TGA1a-related gene 6); DNA binding / transcription factor	bZIP	AT3G12250.7	70.43	61.27	78.22	48.26	262.98	26.7815	23.2983	29.7437	18.3512	100		0.086951	0.99842		0.28159	0.54144		0.22026	0.99601		-0.50759	0.14302	UP	1.7834	5.2036e-37		-0.73266	0.011421		-0.56848	0.50457	UP	2.3891	5.9613e-57	UP	1.9529	1.8152e-47	UP	1.7934	1.0143e-41
c122188_g1	Cluster3		c122188_g1		CO (CONSTANS); transcription factor/ zinc ion binding	C2C2-CO-like	AT5G15840.1	31.85	19.52	30.09	17.54	59.46	53.5654	32.8288	50.6054	29.4988	100		-0.40756	0.78932		0.5481	0.99565		-0.0077411	0.99601		-0.81287	0.89542		1.0303	0.12069		-0.80994	0.88405		-0.37925	0.99643	UP	1.7133	0.0022278	UP	1.4664	0.0029727		0.81232	0.18649
c132217_g1	Cluster3		c132217_g1		zinc finger (B-box type) family protein	C2C2-CO-like	AT5G57660.1	1.6	0.8	2.22	82.53	0.41	1.93869	0.969344	2.68993	100	0.496789		-0.69639	0.99842		1.3948	0.99565		0.55012	0.99601	UP	5.7384	8.3917e-11		-2.383	0.9957	UP	5.1835	1.0322e-10	UP	6.4609	7.219e-11	DOWN	-7.6934	5.6391e-10		-1.1002	0.99448		-2.0431	0.99601
c139673_g2	Cluster3		c139673_g2		zinc finger (B-box type) family protein	C2C2-CO-like	AT1G25440.1	0.21	0	2.11	21.46	1.94	0.978565	0	9.83225	100	9.04007								-1.4092	0.99601	UP	6.0069	0.001101		0.10245	0.9957	UP	7.4113	0.0015926	UP	4.8448	0.00056096	DOWN	-7.4358	0.001516					-1.517	0.99601
c141966_g1	Cluster3		c141966_g1		zinc finger (B-box type) family protein	C2C2-CO-like	AT2G47890.1	18.78	8.55	16.19	24.15	52.09	36.053	16.4139	31.0808	46.3621	100		-0.85322	0.17499		0.84116	0.65586		-0.16033	0.99601		0.47915	0.99721	UP	1.7501	1.5409e-05		0.63468	0.63266		1.3584	0.0085983		0.98844	0.0092131	UP	2.4792	1.3254e-09	UP	1.3795	0.00014134
c140994_g1	Cluster3	c140994_g1	c140994_g1		zinc finger (B-box type) family protein	C2C2-CO-like	AT2G33500.1	21.78	26.83	55.11	52.82	62.24	34.9936	43.1073	88.5443	84.865	100		0.58884	0.99842		0.97028	0.0031178	UP	1.4108	9.0714e-05	UP	1.3299	0.00020816		0.21072	0.9957		-0.08579	0.99781		0.76708	0.0029572		0.16955	0.9993	UP	1.069	5.1631e-05	UP	1.4113	1.3928e-06
c144740_g1	Cluster3	c144740_g1	c144740_g1		zinc finger (B-box type) family protein	C2C2-CO-like	AT5G24930.1	33.35	30.8	64.9	190.98	97.88	17.4626	16.1273	33.9826	100	51.2514		0.1735	0.99842	UP	1.0044	0.00024996	UP	1.0296	0.0011381	UP	2.5554	1.4979e-42		0.62676	0.01293	UP	1.521	1.3114e-22	UP	2.408	8.9729e-45	DOWN	-1.0212	1.3283e-10	UP	1.5191	4.1133e-13	UP	1.4461	1.0754e-11
c139464_g2	Cluster3		c139464_g2		CDF2 (CYCLING DOF FACTOR 2); DNA binding / protein binding / transcription factor	C2C2-Dof	AT5G39660.3	32.9	32.18	25.91	39.24	17	83.843	82.0082	66.0296	100	43.3231		0.2563	0.99842		-0.38368	0.99565		-0.27566	0.99601		0.292	0.99721		-0.57344	0.51537		0.56285	0.28706		0.061758	0.99546	DOWN	-1.2632	0.0030975		-1.0692	0.043396		-1.0593	0.061558
c124781_g2	Cluster3				DAG1 (DOF AFFECTING GERMINATION 1); DNA binding / transcription factor	C2C2-Dof	AT3G61850.3	6.66	1.81	9.29	27.62	5.16	24.113	6.55322	33.635	100	18.6821		-1.4004	0.72631		2.2544	0.31697		0.70569	0.99601		2.0335	0.034391		-0.85691	0.9957		1.323	0.17441	UP	3.46	0.00025714		-2.3069	0.013892		1.2854	0.86156		-0.36146	0.99601
c124412_g1	Cluster3		c124412_g1		Dof-type zinc finger domain-containing protein	C2C2-Dof	AT1G28310.1	6.32	5.86	5.23	154.16	3.79	4.09964	3.80125	3.39258	100	2.45848		0.19399	0.99842		-0.24264	0.99565		-0.19693	0.99601	UP	4.6576	3.1739e-22		-0.41756	0.9957	UP	4.8497	1.2825e-22	UP	4.4897	1.1808e-22	DOWN	-5.3943	3.6308e-23		-0.77224	0.99448		-0.82473	0.99601
c124781_g1	Cluster3				Dof-type zinc finger domain-containing protein	C2C2-Dof	AT4G24060.1	4.06	2.05	14.94	5.97	19.55	20.7673	10.4859	76.4194	30.5371	100		-0.69639	0.99842		2.7939	0.022373		1.9492	0.15052		0.5977	0.99721		0.42798	0.9957		-1.3563	0.38784		1.3202	0.68193		1.6573	0.079498	UP	3.1098	0.00095705		2.167	0.017878
c138275_g1	Cluster3	c138275_g1			Dof-type zinc finger domain-containing protein	C2C2-Dof	AT5G65590.1	0.46	2.4	18.07	0.37	0	2.54566	13.2817	100	2.04759	0		2.6662	0.99842		2.8354	0.026551	UP	5.3533	0.0033676		-0.27298	0.99721	DOWN	-4.7414	0.0034002	DOWN	-5.631	0.0026306		-2.9131	0.94187
c147752_g2	Cluster6	c147752_g2	c147752_g2		Dof-type zinc finger domain-containing protein	C2C2-Dof	AT5G60200.1	43.88	0.65	1.73	0.05	0	100	1.48131	3.94257	0.113947	0	DOWN	-6.6418	8.187e-06		2.0793	0.99565	DOWN	-4.7108	1.7335e-05	DOWN	-9.4111	0.00026124					-4.705	0.99781		-2.7432	0.99643							DOWN	-5.6642	1.0233e-05
c149784_g1	Cluster6	c149784_g1	c149784_g1		Dof-type zinc finger domain-containing protein	C2C2-Dof	AT3G52440.2	53.52	0.68	1.31	0	1.21	100	1.27055	2.44768	0	2.26084	DOWN	-6.4106	0.00063027		1.3423	0.99565	DOWN	-5.2166	0.0011753	DOWN	-4.9429	0.0012718		-0.74555	0.9957											0.48473	0.99448	DOWN	-6.1724	0.00098818
c147408_g1	Cluster5	c147408_g1	c147408_g1		GATA transcription factor 3, putative (GATA-3)	C2C2-GATA	AT4G34680.2	23.48	73.29	89.45	55.25	45.71	26.2493	81.934	100	61.7663	51.1012	UP	1.9241	1.4166e-08		0.21416	0.8618	UP	1.99	1.962e-12	UP	1.2953	0.00023362		-0.88356	0.00043215		-0.69954	0.017122		-0.60279	0.36248		-0.31098	0.9993		-0.78145	0.034219		0.89622	0.010378
c99737_g1	Cluster2	c99737_g1			transcription factor	C2C2-GATA	AT2G18380.1	0	27.6	4.41	0	0.28	0	100	15.9783	0	1.01449	UP	7.1007	2.5433e-14	DOWN	-2.6323	1.2815e-08		4.4279	0.020955					-4.0859	0.019943		-4.4147	0.017203	DOWN	-7.072	2.4941e-14				DOWN	-6.8302	2.1829e-14
c131547_g1	Cluster3				zinc finger (GATA type) family protein	C2C2-GATA	AT3G60530.1	25.93	29.92	53.12	2.43	14.05	48.814	56.3253	100	4.57455	26.4495		0.50898	0.99842		0.75034	0.53572		1.111	0.2686		-3.3618	0.01539		-1.8674	0.0082885	DOWN	-4.4776	4.7335e-06	DOWN	-3.8447	0.0020065		2.4833	0.25831		-1.2291	0.37955		-0.96657	0.99601
c147037_g1	Cluster3	c147037_g1			zinc finger (GATA type) family protein	C2C2-GATA	AT2G45050.1	3.27	2.14	15.71	16.36	7.05	19.9878	13.0807	96.0269	100	43.0929		-0.33198	0.99842	UP	2.8111	0.0024193		2.3308	0.013113		2.3676	0.0080348		-1.1076	0.27654		0.031916	0.99781	UP	2.7256	0.00062894		-1.2665	0.23206		1.5915	0.25584		1.013	0.91209
c147744_g1	Cluster3	c147744_g1			zinc finger (GATA type) family protein	C2C2-GATA	AT4G32890.1	9.44	6.67	46.42	9.83	15.48	20.3361	14.3688	100	21.1762	33.3477		-0.21379	0.99842	UP	2.7288	9.0049e-11	UP	2.3667	1.0538e-08		0.096094	0.99721	DOWN	-1.5499	2.4796e-05	DOWN	-2.2754	1.6968e-08		0.33595	0.99643		0.59859	0.91115		1.0669	0.10683		0.6066	0.77362
c121660_g1	Cluster5	c121660_g1			AFO (ABNORMAL FLORAL ORGANS); transcription factor	C2C2-YABBY	AT2G45190.1	0.5	1.17	26.66	0.43	3.36	1.87547	4.3886	100	1.6129	12.6032		1.526	0.99842	UP	4.4365	2.9856e-05	UP	5.8142	1.4445e-05		-0.17612	0.99721	DOWN	-2.9466	0.00052387	DOWN	-5.9952	1.1966e-05		-1.6761	0.99643		2.9215	0.78926		1.3778	0.97244		2.6573	0.83999
c128579_g1	Cluster3		c128579_g1		ATIDD4 (ARABIDOPSIS THALIANA INDETERMINATE(ID)-DOMAIN 4); transcription factor	C2H2	AT2G02080.5	45.98	32.35	26.33	10.56	14.72	100	70.3567	57.264	22.9665	32.0139		-0.21209	0.76657		-0.37227	0.99565		-0.73264	0.37993	DOWN	-2.0805	0.00045426		-0.79637	0.59482		-1.3526	0.18089		-1.8423	0.019552		0.42929	0.9993		-1.2807	0.12237		-1.7393	0.0059941
c134828_g1	Cluster3		c134828_g1		ATIDD4 (ARABIDOPSIS THALIANA INDETERMINATE(ID)-DOMAIN 4); transcription factor	C2H2	AT2G02080.5	28.12	2.74	3.96	0.79	5.32	100	9.74395	14.0825	2.80939	18.9189		-2.9804	0.010002		0.42874	0.99565		-2.7	0.041025	DOWN	-5.0451	0.0045641		0.43107	0.9957		-2.35	0.99781		-2.0386	0.99643		2.6541	0.9993		0.74776	0.99448		-2.4791	0.071119
c134828_g2	Cluster3	c134828_g2	c134828_g2		ATIDD4 (ARABIDOPSIS THALIANA INDETERMINATE(ID)-DOMAIN 4); transcription factor	C2H2	AT2G02080.6	52.35	5.25	7.03	1.44	8.22	100	10.0287	13.4288	2.75072	15.702	DOWN	-3.0283	7.1315e-12		0.3497	0.99565	DOWN	-2.8268	3.5614e-10	DOWN	-5.1474	7.4339e-15		0.26253	0.9957		-2.3254	0.22644		-2.0931	0.42381		2.461	0.11505		0.50018	0.99448	DOWN	-2.7746	2.1998e-09
c148597_g1	Cluster3	c148597_g1			ATIDD7 (ARABIDOPSIS THALIANA INDETERMINATE(ID)-DOMAIN 7); nucleic acid binding / transcription factor/ zinc ion binding	C2H2	AT1G55110.3	29.49	9.19	19.27	18.11	20.17	100	31.1631	65.3442	61.4106	68.3961	DOWN	-1.3268	0.00011909		0.98885	0.099993		-0.48622	0.55207		-0.69906	0.22848		0.052892	0.9957		-0.21765	0.99781		0.65379	0.18		0.14359	0.9993		0.9297	0.042615		-0.64357	0.55368
c139892_g1	Cluster5	c139892_g1			AZF2 (ARABIDOPSIS ZINC-FINGER PROTEIN 2); nucleic acid binding / transcription factor/ zinc ion binding	C2H2	AT3G19580.2	7.18	77.76	129.3	22.37	28.66	5.55298	60.1392	100	17.3009	22.1655	UP	4.0084	4.5552e-10		0.64776	0.071664	UP	4.5079	1.0737e-17		1.75	0.31711	DOWN	-2.2329	8.7287e-10	DOWN	-2.7627	3.7738e-12	DOWN	-2.2324	1.5195e-05		0.40288	0.9993	DOWN	-1.6972	0.00055268		2.0648	0.036066
c111090_g1	Cluster4	c111090_g1			ELF6 (EARLY FLOWERING 6); transcription factor	C2H2	AT5G04240.1	0.02	11.09	1.95	0	0.3	0.180343	100	17.5834	0	2.70514	UP	9.4174	2.121e-05	DOWN	-2.575	0.00076756		6.6941	0.24653					-2.6789	0.41744				DOWN	-5.9073	7.9249e-07				DOWN	-5.366	1.0278e-06		3.8049	0.99601
c37357_g1	Cluster2	c37357_g1			JKD (JACKDAW); nucleic acid binding / protein binding / protein homodimerization/ transcription factor/ zinc ion binding	C2H2	AT5G03150.1	0	9.03	3.29	0	0.05	0	100	36.4341	0	0.55371	UP	5.8474	2.1047e-06		-1.5263	0.064619		4.2807	0.036384					-6.0541	0.020134		-4.2674	0.029922	DOWN	-5.8187	1.9199e-06				DOWN	-7.6924	5.8608e-06
c148597_g2	Cluster3				NUC (NUTCRACKER); nucleic acid binding / transcription factor/ zinc ion binding	C2H2	AT5G44160.1	11.13	2.42	2.27	15.94	9.03	69.8243	15.1819	14.2409	100	56.6499		-1.9117	0.035967		-0.16467	0.99565		-2.2247	0.055806		0.55661	0.99721		2.0278	0.14234	UP	2.7765	0.0018115	UP	2.4944	0.0012751		-0.87564	0.70268		1.7511	0.11156		-0.40711	0.99601
c122341_g1	Cluster5		c122341_g1		nucleic acid binding / transcription factor/ zinc ion binding	C2H2	AT2G28200.1	0.59	1.87	3.86	23.82	0.16	2.47691	7.85055	16.2049	100	0.671704		1.9557	0.99842		0.97035	0.99565		2.7778	0.99601	UP	5.3781	0.0024285		-4.57	0.6489		2.5955	0.030128	UP	3.4484	0.0035083	DOWN	-7.2924	0.0028662		-3.7117	0.98539		-2.0025	0.99601
c137872_g1	Cluster5		c137872_g1		nucleic acid binding / transcription factor/ zinc ion binding	C2H2	AT2G28200.1	2.16	16.06	11.44	34.78	11.33	6.21047	46.176	32.8925	100	32.5762		3.1877	0.019598		-0.56313	0.99565		2.4763	0.22357	UP	4.0524	1.0919e-05		0.028828	0.99745		1.5713	0.026195		0.89077	0.11532		-1.6694	0.027055		-0.64635	0.99448		2.2949	0.19398
c106215_g1	Cluster4	c106215_g1			REF6 (RELATIVE OF EARLY FLOWERING 6); transcription factor	C2H2	AT3G48430.1	0.02	6.34	1.12	0	0.07	0.315457	100	17.6656	0	1.1041	UP	8.6916	0.0010074		-2.5646	0.020221		5.9788	0.59485					-3.9636	0.52106				DOWN	-5.1816	0.00030828				DOWN	-6.6403	0.00030015		1.8049	0.99601
c174385_g1	Cluster4	c174385_g1			REF6 (RELATIVE OF EARLY FLOWERING 6); transcription factor	C2H2	AT3G48430.1	0.05	70.39	13.86	0	0.44	0.0710328	100	19.6903	0	0.625089	UP	10.782	1.2179e-21	DOWN	-2.4148	7.1874e-18	UP	8.2188	1.0177e-05				DOWN	-4.9557	1.9991e-06	DOWN	-5.832	1.2955e-06	DOWN	-8.2718	1.1655e-29				DOWN	-7.4826	1.8551e-31		3.0528	0.99601
c78319_g1	Cluster4	c78319_g1			REF6 (RELATIVE OF EARLY FLOWERING 6); transcription factor	C2H2	AT3G48430.1	0.02	18.77	3.58	0	0.07	0.106553	100	19.073	0	0.372936	UP	10.554	9.6759e-10	DOWN	-2.4595	8.1674e-08		7.9461	0.015039					-5.609	0.006933		-4.5594	0.0093497	DOWN	-7.0438	4.4257e-14				DOWN	-8.1806	8.2783e-13		2.1268	0.99601
c144088_g2	Cluster5	c144088_g2	c144088_g2		STZ (SALT TOLERANCE ZINC FINGER); nucleic acid binding / transcription factor/ zinc ion binding	C2H2	AT1G27730.1	35.88	230.49	155.64	138.63	134.94	15.5668	100	67.5257	89.0709	58.5448	UP	2.978	1.0551e-27		-0.64053	0.01036	UP	2.1892	7.8026e-14	UP	1.994	2.9042e-11		-0.16356	0.9957		-0.19999	0.99781		-0.95793	0.00020253		-0.09053	0.9993		-0.91614	0.00011495	UP	1.8154	7.921e-11
c197458_g1	Cluster2	c197458_g1			SUF4 (SUPPRESSOR OF FRIGIDA4); DNA binding / protein heterodimerization/ protein homodimerization/ transcription factor	C2H2	AT1G30970.1	0	13.88	3.85	0	0.1	0	100	27.7378	0	0.720461	UP	4.8052	0.0033072		-1.9219	0.20301								-5.2013	0.34989				DOWN	-4.7765	0.0030619				DOWN	-7.2352	0.0029816
c150816_g1	Cluster6	c150816_g1	c150816_g1		ZFP2 (ZINC FINGER PROTEIN 2); nucleic acid binding / transcription factor/ zinc ion binding	C2H2	AT5G57520.1	11.75	0	0.12	0.97	0.08	100	0	1.02128	8.25532	0.680851	DOWN	-4.5847	0.0021039				DOWN	-6.5684	0.004205		-3.5775	0.011826		-0.48251	0.9957		2.9861	0.99781					-3.5956	0.9993				DOWN	-7.2612	0.0043989
c118166_g1	Cluster3		c118166_g1		ZFP7 (ZINC FINGER PROTEIN 7); nucleic acid binding / transcription factor/ zinc ion binding	C2H2	AT1G24625.1	11.59	1.26	5.75	4.76	70.79	16.3724	1.77991	8.12262	6.72411	100		-2.9114	0.040814		2.1199	0.73497		-0.93975	0.99601		-1.2401	0.90903	UP	3.6638	1.7333e-11		-0.30512	0.99781		1.6974	0.71396	UP	3.842	3.4193e-12	UP	5.6717	4.1422e-14	UP	2.5139	1.3607e-08
c134715_g1	Cluster5	c134715_g1	c134715_g1		zinc finger (C2H2 type) family protein	C2H2	AT1G75710.1	1.82	1.79	20.69	1.18	15.55	8.79652	8.65152	100	5.70324	75.1571		0.26966	0.99842	UP	3.4311	0.00016776	UP	3.5525	0.00016883		-0.64396	0.99721		-0.37492	0.9957	DOWN	-4.2013	3.8579e-05		-0.88756	0.99643	UP	3.6994	0.00098995	UP	2.9442	0.0017802	UP	2.9674	0.0034542
c135235_g1	Cluster5	c135235_g1	c135235_g1		zinc finger (C2H2 type) family protein	C2H2	AT2G28710.1	5.61	141.19	50.49	89.04	156.6	3.58238	90.1596	32.2414	56.8582	100	UP	4.9495	8.7067e-24	DOWN	-1.5581	3.6339e-07	UP	3.2432	1.7223e-06	UP	4.0338	1.0067e-13	UP	1.6766	2.5004e-09		0.78585	0.053472		-0.88962	0.022669		0.76375	0.0027549		0.0064477	0.99448	UP	4.7095	1.348e-26
c141471_g1	Cluster5		c141471_g1		zinc finger (C2H2 type) family protein	C2H2	AT1G75710.1	0.86	1.38	2.63	14.27	1.71	6.02663	9.67064	18.4303	100	11.9832		1.0655	0.99842		0.88135	0.99565		1.7985	0.99601	UP	4.2348	0.00016647		-0.57902	0.9957		2.4315	0.0054918	UP	3.1954	0.00028357	DOWN	-3.1375	0.0011294		0.19028	0.99448		1.0093	0.99601
c148154_g1	Cluster3		c148154_g1		zinc finger (C2H2 type) family protein	C2H2	AT1G72050.1	14.59	20.96	24.29	13.05	53.61	27.2151	39.0972	45.3087	24.3425	100		0.80126	0.86041		0.14617	0.99565		0.79915	0.57001		-0.21337	0.99721		1.083	0.0062482		-1.0173	0.18463		-0.98856	0.38144	UP	1.9733	2.341e-07	UP	1.1171	0.00042805	UP	1.6719	3.5592e-06
c148574_g1	Cluster5	c148574_g1			zinc finger (C2H2 type) family protein	C2H2	AT2G29660.1	0.43	1.55	21.9	1.33	8.96	1.96347	7.07763	100	6.07306	40.9132		2.1296	0.99842	UP	3.7527	1.584e-05	UP	5.734	2.0504e-06		1.6599	0.99721		-1.2535	0.088563	DOWN	-4.0789	7.8924e-06		-0.44361	0.99643		2.6985	0.059013		2.3872	0.047212		4.2703	0.012093
c148641_g1	Cluster3				zinc finger (C2H2 type) family protein	C2H2	AT5G52010.1	16.54	6.79	9.4	29.44	12.96	56.1821	23.0639	31.9293	100	44.0217		-0.99678	0.072178		0.39908	0.99565		-0.74599	0.61749		0.86926	0.19396		0.49701	0.9957	UP	1.6104	0.00071502	UP	1.8921	1.3444e-05		-1.2404	0.019303		0.78404	0.34347		-0.45922	0.99601
c15618_g1	Cluster4	c15618_g1			zinc finger (C2H2 type) family protein	C2H2	AT4G06634.2	0.14	19.85	3.25	0	0.13	0.70529	100	16.3728	0	0.654912	UP	7.4303	1.5404e-06	DOWN	-2.6828	0.00047725		4.5992	0.30597					-4.584	0.23208				DOWN	-5.9202	6.9431e-07				DOWN	-7.3789	1.6874e-06		-0.1951	0.99601
c191735_g1	Cluster2	c191735_g1			zinc finger (C2H2 type) family protein	C2H2	AT4G06634.2	0	24.23	3.96	0	0.41	0	100	16.3434	0	1.69212	UP	6.298	1.374e-08	DOWN	-2.6849	4.2049e-05		3.5726	0.25603					-3.2305	0.22535		-3.5594	0.21081	DOWN	-6.2693	1.2391e-08				DOWN	-6.0275	1.4027e-08
c245204_g1	Cluster4	c245204_g1			zinc finger (C2H2 type) family protein	C2H2	AT4G06634.1	0.04	35.06	8.48	0	0.32	0.11409	100	24.1871	0	0.912721	UP	9.9831	4.2557e-14	DOWN	-2.118	1.0845e-08	UP	7.7168	0.00028324				DOWN	-4.7017	0.00015249	DOWN	-5.3301	0.00010497	DOWN	-7.473	2.3207e-18				DOWN	-6.9317	8.421e-19		2.8049	0.99601
c247400_g1	Cluster4	c247400_g1			zinc finger (C2H2 type) family protein	C2H2	AT4G06634.2	0.08	22.79	6.22	0	0.52	0.351031	100	27.2927	0	2.2817	UP	8.5179	2.6879e-09	DOWN	-1.9439	0.00028293		6.4258	0.0066774					-3.5361	0.015702		-4.624	0.0069275	DOWN	-6.5928	1.3381e-10				DOWN	-5.5921	1.3288e-10		2.6794	0.99601
c55698_g1	Cluster2	c55698_g1			zinc finger (C2H2 type) family protein	C2H2	AT1G72050.3	0	5.08	1.9	0	0.08	0	100	37.4016	0	1.5748	UP	5.4479	6.3904e-05		-1.4846	0.1746		3.9229	0.11131					-4.4739	0.067562		-3.9096	0.091375	DOWN	-5.4193	5.8595e-05				DOWN	-6.0706	5.662e-05
c80198_g1	Cluster4	c80198_g1			zinc finger (C2H2 type) family protein	C2H2	AT4G06634.2	0.04	34.07	6.49	0	0.32	0.117405	100	19.049	0	0.939243	UP	10.17	2.777e-23	DOWN	-2.4607	5.976e-18	UP	7.5613	8.9897e-06				DOWN	-4.3238	8.0019e-06	DOWN	-5.7596	2.6475e-06	DOWN	-8.2453	3.3681e-29				DOWN	-6.8966	4.9617e-32		3.0273	0.99601
c148929_g1	Cluster3		c148929_g1		ATCPSF30/CPSF30; RNA binding / calmodulin binding / endonuclease/ nucleic acid binding / protein binding	C3H	AT1G30460.1	13.49	17.01	11.89	16.98	34.2	39.4444	49.7368	34.7661	49.6491	100		0.62192	0.99842		-0.5558	0.99565		-0.082156	0.99601		0.35895	0.99721	UP	1.5338	5.283e-05		0.43631	0.99781		-0.2369	0.99643		0.97052	0.0065549		0.86595	0.0041775	UP	1.2414	0.00025166
c18046_g1	Cluster4	c18046_g1			ATCPSF30/CPSF30; RNA binding / calmodulin binding / endonuclease/ nucleic acid binding / protein binding	C3H	AT1G30460.3	0.02	16.5	3.79	0	0.17	0.121212	100	22.9697	0	1.0303	UP	9.9954	2.763e-07	DOWN	-2.1929	0.00011857		7.6542	0.035447					-4.4691	0.025904		-4.2674	0.029922	DOWN	-6.4853	6.6104e-10				DOWN	-6.7741	1.016e-09		2.9748	0.99601
c60713_g1	Cluster4	c60713_g1			ATU2AF35B; RNA binding	C3H	AT5G42820.2	0.05	12.12	4.18	0	0.29	0.412541	100	34.4884	0	2.39274	UP	8.128	1.8662e-07		-1.5967	0.014758		6.383	0.007925					-3.7829	0.014312		-4.5812	0.0084594	DOWN	-6.2029	2.8678e-08				DOWN	-5.4917	3.5935e-08		2.3899	0.99601
c148347_g2	Cluster5	c148347_g2	c148347_g2		CZF1/ZFAR1; transcription factor	C3H	AT2G40140.2	54.2	362.51	346.01	180.58	259.42	14.9513	100	95.4484	52.1892	71.5622	UP	3.0294	2.7505e-92		-0.13785	0.99565	UP	2.7433	6.4009e-85	UP	1.7737	6.0511e-26		-0.38182	0.0002065		-0.97441	7.2249e-19	DOWN	-1.2297	1.1684e-22		0.46562	2.4279e-05		-0.63172	2.1145e-06	UP	2.1512	5.1551e-53
c142456_g1	Cluster3		c142456_g1		KH domain-containing protein / zinc finger (CCCH type) family protein	C3H	AT5G06770.1	92.77	122.89	107.41	66.28	182.73	50.7689	67.2522	58.7807	36.2721	100		0.70003	0.30176		-0.26808	0.99565		0.28367	0.99601		-0.44117	0.59357		0.80858	0.0009371		-0.72964	0.06112	DOWN	-1.1151	0.0018644	UP	1.4113	3.6154e-10		0.42845	0.013233		0.882	1.4704e-05
c143706_g1	Cluster3		c143706_g1		KH domain-containing protein / zinc finger (CCCH type) family protein	C3H	AT5G06770.6	29.41	21.72	26.16	10.03	44.24	66.4783	49.0958	59.132	22.6718	100		-0.14214	0.99842		0.19365	0.99565		-0.096769	0.99601		-1.5071	0.090105		0.80094	0.34068		-1.4151	0.16205		-1.3389	0.31828	UP	2.0891	0.0004518		0.88254	0.07856		0.49393	0.71266
c151005_g2	Cluster3		c151005_g2		KH domain-containing protein / zinc finger (CCCH type) family protein	C3H	AT3G12130.1	436.02	429.93	786.87	301.36	1028.55	42.3917	41.7996	76.5028	29.2995	100		0.28437	0.99842		0.75978	1.2993e-21		0.89587	8.218e-22		-0.48034	2.7779e-05		0.47287	7.1366e-10	DOWN	-1.381	5.0537e-48		-0.73865	1.1075e-05	UP	1.7269	4.4621e-100	UP	1.1206	1.0601e-60	UP	1.1585	6.9681e-61
c144712_g1	Cluster3				nucleic acid binding	C3H	AT1G01350.1	21.46	14.97	18.79	19.1	45.71	46.9482	32.7499	41.107	41.7852	100		-0.22791	0.99842		0.25522	0.99565		-0.12097	0.99601		-0.12746	0.99721		1.3204	0.0056235		-0.011293	0.99781		0.12652	0.99643		1.2047	0.0067797	UP	1.4636	0.00026228		0.9892	0.022459
c146030_g1	Cluster6	c146030_g1	c146030_g1		PEI1; nucleic acid binding / transcription factor	C3H	AT5G07500.1	25.25	1.45	0.14	0	0	100	5.74257	0.554455	0	0	DOWN	-4.0847	0.00034284		-3.3301	0.99565	DOWN	-7.563	0.00081441	DOWN	-5.1194	0.00041904																DOWN	-5.1945	0.00039225
c153996_g1	Cluster3		c153996_g1		RNA recognition motif (RRM)-containing protein	C3H	AT3G27700.2	13.82	7.08	8.78	26.43	36.14	38.2402	19.5905	24.2944	73.1323	100		-0.65457	0.091525		0.24033	0.99565		-0.56252	0.63551		0.92586	0.021941	UP	1.8477	2.1913e-08	UP	1.4836	2.1581e-05	UP	1.6065	3.1342e-07		0.23712	0.99437	UP	1.9759	1.4626e-10	UP	1.0749	0.00014125
c134372_g1	Cluster3				ZFN1 (ZINC FINGER PROTEIN 1); nucleic acid binding	C3H	AT3G02830.1	26.52	16.04	34.55	48.4	26.7	54.7934	33.1405	71.3843	100	55.1653		-0.43446	0.23893		1.0402	0.014112		0.45748	0.99601		0.912	0.018575		-0.33425	0.90265		0.44971	0.36977	UP	1.3725	2.1993e-06		-0.91092	0.020828		0.59392	0.17159		-0.087005	0.99601
c151201_g1	Cluster3		c151201_g1		ZFWD1 (zinc finger WD40 repeat protein 1); nucleic acid binding / zinc ion binding	C3H	AT4G25440.3	17.07	27.18	19.97	23.19	39.19	43.557	69.3544	50.9569	59.1733	100		0.95594	0.056275		-0.51306	0.51981		0.29459	0.99601		0.47884	0.74011	UP	1.0045	0.00026167		0.17944	0.99781		-0.45103	0.99643		0.69806	0.0064595		0.37935	0.061215	UP	1.0888	5.8207e-06
c114366_g1	Cluster3		c114366_g1		zinc finger (CCCH-type) family protein	C3H	AT2G19810.1	131.27	98.25	90.29	26.76	355.99	36.8746	27.5991	25.3631	7.51707	100		-0.060138	0.99842		-0.22681	0.99565		-0.43523	0.99601		-2.1889	0.036603	UP	2.0985	1.327e-05		-1.7585	0.24371		-2.1027	0.09049	UP	3.73	2.6385e-10	UP	1.7596	2.3378e-05	UP	1.453	0.00064634
c11993_g1	Cluster4	c11993_g1			zinc finger (CCCH-type) family protein	C3H	AT2G20280.1	0.03	13.1	3.45	0	0.16	0.229008	100	26.3359	0	1.22137	UP	8.9035	0.00038111		-1.9971	0.04361		6.7582	0.22357					-4.4211	0.19014		-3.3714	0.30093	DOWN	-5.3935	7.0945e-05				DOWN	-6.5302	7.4702e-05		2.1268	0.99601
c126367_g1	Cluster3		c126367_g1		zinc finger (CCCH-type) family protein	C3H	AT2G19810.1	58.96	42.36	41.33	12.17	148.65	39.6636	28.4965	27.8036	8.18702	100		-0.18657	0.39851		-0.10724	0.99565		-0.44209	0.50103	DOWN	-2.2363	2.2241e-08	UP	1.8836	2.2812e-16	DOWN	-1.799	0.00023701	DOWN	-2.0237	7.0909e-05	UP	3.5556	4.8892e-34	UP	1.6643	3.3285e-16	UP	1.2312	2.2357e-10
c139769_g1	Cluster3	c139769_g1	c139769_g1		zinc finger (CCCH-type) family protein	C3H	AT2G19810.1	155.86	277.45	103.53	19.03	106.98	56.1759	100	37.3148	18.3811	38.5583	UP	1.1289	1.2647e-05	DOWN	-1.4974	3.8105e-12		-0.51675	0.10635	DOWN	-2.9875	1.6443e-17		0.092467	0.9957	DOWN	-2.4756	2.3441e-09	DOWN	-4.0903	7.4712e-39	UP	2.4411	3.8582e-10	DOWN	-1.5169	1.1852e-11		-0.63452	0.1738
c141167_g1	Cluster3		c141167_g1		zinc finger (CCCH-type) family protein	C3H	AT2G47850.3	38.62	36.18	23.81	10.69	14.37	100	93.682	61.652	27.68	37.2087		0.2002	0.99842		-0.6183	0.42824		-0.56638	0.24769	DOWN	-1.7344	6.7656e-06		-0.70527	0.27538		-1.1728	0.035947	DOWN	-1.9085	1.4412e-05		0.34059	0.9993	DOWN	-1.4356	0.00073439	DOWN	-1.4819	0.00040386
c144600_g1	Cluster3		c144600_g1		zinc finger (CCCH-type) family protein	C3H	AT2G02160.1	17.17	21.94	21.13	25.36	38.25	44.8889	57.3595	55.2418	66.3007	100		0.64143	0.99842		-0.12488	0.99565		0.36827	0.99601		0.59983	0.75197		0.88959	0.035122		0.22676	0.99781		-0.015531	0.99643		0.53588	0.25661		0.65267	0.033511	UP	1.0476	0.0024873
c148695_g1	Cluster3	c148695_g1			zinc finger (CCCH-type) family protein	C3H	AT1G19860.1	17.52	32.54	11.59	16.25	34.3	51.0787	94.8688	33.7901	47.3761	100		1.182	0.070709	DOWN	-1.5599	0.0027107		-0.52626	0.99601		-0.069924	0.99721	UP	1.6	0.00085671		0.45153	0.99781		-1.2258	0.035738		1.0215	0.02841		-0.072027	0.99448		0.86345	0.057141
c150950_g1	Cluster3	c150950_g1			zinc finger (CCCH-type) family protein	C3H	AT2G41900.1	26.47	56.94	55.34	49.72	28.04	46.4875	100	97.19	89.8446	49.2448	UP	1.3903	1.8846e-07		-0.11048	0.99565	UP	1.1315	1.738e-06		0.94452	0.0001397		-0.95046	1.1421e-05		-0.19178	0.99781		-0.41967	0.86577		-0.88564	0.00060727	DOWN	-1.173	1.5174e-06		-0.029211	0.99601
c147933_g1	Cluster3		c147933_g1		zinc finger (CCCH-type) family protein / RNA recognition motif (RRM)-containing protein	C3H	AT2G05160.2	13.52	17.62	13.4	43.45	37.85	31.1162	40.5524	30.84	100	87.1116		0.66769	0.87882		-0.46428	0.99565		0.055136	0.99601	UP	1.7155	1.2429e-09	UP	1.5254	4.1492e-07	UP	1.6555	1.0004e-09	UP	1.0739	6.7861e-07		-0.25712	0.9993		0.94907	8.7928e-05	UP	1.3703	4.6294e-07
c149236_g2	Cluster3		c149236_g2		zinc finger (CCCH-type) family protein / RNA recognition motif (RRM)-containing protein	C3H	AT3G51950.4	31.66	23.64	49.34	11.12	23.59	64.167	47.9124	100	22.5375	47.8111		-0.13402	0.73684		0.99113	0.0024626		0.70883	0.14118	DOWN	-1.4725	0.0011295	DOWN	-1.0308	0.002186	DOWN	-2.1861	3.3929e-09		-1.3124	0.04269		1.0284	0.06999		-0.15171	0.99647		-0.53221	0.95579
c113124_g1	Cluster3	c113124_g1	c113124_g1		zinc finger (CCCH-type/C3HC4-type RING finger) family protein	C3H	AT3G08505.3	23.15	54.47	43.32	52.04	42.64	42.5005	100	79.53	95.5388	78.2816	UP	1.524	0.00038268		-0.40164	0.99565		0.97409	0.060185	UP	1.2079	0.0022156		0.0129	0.9957		0.22904	0.99781		-0.29001	0.99643		-0.3431	0.9993		-0.50079	0.65123		0.77675	0.059552
c119858_g1	Cluster2	c119858_g1			zinc finger (CCCH-type/C3HC4-type RING finger) family protein	C3H	AT3G08505.3	0	7.17	1.26	0	0.14	0	100	17.5732	0	1.95258	UP	5.2059	0.00034609		-2.5819	0.019782								-3.1346	0.64491				DOWN	-5.1772	0.00031677				DOWN	-5.8286	0.00027333
c152311_g1	Cluster3	c152311_g1	c152311_g1		calmodulin-binding protein	CAMTA	AT4G16150.1	9.65	32.07	21.85	21.15	22.65	30.0904	100	68.1322	96.7963	70.6268	UP	2.0188	5.1353e-09		-0.62434	0.14431	UP	1.2462	0.0021473	UP	1.1711	0.0038214		0.084829	0.9957		-0.079936	0.99781		-0.82168	0.05326		0.037805	0.9993		-0.65156	0.13294	UP	1.1208	0.00074189
c88360_g1	Cluster2	c88360_g1			ATHAP3/ATNF-YB1/HAP3/HAP3A (NUCLEAR FACTOR Y SUBUNIT B1); transcription factor	CCAAT	AT2G38880.7	0	17.65	6.96	0	0.16	0	100	39.4334	0	0.906516	UP	5.9124	1.1008e-06		-1.402	0.088284		4.4699	0.017635					-5.2433	0.010677		-4.4567	0.014472	DOWN	-5.8837	1.0073e-06				DOWN	-6.7574	1.4661e-06
c114615_g1	Cluster2	c114615_g1			CCAAT-binding transcription factor (CBF-B/NF-YA) family protein	CCAAT	AT2G34720.1	0	8.81	2.39	0	0.07	0	100	27.1283	0	0.794552	UP	5.674	1.032e-05		-1.9859	0.020758		3.6477	0.2184					-5.0061	0.10754		-3.6345	0.18009	DOWN	-5.6453	9.4481e-06				DOWN	-7.104	1.5323e-05
c140591_g1	Cluster3	c140591_g1			CCAAT-binding transcription factor (CBF-B/NF-YA) family protein	CCAAT	AT2G34720.1	51.78	19.76	33.23	36.91	34.85	100	38.1615	64.1754	71.2823	67.304	DOWN	-1.0957	0.00033366		0.66803	0.38547		-0.57591	0.26983		-0.45098	0.71831		0.10086	0.9957		0.12013	0.99781		0.67075	0.077653		-0.14622	0.9993		0.65684	0.13658		-0.68529	0.36797
c142963_g3	Cluster5	c142963_g3			CCAAT-binding transcription factor (CBF-B/NF-YA) family protein	CCAAT	AT5G06510.6	5.99	30.4	35.11	3.33	6.75	17.0607	86.585	100	9.48448	19.2253	UP	3.0633	1.0802e-06		0.043873	0.99565	UP	2.9589	3.9143e-07		-0.68022	0.99721	DOWN	-2.7063	9.2845e-07	DOWN	-3.6439	1.0157e-08	DOWN	-3.7174	3.4557e-08		0.8106	0.9993	DOWN	-2.7745	2.6713e-06		0.042295	0.99601
c136975_g1	Cluster6	c136975_g1			CCAAT-box binding transcription factor family protein / leafy cotyledon 1-related (L1L)	CCAAT	AT5G47670.2	51.1	72.46	0.4	0	0	70.5217	100	0.552029	0	0		0.83266	0.99842	DOWN	-7.6046	0.0012741		-6.9202	0.012457		-4.4766	0.013813							DOWN	-5.1555	0.00036328				DOWN	-5.1203	0.000374		-4.5516	0.0125
c129368_g2	Cluster5	c129368_g2			G-H2AX/GAMMA-H2AX/H2AXB/HTA3; DNA binding	CCAAT	AT1G54690.1	3.91	7.01	59.11	4.78	20.49	6.61479	11.8592	100	8.08662	34.6642		1.1062	0.99842	UP	3.0482	1.5444e-05	UP	4.0061	1.1889e-06		0.27803	0.99721		-1.5468	0.012882	DOWN	-3.7328	1.8388e-06		-0.80206	0.99643		2.0591	0.16946		1.3893	0.26745		2.249	0.12016
c137438_g1	Cluster3	c137438_g1	c137438_g1		HAP2C (Heme activator protein (yeast) homolog 2C); transcription factor	CCAAT	AT1G72830.1	56.41	13.29	8.53	3.29	19.62	100	23.5597	15.1214	5.8323	34.7811	DOWN	-1.6172	0.00042642		-0.76927	0.99565	DOWN	-2.5348	1.7983e-05	DOWN	-3.9437	5.937e-08		1.1125	0.57318		-1.4137	0.96631		-2.3004	0.13454		2.3993	0.049939		0.23119	0.99448		-1.6325	0.0074125
c142696_g1	Cluster3	c142696_g1	c142696_g1		HAP5B (Heme activator protein (yeast) homolog 5B); DNA binding / transcription factor	CCAAT	AT1G56170.2	71.06	7.77	7.39	4.06	11.16	100	10.9344	10.3997	5.71348	15.705	DOWN	-2.8637	8.4292e-10		-0.175	0.99565	DOWN	-3.187	9.4734e-10	DOWN	-4.1069	1.1165e-11		0.61592	0.9957		-0.92469	0.99781		-1.2171	0.99643		1.4137	0.64875		0.32887	0.99448	DOWN	-2.7813	4.3938e-08
c140616_g1	Cluster3		c140616_g1		histone-like transcription factor (CBF/NF-Y) family protein	CCAAT	AT1G07980.1	5.66	3.23	11.19	6.94	44.28	12.7823	7.29449	25.271	15.673	100		-0.51268	0.99842		1.7176	0.54212		1.0567	0.99601		0.33408	0.99721	UP	2.0174	0.0021501		-0.72739	0.99781		0.87282	0.99643	UP	2.6178	9.3441e-05	UP	3.6229	1.3156e-06	UP	2.8638	3.0749e-05
c245502_g1	Cluster5	c245502_g1			HTA10; DNA binding	CCAAT	AT1G51060.1	0.92	199.55	68.2	0.13	10.21	0.461037	100	34.1769	0.190616	5.11651	UP	8.0638	3.6473e-23	DOWN	-1.6261	6.9759e-08	UP	6.2895	1.7078e-08		-2.7876	0.99721	DOWN	-2.6894	1.5709e-05	DOWN	-9.0818	7.4934e-07	DOWN	-10.825	2.803e-16		6.2655	0.14484	DOWN	-4.4275	1.7558e-23		3.3899	0.24184
c135660_g1	Cluster6	c135660_g1			LEC1 (LEAFY COTYLEDON 1); transcription factor	CCAAT	AT1G21970.1	22.68	43.94	0.2	0	0	51.6158	100	0.455166	0	0		1.2597	0.3803	DOWN	-7.8426	0.00038158		-6.7312	0.02319		-4.2876	0.029917							DOWN	-5.3935	7.0945e-05				DOWN	-5.3583	7.4702e-05		-4.3626	0.026769
c148705_g1	Cluster6	c148705_g1	c148705_g1		LEC1 (LEAFY COTYLEDON 1); transcription factor	CCAAT	AT1G21970.1	299.34	133.23	8.42	0.2	0.02	100	44.5079	2.81285	0.0668137	0.00668137		-0.49326	9.5785e-10	DOWN	-4.1701	8.9018e-49	DOWN	-4.8117	9.4717e-91	DOWN	-9.9879	1.8024e-64		-8.1549	0.0062231	DOWN	-5.1811	0.0027291	DOWN	-9.4686	4.0556e-42		-3.1008	0.9993	DOWN	-12.437	6.2299e-26	DOWN	-13.177	4.0095e-38
c19129_g1	Cluster2	c19129_g1			transcription factor, putative	CCAAT	AT3G12480.1	0	12.75	3.18	0	0.04	0	100	24.9412	0	0.313725	UP	5.0984	0.00067096		-2.0758	0.082499								-6.3405	0.29613				DOWN	-5.0697	0.00061708				DOWN	-8.5284	0.0016416
c143756_g1	Cluster3		c143756_g1		KELP; DNA binding / transcription coactivator	Coactivator p15	AT4G10920.2	42.46	29.4	52.43	27.56	72.63	58.4607	40.4791	72.1878	37.9458	100		-0.23464	0.81944		0.75736	0.29363		0.37444	0.99601		-0.58381	0.96676		0.51244	0.58788		-0.96305	0.16535		-0.3231	0.99643	UP	1.3485	0.0015956	UP	1.1577	0.0019616		0.67663	0.13961
c135622_g1	Cluster3		c135622_g1		ATGRP2B (GLYCINE-RICH PROTEIN 2B); nucleic acid binding	CSD	AT2G21060.1	132.03	150.83	134.75	127.82	275.17	47.9812	54.8134	48.9697	46.4513	100		0.48314	0.86988		-0.23487	0.99565		0.099996	0.99601		-0.0060601	0.99721	UP	1.0678	6.8128e-12		-0.11086	0.99781		-0.46314	0.61651	UP	1.0517	2.1949e-13		0.7209	3.3129e-09		0.95757	1.2925e-12
c135622_g2	Cluster3		c135622_g2		ATGRP2B (GLYCINE-RICH PROTEIN 2B); nucleic acid binding	CSD	AT2G21060.1	70.68	82.49	70.81	50.28	115.47	61.2107	71.4385	61.3233	43.5438	100		0.51649	0.99842		-0.29377	0.99565		0.074443	0.99601		-0.44826	0.75329		0.74656	0.024196		-0.52751	0.55922		-0.93869	0.059718	UP	1.1471	3.7197e-05		0.34074	0.1394		0.61076	0.023785
c131782_g1	Cluster3		c131782_g1		CSDP1 (COLD SHOCK DOMAIN PROTEIN 1); RNA binding / double-stranded DNA binding / nucleic acid binding / single-stranded DNA binding	CSD	AT4G36020.2	514.18	739.19	903.02	412.81	1163.54	44.191	63.5294	77.6097	35.4788	100		0.815	5.1273e-10		0.21643	0.00099231		0.88315	4.2396e-25		-0.27589	0.015893		0.40381	3.6977e-08	DOWN	-1.1638	6.16e-43	DOWN	-1.0648	5.258e-22	UP	1.4407	9.1409e-88		0.5082	7.0505e-23	UP	1.0767	9.3434e-62
c86186_g1	Cluster2	c86186_g1			CSDP1 (COLD SHOCK DOMAIN PROTEIN 1); RNA binding / double-stranded DNA binding / nucleic acid binding / single-stranded DNA binding	CSD	AT4G36020.3	0	42.27	10.34	0	0.28	0	100	24.4618	0	0.662408	UP	7.2776	5.4264e-16	DOWN	-2.1018	2.2289e-07	UP	5.1354	0.00054593				DOWN	-5.1718	0.00045147	DOWN	-5.1221	0.00044474	DOWN	-7.2489	5.4203e-16				DOWN	-7.3856	1.0388e-15
c99138_g2	Cluster5	c99138_g2			CSDP1 (COLD SHOCK DOMAIN PROTEIN 1); RNA binding / double-stranded DNA binding / nucleic acid binding / single-stranded DNA binding	CSD	AT4G36020.3	0.05	21.42	4.94	0.01	0.3	0.233427	100	23.0626	0.202429	1.40056	UP	9.1389	1.7997e-17	DOWN	-2.1861	4.3479e-10	UP	6.8045	8.2258e-05		-2.4656	0.99721	DOWN	-4.0344	0.00017131	DOWN	-9.2749	0.00062715	DOWN	-11.578	3.2755e-12		5.1135	0.9993	DOWN	-6.3326	2.1475e-21		2.5598	0.99601
c142710_g1	Cluster5	c142710_g1	c142710_g1		protein phosphatase 2C, putative / PP2C, putative	DBP	AT3G62260.2	25.72	74.16	70.17	103.72	68.31	24.7975	71.5002	67.6533	100	65.86	UP	1.8508	3.2766e-09		-0.13154	0.99565	UP	1.571	5.3463e-08	UP	2.0728	9.1523e-18		-0.0098438	0.9957		0.49708	0.027415		0.24813	0.041935		-0.63388	0.016015		-0.25343	0.99448	UP	1.3509	1.3805e-07
c138728_g1	Cluster3		c138728_g1		DPB	E2F-DP	AT5G03415.1	19.5	21.22	15.51	8.62	31.96	61.0138	66.3955	48.5294	26.9712	100		0.41035	0.99842		-0.52308	0.99565		-0.26101	0.99601		-1.1402	0.16945		1.0781	0.041928		-0.88397	0.58383		-1.5245	0.035	UP	1.8351	0.00012366		0.44298	0.32932		0.60685	0.27803
c143828_g1	Cluster3		c143828_g1		DPB	E2F-DP	AT5G03415.1	45.85	19.23	29.6	11.13	43.64	100	41.9411	64.5583	24.2748	95.1799		-1.0113	0.011697		0.56846	0.93783		-0.59113	0.5615	DOWN	-2.0227	0.00021566		0.63412	0.5281		-1.4364	0.075041		-0.98537	0.73156	UP	1.9436	0.0003346		1.0905	0.016982		-0.16725	0.99601
c144473_g1	Cluster3		c144473_g1		E2F3 (E2F TRANSCRIPTION FACTOR-3); transcription factor	E2F-DP	AT2G36010.1	4	2.62	3.17	14.68	1.91	27.248	17.8474	21.594	100	13.0109		-0.32442	0.99842		0.20482	0.99565		-0.26788	0.99601		1.9145	0.017883		-0.69591	0.9957	UP	2.1776	0.0042965	UP	2.265	0.00090259	DOWN	-3.0005	0.00039472		-0.60314	0.99448		-1.174	0.99601
c147908_g1	Cluster3			ethylene	EIN3 (ETHYLENE-INSENSITIVE3); transcription factor	EIL	AT3G20770.1	64.82	45.03	83.22	99.52	108.11	59.9575	41.652	76.9772	92.0544	100		-0.21014	0.094264		0.83718	4.21e-05		0.47875	0.18277		0.78224	9.8226e-05		0.47474	0.030697		0.29868	0.21334	UP	1.0184	4.0952e-11		0.049095	0.9993	UP	1.1999	1.4836e-13		0.74325	1.8651e-06
c31400_g1	Cluster2	c31400_g1			FRS11 (FAR1-RELATED SEQUENCE 11); zinc ion binding	FAR1	AT1G10240.2	0	10.04	1.87	0	0.05	0	100	18.6255	0	0.498008	UP	6.0462	2.7272e-07	DOWN	-2.4894	0.00056355		3.5165	0.28639					-5.2899	0.13335		-3.5032	0.23546	DOWN	-6.0175	2.4691e-07				DOWN	-7.8913	1.1617e-06
c149476_g1	Cluster3	c149476_g1			FRS5 (FAR1-RELATED SEQUENCE 5); zinc ion binding	FAR1	AT4G38180.1	23.51	8.18	11.51	13.06	16.11	100	34.7937	48.9579	55.5508	68.524	DOWN	-1.4327	0.001944		0.54965	0.99565		-1.0313	0.10228		-0.93617	0.20341		0.42967	0.9957		0.090356	0.99781		0.52259	0.68173		0.21236	0.9993		0.86727	0.23519		-0.8119	0.50545
c152691_g2	Cluster3	c152691_g2	c152691_g2		FRS5 (FAR1-RELATED SEQUENCE 5); zinc ion binding	FAR1	AT4G38180.1	28.7	8.34	7.87	5.23	11.85	100	29.0592	27.4216	18.223	41.2892	DOWN	-1.4928	0.00083954		-0.15593	0.99565	DOWN	-1.797	0.0010512	DOWN	-2.4168	3.5024e-05		0.62601	0.9957		-0.62468	0.99781		-0.89801	0.99643		1.1237	0.43263		0.35804	0.99448		-1.3812	0.029791
c151360_g1	Cluster3	c151360_g1	c151360_g1		FRS6 (FAR1-related sequence 6); zinc ion binding	FAR1	AT1G52520.1	11.93	3.47	5.08	8.29	2.43	100	29.0863	42.5817	69.4887	20.3688	DOWN	-1.4843	0.0028721		0.4578	0.99565		-1.1748	0.073953		-0.43761	0.99721		-0.99313	0.62404		0.73236	0.66971		1.0727	0.087603		-1.8524	0.025801		-0.64737	0.99448	DOWN	-2.3781	0.00047099
c150326_g1	Cluster3				FRS11 (FAR1-RELATED SEQUENCE 11); zinc ion binding	FAR1	AT1G10240.2	18.38	8.63	12.81	21.15	12.73	86.9031	40.8038	60.5674	100	60.1891		-0.75097	0.049895		0.45282	0.99565		-0.44643	0.95266		0.34247	0.99721		0.13098	0.9957		0.78409	0.12707	UP	1.1195	0.0019936		-0.78008	0.23589		0.47175	0.51345		-0.52569	0.99601
c146089_g1	Cluster3		c146089_g1		ABA1 (ABA DEFICIENT 1); zeaxanthin epoxidase	FHA	AT5G67030.1	4.85	0.81	3.22	15.51	3.35	31.2701	5.22244	20.7608	100	21.599		-2.2928	0.033889		1.9196	0.39991		-0.5214	0.99601	UP	1.7131	0.0022908		0.087021	0.9957	UP	2.2297	5.5113e-05	UP	4.0319	6.0201e-09	DOWN	-2.2696	7.7767e-05		1.8946	0.19477		-0.64462	0.99601
c145518_g1	Cluster3	c145518_g1	c145518_g1		DDL (DAWDLE)	FHA	AT3G20550.1	29.01	42.15	59.33	25.76	78.5	36.9554	53.6943	75.5796	32.8153	100		0.64032	0.8465		0.56918	0.10349	UP	1.0612	0.0024704		-0.22462	0.99721		0.39034	0.43703	DOWN	-1.2906	7.9197e-05		-0.83887	0.21431	UP	1.554	5.6051e-09		0.84747	0.00012855	UP	1.2413	6.1889e-07
c134287_g1	Cluster3		c134287_g1		forkhead-associated domain-containing protein / FHA domain-containing protein	FHA	AT2G21530.1	14.24	3.97	6	29.46	3.4	48.3367	13.4759	20.3666	100	11.5411		-1.5459	0.25479		0.52129	0.99565		-1.1729	0.91787		1.0811	0.55166		-0.77469	0.9957		2.2491	0.013667	UP	2.653	0.0016432	DOWN	-3.1508	0.0018524		-0.36545	0.99448		-2.1578	0.27268
c149181_g1	Cluster3		c149181_g1		forkhead-associated domain-containing protein / FHA domain-containing protein	FHA	AT2G45460.4	4.74	8.57	12.66	10.03	15.86	29.8865	54.0353	79.8235	63.2409	100		1.1382	0.4582		0.49365	0.9503		1.4836	0.037356		1.1113	0.31756		0.35601	0.9957		-0.37706	0.99781		-0.00082177	0.99643		0.60612	0.48267		0.73762	0.10731	UP	1.6293	0.0014783
c148821_g1	Cluster3				forkhead-associated domain-containing protein / FHA domain-containing protein	FHA	AT4G14490.1	13.39	5.78	24.14	1.61	11.47	55.4681	23.9437	100	6.66943	47.5145		-0.95096	0.37845		1.9825	0.011847		0.88322	0.70123		-3.4238	0.013128		-1.1874	0.1671	DOWN	-4.3118	3.5058e-05		-2.4468	0.36864		2.9975	0.060364		0.68306	0.85685		-0.51438	0.99601
c119430_g1	Cluster5		c119430_g1		DNA binding / transcription factor	G2-like	AT1G14600.1	0.17	6.26	3.49	16.87	68.63	0.247705	9.12138	5.08524	24.5811	100		5.4601	0.1107		-0.91802	0.99565		4.3938	0.6614	UP	6.6394	0.0021994	UP	4.3401	1.1459e-12		2.2408	0.053107		1.2054	0.20609	UP	1.9724	2.3978e-06	UP	3.3101	2.8122e-11	UP	8.5237	2.0699e-11
c145343_g1	Cluster3		c145343_g1		DNA binding / transcription factor	G2-like	AT2G38300.1	12.91	4.66	3.42	0.35	1.01	100	36.096	26.4911	2.71108	7.82339		-1.1831	0.055269		-0.51782	0.99565		-1.8491	0.022235	DOWN	-5.1661	2.283e-05		-1.7207	0.61817		-3.3217	0.21352		-3.9569	0.040756		1.4741	0.9993		-2.3505	0.17498	DOWN	-3.7801	0.00013725
c138951_g1	Cluster2		c138951_g1		GPRI1 (GOLDEN2-LIKE 1); transcription factor	G2-like	AT2G20570.1	0	0.79	4.22	15.43	0.5	0	5.1199	27.3493	100	3.24044					2.3549	0.5844		3.3847	0.36644	UP	5.2415	0.00022659		-3.0426	0.31637		1.8348	0.051592	UP	4.0723	0.00019639	DOWN	-5.0043	0.00021498		-0.79972	0.99448
c139685_g1	Cluster3	c139685_g1	c139685_g1		myb family transcription factor	G2-like	AT2G03500.1	13.2	21.58	36.96	23.32	38.76	34.0557	55.676	95.356	60.1651	100		0.99691	0.28773		0.70565	0.088719	UP	1.5543	0.00013265		0.85809	0.26652		0.10149	0.9957		-0.70099	0.17115		-0.11275	0.99643		0.67552	0.08758		0.69509	0.020269	UP	1.4455	2.9585e-05
c151404_g1	Cluster5	c151404_g1	c151404_g1		myb family transcription factor	G2-like	AT1G25550.1	3.25	18.94	17.6	48.21	29.79	6.74134	39.2865	36.5069	100	61.7922	UP	2.7222	0.0045309		-0.18619	0.99565		2.3878	0.019796	UP	3.7629	1.0234e-09		0.74284	0.50278	UP	1.3704	0.0028909	UP	1.0668	0.0038177		-0.75447	0.29261		0.4446	0.5725	UP	2.9204	3.8524e-05
c138960_g1	Cluster3				myb family transcription factor	G2-like	AT2G01060.1	10.97	6.05	17.33	32.03	16.38	34.2491	18.8885	54.1055	100	51.1396		-0.56818	0.79122		1.4464	0.11139		0.72997	0.99601		1.5857	0.0061773		-0.044825	0.9957		0.85096	0.18168	UP	2.18	1.9019e-05		-1.0227	0.1344		1.2896	0.084659		0.47491	0.99601
c66974_g1	Cluster2				ATGNA1 (ARABIDOPSIS THALIANA GLUCOSE-6-PHOSPHATE ACETYLTRANSFERASE 1); N-acetyltransferase/ glucosamine 6-phosphate N-acetyltransferase	GNAT	AT5G15770.1	0	13.1	4.64	0	0.32	0	100	35.4198	0	2.44275		4.6424	0.0070987		-1.6034	0.4371								-3.772	0.37081					-4.6137	0.0065851				DOWN	-5.4875	0.0046692
c131631_g1	Cluster3		c131631_g1		ATNSI (NUCLEAR SHUTTLE INTERACTING); N-acetyltransferase	GNAT	AT1G32070.3	20.68	14.05	23.95	59.48	29.42	34.768	23.6214	40.2656	100	49.462		-0.27936	0.99842		0.69622	0.8618		0.26859	0.99601	UP	1.5757	0.00080538		0.3461	0.9957	UP	1.3023	0.0033053	UP	1.8812	4.1414e-06		-1.0832	0.034787		0.93027	0.14302		0.40444	0.99601
c120844_g1	Cluster3		c120844_g1		GCN5-related N-acetyltransferase (GNAT) family protein	GNAT	AT2G32030.1	0.22	0.15	0.52	19.88	0	1.10664	0.754527	2.61569	100	0		-0.28135	0.99842		1.7574	0.99565		1.3277	0.99601	UP	6.553	0.0033039				UP	5.2205	0.0026156	UP	6.8605	0.0018418	DOWN	-4.7971	0.0031632
c123901_g2	Cluster3				GCN5-related N-acetyltransferase (GNAT) family protein	GNAT	AT1G03150.1	40.52	25.84	44.63	77.36	37.04	52.3785	33.4023	57.6913	100	47.88		-0.3535	0.57438		0.71418	0.43836		0.2124	0.99601		0.97815	0.044271		-0.22568	0.9957		0.76095	0.098055	UP	1.3577	8.9534e-05		-1.1136	0.016064		0.37645	0.74263		-0.22353	0.99601
c140402_g1	Cluster3				GCN5-related N-acetyltransferase (GNAT) family protein	GNAT	AT2G39000.1	19.04	17.19	13.26	44.82	25.74	42.481	38.3534	29.585	100	57.4297		0.13321	0.99842		-0.44083	0.99565		-0.4559	0.99601		1.274	0.021299		1.0027	0.29226	UP	1.7251	0.00055195	UP	1.1669	0.0037159		-0.84934	0.23077		0.44986	0.66691		0.33659	0.99601
c140229_g1	Cluster5	c140229_g1			GCN5-related N-acetyltransferase (GNAT) family protein	GNAT	AT2G32030.1	14.27	86.17	80.95	44.39	21.06	16.5603	100	93.9422	54.8363	24.4401	UP	3.0834	1.5673e-05		-0.20456	0.99565	UP	2.7305	0.00016675		1.6027	0.30089	DOWN	-2.1403	0.001208		-1.1327	0.14107		-1.4546	0.034904		-1.1346	0.65124	DOWN	-2.4569	0.00015145		0.38002	0.99601
c142586_g1	Cluster5	c142586_g1			GCN5-related N-acetyltransferase (GNAT) family protein	GNAT	AT2G32030.1	13.43	107.75	105.02	43.58	19.4	12.464	100	97.4664	41.4969	18.0046	UP	3.3098	4.7482e-08		-0.11672	0.99565	UP	3.0448	2.3956e-07		1.7532	0.096738	DOWN	-2.3799	6.7324e-06		-1.2964	0.013784	DOWN	-1.5305	0.0046362		-1.2104	0.35841	DOWN	-2.6086	1.5607e-06		0.45471	0.99601
c142586_g2	Cluster3	c142586_g2	c142586_g2		GCN5-related N-acetyltransferase (GNAT) family protein	GNAT	AT2G32030.1	181.08	375.22	550.95	62.65	2.58	32.8669	68.1042	100	11.3713	0.468282	UP	1.3505	2.3933e-09		0.47778	0.00036341	UP	1.68	7.8438e-25	DOWN	-1.4825	1.8643e-07	DOWN	-7.6886	6.7559e-69	DOWN	-3.1674	1.6801e-55	DOWN	-2.807	1.4775e-31	DOWN	-4.6482	2.6884e-08	DOWN	-7.3229	2.0322e-49	DOWN	-6.2188	1.399e-24
c143534_g1	Cluster3	c143534_g1	c143534_g1		GCN5-related N-acetyltransferase (GNAT) family protein	GNAT	AT2G06025.6	25.82	107.22	35.13	63.53	65.47	24.0813	100	32.7644	59.252	61.0614	UP	2.3447	1.705e-13	DOWN	-1.682	2.2108e-09		0.51447	0.99601	UP	1.3393	0.00036819		0.93551	0.014506		0.82004	0.027563		-0.97933	0.0031292		-0.011486	0.9993		-0.85849	0.0064595	UP	1.2397	0.00013683
c148289_g1	Cluster3	c148289_g1			GCN5-related N-acetyltransferase (GNAT) family protein / amino acid kinase family protein	GNAT	AT2G22910.1	28.56	10.41	24.08	19.81	31.34	91.1295	33.2163	76.8347	63.21	100	DOWN	-1.1037	0.00085923		1.1043	0.021039		-0.1477	0.99601		-0.46434	0.78779		0.39731	0.81353		-0.32144	0.99781		0.66546	0.11768		0.59179	0.22411	UP	1.3896	7.9267e-05		0.039366	0.99601
c144596_g1	Cluster5	c144596_g1			HLS1 (HOOKLESS 1); N-acetyltransferase	GNAT	AT4G37580.1	1.14	14.21	20.86	1.07	1.43	5.465	68.1208	100	5.12943	6.85523	UP	3.9251	4.9688e-05		0.48347	0.89263	UP	4.2603	1.8408e-07		-0.050588	0.99721	DOWN	-3.8301	4.0496e-07	DOWN	-4.3157	1.2751e-07	DOWN	-3.9496	3.8889e-05		0.35861	0.9993	DOWN	-3.4587	0.0001072		0.21994	0.99601
c130694_g1	Cluster3		c130694_g1		GAI (GA INSENSITIVE); transcription factor	GRAS	AT1G14920.1	0.39	0.03	0.14	6.75	0.17	5.77778	0.444444	2.07407	100	2.51852		-3.6033	0.99842		2.3423	0.99565		-1.4092	0.99601		4.1471	0.0084513		0.32484	0.9957	UP	5.5516	0.0036886	UP	7.7765	0.0043081	DOWN	-5.3537	0.0038402		2.5551	0.99448		-1.2946	0.99601
c143401_g1	Cluster3	c143401_g1		gibberellic acid	GAI (GA INSENSITIVE); transcription factor	GRAS	AT1G14920.1	20.09	2.62	14.85	9.46	20.15	99.7022	13.0025	73.6973	46.9479	100	DOWN	-2.6536	6.3573e-07	UP	2.4337	0.00036488		-0.36816	0.99601		-1.0506	0.076137		0.4725	0.84922		-0.68723	0.71444		1.6291	0.028825		1.0328	0.054795	UP	2.7942	5.3708e-07		-0.1059	0.99601
c147095_g1	Cluster3	c147095_g1	c147095_g1		PAT1 (PHYTOCHROME A SIGNAL TRANSDUCTION 1); transcription factor	GRAS	AT5G48150.4	58.1	61.4	110.16	36.62	33.43	52.7415	55.7371	100	33.2426	30.3468		0.43849	0.99842		0.73405	4.486e-05	UP	1.0243	7.57e-07		-0.7047	0.022876	DOWN	-1.8166	1.5387e-18	DOWN	-1.7338	1.3727e-16	DOWN	-1.1171	0.00064051		-0.20984	0.9993	DOWN	-1.1946	6.9568e-05	DOWN	-1.0026	0.0031655
c141357_g1	Cluster3	c141357_g1	c141357_g1	gibberellic acid	RGL2 (RGA-LIKE 2); transcription factor	GRAS	AT3G03450.1	60.12	89.81	107.58	74.94	136.99	43.8864	65.5595	78.5313	54.7047	100	UP	1.2902	7.7936e-13		-0.046695	0.99565	UP	1.0953	4.2887e-13		0.69011	8.3764e-05		0.51213	4.7438e-05		-0.40997	0.022892		-0.57407	0.023305		0.79514	1.2037e-13		0.35339	1.0182e-05	UP	1.3972	6.8413e-34
c141097_g1	Cluster3		c141097_g1		scarecrow transcription factor family protein	GRAS	AT5G41920.1	3.47	1.09	5.36	9.89	1.04	35.0859	11.0212	54.1962	100	10.5157		-1.3818	0.62531		2.2274	0.23278		0.69735	0.99601		1.5494	0.23434		-2.3291	0.17695		0.84729	0.75169	UP	2.9573	0.0023479	DOWN	-3.3034	0.0038199		-0.21376	0.99448		-1.842	0.78619
c131581_g1	Cluster3				scarecrow-like transcription factor 6 (SCL6)	GRAS	AT4G00150.1	4.13	3.15	8.31	5.74	18.78	21.9915	16.7732	44.2492	30.5644	100		-0.099746	0.99842		1.3267	0.81322		1.0787	0.99601		0.51667	0.99721		1.2155	0.28906		-0.56683	0.99781		0.64248	0.99643		1.6554	0.081994	UP	2.4302	0.004638		2.084	0.023202
c147132_g2	Cluster3				scarecrow-like transcription factor 6 (SCL6)	GRAS	AT4G00150.1	2.85	2.05	5.96	3.39	20.46	13.9296	10.0196	29.13	16.5689	100		-0.18182	0.99842		1.4652	0.99565		1.1351	0.99601		0.2918	0.99721		1.8231	0.11835		-0.84808	0.99781		0.49969	0.99643		2.5443	0.023408	UP	3.1763	0.003657		2.748	0.014945
c145080_g1	Cluster3	c145080_g1	c145080_g1		scarecrow-like transcription factor 8 (SCL8)	GRAS	AT5G52510.1	20.07	46.79	38.06	69.25	30.59	28.9819	67.5668	54.9603	100	44.1733	UP	1.5086	0.00010198		-0.36802	0.99565		0.99234	0.023202	UP	1.824	2.7807e-11		-0.28216	0.95104		0.82683	0.00087735		0.3414	0.035248	DOWN	-1.236	4.2703e-06		-0.76223	0.081636		0.49993	0.33928
c152381_g1	Cluster3	c152381_g1			scarecrow-like transcription factor 9 (SCL9)	GRAS	AT2G37650.1	25.23	50.33	46.72	28.46	36.99	50.1291	100	92.8273	60.9161	73.4949	UP	1.2571	2.723e-05		-0.16075	0.99565		0.94807	0.00057995		0.15601	0.99721		-0.34465	0.34045		-0.79686	0.0034998	DOWN	-1.075	0.00024834		0.32525	0.52173		-0.61745	0.080422		0.39318	0.19747
c146790_g1	Cluster3	c146790_g1			SCL1 (SCARECROW-LIKE 1); transcription factor	GRAS	AT1G21450.1	24.05	33.11	13.22	37.12	30.54	64.7899	89.1972	35.6142	100	82.2737		0.74821	0.42338	DOWN	-1.3945	0.00068647		-0.79459	0.14581		0.66273	0.2094	UP	1.2402	0.0030485	UP	1.4525	3.1281e-05		-0.059419	0.99643		-0.3393	0.9993		-0.2664	0.99448		0.23534	0.99601
c149021_g1	Cluster5	c149021_g1	c149021_g1		SCL1 (SCARECROW-LIKE 1); transcription factor	GRAS	AT1G21450.1	17.15	53.34	43.99	48.99	93.35	18.3717	57.1398	47.1237	52.4799	100	UP	1.9255	1.8956e-08		-0.16357	0.99565	UP	1.6136	5.6895e-07	UP	1.3958	3.8158e-05		0.73675	0.002248		-0.22259	0.99781		-0.50356	0.73525		0.83238	6.5045e-05		0.46114	0.0061814	UP	2.1401	5.1826e-19
c146113_g1	Cluster3				SCL3 (SCARECROW-LIKE 3); transcription factor	GRAS	AT1G50420.1	26.31	45.75	39.56	22.02	15.37	57.5082	100	86.4699	55.6623	33.5956		1.2198	0.035757		-0.28152	0.99565		0.78998	0.33856		0.23362	0.99721		-1.2265	0.01357		-0.56116	0.70096		-0.96009	0.1272		-0.79233	0.53703	DOWN	-1.6201	0.00062169		-0.6468	0.99601
c154387_g1	Cluster3		c154387_g1		SCR (SCARECROW); transcription factor	GRAS	AT3G54220.1	23.56	11.15	7.62	6.1	13.8	100	47.326	32.343	25.8913	58.5739		-0.65909	0.081848		-0.56373	0.99565		-1.3711	0.0086285	DOWN	-1.68	0.001514		0.6999	0.71545		-0.31373	0.99781		-0.99487	0.54403		0.88667	0.39607		0.024127	0.99448		-0.88144	0.29723
c123624_g1	Cluster3	c123624_g1	c123624_g1		AtGRF4 (GROWTH-REGULATING FACTOR 4)	GRF	AT3G52910.1	23.22	3.93	18.78	0.89	5.51	100	16.9251	80.8786	3.8329	23.7295	DOWN	-2.2727	6.5556e-05	UP	2.1845	0.0028529		-0.23641	0.99601	DOWN	-4.6664	2.3977e-07		-1.7354	0.016156	DOWN	-4.4348	7.4598e-06		-2.3677	0.41136		2.5724	0.2079		0.33705	0.99448	DOWN	-2.1821	0.0012219
c143906_g2	Cluster3				AtGRF5 (GROWTH-REGULATING FACTOR 5)	GRF	AT3G13960.1	6.03	6.2	18.08	0.71	9.42	33.3518	34.292	100	3.92699	52.1018		0.33367	0.99842		1.4703	0.28997		1.6557	0.27396		-3.0355	0.53369		-0.89755	0.71891	DOWN	-4.696	0.0025726		-3.3431	0.2578		3.6715	0.10042		0.46073	0.99448		0.54793	0.99601
c96595_g1	Cluster5				AtGRF5 (GROWTH-REGULATING FACTOR 5)	GRF	AT3G13960.1	0.14	2.14	8.84	0.1	3.46	1.58371	24.2081	100	1.13122	39.1403		4.2343	0.43477		1.9764	0.1472		6.0624	0.0050892		-0.46563	0.99721		-1.3194	0.40384	DOWN	-6.5329	0.0045162		-4.6739	0.37403		5.0865	0.20086		0.54495	0.99448		4.5328	0.21917
c154549_g2	Cluster3		c154549_g2		ANL2 (ANTHOCYANINLESS 2); transcription factor	HB	AT4G00730.1	22.35	24.79	36.68	27.89	8.98	60.9324	67.5845	100	76.036	24.482		0.43763	0.99842		0.49469	0.45132		0.78404	0.19489		0.35726	0.99721	DOWN	-1.9962	3.2093e-06		-0.43158	0.91763		-0.054305	0.99643	DOWN	-1.6915	0.0011471	DOWN	-1.6135	0.0043112		-1.4224	0.033206
c137564_g2	Cluster3	c137564_g2	c137564_g2		ATHB-1 (Homeobox-leucine zipper protein HAT5); transcription factor	HB	AT3G01470.1	58.07	15.83	32.02	143.16	26.38	40.563	11.0576	22.3666	100	18.4269	DOWN	-1.5844	1.7226e-06		0.9442	0.14506		-0.78843	0.054909	UP	1.3422	3.7036e-09		-0.24178	0.9957	UP	2.1258	1.6525e-18	UP	2.9526	2.2495e-28	DOWN	-2.4946	2.2521e-21		0.59038	0.35657	DOWN	-1.2404	0.0049404
c148038_g1	Cluster3	c148038_g1			ATHB-1 (Homeobox-leucine zipper protein HAT5); transcription factor	HB	AT3G01470.1	35.21	10.04	31.46	29.08	16.41	100	28.5146	89.3496	82.5902	46.6061	DOWN	-1.5191	0.00038284	UP	1.575	0.0045791		-0.092415	0.99601		-0.23091	0.99721		-0.90096	0.15874		-0.14329	0.99781		1.3143	0.0059783		-0.88463	0.31843		0.56197	0.63955		-1.2036	0.057529
c138979_g1	Cluster3	c138979_g1	c138979_g1		ATHB6 (ARABIDOPSIS THALIANA HOMEOBOX PROTEIN 6); transcription factor	HB	AT2G22430.1	30.67	63.27	88.6	234.57	38.93	13.075	26.9728	37.7712	100	16.5963	UP	1.3328	0.00015068		0.41511	0.10619	UP	1.5996	1.9691e-10	UP	2.9729	3.9984e-63	DOWN	-1.1527	5.0611e-07	UP	1.3685	1.7913e-24	UP	1.6662	1.0899e-37	DOWN	-2.6481	3.5021e-55		-0.84962	0.015821		0.23667	0.99601
c123198_g1	Cluster5	c123198_g1	c123198_g1		ATHB-7 (ARABIDOPSIS THALIANA HOMEOBOX 7); transcription factor	HB	AT2G46680.2	1.77	22.86	58.14	186.19	9.22	0.950642	12.2778	31.2262	100	4.95193	UP	3.986	0.00026925	UP	1.273	0.0047373	UP	5.1108	1.7871e-11	UP	6.7613	6.2025e-37	DOWN	-2.6152	2.7385e-07	UP	1.6457	2.894e-13	UP	2.8014	3.6011e-27	DOWN	-4.3879	3.8861e-35		-1.4542	0.13029		2.2853	0.24548
c133245_g1	Cluster3		c133245_g1		ATHB13; DNA binding / transcription factor	HB	AT1G69780.1	11.76	10.08	8.13	5.21	28.19	41.7169	35.7574	28.84	18.4817	100		0.045959	0.99842		-0.37773	0.99565		-0.48005	0.99601		-1.1518	0.92666		1.8305	0.017264		-0.67657	0.99781		-1.1717	0.87577	UP	2.3801	0.0016828		1.3408	0.03277		1.1402	0.13574
c134750_g1	Cluster3	c134750_g1			ATHB13; DNA binding / transcription factor	HB	AT1G69780.1	15.7	1.56	20.65	12.8	4.95	76.0291	7.55448	100	61.9855	23.9709	DOWN	-3.0432	0.00015335	UP	3.6559	5.6248e-06		0.46439	0.99601		-0.25651	0.99721	DOWN	-2.025	0.002135		-0.7257	0.63021	UP	2.8128	0.0014103		-1.4263	0.20409		1.5188	0.41792		-1.7708	0.047753
c133532_g1	Cluster3	c133532_g1	c133532_g1		ATHB-15 (INCURVATA 4); DNA binding / transcription factor	HB	AT1G52150.2	39.99	49.99	17.99	16.56	6.42	79.996	100	35.9872	92.0511	12.8426		0.6056	0.99842	DOWN	-1.5517	0.0016615		-1.0944	0.050389	DOWN	-1.6028	0.0030482		-2.0083	0.038163		-0.51318	0.99781	DOWN	-2.1823	1.8747e-05		-1.6221	0.29744	DOWN	-3.6721	8.8271e-10	DOWN	-3.3129	4.7505e-07
c111766_g1	Cluster3		c111766_g1		ATHB21/HB-2 (homeobox-2); DNA binding / transcription factor	HB	AT2G18550.1	8.75	0.41	0.22	37.38	0.77	23.4082	1.09684	0.58855	100	2.05993		-4.1024	0.13809		-0.9796	0.99565		-5.2303	0.20319		2.1441	0.012866		1.8394	0.9957	UP	7.3695	4.9398e-05	UP	6.2725	1.4153e-05	DOWN	-5.6571	2.2349e-05		0.74776	0.99448		-3.6011	0.28316
c149059_g3	Cluster3	c149059_g3			BEL1 (BELL 1); DNA binding / transcription factor	HB	AT5G41410.1	22.27	2.18	2.83	23.24	22.07	95.8262	9.38038	12.1773	100	94.9656	DOWN	-3.0678	2.8395e-08		0.30838	0.99565	DOWN	-2.9077	3.8799e-07		0.09756	0.99721	UP	2.9955	3.8894e-07	UP	3.0004	1.0425e-07	UP	3.1914	7.9838e-09		-0.13187	0.9993	UP	3.1919	3.1442e-08		-0.1224	0.99601
c140541_g1	Cluster3	c140541_g1	c140541_g1		BLH1 (embryo sac development arrest 29); DNA binding / transcription factor	HB	AT2G35940.3	12.32	27.32	27.7	35.82	37.57	32.7921	72.7176	73.729	95.342	100	UP	1.4343	0.00065762		-0.049758	0.99565	UP	1.2363	0.0010343	UP	1.5747	2.9867e-07		0.47035	0.27813		0.33366	0.56901		0.16649	0.35652		0.0097271	0.9993		0.30854	0.16909	UP	1.4964	4.0418e-08
c148335_g1	Cluster3		c148335_g1		BLH1 (embryo sac development arrest 29); DNA binding / transcription factor	HB	AT2G35940.3	16.21	17.75	24.48	203.24	20.45	7.97579	8.73352	12.0449	100	10.062		0.41787	0.99842		0.39387	0.80702		0.66346	0.45569	UP	3.6846	3.2508e-88		-0.22834	0.9957	UP	3.0163	8.6669e-76	UP	3.2928	5.1017e-86	DOWN	-3.3716	1.4801e-81		0.053491	0.99448		0.22488	0.99601
c150559_g1	Cluster3		c150559_g1		BLH4 (SAWTOOTH 2); DNA binding / transcription factor	HB	AT2G23760.3	1.76	1.48	4.36	34.92	5.6	5.04009	4.23826	12.4857	100	16.0367		0.029849	0.99842		1.4857	0.52824		1.3673	0.80661	UP	4.2586	6.0077e-16		0.38485	0.9957	UP	2.8865	5.2407e-12	UP	4.2548	1.0489e-16	DOWN	-2.6286	1.5983e-10		1.7585	0.10015		1.5419	0.26558
c144405_g1	Cluster3		c144405_g1		BLH6 (BELL1-LIKE HOMEODOMAIN 5); DNA binding / transcription factor	HB	AT4G34610.4	23.03	11.7	14.37	81.05	13.8	28.4146	14.4355	17.7298	100	17.0265		-0.67621	0.054301		0.22239	0.99565		-0.6021	0.43961	UP	1.7796	3.5761e-13		-0.088281	0.9957	UP	2.3769	6.3044e-20	UP	2.4819	6.3881e-23	DOWN	-2.5921	4.356e-21		0.022058	0.99448		-0.90063	0.22349
c56575_g1	Cluster2	c56575_g1			GL2 (GLABRA 2); DNA binding / transcription factor	HB	AT1G79840.5	0	27.75	5.37	0	0.22	0	100	19.3514	0	0.792793	UP	7.6352	6.1304e-20	DOWN	-2.4372	2.2046e-11	UP	5.1576	0.00047252				DOWN	-4.609	0.00053144	DOWN	-5.1443	0.0003843	DOWN	-7.6065	6.4091e-20				DOWN	-7.1583	2.3996e-20
c142199_g1	Cluster3		c142199_g1		HAT14 (homeobox-leucine zipper protein 14); DNA binding / transcription factor	HB	AT5G06710.1	19.44	7.79	19.8	57.46	2.39	33.8322	13.5573	34.4588	100	4.15942		-1.0268	0.21034		1.2735	0.29239		0.098465	0.99601	UP	1.6064	0.00083417	DOWN	-3.0093	0.0048796	UP	1.5031	0.00089747	UP	2.6592	2.6947e-08	DOWN	-4.6394	3.4381e-11		-1.8478	0.4514		-3.1211	0.006239
c135904_g1	Cluster3		c135904_g1		HAT22 (homeobox-leucine zipper protein 22); transcription factor	HB	AT4G37790.1	16.12	2.63	7.57	26.06	4.42	61.8573	10.0921	29.0483	100	16.9609		-2.3217	0.018436		1.4507	0.86089		-1.0193	0.72844		0.73601	0.99499		-0.73609	0.9957		1.7505	0.026974	UP	3.0838	0.00013486	DOWN	-2.6135	0.0021002		0.60257	0.99448		-1.9656	0.13816
c157007_g1	Cluster3		c157007_g1		HB53 (homeobox-8); DNA binding / transcription factor	HB	AT5G66700.1	1.71	0.49	0.98	45.75	0.67	3.7377	1.07104	2.14208	100	1.46448		-1.5037	0.99842		0.92729	0.99565		-0.72474	0.99601	UP	4.7985	0.00027054		-0.48251	0.9957	UP	5.5184	0.00016882	UP	6.3283	0.00010343	DOWN	-6.1279	0.00016701		0.33273	0.99448		-1.4175	0.99601
c148660_g1	Cluster3		c148660_g1		HB-7 (homeobox-7); DNA binding / transcription factor	HB	AT5G46880.3	13.33	6.41	9.56	0.64	3.27	100	48.087	71.7179	4.8012	24.5311		-0.7714	0.064514		0.50804	0.99565		-0.41164	0.99601	DOWN	-4.3439	4.6269e-08		-1.5166	0.03726	DOWN	-3.9371	1.6668e-05	DOWN	-3.5465	0.0012026		2.2935	0.19443		-1.1206	0.39778	DOWN	-2.1385	0.00055084
c148729_g4	Cluster3		c148729_g4		homeobox transcription factor, putative	HB	AT5G44180.3	13.07	9.8	11.15	22.87	8.41	57.1491	42.8509	48.7538	100	36.7731		-0.12898	0.99842		0.11581	0.99565		-0.16144	0.99601		0.84278	0.18798		-0.37513	0.9957		0.99942	0.035155		0.99782	0.0056255	DOWN	-1.5015	0.0020092		-0.37136	0.99448		-0.74681	0.83078
c92516_g1	Cluster4	c92516_g1			homeobox transcription factor, putative	HB	AT5G44180.3	0.02	7.04	1.54	0	0.04	0.284091	100	21.875	0	0.568182	UP	8.5324	0.0019519		-2.262	0.062311		6.1221	0.5101					-5.107	0.39106				DOWN	-5.0224	0.00081351				DOWN	-7.4811	0.0010524		0.8049	0.99601
c127854_g2	Cluster5		c127854_g2		KNAT1 (BREVIPEDICELLUS 1); transcription factor	HB	AT4G08150.1	0.06	5.43	15.92	1.2	48.77	0.123026	11.1339	32.643	2.46053	100		6.8735	0.1543		1.4775	0.29521		8.2027	0.0062971		4.4413	0.99721	UP	1.6564	0.0016868		-3.7662	0.0062878		-2.4061	0.49304	UP	5.2956	5.0731e-10	UP	3.0218	9.449e-08	UP	9.6488	3.2816e-07
c130486_g1	Cluster3		c130486_g1		KNAT3 (KNOTTED1-LIKE HOMEOBOX GENE 3); transcription factor	HB	AT5G25220.1	12.16	1.87	4.65	53.57	7.36	22.6993	3.49076	8.68023	100	13.739		-2.4081	0.0094052		1.2407	0.99565		-1.3157	0.33296	UP	2.1788	5.6918e-08		0.69791	0.9957	UP	3.4897	2.8576e-13	UP	4.6129	3.8415e-16	DOWN	-2.9187	4.7986e-11		1.8265	0.16975		-0.82804	0.99601
c132544_g1	Cluster3	c132544_g1	c132544_g1		KNAT3 (KNOTTED1-LIKE HOMEOBOX GENE 3); transcription factor	HB	AT5G25220.1	13.14	2.8	18.49	73.69	61.07	17.8315	3.7997	25.0916	100	82.8742		-1.9395	0.013287	UP	2.6508	0.0006213		0.56301	0.99601	UP	2.5184	5.9481e-14	UP	1.7531	2.6139e-07	UP	1.9506	1.2399e-10	UP	4.4839	1.9578e-23		-0.32444	0.9993	UP	4.2918	4.7648e-19	UP	2.1058	3.3556e-10
c134757_g1	Cluster5	c134757_g1	c134757_g1		KNAT6 (Knotted-like Arabidopsis thaliana 6); DNA binding / transcription factor	HB	AT1G23380.1	2.3	10	16.54	1.44	31.74	7.24638	31.506	52.1109	4.53686	100		2.411	0.089064		0.65325	0.97954	UP	2.916	0.0038316		-0.63228	0.99721		0.97781	0.1387	DOWN	-3.553	0.00076592		-3.0172	0.028162	UP	4.4039	2.2817e-08	UP	1.519	0.0017328	UP	3.6835	1.3457e-07
c132345_g1	Cluster3		c132345_g1		KNAT7 (Knotted-like Arabidopsis thaliana); DNA binding / transcription factor	HB	AT1G62990.1	2.61	2.6	3.83	18.79	25.7	10.1556	10.1167	14.9027	73.1128	100		0.30361	0.99842		0.47106	0.99565		0.62639	0.99601	UP	2.9458	0.0045787	UP	2.8586	0.0003836		2.3146	0.014694	UP	2.6683	0.0021882		0.41707	0.9993	UP	3.2177	4.2784e-05	UP	3.2748	7.678e-05
c151426_g1	Cluster3	c151426_g1	c151426_g1		PDF2 (PROTODERMAL FACTOR2); DNA binding / transcription factor	HB	AT4G04890.2	33.61	7.63	30.21	12.06	6.6	100	22.7016	89.884	35.8822	19.637	DOWN	-1.8693	2.2467e-08	UP	1.7057	7.8706e-05		-0.31187	0.96584	DOWN	-1.1973	0.001059	DOWN	-1.8824	2.2375e-05		-0.8902	0.086394		0.69811	0.18816		-1.1192	0.17115		-0.28876	0.99448	DOWN	-2.4046	1.0228e-08
c153346_g1	Cluster3	c153346_g1	c153346_g1		PDF2 (PROTODERMAL FACTOR2); DNA binding / transcription factor	HB	AT4G04890.2	7.02	0.51	4.76	1.49	0.53	100	7.26496	67.8063	21.2251	7.54986	DOWN	-3.4777	0.0012465		3.2331	0.027822		-0.39293	0.99601		-2.1737	0.049008		-3.2578	0.024447		-1.7856	0.24719		1.3301	0.95637		-1.5992	0.9993		-0.13676	0.99487	DOWN	-3.861	0.0023316
c146242_g1	Cluster3	c146242_g1	c146242_g1		PHB (PHABULOSA); DNA binding / transcription factor	HB	AT2G34710.1	53.01	6.28	13.83	12.3	12.19	100	11.8468	26.0894	23.2032	22.9957	DOWN	-2.7888	1.7846e-13		1.0684	0.3451	DOWN	-1.8687	9.38e-08	DOWN	-2.0688	1.1212e-08		-0.1482	0.9957		-0.20493	0.99781		0.74611	0.40227		-0.070231	0.9993		0.8082	0.38987	DOWN	-2.2271	1.0228e-08
c149686_g1	Cluster3	c149686_g1	c149686_g1		PHB (PHABULOSA); DNA binding / transcription factor	HB	AT2G34710.1	78.26	4	16.38	2.35	9.61	100	5.11117	20.9302	3.00281	12.2796	DOWN	-4.0428	3.6692e-44	UP	1.8805	0.00059355	DOWN	-2.3105	7.9853e-26	DOWN	-5.4041	3.7896e-47		-0.73346	0.29393	DOWN	-3.0984	1.296e-06		-1.3353	0.63773		2.238	0.0050901		1.035	0.12869	DOWN	-3.2542	9.0558e-35
c131093_g1	Cluster4	c131093_g1			WOX8 (WUSCHEL-related homeobox 8); DNA binding / transcription factor	HB	AT5G45980.1	9.12	26.87	6.11	0	1.29	33.9412	100	22.7391	0	4.80089		1.8409	0.0062408	DOWN	-2.2114	0.00062073		-0.51874	0.99601		-4.5263	0.011103		-2.3488	0.24238		-3.9771	0.076057	DOWN	-6.2135	2.5165e-08				DOWN	-4.6722	7.4235e-08		-3.0777	0.042703
c144621_g2	Cluster3		c144621_g2		ATHMG (HIGH MOBILITY GROUP); transcription factor	HMG	AT3G28730.1	91.02	46.04	64.97	53.15	39.19	100	50.5823	71.3799	58.3938	43.0565		-0.69676	5.1046e-07		0.42677	0.11795		-0.41827	0.042997		-0.73986	0.00015706		-0.69699	0.0050291		-0.3264	0.7169		-0.017032	0.99643		-0.49756	0.3042		-0.38227	0.92557	DOWN	-1.3255	2.009e-09
c190022_g1	Cluster2	c190022_g1			ATHMG (HIGH MOBILITY GROUP); transcription factor	HMG	AT3G28730.1	0	90.66	36.6	0	1.67	0	100	40.3706	0	1.84205	UP	7.4314	1.3694e-17	DOWN	-1.3821	0.00018486	UP	6.0089	2.6821e-07				DOWN	-4.413	6.8897e-07	DOWN	-5.9956	2.2198e-07	DOWN	-7.4027	1.3903e-17				DOWN	-5.9072	2.0745e-18
c210960_g1	Cluster4	c210960_g1			ATHMG (HIGH MOBILITY GROUP); transcription factor	HMG	AT3G28730.1	0.06	9.25	1.78	0	0.05	0.648649	100	19.2432	0	0.540541	UP	7.6786	0.00052268		-2.4478	0.027287		5.0826	0.548					-5.0675	0.40891				DOWN	-5.1686	0.00033469				DOWN	-7.6273	0.00052786		-0.1951	0.99601
c131728_g1	Cluster3	c131728_g1			HMGB3 (HIGH MOBILITY GROUP B 3); transcription factor	HMG	AT1G20696.1	2.66	13.75	136.32	1.22	0	1.95129	10.0866	100	0.894953	0		2.81	0.25587	UP	3.3023	1.0833e-11	UP	5.964	5.9369e-15		-1.0182	0.99721	DOWN	-7.0042	2.327e-14	DOWN	-6.987	1.6507e-14		-3.8021	0.11251					-3.7242	0.10784
c132921_g1	Cluster3	c132921_g1	c132921_g1		HMGB3 (HIGH MOBILITY GROUP B 3); transcription factor	HMG	AT1G20696.2	138.29	230.19	350.53	56.1	364.64	37.9251	63.128	96.1304	15.385	100	UP	1.0318	0.000524		0.53172	0.00094121	UP	1.4152	2.6146e-14	DOWN	-1.2555	2.6441e-05		0.10167	0.9957	DOWN	-2.6755	3.4283e-35	DOWN	-2.2612	2.3224e-17	UP	2.6502	2.274e-38		0.52134	3.643e-05	UP	1.3067	1.7209e-16
c153355_g1	Cluster6				high mobility group (HMG1/2) family protein	HMG	AT4G11080.1	0.87	0.9	8.73	0	0	9.96564	10.3093	100	0	0		0.30361	0.99842		3.0406	0.012594		3.1959	0.01262				DOWN	-4.8642	0.001785	DOWN	-4.8966	0.0017468
c141408_g1	Cluster3	c141408_g1	c141408_g1		ATHSFA2 (Arabidopsis thaliana heat shock transcription factor A2); DNA binding / transcription factor	HSF	AT2G26150.3	40.2	4.22	3.46	1.34	14.72	100	10.4975	8.60697	3.33333	36.6169	DOWN	-2.9156	1.7633e-05		-0.26536	0.99565	DOWN	-3.3292	2.0597e-05	DOWN	-4.8774	1.0318e-06		2.2285	0.087479		-1.553	0.99781		-1.9358	0.93515		3.6545	0.010072		1.8511	0.079884		-1.311	0.11248
c138484_g1	Cluster3		c138484_g1		AT-HSFA5 (Arabidopsis thaliana heat shock transcription factor A5); DNA binding / transcription factor	HSF	AT4G13980.1	9.17	18.66	11.14	10.45	75.08	12.2136	24.8535	14.8375	13.9185	100		1.3334	0.10255		-0.84354	0.48474		0.34153	0.99601		0.22625	0.99721	UP	2.6218	7.5904e-16		-0.12009	0.99781		-1.081	0.21989	UP	2.615	1.5596e-16	UP	1.6662	1.6459e-10	UP	2.7531	1.0148e-17
c142631_g1	Cluster3		c142631_g1		AT-HSFA6B (Arabidopsis thaliana heat shock transcription factor A6B); DNA binding / transcription factor	HSF	AT3G22830.1	9.26	1.38	1.52	4.26	25.71	36.0171	5.36756	5.9121	16.5694	100		-2.4599	0.013722		0.11246	0.99565		-2.4958	0.037375		-1.063	0.76164	UP	4.0876	1.7371e-08		1.428	0.83964		1.423	0.5111	UP	2.5327	7.0904e-06	UP	4.088	5.5735e-09		1.3816	0.0056746
c149351_g3	Cluster5	c149351_g3	c149351_g3		AT-HSFA6B (Arabidopsis thaliana heat shock transcription factor A6B); DNA binding / transcription factor	HSF	AT3G22830.1	38.52	91.61	202.51	32.23	833.75	4.62009	10.9877	24.2891	3.86567	100	UP	1.55	4.403e-14	UP	1.0613	6.383e-25	UP	2.463	3.523e-73		-0.57387	0.086466	UP	1.8612	1.0139e-186	DOWN	-3.0417	3.3028e-93	DOWN	-2.0978	9.918e-25	UP	4.7759	0	UP	2.8104	0	UP	4.114	0
c143535_g1	Cluster5	c143535_g1	c143535_g1		AT-HSFB2A (Arabidopsis thaliana heat shock transcription factor B2A); DNA binding / transcription factor	HSF	AT5G62020.1	9.61	163.21	58.2	17.3	54.05	5.88812	100	35.6596	29.7251	33.1168	UP	4.3774	4.3799e-39	DOWN	-1.5599	1.5093e-12	UP	2.6693	2.831e-09		0.88887	0.84935		-0.069181	0.9957	DOWN	-1.7852	9.6993e-06	DOWN	-3.4625	7.4298e-33	UP	1.5891	5.2224e-05	DOWN	-1.7411	4.2828e-14	UP	2.3899	2.1304e-08
c141306_g2	Cluster4	c141306_g2			AT-HSFB2B (Arabidopsis thaliana heat shock transcription factor B2B); transcription factor	HSF	AT4G11660.1	0.02	30.75	6.27	0	0.44	0.0650407	100	20.3902	0	1.43089	UP	10.85	2.3359e-11	DOWN	-2.3665	3.9476e-09	UP	8.3348	0.0038086				DOWN	-3.7961	0.0032617	DOWN	-4.948	0.0012957	DOWN	-7.3395	6.477e-17				DOWN	-6.2746	1.4201e-17		4.3285	0.99601
c150917_g2	Cluster3		c150917_g2		AT-HSFB2B (Arabidopsis thaliana heat shock transcription factor B2B); transcription factor	HSF	AT4G11660.1	17.48	34.6	21.43	22.21	71.55	24.4305	48.3578	29.9511	31.0412	100		1.2768	0.084224		-0.7633	0.50892		0.3652	0.99601		0.38658	0.99721	UP	1.7771	1.0081e-06		0.016576	0.99781		-0.86414	0.40618	UP	1.6335	1.6634e-06		0.9017	0.0015966	UP	1.932	2.6083e-08
c10279_g1	Cluster2	c10279_g1			AT-HSFB4 (Arabidopsis thaliana heat shock transcription factor B4); DNA binding / transcription factor	HSF	AT1G46264.1	0	15.85	3.7	0	0.12	0	100	23.3438	0	0.757098	UP	6.6052	1.8369e-10	DOWN	-2.1677	7.1709e-05		4.3972	0.023625					-4.9482	0.014801		-4.3839	0.019459	DOWN	-6.5765	1.7094e-10				DOWN	-7.2279	4.4032e-10
c92727_g1	Cluster4	c92727_g1			HSF4 (HEAT SHOCK FACTOR 4); DNA binding / transcription factor	HSF	AT4G36990.1	0.03	7.91	2.2	0	0.09	0.379267	100	27.8129	0	1.1378	UP	8.3008	1.2479e-05		-1.9089	0.016553		6.2436	0.079846					-4.6435	0.072234		-3.8569	0.10516	DOWN	-5.7907	2.5173e-06				DOWN	-6.6645	3.3483e-06		1.3899	0.99601
c92470_g1	Cluster4	c92470_g1			similar to IWS1 C-terminus family protein [Arabidopsis thaliana] (TAIR:AT4G19000.1); similar to hypothetical protein [Vitis vinifera] (GB:CAN83660.1); contains InterPro domain IWS1, C-terminal (InterPro:IPR008654)	IWS1	AT1G32130.1	0.03	11.14	2.37	0	0.16	0.2693	100	21.2747	0	1.43627	UP	8.63	0.0013131		-2.3023	0.043898		6.1795	0.47875					-3.8424	0.44387				DOWN	-5.12	0.00045518				DOWN	-6.2567	0.00039369		2.1268	0.99601
c87219_g1	Cluster2	c87219_g1			transcription factor jumonji (jmj) family protein / zinc finger (C5HC2 type) family protein	Jumonji	AT1G08620.3	0	5.05	0.8	0	0.08	0	100	15.8416	0	1.58416	UP	5.7559	4.9797e-06	DOWN	-2.7334	0.0012148								-3.3405	0.43411				DOWN	-5.7272	4.5546e-06				DOWN	-6.1859	4.9791e-06
c153110_g1	Cluster3		c153110_g1		transcription factor jumonji (jmj) family protein / zinc finger (C5HC2 type) family protein	Jumonji	AT1G08620.4	7.46	7.22	6.11	9.17	2.62	81.3522	78.735	66.6303	100	28.5714		0.23453	0.99842		-0.30802	0.99565		-0.22177	0.99601		0.32767	0.99721		-1.1934	0.11932		0.54464	0.63861		0.11921	0.99643	DOWN	-1.865	0.00091593		-1.6135	0.014701		-1.6254	0.018557
c146519_g1	Cluster3				transcription factor jumonji (jmjC) domain-containing protein	Jumonji	AT1G09060.2	7.59	2.46	5.86	10.73	4.06	70.7363	22.9264	54.6132	100	37.8378		-1.3384	0.026471		1.1804	0.31188		-0.30627	0.99601		0.53143	0.99721		-0.50148	0.9957		0.83289	0.26128	UP	1.8959	0.00031893		-1.4613	0.024447		0.56689	0.86643		-1.018	0.47123
c153648_g1	Cluster3				transcription factor	Jumonji	AT1G11950.3	28.2	48.82	31.59	21.42	25.86	57.7632	100	64.7071	67.8063	52.9701		0.97575	0.10982		-0.98571	0.036002		-0.15824	0.99601		-0.88309	0.21263		-0.18217	0.9957		-0.72965	0.54848	DOWN	-1.8328	3.1049e-05		0.42052	0.9993	DOWN	-1.2799	0.0031073		-0.55066	0.99601
c153965_g1	Cluster3		c153965_g1		transcription factor	Jumonji	AT1G11950.3	43.92	35.68	39.62	33.18	58.79	74.7066	60.6906	67.3924	56.4382	100		-0.15467	0.29974		0.25123	0.98834		-0.051719	0.99601		-0.43396	0.43225		0.7659	0.0026627		-0.38705	0.79427		-0.25322	0.99643	UP	1.026	3.9519e-06		0.90509	4.2021e-06		0.50394	0.01686
c121099_g1	Cluster2	c121099_g1			transcription factor jumonji (jmjC) domain-containing protein	Jumonji	AT1G63490.4	0	3.62	0.62	0	0	0	100	17.1271	0	0	UP	4.8166	0.0031259		-2.6223	0.058455													DOWN	-4.7879	0.0028955				DOWN	-4.7528	0.0028911
c152030_g1	Cluster3	c152030_g1			transcription factor jumonji (jmjC) domain-containing protein	Jumonji	AT1G78280.1	12.27	4.77	6.38	6.65	8.11	100	38.8753	51.9967	54.1972	66.0962	DOWN	-1.5346	0.0024103		0.80423	0.83981		-0.87865	0.26804		-0.80938	0.43798		0.4567	0.9957		0.064467	0.99781		0.75129	0.40726		0.26527	0.9993		1.1489	0.093107		-0.63219	0.99601
c153805_g1	Cluster3	c153805_g1			transcription factor jumonji (jmjC) domain-containing protein	Jumonji	AT4G00990.2	28.88	67.15	26.98	23.29	30.81	43.0082	100	40.1787	86.3232	45.8824	UP	1.6507	5.0837e-13	DOWN	-1.4304	1.509e-12		0.071968	0.99601		-0.051891	0.99721		0.53449	0.12837		-0.12866	0.99781	DOWN	-1.6765	3.0664e-14		0.53619	0.053842	DOWN	-1.008	2.8652e-06		0.39622	0.13426
c150856_g1	Cluster5	c150856_g1	c150856_g1		transcription factor jumonji (jmj) family protein	Jumonji	AT5G46910.1	2.06	21.26	17.8	13.05	2.43	9.68956	100	83.7253	73.3146	11.4299	UP	3.6551	2.5059e-13		-0.32469	0.99565	UP	3.1822	3.8809e-10	UP	2.7009	1.8904e-06	DOWN	-2.8451	2.1134e-09		-0.4861	0.70893		-0.92819	0.06602	DOWN	-2.4859	7.2444e-06	DOWN	-3.2818	1.7915e-12		0.12683	0.99601
c130465_g1	Cluster3		c130465_g1		LIM domain-containing protein	LIM	AT3G55770.5	37.58	46.65	60.09	107.4	33.6	34.9907	43.4358	55.9497	100	31.2849		0.60427	0.99842		0.29226	0.99565		0.74825	0.24855	UP	1.5567	1.8486e-07		-0.79911	0.080538		0.80362	0.0047182		0.97848	1.5059e-05	DOWN	-1.7297	1.6139e-08		-0.61889	0.60409		-0.2611	0.99601
c148199_g1	Cluster3	c148199_g1	c148199_g1		WLIM1; transcription factor	LIM	AT1G10200.1	259.15	65.67	251.05	80.64	122.18	100	25.3405	96.8744	31.1171	47.1464	DOWN	-1.6487	5.031e-16	UP	1.8381	4.2233e-15		0.041148	0.99601	DOWN	-1.614	1.1977e-12		-0.99563	5.5318e-06	DOWN	-1.66	3.6068e-12		0.060737	0.99643		0.53739	0.18927		0.73045	0.0093824	DOWN	-1.1647	2.423e-06
c129676_g1	Cluster5	c129676_g1	c129676_g1		LBD38 (LOB DOMAIN-CONTAINING PROTEIN 38)	LOB	AT3G49940.1	12.54	18.7	47.95	55.21	55.94	22.4169	33.4287	85.7168	98.695	100		0.87082	0.99842		1.2846	0.014143	UP	2.0071	0.00037485	UP	2.1819	1.8496e-05		0.26357	0.9957		0.16998	0.99781	UP	1.3372	0.00063408		-0.033375	0.9993	UP	1.4361	0.00045452	UP	2.0605	1.1164e-05
c135783_g1	Cluster5	c135783_g1	c135783_g1		LBD42 (LOB DOMAIN-CONTAINING PROTEIN 42)	LOB	AT1G68510.1	8.51	73.99	8.07	4.03	94.29	9.02535	78.4707	8.5587	4.27405	100	UP	3.4162	5.5932e-09	DOWN	-3.2714	8.8756e-09		-0.0034767	0.99601		-1.0322	0.99721	UP	3.5912	2.373e-12		-1.0335	0.99781	DOWN	-4.4224	4.4059e-11	UP	4.4978	1.8986e-14		0.20771	0.66922	UP	3.3775	3.0753e-12
c142690_g1	Cluster3		c142690_g1		LBD41 (LOB DOMAIN-CONTAINING PROTEIN 41)	LOB	AT3G02550.1	81.28	112.72	81.65	24.11	86.81	72.1079	100	72.4361	29.5285	77.0138		0.76342	0.12002		-0.53787	0.219		0.077273	0.99601	DOWN	-1.7121	2.7371e-07		0.12704	0.9957	DOWN	-1.7942	1.9254e-07	DOWN	-2.4494	3.0044e-14	UP	1.7942	1.2775e-08		-0.52288	0.30596		-0.0059323	0.99601
c143046_g1	Cluster3	c143046_g1	c143046_g1		LUG (LEUNIG)	LUG	AT4G32551.1	3.88	5.16	14.42	17.16	6.11	22.6107	30.0699	84.0326	100	35.6061		0.69789	0.99842		1.4117	0.025036	UP	1.9613	0.0035632	UP	2.1799	0.00021415		-1.2076	0.065226		0.21375	0.99781	UP	1.5081	0.0011014		-1.5483	0.0084869		0.092099	0.99448		0.54351	0.99601
c131876_g1	Cluster3	c131876_g1	c131876_g1		AG (AGAMOUS); transcription factor	MADS	AT4G18960.1	44.54	6.56	0.56	13.62	10.53	100	14.7283	1.2573	30.5793	23.6417	DOWN	-2.466	0.00014133		-3.6177	0.45419	DOWN	-6.232	1.9351e-06		-1.6619	0.020485		4.2724	0.099712		4.5652	0.037666		0.83016	0.7923		-0.41983	0.9993		0.54265	0.99448	DOWN	-2.1698	0.0039463
c133110_g1	Cluster6	c133110_g1	c133110_g1		AG (AGAMOUS); transcription factor	MADS	AT4G18960.1	101.5	0	0.21	5.76	0.06	100	0	0.206897	5.67488	0.0591133	DOWN	-7.2474	2.7104e-18				DOWN	-8.8161	1.3574e-15	DOWN	-4.0964	1.311e-17		-1.8975	0.9957		4.7149	0.22051					-6.7394	0.22279				DOWN	-10.924	6.2419e-12
c136058_g1	Cluster6	c136058_g1	c136058_g1		AG (AGAMOUS); transcription factor	MADS	AT4G18960.1	92.13	0.32	0.9	11.27	1.55	100	0.347335	0.97688	12.2327	1.68241	DOWN	-7.8869	9.4394e-21		1.4094	0.99565	DOWN	-6.6258	8.0131e-23	DOWN	-2.9918	1.0838e-16		0.81294	0.9957		3.6291	0.012749	UP	4.9211	0.0027292		-2.9431	0.035083		2.1103	0.99448	DOWN	-6.0231	1.8254e-23
c133369_g1	Cluster3				AGL6 (AGAMOUS LIKE-6); DNA binding / transcription factor	MADS	AT2G45650.1	5.4	0.06	0.93	19.16	4.05	28.1837	0.313152	4.85386	100	21.1378		-6.0714	0.21182		3.6643	0.99565		-2.5555	0.74652		2.0662	0.065301		2.1956	0.88544	UP	4.6169	0.00068541	UP	8.1637	0.00092466		-2.5483	0.018272		5.7478	0.33072		-0.57014	0.99601
c133369_g2	Cluster6		c133369_g2		AGL6 (AGAMOUS LIKE-6); DNA binding / transcription factor	MADS	AT2G45650.1	2.41	0	0.06	23.91	0	10.0795	0	0.250941	100	0								-5.3727	0.99479	UP	3.3575	0.0014569				UP	8.7254	0.00080145	UP	5.1589	7.1177e-05	DOWN	-5.3019	0.00013861
c150278_g3	Cluster1		c150278_g3		AGL19 (AGAMOUS-LIKE 19); transcription factor	MADS	AT4G22950.2	0	0	0	17.84	8.57	0	0	0	100	48.0381										UP	5.0729	0.00070576		4.0222	0.063052	UP	5.0376	0.00058455	UP	4.9452	0.00030373		-1.1099	0.56075		3.9324	0.036807		3.9499	0.066135
c141616_g1	Cluster3	c141616_g1	c141616_g1		SEP3 (SEPALLATA3); transcription factor	MADS	AT1G24260.1	173.26	25.47	23.43	59.02	11.06	100	14.7005	13.523	34.0644	6.38347	DOWN	-2.5798	5.2816e-25		-0.23268	0.99565	DOWN	-2.9607	5.3242e-26	DOWN	-1.5289	1.5372e-11		-1.1111	0.30793	UP	1.4271	0.0010009	UP	1.077	0.0020603	DOWN	-2.6652	1.1271e-07		-1.4559	0.10462	DOWN	-4.2821	2.2395e-33
c124918_g1	Cluster5	c124918_g1	c124918_g1		SVP (SHORT VEGETATIVE PHASE); transcription factor	MADS	AT2G22540.3	0.65	21.48	56.03	57.59	88.84	0.731652	24.1783	63.0684	64.8244	100	UP	5.3826	0.00028813		1.2887	0.0106	UP	6.523	6.7067e-10	UP	6.5567	2.0063e-10		0.91843	0.012392		0.02896	0.99781	UP	1.2002	0.0024118		0.76251	0.024726	UP	2.0951	6.6921e-10	UP	7.2312	1.4593e-17
c139269_g1	Cluster5	c139269_g1	c139269_g1		ATMBF1C/MBF1C (MULTIPROTEIN BRIDGING FACTOR 1C); DNA binding / transcription coactivator/ transcription factor	MBF1	AT3G24500.1	0.29	3.61	35.28	7.88	50.69	0.572105	7.12172	69.5995	15.5455	100		3.8061	0.8794		3.1895	0.0053914	UP	6.8474	0.0009421		4.3924	0.69064		-0.099772	0.9957		-2.4598	0.023879		0.61231	0.99643		2.2331	0.04618		2.9777	0.005402	UP	6.5374	0.001553
c145115_g1	Cluster3		c145115_g1		RNA polymerase transcriptional regulation mediator-related	MED6	AT3G21350.1	8.44	14.03	11.27	6.33	28.78	29.3259	48.7491	39.1591	21.9944	100		1.1059	0.77513		-0.40251	0.99565		0.55514	0.99601		-0.37197	0.99721		1.324	0.079294		-0.93191	0.99781		-1.4518	0.32428	UP	2.129	0.0020846		0.80948	0.18127		1.6689	0.011828
c143848_g1	Cluster3		c143848_g1		mitochondrial transcription termination factor-related / mTERF-related	mTERF	AT2G34620.1	1.76	0.32	3.39	25.54	1.49	6.89115	1.25294	13.2733	100	5.83399		-2.1989	0.99842		3.3622	0.67216		1.0151	0.99601	UP	3.8961	5.4393e-05		-1.1332	0.9957	UP	2.8762	0.00047551	UP	6.121	5.1538e-06	DOWN	-4.1363	3.1679e-05		2.117	0.99448		-0.32837	0.99601
c151746_g1	Cluster3		c151746_g1		mitochondrial transcription termination factor family protein / mTERF family protein	mTERF	AT5G07900.1	22	14.69	21.28	29.48	60.26	36.5085	24.3777	35.3136	48.9213	100		-0.32048	0.99842		0.50618	0.99565		0.037418	0.99601		0.50513	0.99721	UP	1.6621	0.0011576		0.46291	0.99781		0.85167	0.24969		1.0722	0.031038	UP	2.0562	1.2727e-05	UP	1.4893	0.0014306
c152376_g1	Cluster3	c152376_g1	c152376_g1		mitochondrial transcription termination factor family protein / mTERF family protein	mTERF	AT5G07900.1	55.53	7.98	23.02	39.38	12.53	100	14.3706	41.4551	70.9166	22.5644	DOWN	-2.3243	1.4038e-08		1.2487	0.14367	DOWN	-1.2238	0.002803		-0.31452	0.99721		-0.99478	0.28982		0.9045	0.087468	UP	2.0358	6.6267e-06	DOWN	-2.0262	9.4433e-05		0.14188	0.99448	DOWN	-2.4288	3.0581e-07
c148345_g1	Cluster3				EMB2219 (EMBRYO DEFECTIVE 2219)	mTERF	AT2G21710.2	7.81	4.48	5.2	17.23	12.86	45.3279	26.0012	30.1799	100	74.6373		-0.47548	0.89921		0.20541	0.99565		-0.41835	0.99601		1.3388	0.04893		1.3258	0.12067	UP	1.7523	0.0033713	UP	1.8403	0.00045072		-0.55349	0.9993		1.4191	0.029226		0.69719	0.6015
c103360_g1	Cluster2	c103360_g1			ATCDC5 (ARABIDOPSIS THALIANA HOMOLOG OF CDC5); DNA binding / transcription factor	MYB	AT1G09770.1	0	6.02	1.27	0	0.04	0	100	21.0963	0	0.664452	UP	5.5671	2.5231e-05		-2.2732	0.012057								-4.6118	0.2217				DOWN	-5.5384	2.3068e-05				DOWN	-6.9971	3.2696e-05
c138309_g3	Cluster5	c138309_g3	c138309_g3		AtMYB15/AtY19/MYB15 (myb domain protein 15); DNA binding / transcription factor	MYB	AT3G23250.1	3.99	38.12	14.22	1.57	39.86	10.01	95.6347	35.6749	3.93879	100	UP	3.6446	0.0034615		-1.5481	0.27745		1.9483	0.8578		-1.2851	0.99721		1.5523	0.19038		-3.2382	0.28399	DOWN	-4.9036	0.00078752	UP	4.6635	0.0011089		-0.10785	0.99448	UP	3.2903	0.0047542
c140738_g1	Cluster5	c140738_g1	c140738_g1		AtMYB15/AtY19/MYB15 (myb domain protein 15); DNA binding / transcription factor	MYB	AT3G23250.1	5.93	178.47	138.83	47.58	39.61	3.32269	100	77.789	34.2721	22.1942	UP	5.2057	3.0438e-41		-0.43689	0.23365	UP	4.6205	1.2808e-30	UP	3.0485	5.9313e-08	DOWN	-1.7691	2.373e-12	DOWN	-1.5768	5.3761e-10	DOWN	-2.1311	1.0231e-17		-0.31925	0.9993	DOWN	-2.318	9.7913e-21	UP	2.6412	4.0989e-06
c145277_g2	Cluster3	c145277_g2			ATMYB33/MYB33 (myb domain protein 33); DNA binding / transcription factor	MYB	AT5G06100.5	11.13	46.38	101.49	3.6	2	10.9666	45.6991	100	3.54715	1.97064	UP	2.3573	0.0011416		1.0541	0.0053315	UP	3.2632	2.3064e-11		-1.5794	0.85599	DOWN	-5.6206	3.6045e-15	DOWN	-4.8474	8.7037e-15	DOWN	-3.9107	2.8355e-06		-0.90012	0.9993	DOWN	-4.6785	5.8379e-07		-2.5677	0.30182
c151193_g2	Cluster5				MYB36 (myb domain protein 36); DNA binding / transcription factor	MYB	AT5G57620.1	0.14	1.53	3.87	0.58	32.95	0.424886	4.6434	11.7451	1.76024	100		3.763	0.99842		1.2521	0.99565		4.8669	0.99601		2.1193	0.99721		3.1539	0.027679		-2.7524	0.99781		-1.6176	0.99643		5.7793	0.005583	UP	4.294	0.0045625		7.8105	0.011307
c133534_g1	Cluster3	c133534_g1			MYB43 (myb domain protein 43); DNA binding / transcription factor	MYB	AT5G16600.1	19.78	38.9	11.23	11.62	5.42	50.8483	100	28.8689	29.8715	13.9332		1.2689	0.10597	DOWN	-1.8652	0.0031407		-0.74458	0.98257		-0.72544	0.99721		-1.0099	0.81007		0.014332	0.99781	DOWN	-1.9683	0.0019262		-1.1511	0.88937	DOWN	-2.9871	8.795e-06		-1.9647	0.07241
c127691_g1	Cluster3	c127691_g1	c127691_g1		ATMYB44/ATMYBR1/MYBR1 (MYB DOMAIN PROTEIN 44); DNA binding / transcription factor	MYB	AT5G67300.1	60.48	89.68	43.36	7.6	25.36	67.4398	100	48.3497	17.5277	28.2783		0.86158	0.13371	DOWN	-1.1219	0.0025914		-0.40858	0.83285	DOWN	-2.9503	7.3619e-09		-0.73311	0.29538	DOWN	-2.5465	2.0757e-05	DOWN	-3.7858	1.0358e-15		1.6864	0.033369	DOWN	-1.967	1.2486e-07		-1.3519	0.0062696
c138309_g2	Cluster5	c138309_g2			MYB60 (myb domain protein 60); DNA binding / transcription factor	MYB	AT1G08810.1	2.58	68.9	12.21	3.4	18.11	3.74456	100	17.7213	27.846	26.2845	UP	4.8908	1.5479e-07	DOWN	-2.5186	0.00023839		2.2239	0.61359		0.20575	0.99721		0.51404	0.9957		-2.0229	0.60021	DOWN	-4.659	1.8486e-07		2.41	0.21035	DOWN	-2.1166	0.0010819		2.5277	0.1781
c122506_g1	Cluster5		c122506_g1		AtMYB63 (myb domain protein 63); DNA binding / transcription factor	MYB	AT1G79180.1	1.11	2.13	1.84	15.82	33.47	3.3164	6.36391	5.49746	47.2662	100		1.2671	0.99842		-0.31859	0.99565		0.80022	0.99601		3.8884	0.0055474	UP	4.2461	1.5415e-06		3.0834	0.012178		2.6474	0.010638		1.0358	0.14291	UP	3.8155	1.2948e-06	UP	4.8361	5.2476e-07
c145455_g1	Cluster3	c145455_g1	c145455_g1		AtMYB73/MYB73 (myb domain protein 73); DNA binding / transcription factor	MYB	AT4G37260.1	62.75	121.74	209.24	168.19	151.16	29.9895	58.182	100	80.3814	72.2424	UP	1.2449	2.2029e-06		0.71023	3.6864e-07	UP	1.8069	9.6117e-26	UP	1.4608	1.2295e-15		-0.43415	0.0055018		-0.35084	0.12302		0.24198	0.0090329		-0.21027	0.9993		0.16403	0.15646	UP	1.1625	6.149e-12
c133886_g2	Cluster3		c133886_g2		AtMYB78 (myb domain protein 78); DNA binding / transcription factor	MYB	AT5G49620.1	16.57	4.12	48.8	28.8	14.58	33.9549	8.44262	100	59.0164	29.877		2.1881	0.99842		0.66425	0.99565		2.7041	0.7624	UP	4.9938	0.00012985		0.54134	0.9957		2.2849	0.010836	UP	2.8317	0.00089888		-1.8705	0.049118		1.0935	0.81738		3.0352	0.28098
c153126_g1	Cluster3	c153126_g1			DNA binding / transcription factor	MYB	AT3G52250.2	27.33	47.3	33.12	34.11	26.18	57.7801	100	70.0211	72.1142	55.3488	UP	1.0749	7.4025e-06		-0.58266	0.010957		0.34395	0.77649		0.35564	0.53861		-0.31177	0.34369		0.0068901	0.99781		-0.69318	0.013104		-0.44562	0.23084	DOWN	-1.0065	1.4683e-06		-0.17806	0.99601
c149090_g1	Cluster3		c149090_g1		DNAJ heat shock N-terminal domain-containing protein / cell division protein-related	MYB	AT3G11450.1	22.24	37.69	19.75	15.57	40.95	54.3101	92.0391	48.2295	38.022	100		1.047	0.02343		-1.0022	0.0079808		-0.10346	0.99601		-0.47883	0.85522	UP	1.0839	0.00095073		-0.38017	0.99781	DOWN	-1.4997	7.0464e-05	UP	1.3371	9.8655e-06		-0.030342	0.99448		0.77017	0.007219
c142618_g1	Cluster3	c142618_g1			myb family transcription factor	MYB	AT2G38090.1	27.05	14.44	35.37	21.86	32.49	76.4772	40.8256	100	61.8038	91.8575		-0.60648	0.088669	UP	1.2233	0.0025195		0.46857	0.99601		-0.26998	0.99721		-0.088019	0.9957		-0.74336	0.17861		0.36256	0.52397		0.52838	0.4133		1.0233	0.0050168		0.17031	0.99601
c153472_g1	Cluster6	c153472_g1	c153472_g1		myb family transcription factor	MYB	AT5G08520.1	11.29	3.14	0.14	0.05	0.04	100	27.8122	1.24004	0.44287	0.354296		-1.5513	0.089194		-4.5825	0.36899	DOWN	-6.2821	0.0020833	DOWN	-7.6604	0.0036529		-1.8975	0.9957		-1.3831	0.99781		-6.083	0.19892		-0.64139	0.9993		-6.5921	0.19236	DOWN	-8.3899	0.0046449
c136173_g1	Cluster3	c136173_g1			AS1/ATMYB91/ATPHAN/MYB91 (ASYMMETRIC LEAVES 1, MYB DOMAIN PROTEIN 91); DNA binding / protein homodimerization/ transcription factor	MYB	AT2G37630.1	7.46	5.15	25.63	10.23	25.45	29.1065	20.0936	100	39.9142	99.2977		-0.24631	0.99842	UP	2.2448	0.00064997		1.8503	0.0073863		0.49441	0.99721		0.026391	0.99893		-1.3607	0.051287		0.76678	0.62546		1.2601	0.052066	UP	2.1592	0.00029634		1.6664	0.006466
c137494_g3	Cluster3		c137494_g3		MYB94 (myb domain protein 94); DNA binding / transcription factor	MYB	AT3G47600.1	12.58	4.03	16.17	27.45	6.68	45.8288	14.6812	58.9071	100	24.3352		-1.3448	0.16046		1.9398	0.049007		0.44678	0.99601		1.1718	0.15592		-1.2338	0.26396		0.72022	0.49653	UP	2.5426	5.3396e-05	DOWN	-2.081	0.0024162		0.59396	0.99448		-0.99729	0.94092
c137494_g4	Cluster5	c137494_g4			MYB94 (myb domain protein 94); DNA binding / transcription factor	MYB	AT3G47600.1	0.77	14.37	28.2	4.91	7.17	2.7305	50.9574	100	17.4113	25.4255	UP	4.5228	0.0013646		0.90014	0.29092	UP	5.2746	1.0334e-06		2.7242	0.57392	DOWN	-1.9376	0.0041354	DOWN	-2.5552	0.00039263		-1.7725	0.1464		0.49072	0.9993		-1.1495	0.47305		3.1268	0.13978
c129569_g1	Cluster3	c129569_g1	c129569_g1		MYB105 (myb domain protein 105); DNA binding / transcription factor	MYB	AT1G69560.1	21.25	28.61	48.44	5.65	63.26	33.5915	45.2261	76.5729	8.93139	100		0.71865	0.87755		0.68835	0.1142	UP	1.2587	0.0033012		-1.8723	0.0080008		0.42099	0.54031	DOWN	-3.1358	6.7114e-11	DOWN	-2.5648	3.4895e-05	UP	3.4298	6.4043e-16		0.99729	0.00027992	UP	1.4695	2.112e-06
c113777_g1	Cluster2	c113777_g1			MYB3R-3 (myb domain protein 3R-3); DNA binding / transcription factor	MYB	AT3G09370.3	0	18.72	5.63	0	0.26	0	100	30.0748	0	1.38889	UP	6.4625	1.5059e-09	DOWN	-1.8061	0.001705		4.616	0.0094037					-4.3894	0.0084573		-4.6028	0.0076374	DOWN	-6.4338	1.3778e-09				DOWN	-6.3075	1.5566e-09
c151924_g1	Cluster6	c151924_g1	c151924_g1		MYB3R-4 (C-MYB-LIKE TRANSCRIPTION FACTOR 3R-4, myb domain protein 3R-4); DNA binding / transcription coactivator/ transcription factor	MYB	AT5G11510.4	36.91	2.06	0.72	0.09	0.11	100	5.58114	1.95069	0.243836	0.298022	DOWN	-3.9107	0.0016247		-0.92071	0.99565	DOWN	-4.9797	0.0019934	DOWN	-7.6799	0.003357		-2.2195	0.9957		-2.705	0.99781		-3.7432	0.99643		0.35861	0.9993		-3.2522	0.99448	DOWN	-7.4094	0.002352
c141391_g1	Cluster3				PC-MYB1 (myb domain protein 3R1); DNA binding / transcription coactivator/ transcription factor	MYB	AT4G32730.1	13.24	20.52	8.81	10.27	4.6	64.5224	100	42.9337	50.0487	22.4172		0.91081	0.36654		-1.2666	0.030016		-0.50407	0.99601		-0.34896	0.99721		-0.93957	0.49386		0.15031	0.99781		-1.2337	0.047909		-1.2168	0.28095	DOWN	-2.3182	3.1621e-05		-1.6539	0.036056
c150221_g1	Cluster3		c150221_g1		ADA2A (Arabidopsis adaptor 2A homolog); DNA binding / transcription factor	MYB-related	AT3G07740.1	31.02	34.56	33.22	40.28	59.44	52.1871	58.1427	55.8883	67.7658	100		0.84226	0.37743		-0.47372	0.99565		0.22026	0.99601		0.2611	0.99721	UP	1.2066	0.00025589		0.036032	0.99781		-0.5551	0.95034	UP	1.0436	0.00061674		0.62083	0.015229	UP	1.2166	3.499e-05
c140212_g3	Cluster3				ATTRB1/TRB1 (TELOMERE REPEAT BINDING FACTOR 1); DNA binding / transcription factor	MYB-related	AT1G49950.3	15.89	13.93	21.1	19.05	38.04	41.7718	36.6193	55.4679	50.0789	100		0.10243	0.99842		0.53277	0.99565		0.48693	0.99601		0.30931	0.99721		0.96879	0.12508		-0.18242	0.99781		0.23294	0.99643		1.0243	0.064871	UP	1.3895	0.0025941		1.2455	0.014245
c116890_g1	Cluster2	c116890_g1			ATSWI3A (Arabidopsis thaliana switching protein 3A); DNA binding	MYB-related	AT2G47620.2	0	9.79	2.32	0	0.07	0	100	23.6977	0	0.715015	UP	4.7706	0.003923		-2.1466	0.14566								-4.9419	0.46608				DOWN	-4.7419	0.0036316				DOWN	-7.2006	0.0034186
c88524_g1	Cluster2	c88524_g1			DNA binding / transcription factor	MYB-related	AT4G39160.3	0	7.76	1.79	0	0	0	100	23.067	0	0	UP	5.0121	0.0011086		-2.1845	0.08033													DOWN	-4.9834	0.0010165				DOWN	-4.9482	0.0010328
c151604_g1	Cluster3	c151604_g1			myb family transcription factor	MYB-related	AT3G09600.7	10.52	6.19	30.25	15.23	28.94	34.7769	20.4628	100	50.3471	95.6694		-0.38089	0.99842	UP	2.1619	0.0032493		1.6327	0.043609		0.93734	0.91151		0.045381	0.9957		-0.70019	0.80169		1.3443	0.10542		0.61861	0.77778	UP	2.0952	0.0012906		1.4679	0.033637
c93890_g1	Cluster2	c93890_g1			myb family transcription factor	MYB-related	AT2G47210.3	0	7.83	1.5	0	0.08	0	100	19.1571	0	1.02171	UP	5.5937	2.0361e-05		-2.4443	0.0064468								-4.1455	0.29448				DOWN	-5.565	1.8635e-05				DOWN	-6.7018	2.2832e-05
c152988_g1	Cluster3		c152988_g1		myb family transcription factor	MYB-related	AT1G58220.2	30.93	22.75	27.89	16.65	41.78	74.0306	54.4519	66.7544	39.8516	100		-0.15598	0.63669		0.22346	0.99565		-0.080807	0.99601		-0.85697	0.087808		0.61651	0.19929		-0.78096	0.21687		-0.67492	0.76104	UP	1.2705	0.00019713		0.72791	0.011873		0.32546	0.5703
c153046_g1	Cluster3		c153046_g1		myb family transcription factor	MYB-related	AT5G47390.1	10.67	5.64	13.4	20.79	39.25	27.1847	14.3694	34.1401	52.9682	100		-1.1558	0.54651		1.7085	0.35918		0.40435	0.99601		-0.62249	0.99721	UP	2.6031	1.2923e-08		-1.0316	0.99308		0.55939	0.99643	UP	3.5078	8.6416e-12	UP	4.1995	1.5661e-13	UP	2.7972	7.9055e-10
c150598_g1	Cluster3		c150598_g1		LHY (LATE ELONGATED HYPOCOTYL); DNA binding / transcription factor	MYB-related	AT1G01060.8	5.16	5	7.69	21.31	8.57	24.214	23.4632	36.0863	100	40.2159		0.22716	0.99842		0.55204	0.99565		0.63092	0.99601	UP	2.1934	0.00056399		0.24252	0.9957		1.5577	0.0087243	UP	1.9923	0.00019385		-1.4421	0.026773		0.68252	0.71851		0.6632	0.99601
c134621_g1	Cluster3		c134621_g1		myb family transcription factor	MYB-related	AT5G61620.1	8.01	7.83	1.93	0.59	21.22	37.7474	36.8992	9.09519	2.7804	100		0.25989	0.99842		-2.0951	0.56444		-1.9835	0.57904		-3.7244	0.17869	UP	3.5024	0.0018007		-1.7457	0.99781		-3.9582	0.092451	UP	5.1211	0.00031084		1.2953	0.11499		1.3087	0.20416
c152034_g1	Cluster3		c152034_g1		TRFL2 (TRF-LIKE 2); DNA binding	MYB-related	AT1G07540.1	15.39	7.15	14.02	27.83	7.9	55.3	25.6917	50.3773	100	28.3866		-0.82311	0.044236		0.89153	0.2065		-0.079862	0.99601		0.81733	0.095356		-0.81282	0.27055		0.89239	0.023659	UP	1.6665	1.125e-06	DOWN	-1.8322	7.1566e-06		-0.03334	0.99448		-1.1029	0.13045
c151465_g2	Cluster3		c151465_g2		TRFL3 (TRF-LIKE 3); DNA binding / transcription factor	MYB-related	AT1G17460.2	29.18	16.17	26.16	3.46	7.93	100	55.4147	89.6504	11.8574	27.1761		-0.79017	0.25273		1.3231	0.079903		0.3846	0.99601	DOWN	-3.123	0.0010133		-0.88548	0.33797	DOWN	-3.5124	4.7611e-05		-2.3068	0.14145		2.5	0.035225		0.32553	0.99448		-0.71111	0.99601
c140057_g1	Cluster3				ANAC008 (Arabidopsis NAC domain containing protein 8); transcription factor	NAC	AT1G25580.1	10.35	4.2	5.75	21.07	16.24	49.122	19.9336	27.29	100	77.0764		-1.0135	0.28243		0.38185	0.99565		-0.77993	0.99601		1.0636	0.24537		1.534	0.067848	UP	1.8387	0.0047672	UP	2.1032	0.0003479		-0.43171	0.9993		1.8038	0.0085593		0.5438	0.91155
c153381_g1	Cluster3	c153381_g1			ANAC014; transcription factor	NAC	AT1G33060.2	27.18	33.41	52.78	48.2	46.15	51.4968	63.3005	100	91.3225	87.4384		0.4779	0.99842		0.67627	0.031304	UP	1.0059	0.0036		0.62003	0.29553		-0.32863	0.60491		-0.39066	0.70948		0.16819	0.54192		-0.064927	0.9993		0.23559	0.51875		0.46702	0.24127
c129504_g1	Cluster5	c129504_g1	c129504_g1		ANAC025 (Arabidopsis NAC domain containing protein 25); transcription factor	NAC	AT1G61110.1	9.19	37.29	53.76	160.37	13.1	5.7305	23.2525	33.5225	100	8.16861	UP	2.3183	0.004958		0.45216	0.97261	UP	2.6222	5.9235e-05	UP	4.1721	2.1851e-22	DOWN	-1.9909	0.00079764	UP	1.5451	5.2705e-08	UP	1.8798	5.196e-12	DOWN	-3.6629	1.8836e-20		-1.6508	0.035412		0.42106	0.99601
c138712_g1	Cluster5	c138712_g1	c138712_g1		ANAC042 (Arabidopsis NAC domain containing protein 42); transcription factor	NAC	AT2G43000.1	5.28	441.09	124.01	31.73	16.61	1.19703	100	28.1144	25.5866	3.76567	UP	6.6759	4.9126e-111	DOWN	-1.903	8.1869e-44	UP	4.6247	1.9342e-29	UP	2.6285	6.4695e-05	DOWN	-2.8626	4.843e-21	DOWN	-2.001	1.871e-13	DOWN	-4.0214	3.95e-96		-0.98851	0.21632	DOWN	-4.8776	1.1155e-107		1.5519	0.10535
c138712_g2	Cluster3		c138712_g2		ANAC042 (Arabidopsis NAC domain containing protein 42); transcription factor	NAC	AT2G43000.1	6.34	2.2	1.66	32.95	17.32	19.2413	6.67678	5.03794	100	52.5645		-1.2312	0.75403		-0.48365	0.99565		-1.8631	0.80661	UP	2.4198	0.00078499		3.4244	0.0052259	UP	4.2781	2.2267e-06	UP	3.6771	2.6089e-06		-0.9807	0.31309		2.8287	0.0057755		1.351	0.25364
c107879_g1	Cluster5		c107879_g1		ANAC047 (Arabidopsis NAC domain containing protein 47); transcription factor	NAC	AT3G04070.1	7.31	26.19	41.31	100.98	8.91	7.23906	25.9358	40.9091	100	8.82353		2.1894	0.71565		0.55742	0.99565		2.5986	0.37775	UP	3.8843	0.0021497		-2.107	0.40598		1.2809	0.29451		1.7209	0.042534	DOWN	-3.5148	0.0031659		-1.6616	0.81965		0.28134	0.99601
c136353_g2	Cluster3		c136353_g2		ANAC047 (Arabidopsis NAC domain containing protein 47); transcription factor	NAC	AT3G04070.1	9.55	17.58	31.86	49.73	8.88	19.2037	35.3509	64.066	100	17.8564		1.1781	0.82199		0.78213	0.70097		1.8119	0.059668	UP	2.4275	0.00027108		-1.7968	0.038154		0.61073	0.64961		1.2754	0.010432	DOWN	-2.5345	0.00016019		-1.1267	0.64523		-0.1951	0.99601
c143855_g1	Cluster3		c143855_g1		ANAC071 (Arabidopsis NAC domain containing protein 71); transcription factor	NAC	AT4G17980.1	10.31	4.72	4.8	15.92	2.92	64.7613	29.6482	30.1508	100	18.3417		-0.84159	0.28039		-0.0447	0.99565		-1.0346	0.47913		0.66278	0.98349		-0.6847	0.9957		1.6925	0.01211		1.5304	0.006223	DOWN	-2.5042	0.0006047		-0.84145	0.99448		-1.9295	0.066541
c111799_g1	Cluster3		c111799_g1		ANAC074 (Arabidopsis NAC domain containing protein 74); transcription factor	NAC	AT4G28530.1	0.74	0.05	3.74	37.97	0.74	1.94891	0.131683	9.84988	100	1.94891		-3.6033	0.99842		6.1497	0.39335		2.3981	0.9541	UP	5.7136	7.3422e-09		-2.2899	0.70296	UP	3.3107	5.7506e-07	UP	9.343	6.8729e-07	DOWN	-5.7275	6.5277e-09		3.7478	0.99448		-0.10199	0.99646
c127415_g1	Cluster3		c127415_g1		ANAC083 (Arabidopsis NAC domain containing protein 83); transcription factor	NAC	AT5G13180.1	69.12	29.65	51.02	143.97	128.89	48.01	20.5946	35.4379	100	89.5256		-0.92846	0.0010621		0.71001	0.207		-0.36673	0.80099	UP	1.1006	1.0045e-05	UP	1.3765	2.0695e-07	UP	1.4626	1.1322e-09	UP	2.0552	2.9814e-17		-0.21302	0.9993	UP	1.9745	2.8918e-14		0.79953	0.00043546
c136497_g3	Cluster5	c136497_g3	c136497_g3		ANAC083 (Arabidopsis NAC domain containing protein 83); transcription factor	NAC	AT5G13180.1	12.16	87.55	105.77	122.91	50.31	9.89342	71.231	86.0548	100	40.9324	UP	3.1311	6.4002e-15		0.20004	0.99565	UP	3.1829	3.9771e-19	UP	2.8988	6.2086e-15	DOWN	-1.5309	3.0898e-08		-0.28884	0.99781		-0.20622	0.99643	DOWN	-1.369	1.8931e-05	DOWN	-1.4429	1.6667e-05		1.4417	0.0057216
c139199_g1	Cluster5	c139199_g1	c139199_g1		ANAC087; transcription factor	NAC	AT5G18270.2	1.09	24.37	51.33	22.71	6.56	2.12351	47.4771	100	44.2431	12.7801	UP	4.7775	8.9081e-05		1.0007	0.067307	UP	5.63	1.0345e-09	UP	4.4251	0.00039895	DOWN	-2.9268	8.1512e-07		-1.2096	0.032791		-0.32633	0.99643		-1.8441	0.068025		-2.0381	0.022235		2.493	0.43809
c139329_g1	Cluster5	c139329_g1	c139329_g1		ANAC087; transcription factor	NAC	AT5G18270.2	1.19	20.05	44.97	32.47	6.3	2.64621	44.5853	100	72.2037	14.0093		4.3756	0.022508		1.0867	0.32678	UP	5.314	8.6704e-05	UP	4.8207	0.0018211	DOWN	-2.781	0.0025176		-0.49813	0.99781		0.47119	0.88544		-2.4098	0.040535		-1.8063	0.30162		2.3227	0.97041
c137038_g1	Cluster5	c137038_g1	c137038_g1		ANAC100/ATNAC5 (Arabidopsis NAC domain containing protein 100); transcription factor	NAC	AT5G61430.2	1.96	31.87	51.07	36.72	6.85	3.83787	62.4045	100	71.9013	13.413	UP	4.3204	9.6379e-06		0.60629	0.47576	UP	4.7784	3.1914e-09	UP	4.2742	2.0023e-06	DOWN	-2.8564	1.4702e-06		-0.50907	0.93531		-0.020198	0.99643	DOWN	-2.4743	0.00048682	DOWN	-2.3622	0.0018258		1.7118	0.75432
c139329_g2	Cluster3	c139329_g2	c139329_g2		ANAC100/ATNAC5 (Arabidopsis NAC domain containing protein 100); transcription factor	NAC	AT5G61430.1	19.14	21.1	51.28	112.77	6.39	16.9726	18.7106	45.4731	100	5.6664		0.43289	0.99842		1.2082	0.0072111	UP	1.4928	0.0024044	UP	2.6003	1.02e-15	DOWN	-2.9646	2.4557e-08	UP	1.1028	3.3089e-05	UP	2.1935	5.7224e-15	DOWN	-4.1943	9.9362e-24		-1.8684	0.030913		-1.682	0.12137
c115317_g1	Cluster5	c115317_g1	c115317_g1		ANAC102 (Arabidopsis NAC domain containing protein 102); transcription factor	NAC	AT5G63790.1	55.85	83.6	161.65	168.58	271.79	20.549	30.759	59.4761	62.0258	100		0.87348	0.095264		0.87882	1.1974e-05	UP	1.604	4.2846e-12	UP	1.6349	1.5576e-13		0.788	1.1766e-06		0.026061	0.99781		0.78747	5.5922e-07		0.63498	8.6691e-06	UP	1.5548	3.3032e-24	UP	2.1818	1.5866e-35
c103569_g1	Cluster5		c103569_g1		ANAC104/XND1 (Arabidopsis NAC domain containing protein 104); transcription factor	NAC	AT5G64530.1	0.1	0.52	1.58	25.75	2.5	0.38835	2.01942	6.13592	100	9.70874		3.111	0.99842		1.4736	0.99565		4.4363	0.99601	UP	8.4443	0.0020424		0.70817	0.9957	UP	4.0032	0.0011837	UP	5.3594	0.00025306	DOWN	-3.422	0.0031104		2.0697	0.99448		4.9342	0.99601
c127688_g1	Cluster3	c127688_g1	c127688_g1		ATAF1 (Arabidopsis NAC domain containing protein 2); transcription factor	NAC	AT1G01720.1	37.42	12.85	2	93.83	22.19	39.8806	13.695	2.13151	100	23.6492		-1.2456	0.030021		-2.756	0.15861	DOWN	-4.1499	1.8626e-05	UP	1.3724	0.00075188	UP	3.5146	0.0045788	UP	5.5176	4.95e-15	UP	2.6441	1.6949e-10	DOWN	-2.1299	4.452e-07		0.64648	0.67042		-0.84559	0.71428
c140346_g2	Cluster5	c140346_g2	c140346_g2		ATAF1 (Arabidopsis NAC domain containing protein 2); transcription factor	NAC	AT1G01720.1	11.02	108.22	54.41	207.38	72.5	5.31392	52.1844	26.2369	100	34.96	UP	3.5857	1.245e-25	DOWN	-1.0635	3.9079e-05	UP	2.3739	1.0178e-08	UP	4.2737	4.7449e-58		0.44999	0.38424	UP	1.895	9.9194e-27		0.71407	3.1095e-09	DOWN	-1.5719	6.1942e-19		-0.72554	0.020138	UP	2.6137	3.2575e-14
c149758_g1	Cluster3	c149758_g1	c149758_g1		ATAF1 (Arabidopsis NAC domain containing protein 2); transcription factor	NAC	AT1G01720.1	31.86	95.58	66.83	78.93	57.8	33.3333	100	69.9205	82.58	60.4729	UP	1.8675	6.4479e-20		-0.58309	0.0040904	UP	1.1361	1.8072e-07	UP	1.326	7.6653e-12		-0.19757	0.73928		0.18511	0.73097		-0.51539	0.16099		-0.50963	0.04014		-0.8927	4.626e-06		0.72832	0.00019286
c70097_g1	Cluster3				ATAF1 (Arabidopsis NAC domain containing protein 2); transcription factor	NAC	AT1G01720.1	65.07	24.76	2.22	100.16	25.41	64.9661	24.7204	2.21645	100	25.3694		-1.0385	0.5762		-3.585	0.57999		-4.7718	0.037527		0.72552	0.99721		3.6349	0.41115	UP	5.4925	0.0016916		1.7901	0.057495		-1.9845	0.11419		-0.062133	0.99448		-1.3471	0.85816
c133608_g1	Cluster3	c133608_g1	c133608_g1		ATNAC2 (Arabidopsis thaliana NAC domain containing protein 2); transcription factor	NAC	AT3G15510.1	21.74	2.33	2.63	3.06	0.65	100	10.7176	12.0975	14.0754	2.98988	DOWN	-2.9242	5.6971e-05		0.094396	0.99565	DOWN	-2.9781	0.00019749	DOWN	-2.7849	0.00039321		-1.98	0.90781		0.18842	0.99781		0.16541	0.99643		-2.2954	0.88008		-1.9977	0.87811	DOWN	-5.1683	4.416e-06
c134377_g2	Cluster5	c134377_g2	c134377_g2		NAC1 (Arabidopsis NAC domain containing protein 21, Arabidopsis NAC domain containing protein 22); transcription factor	NAC	AT1G56010.2	1.15	98.8	45.1	229.14	47.54	0.501877	43.1177	19.6823	100	20.7471	UP	6.7137	9.0843e-25	DOWN	-1.2038	8.27e-05	UP	5.3616	4.0302e-11	UP	7.677	7.4873e-53		0.11429	0.9957	UP	2.3106	3.5822e-31		0.98938	1.2304e-12	DOWN	-2.3233	7.3212e-30	DOWN	-1.2016	0.00013773	UP	5.2656	6.2286e-12
c137224_g1	Cluster5	c137224_g1			NAP (NAC-LIKE, ACTIVATED BY AP3/PI); transcription factor	NAC	AT1G69490.1	0.66	21.59	3.85	4.53	1.9	3.05697	100	17.8323	20.9819	8.80037	UP	5.332	0.00017101		-2.5606	0.014388		2.6232	0.99601		2.8298	0.80683		-0.98001	0.9957		0.20184	0.99781		-2.4761	0.013022		-1.3088	0.9993	DOWN	-3.6526	0.00085377		1.4329	0.99601
c136497_g1	Cluster5		c136497_g1		NAP (NAC-LIKE, ACTIVATED BY AP3/PI); transcription factor	NAC	AT1G69490.1	1.2	3.25	7.31	87.89	0.47	1.36534	3.6978	8.31721	100	0.534759		1.6523	0.99842		1.1436	0.99565		2.6476	0.25503	UP	6.1067	2.1638e-20		-4.0021	0.068997	UP	3.4543	1.7734e-16	UP	4.4805	6.008e-20	DOWN	-7.5834	5.6271e-19		-2.9706	0.49714		-1.5648	0.99601
c116466_g1	Cluster2	c116466_g1			AHK2 (ARABIDOPSIS HISTIDINE KINASE 2)	Orphans	AT5G35750.1	0	9.45	2.24	0	0.15	0	100	23.7037	0	1.5873	UP	6.1283	1.0783e-07	DOWN	-2.1308	0.0017231		3.9571	0.10143					-3.7304	0.08725		-3.9438	0.08339	DOWN	-6.0996	9.8018e-08				DOWN	-5.9733	1.1088e-07
c150507_g1	Cluster3		c150507_g1	cytokinin	AHK3 (ARABIDOPSIS HISTIDINE KINASE 3)	Orphans	AT1G27320.1	15.41	7.75	14.62	34.51	9.3	44.6537	22.4573	42.3645	100	26.9487		-0.69639	0.017203		0.85479	0.055565		0.010121	0.99601	UP	1.1923	3.8434e-06		-0.63565	0.23288	UP	1.1774	1.2013e-06	UP	1.9148	4.8296e-15	DOWN	-1.94	1.6711e-12		0.10709	0.99448		-0.83577	0.17525
c18449_g1	Cluster2	c18449_g1		cytokinin	AHK3 (ARABIDOPSIS HISTIDINE KINASE 3)	Orphans	AT1G27320.1	0	4.36	1.02	0	0.09	0	100	23.3945	0	2.06422	UP	5.4222	7.7331e-05		-2.1701	0.026781								-3.4	0.33012				DOWN	-5.3935	7.0945e-05				DOWN	-5.6822	6.8729e-05
c103785_g1	Cluster4	c103785_g1			AHK5 (CYTOKININ INDEPENDENT 2)	Orphans	AT5G10720.1	0.03	20.09	3.5	0	0.1	0.149328	100	17.4216	0	0.49776	UP	9.8791	2.5337e-13	DOWN	-2.599	2.0203e-10	UP	7.1319	0.0049055				DOWN	-5.1167	0.0033667	DOWN	-4.7451	0.0038817	DOWN	-7.3691	3.1626e-17				DOWN	-7.8278	1.7709e-16		1.8049	0.99601
c1038_g1	Cluster2	c1038_g1		cytokinin;ABA, ethylene	AHK5 (CYTOKININ INDEPENDENT 2)	Orphans	AT5G10720.1	0	3.73	0.69	0	0.03	0	100	18.4987	0	0.80429	UP	5.2776	0.00021516		-2.5081	0.018291								-4.5024	0.42487				DOWN	-5.2489	0.00019765				DOWN	-7.1226	0.00024648
c209262_g1	Cluster2	c209262_g1			AHK5 (CYTOKININ INDEPENDENT 2)	Orphans	AT5G10720.1	0	2.2	0.5	0	0.02	0	100	22.7273	0	0.909091	UP	5.1123	0.00061964		-2.2107	0.059281								-4.6345	0.36218				DOWN	-5.0836	0.0005679				DOWN	-6.9573	0.00059187
c69773_g1	Cluster2	c69773_g1			AHK5 (CYTOKININ INDEPENDENT 2)	Orphans	AT5G10720.1	0	5.09	1.2	0	0.05	0	100	23.5756	0	0.982318	UP	5.1169	0.00060231		-2.1449	0.067773								-4.7049	0.33035				DOWN	-5.0882	0.00055235				DOWN	-6.9619	0.00057903
c149374_g1	Cluster3			cytokinin;ABA, ethylene	AHK5 (CYTOKININ INDEPENDENT 2)	Orphans	AT5G10720.1	2.23	6.08	2.54	0.36	0.14	36.6776	100	41.7763	14.1732	2.30263		2.0327	0.091216		-1.3973	0.37901		0.48716	0.99601		-2.5969	0.70141		-4.4106	0.12448		-3.0888	0.2496	DOWN	-4.6035	0.00095382		-1.4487	0.9993	DOWN	-5.9199	0.00057963		-4.1337	0.3075
c139287_g2	Cluster3	c139287_g2		cytokinin	ARR9 (RESPONSE REACTOR 4); transcription regulator	Orphans	AT3G57040.2	28.48	2.82	7.48	25.59	36.76	77.4755	7.67138	20.3482	69.6137	100	DOWN	-3.0566	3.9215e-05		1.3607	0.90381		-1.8442	0.011345		-0.048563	0.99721	UP	2.3417	0.00019569		1.7909	0.017063	UP	3.0341	8.0056e-05		0.42389	0.9993	UP	3.5904	3.2618e-07		0.28724	0.99601
c18634_g1	Cluster4	c18634_g1			ATSIN3/SIN3 (Arabidopsis thaliana sin3 homolog)	Orphans	AT1G24190.3	0.02	7.64	1.39	0	0.04	0.26178	100	18.1937	0	0.52356	UP	8.8311	1.5877e-07	DOWN	-2.5317	6.0045e-05		6.1511	0.09837					-5.136	0.080897		-3.7643	0.13369	DOWN	-6.321	6.3643e-09				DOWN	-7.7797	3.4466e-08		0.8049	0.99601
c86190_g1	Cluster2	c86190_g1		cytokinin	CKI1 (CYTOKININ-INDEPENDENT 1); protein histidine kinase/ two-component response regulator	Orphans	AT2G47430.1	0	3.57	1.01	0	0.03	0	100	28.2913	0	0.840336	UP	4.8166	0.0031259		-1.8971	0.20786								-5.2374	0.33502				DOWN	-4.7879	0.0028955				DOWN	-7.2466	0.0028525
c110274_g1	Cluster4	c110274_g1			ETR1 (ETHYLENE RESPONSE 1); two-component response regulator	Orphans	AT1G66340.1	0.01	3.33	0.83	0	0.06	0.3003	100	24.9249	0	1.8018	UP	9.252	5.8401e-05		-2.0721	0.010814		7.0316	0.14158					-3.8466	0.14595		-3.6449	0.17642	DOWN	-5.7419	3.9822e-06				DOWN	-6.0307	4.2724e-06		2.9748	0.99601
c133187_g1	Cluster4	c133187_g1			ETR1 (ETHYLENE RESPONSE 1); two-component response regulator	Orphans	AT1G66340.1	0.02	7.99	1.87	0	0.05	0.250313	100	23.4043	0	0.625782	UP	9.2752	5.0897e-05		-2.1698	0.0069433		6.9571	0.16238					-5.357	0.1174		-3.5703	0.20627	DOWN	-5.7651	3.2162e-06				DOWN	-7.6388	8.8299e-06		1.3899	0.99601
c149603_g2	Cluster3	c149603_g2	c149603_g2		similar to unknown protein [Arabidopsis thaliana] (TAIR:AT4G27900.1); similar to unknown protein [Arabidopsis thaliana] (TAIR:AT4G27900.2); similar to Os05g0595300 [Oryza sativa (japonica cultivar-group)] (GB:NP_001056514.1); similar to hypothetical prot	Orphans	AT5G53420.1	128.87	100.56	676.68	97.27	710.03	18.1499	14.1628	95.303	13.6994	100		-0.066608	0.31266	UP	2.6781	5.424e-110	UP	2.4632	7.6521e-95		-0.36499	0.35762		0.10744	0.9957	DOWN	-2.833	2.7237e-112		-0.27232	0.99643	UP	2.8135	1.467e-122	UP	2.6735	1.2726e-120	UP	2.3604	1.4366e-104
c142628_g1	Cluster5		c142628_g1		STH2 (SALT TOLERANCE HOMOLOG2); transcription factor/ zinc ion binding	Orphans	AT1G75540.1	1.18	3.21	16.06	6.2	43.12	2.73655	7.44434	37.2449	14.3785	100		1.7442	0.99842		2.2441	0.20812		3.84	0.049557		2.4413	0.98009		1.4737	0.059577		-1.4036	0.65466		0.72315	0.99643	UP	2.7503	0.00040552	UP	3.6057	1.8225e-05	UP	5.1035	5.3581e-06
c144206_g1	Cluster5	c144206_g1			STH2 (SALT TOLERANCE HOMOLOG2); transcription factor/ zinc ion binding	Orphans	AT1G75540.1	0.57	3.39	19.5	11.96	5.88	2.92308	17.3846	100	61.3333	30.1538		2.8582	0.86381		2.4507	0.050663	UP	5.1606	0.0035433		4.3157	0.084897		-1.686	0.18545		-0.84969	0.99781		1.4836	0.39912		-0.96332	0.9993		0.65261	0.99448		3.2643	0.45771
c130382_g1	Cluster3	c130382_g1	c130382_g1		STO (SALT TOLERANCE); transcription factor/ zinc ion binding	Orphans	AT1G06040.1	71.12	9.14	33.56	95.2	18.26	74.7059	9.60084	35.2521	100	19.1807	DOWN	-2.6715	8.0064e-16	UP	1.806	0.00024014	DOWN	-1.0138	0.00048939		0.4596	0.30453		-0.84237	0.12877	UP	1.4685	4.7012e-09	UP	3.1571	5.9895e-24	DOWN	-2.4379	1.3185e-16		0.85156	0.19857	DOWN	-2.0664	1.3204e-09
c151946_g1	Cluster3		c151946_g1	cytokinin	WOL (WOODEN LEG)	Orphans	AT2G01830.2	16.5	7.27	9.39	1.56	3.6	100	44.0606	56.9091	9.45455	21.8182		-0.73989	0.32349		0.34232	0.99565		-0.54585	0.99601	DOWN	-3.6644	0.00056399		-1.7049	0.19308		-3.1234	0.020587		-2.8984	0.066129		1.2915	0.9993		-1.4746	0.4532		-2.461	0.011166
c153218_g1	Cluster3	c153218_g1	c153218_g1	cytokinin	WOL (WOODEN LEG)	Orphans	AT2G01830.5	24.65	11.76	29.96	10.87	18.51	82.2764	39.2523	100	36.2817	61.7824		-0.78304	0.00023562	UP	1.2799	5.6314e-07		0.3486	0.99173	DOWN	-1.1469	9.8147e-05		-0.66539	0.015663	DOWN	-1.5003	5.393e-08		-0.33779	0.99643		0.70795	0.056995		0.50248	0.083916		-0.52703	0.47678
c135366_g1	Cluster3		c135366_g1		zinc finger (B-box type) family protein	Orphans	AT3G21890.1	32.74	61.37	31.84	2.77	19.04	53.3485	100	51.882	8.69975	31.0249		1.2046	0.1038		-1.0223	0.14817		0.033943	0.99601	DOWN	-3.5143	0.00050353		-0.6955	0.75504	DOWN	-3.553	0.00054751	DOWN	-4.6928	5.3799e-09		2.7306	0.040799	DOWN	-1.8299	0.0012666		-0.8718	0.82774
c144762_g3	Cluster3		c144762_g3		zinc finger (B-box type) family protein	Orphans	AT4G38960.6	25.67	40.31	24.2	51.5	97.16	26.4203	41.4883	24.9074	53.0054	100		0.96874	0.42054		-0.83085	0.47383		-0.010391	0.99601		1.0465	0.10192	UP	2.0687	1.3728e-08		1.0521	0.052408		0.10386	0.99643		0.88959	0.0065791	UP	1.1258	8.9575e-05	UP	1.848	3.3132e-08
c147380_g1	Cluster3	c147380_g1	c147380_g1		zinc finger (B-box type) family protein	Orphans	AT1G78600.1	88.3	29.63	51.84	29.19	113.01	78.1347	26.2189	45.872	25.8296	100	DOWN	-1.274	1.1487e-06		0.73145	0.16458		-0.69082	0.040171	DOWN	-1.5387	1.8595e-06	UP	1.1818	2.3405e-05		-0.8527	0.13225		-0.23866	0.99643	UP	1.9075	1.1772e-11	UP	1.8012	9.9054e-12		0.2807	0.39496
c125385_g1	Cluster3	c125385_g1	c125385_g1		ATWHY2 (A. THALIANA WHIRLY 2); DNA binding	PBF-2-like	AT1G71260.1	32.24	31.46	81.54	40.52	105.7	30.5014	29.7635	77.1429	38.3349	100		0.26011	0.99842	UP	1.2995	0.00072484	UP	1.4113	0.00088568		0.37441	0.99721		0.41728	0.56213		-1.0417	0.015759		0.14037	0.99643	UP	1.332	2.9043e-05	UP	1.6047	1.628e-07	UP	1.6184	3.9834e-07
c100151_g1	Cluster2				ATX1 (ARABIDOPSIS HOMOLOGUE OF TRITHORAX); histone-lysine N-methyltransferase/ phosphatidylinositol-5-phosphate binding	PHD	AT2G31650.1	0	3.19	0.47	0	0.04	0	100	14.7335	0	1.25392		4.636	0.0073094		-2.847	0.066492								-3.522	0.93773					-4.6073	0.0067824				DOWN	-6.4811	0.0048681
c133944_g1	Cluster3		c133944_g1		ATXR5 (SETDOMAIN GROUP 15); DNA binding	PHD	AT5G09790.2	26.14	10.28	12.58	7.5	18.94	100	39.3267	48.1255	28.6917	72.456		-1.0567	0.014772		0.21906	0.99565		-0.98596	0.12209	DOWN	-1.7625	0.0023525		0.6257	0.78898		-0.78134	0.95989		-0.67969	0.99643		1.2801	0.082109		0.73271	0.26153		-0.5705	0.99601
c151618_g1	Cluster3	c151618_g1	c151618_g1		MBD9 (METHYL-CPG-BINDING DOMAIN 9); DNA binding	PHD	AT3G01460.1	11.44	5.4	4.28	2.64	3.2	100	47.2028	37.4126	23.0769	27.972		-0.79972	0.0012461		-0.40472	0.99565	DOWN	-1.3527	5.7087e-05	DOWN	-2.083	1.1831e-08		-0.39091	0.9957		-0.73505	0.64691		-1.2572	0.069055		0.21717	0.9993		-0.90769	0.24303	DOWN	-1.9539	3.3805e-07
c103696_g1	Cluster4	c103696_g1			PHD finger family protein	PHD	AT3G14740.2	0.01	3.46	0.76	0	0.09	0.289017	100	21.9653	0	2.60116	UP	8.3425	0.0040331		-2.2592	0.098836		5.9351	0.62092					-3.1126	0.65947				DOWN	-4.8325	0.0023063				DOWN	-5.4838	0.0017947		2.6123	0.99601
c112099_g1	Cluster2	c112099_g1			PHD finger family protein	PHD	AT3G24010.1	0	9.89	2.51	0	0.28	0	100	25.3792	0	2.83114	UP	5.2231	0.00030979		-2.0737	0.061104								-3.2975	0.38679				DOWN	-5.1944	0.0002837				DOWN	-5.4832	0.0002597
c149994_g1	Cluster3	c149994_g1	c149994_g1		PHD finger family protein	PHD	AT2G37520.1	13.19	2.51	5.95	20.12	6.51	65.5567	12.4751	29.5726	100	32.3559	DOWN	-2.6362	0.0014955		1.9698	0.22568		-0.81466	0.75525		0.94125	0.24865		0.17256	0.9957	UP	1.7511	0.0018784	UP	3.6035	8.7852e-08	DOWN	-1.7055	0.0042667		2.0303	0.073968		-0.85235	0.9072
c57866_g1	Cluster4	c57866_g1			PHD finger family protein	PHD	AT1G33420.1	0.01	3.73	0.78	0	0.07	0.268097	100	20.9115	0	1.87668	UP	8.326	0.0042735		-2.3343	0.089288		5.8434	0.67809					-3.5064	0.63521				DOWN	-4.8159	0.0025122				DOWN	-5.9527	0.0018602		2.1268	0.99601
c78373_g1	Cluster2	c78373_g1			PHD finger family protein	PHD	AT3G24010.1	0	5.69	1.14	0	0.07	0	100	20.0351	0	1.23023	UP	5.0937	0.00068949		-2.3848	0.042844								-4.0268	0.48634				DOWN	-5.065	0.00063377				DOWN	-6.5237	0.00056607
c86574_g1	Cluster4	c86574_g1			SHL1 (SHORT LIFE)	PHD	AT4G39100.1	0.02	21.1	4.67	0	0.36	0.0947867	100	22.1327	0	1.70616	UP	10.256	2.4e-08	DOWN	-2.247	1.0365e-05		7.8611	0.019648					-3.676	0.022593		-4.4743	0.013461	DOWN	-6.7463	1.0987e-11				DOWN	-6.0351	8.5534e-12		3.9748	0.99601
c150674_g1	Cluster3		c150674_g1		PHD finger family protein	PHD	AT3G05670.3	17.23	9.65	8.3	9.45	5.02	100	56.007	48.1718	54.8462	29.1352		-0.61537	0.059451		-0.24536	0.99565		-1.009	0.035419		-0.86163	0.11908		-0.71858	0.62628		0.14257	0.99781		-0.2202	0.99643		-0.98811	0.36335		-1.076	0.23331	DOWN	-1.9378	0.00013367
c154599_g1	Cluster3		c154599_g1		PHD finger family protein	PHD	AT1G33420.2	69.52	71.72	40.69	27.7	99.66	69.7572	71.9647	40.8288	27.7945	100		0.38151	0.99842		-0.89702	0.033711		-0.66379	0.10635	DOWN	-1.2248	0.00079809	UP	1.2579	3.206e-05		-0.56578	0.73603	DOWN	-1.5802	6.2715e-05	UP	1.6967	7.984e-09		0.24881	0.30384		0.38385	0.21939
c154530_g1	Cluster3		c154530_g1		PHD finger transcription factor, putative	PHD	AT3G14980.3	17.3	10.8	12.53	8.01	11.42	100	62.4277	72.4277	46.3006	66.0116		-0.32828	0.093879		0.11482	0.99565		-0.36174	0.6052	DOWN	-1.1041	0.00075796		-0.0038335	0.9957		-0.74716	0.15024		-0.74975	0.3862		0.61636	0.1968		-0.0010643	0.99448		-0.57582	0.43796
c154371_g1	Cluster3		c154371_g1		trithorax protein, putative / PHD finger family protein / SET domain-containing protein	PHD	AT1G05830.4	9.52	9.63	15.52	6.09	14.82	61.3402	62.049	100	39.2397	95.4897		0.073254	0.99842		0.80302	0.0026323		0.72799	0.038054		-0.74313	0.083054		0.046651	0.9957	DOWN	-1.4759	2.8811e-07		-0.79032	0.25855	UP	1.3956	1.498e-07		0.73762	0.00082512		0.5644	0.0248
c140656_g1	Cluster3		c140656_g1		zinc-binding family protein	PLATZ	AT1G21000.1	6.59	1.22	0.78	22.8	2.86	28.9035	5.35088	3.42105	100	12.5439		-2.14	0.2459		-0.71657	0.99565		-3.0048	0.24004		1.8328	0.031762		1.9098	0.9932	UP	4.8328	2.1066e-05	UP	3.9988	2.2313e-05	DOWN	-3.05	0.00056352		1.0812	0.99448		-1.3053	0.99601
c144171_g2	Cluster3		c144171_g2		zinc-binding family protein	PLATZ	AT4G17900.1	53.63	61.56	75.86	137.89	101.69	38.8933	44.6443	55.0149	100	73.7472		0.48954	0.99842		0.22941	0.99565		0.57067	0.32469	UP	1.4025	9.1874e-10		0.45979	0.23799		0.82704	9.3372e-05		0.93903	6.8076e-08		-0.4942	0.13161		0.57715	0.0052948		0.82022	0.00047707
c150650_g1	Cluster5	c150650_g1	c150650_g1		APRR5 (PSEUDO-RESPONSE REGULATOR 5); transcription regulator	Pseudo ARR-B	AT5G24470.1	10.64	11.4	43.37	61.11	43.62	17.4112	18.6549	70.9704	100	71.3795		0.41284	0.99842	UP	1.8772	2.5243e-07	UP	2.1417	5.3224e-08	UP	2.7508	3.3116e-17		0.20181	0.9957		0.60429	0.032891	UP	2.364	1.3176e-16		-0.52944	0.21368	UP	1.9669	1.3804e-09	UP	2.1333	4.7936e-10
c138440_g1	Cluster3	c138440_g1			RBR1 (RETINOBLASTOMA-RELATED 1)	RB	AT3G12280.2	12	8.07	18.79	6.72	11.87	63.8638	42.9484	100	35.7637	63.1719		-0.27168	0.54812	UP	1.1385	0.0031198		0.71853	0.24653		-0.8174	0.26721		-0.60621	0.21595	DOWN	-1.5407	0.00016162		-0.51965	0.99643		0.80757	0.18333		0.42024	0.44142		-0.097917	0.99601
c139281_g1	Cluster3				RBR1 (RETINOBLASTOMA-RELATED 1)	RB	AT3G12280.2	1.6	1.45	7.81	0.97	2.68	20.4866	18.5659	100	12.42	34.315		0.14664	0.99842		2.3031	0.0054925		2.3015	0.0087064		-0.78014	0.99721		-1.5025	0.071364	DOWN	-3.0864	0.00065821		-0.90071	0.99643		1.4569	0.70652		0.68853	0.97922		0.58869	0.99601
c146754_g1	Cluster3		c146754_g1		RWP-RK domain-containing protein	RWP-RK	AT1G64530.1	14.46	20.5	29.47	21.17	44.37	32.5896	46.2024	66.4188	47.7124	100		0.81354	0.46978		0.18163	0.99565		0.84688	0.13806		0.39381	0.99721		0.93961	0.0014198		-0.45788	0.83397		-0.39366	0.99643	UP	1.2705	2.0568e-06	UP	1.0092	1.8752e-05	UP	1.5763	5.0072e-09
c152838_g1	Cluster3	c152838_g1	c152838_g1		RWP-RK domain-containing protein	RWP-RK	AT4G35270.4	13.17	2.94	8.62	11.89	2.28	100	22.3235	65.4518	90.2809	17.3121	DOWN	-1.7187	0.00010628		1.4402	0.030926		-0.42676	0.99601		-0.071125	0.99721	DOWN	-1.939	0.0036204		0.35083	0.99781	UP	1.6736	0.00035382	DOWN	-2.4168	4.5995e-05		-0.61087	0.99448	DOWN	-2.576	1.2191e-05
c150859_g1	Cluster3		c150859_g1		SPL7 (SQUAMOSA PROMOTER BINDING PROTEIN-LIKE 7); DNA binding / transcription factor	SBP	AT5G18830.1	4.08	10.27	9.2	14.46	10.23	28.2158	71.0235	63.6238	100	70.7469		1.6186	0.058682		-0.22883	0.99565		1.2415	0.25028	UP	1.8618	0.001888		0.18522	0.9957		0.6155	0.55014		0.26926	0.71698		-0.55725	0.97924		-0.15566	0.99738		1.2165	0.094918
c56121_g1	Cluster2	c56121_g1			ASHH1/SDG26 (ASH1-RELATED PROTEIN 1)	SET	AT1G76710.2	0	5.55	0.99	0	0.04	0	100	17.8378	0	0.720721	UP	5.8557	1.9415e-06	DOWN	-2.5481	0.0013226								-4.6255	0.21684				DOWN	-5.827	1.77e-06				DOWN	-7.2857	3.6994e-06
c194365_g1	Cluster2	c194365_g1			CLF (CURLY LEAF); transcription factor	SET	AT2G23380.1	0	3.42	0.56	0	0.06	0	100	16.3743	0	1.75439	UP	4.839	0.0027918		-2.6745	0.0507								-3.1606	0.84155				DOWN	-4.8104	0.0025839				DOWN	-5.9471	0.0019089
c148952_g1	Cluster3	c148952_g1			EFS (EARLY FLOWERING IN SHORT DAYS)	SET	AT1G77300.2	10.57	37.82	10.27	9.43	11.55	27.9482	100	27.1549	91.8208	30.5394	UP	2.099	3.0785e-11	DOWN	-1.9146	4.2164e-11		0.036142	0.99601		-0.097062	0.99721		0.17864	0.9957		-0.13801	0.99781	DOWN	-2.17	2.5228e-12		0.18969	0.9993	DOWN	-1.848	3.3605e-10		0.0045449	0.99601
c150297_g1	Cluster3	c150297_g1			EFS (EARLY FLOWERING IN SHORT DAYS)	SET	AT1G77300.1	11.51	28.9	11.91	10.67	8.37	39.827	100	41.2111	89.5886	28.9619	UP	1.673	3.8251e-05	DOWN	-1.3828	0.00020432		0.14196	0.99601		-0.042169	0.99721		-0.48663	0.86847		-0.18893	0.99781	DOWN	-1.6891	1.4945e-05		-0.42466	0.9993	DOWN	-1.9814	2.1643e-07		-0.55491	0.99601
c86521_g1	Cluster4	c86521_g1			EFS (EARLY FLOWERING IN SHORT DAYS)	SET	AT1G77300.2	0.02	6.09	0.94	0	0.08	0.328407	100	15.4351	0	1.31363	UP	8.7045	0.0009516		-2.7609	0.012618		5.7953	0.70899					-3.4583	0.66429				DOWN	-5.1944	0.0002837				DOWN	-6.3312	0.00025666		2.1268	0.99601
c131775_g1	Cluster3	c131775_g1	c131775_g1		SET domain-containing protein	SET	AT5G14260.3	22.98	7.43	15.4	38.46	11.53	59.7504	19.3188	40.0416	100	29.9792	DOWN	-1.3413	0.0010932		0.9805	0.22938		-0.50907	0.73472		0.77983	0.096782		-0.38477	0.9957	UP	1.2841	0.00032486	UP	2.1472	1.9536e-09	DOWN	-1.7958	3.6049e-06		0.48368	0.70994		-1.1041	0.094188
c113113_g1	Cluster4	c113113_g1			SET domain-containing protein (TXR7)	SET	AT5G42400.8	0.01	7.73	1.23	0	0.01	0.129366	100	15.912	0	0.129366	UP	10.279	1.8978e-08	DOWN	-2.7591	2.2353e-07		7.3721	0.070874					-7.357	0.058197		-3.9854	0.074427	DOWN	-6.7694	7.4151e-12				DOWN	-10.228	2.4318e-08		-0.1951	0.99601
c148149_g1	Cluster3	c148149_g1	c148149_g1		SUVR4; histone-lysine N-methyltransferase	SET	AT3G04380.1	16.1	5.9	20.77	10.5	26.76	60.1644	22.0478	77.6158	39.2377	100	DOWN	-1.1754	0.001719	UP	1.7381	2.4071e-05		0.41438	0.99601		-0.64416	0.44886		0.37926	0.74392		-1.0634	0.018233		0.55732	0.34545	UP	1.3156	9.6555e-05	UP	2.0053	6.4721e-09		0.5834	0.093689
c149199_g1	Cluster3				ribulose-1,5 bisphosphate carboxylase oxygenase large subunit N-methyltransferase, putative	SET	AT1G14030.1	10.07	2.26	6.82	12.69	6.89	79.3538	17.8093	53.7431	100	54.2947		-1.8706	0.026425		1.5252	0.40879		-0.49373	0.99601		0.37949	0.99721		0.055909	0.9957		0.86842	0.54472	UP	2.2762	0.0027593		-0.93947	0.61333		1.469	0.21465		-0.64807	0.99601
c140055_g1	Cluster3		c140055_g1		SIGB (SIGMA FACTOR B); DNA binding / DNA-directed RNA polymerase/ transcription factor	Sigma70-like	AT1G08540.1	7.79	0.8	5.5	28.98	1.48	26.8806	2.76052	18.9786	100	5.10697		-3.0022	0.051992		2.7167	0.32901		-0.43376	0.99601	UP	1.9352	0.0028608		-1.8569	0.54357	UP	2.3641	0.00021627	UP	4.9634	6.3953e-08	DOWN	-4.348	3.7622e-07		0.74776	0.99448		-2.5009	0.21022
c143476_g1	Cluster5	c143476_g1			SIGA (SIGMA FACTOR A); DNA binding / DNA-directed RNA polymerase/ transcription factor	Sigma70-like	AT1G64860.1	3.02	15.42	10.24	12.57	2.9	19.585	100	66.4073	81.5175	18.8067	UP	2.6207	0.00040537		-0.66336	0.91548		1.809	0.074782		2.0846	0.010379		-1.7462	0.055441		0.27073	0.99781		-0.51004	0.99643		-2.1439	0.0077427	DOWN	-2.5216	0.00034802		-0.1474	0.99601
c149137_g1	Cluster3	c149137_g1			SIGF (RNA POLYMERASE SIGMA-70 FACTOR); DNA binding / DNA-directed RNA polymerase/ transcription factor	Sigma70-like	AT2G36990.1	20.18	5.99	25.4	26.53	24.61	76.0648	22.5782	95.7407	100	92.7629	DOWN	-1.4651	0.0015801	UP	2.0137	5.4424e-05		0.40036	0.99601		0.43183	0.99721		-0.012444	0.9957		0.026664	0.99781	UP	1.923	8.3376e-06		-0.16607	0.9993	UP	1.8892	4.2326e-05		0.17767	0.99601
c151215_g1	Cluster3				SIG4 (SIGMA FACTOR 4); DNA binding / DNA-directed RNA polymerase/ transcription factor	Sigma70-like	AT5G13730.1	6.94	5.68	7.26	17.87	8.98	38.836	31.7851	40.6267	100	50.2518		-0.000647	0.99842		0.28256	0.99565		0.13363	0.99601		1.4014	0.026433		0.33909	0.9957		1.263	0.030268	UP	1.4281	0.0025626		-1.0509	0.1441		0.5096	0.76156		0.26248	0.99601
c141931_g1	Cluster3	c141931_g1	c141931_g1		ATBRM/BRM/CHR2 (ARABIDOPSIS THALIANA BRAHMA); ATP binding / DNA binding / helicase/ transcription regulator	SNF2	AT2G46020.6	32.03	9.96	12.69	13.96	11.39	100	31.0958	39.6191	43.5841	35.5604	DOWN	-1.3991	5.53e-06		0.27961	0.99565	DOWN	-1.2678	0.00046655	DOWN	-1.1617	0.001888		-0.12422	0.9957		0.10131	0.99781		0.26351	0.8472		-0.35249	0.9993		0.043344	0.99448	DOWN	-1.6023	8.6125e-05
c79757_g1	Cluster4	c79757_g1			ATCHR12; ATP binding / DNA binding	SNF2	AT3G06010.1	0.02	13.37	2.94	0	0.14	0.149589	100	21.9895	0	1.04712	UP	9.6656	7.1765e-12	DOWN	-2.2559	1.3826e-07	UP	7.2614	0.0028318				DOWN	-4.3394	0.0027252	DOWN	-4.8747	0.0019726	DOWN	-7.1555	4.3066e-15				DOWN	-6.7073	2.6323e-15		2.7118	0.99601
c56377_g1	Cluster2	c56377_g1			ATP binding / DNA binding / helicase	SNF2	AT3G54280.1	0	3.12	0.6	0	0.01	0	100	19.2308	0	0.320513	UP	5.4552	6.044e-05		-2.4494	0.011102								-6.3238	0.30158				DOWN	-5.4265	5.546e-05				DOWN	-8.8852	0.00033848
c74959_g1	Cluster4	c74959_g1			CHR5 (chromatin remodeling 5); ATP binding / DNA binding / chromatin binding / helicase	SNF2	AT2G13370.3	0.01	5	1.06	0	0.01	0.2	100	21.2	0	0.2	UP	9.4043	2.302e-05	DOWN	-2.2989	0.002376		6.9571	0.16238					-6.9419	0.12849		-3.5703	0.20627	DOWN	-5.8942	9.0537e-07				DOWN	-9.3529	2.5749e-05		-0.1951	0.99601
c124683_g2	Cluster4	c124683_g2			CHR17 (CHROMATIN REMODELING FACTOR17); DNA-dependent ATPase	SNF2	AT5G18620.2	0.03	17.22	3.91	0	0.29	0.174216	100	22.7062	0	1.68409	UP	9.4643	8.581e-16	DOWN	-2.207	1.3409e-09	UP	7.1091	0.0002133				DOWN	-3.7247	0.00054914	DOWN	-5.3073	0.00012404	DOWN	-7.5392	4.0336e-19				DOWN	-6.0437	3.3237e-20		3.1741	0.99601
c152699_g1	Cluster6	c152699_g1	c152699_g1		CHR42 (chromatin remodeling 42); ATP binding / DNA binding / helicase	SNF2	AT5G20420.1	20.28	0.66	1.7	0.01	0.61	100	3.25444	8.38264	0.0493097	3.00789	DOWN	-4.6276	4.6842e-19		1.2979	0.94585	DOWN	-3.4779	1.3064e-15	DOWN	-11.178	4.7934e-11		-1.4646	0.67121		-7.705	0.088992		-6.5245	0.40318		6.1135	0.65599		-0.27871	0.99448	DOWN	-5.1527	6.5438e-19
c78597_g1	Cluster2	c78597_g1			PIE1 (PHOTOPERIOD-INDEPENDENT EARLY FLOWERING 1); ATP binding / DNA binding / helicase	SNF2	AT3G12810.2	0	2.66	0.63	0	0.01	0	100	23.6842	0	0.37594	UP	4.8557	0.0025645		-2.1468	0.1229								-6.0268	0.41809				DOWN	-4.827	0.0023724				DOWN	-8.2857	0.0041186
c113739_g1	Cluster2	c113739_g1			transcriptional activator, putative	SNF2	AT3G57300.4	0	5.26	1.3	0	0.06	0	100	24.7148	0	1.14068	UP	5.9176	1.0444e-06		-2.0996	0.0053386		3.7776	0.16277					-4.551	0.090931		-3.7643	0.13369	DOWN	-5.8889	9.554e-07				DOWN	-6.7627	1.4e-06
c73482_g1	Cluster2	c73482_g1			SOH1 family protein	SOH1	AT5G19910.1	0	13.53	2.6	0	0.12	0	100	19.2166	0	0.886918	UP	5.103	0.00065281		-2.4573	0.035661								-4.3787	0.4862				DOWN	-5.0743	0.00060026				DOWN	-6.948	0.00061929
c110219_g1	Cluster2				SWIB complex BAF60b domain-containing protein	SWI/SNF-BAF60b	AT3G19080.2	0	8.22	1.9	0	0.1	0	100	23.1144	0	1.21655		4.6926	0.0056513		-2.1823	0.15932								-4.2433	0.55614					-4.6639	0.0052487				DOWN	-6.5376	0.0039094
c135202_g1	Cluster3	c135202_g1	c135202_g1		SWIB complex BAF60b domain-containing protein	SWI/SNF-BAF60b	AT4G34290.1	35.75	7.21	49.57	63.73	17.55	56.096	11.3134	77.7813	100	27.5381		-1.995	0.012227	UP	2.696	0.00063907		0.55263	0.99601		0.98704	0.22846		-1.3439	0.08151		0.4296	0.99781	UP	3.0082	1.3836e-06	DOWN	-1.9004	0.0020026		1.24	0.40251		-1.0015	0.71771
c87720_g1	Cluster4	c87720_g1			LDL2 (LSD1-LIKE2); amine oxidase	SWI/SNF-SWI3	AT3G13682.1	0.03	26.95	6.89	0	0.44	0.111317	100	25.5659	0	1.63265	UP	10.076	4.1184e-22	DOWN	-2.036	3.5787e-13	UP	7.8919	4.8796e-07				DOWN	-3.9381	6.48e-07	DOWN	-6.0901	7.3992e-08	DOWN	-8.1511	1.304e-27				DOWN	-6.0862	9.2103e-31		3.7435	0.88838
c115097_g1	Cluster5	c115097_g1			TCP4 (TCP FAMILY TRANSCRIPTION FACTOR 4); transcription factor	TCP	AT3G15030.4	1.09	10.84	10.79	0.85	1.81	10.0554	100	99.5387	7.87766	16.6974	UP	3.5927	0.00064904		-0.056003	0.99565	UP	3.3884	0.0012606		-0.2957	0.99721		-2.5455	0.0060933	DOWN	-3.6889	0.00055804	DOWN	-3.8623	0.0003272		1.0165	0.9993	DOWN	-2.7135	0.003655		0.63272	0.99601
c138088_g1	Cluster3	c138088_g1	c138088_g1		TCP family transcription factor, putative	TCP	AT5G23280.1	17.79	19.32	57.36	25.5	54.5	31.0146	33.682	100	44.4561	95.0139		0.45906	0.99842	UP	1.5736	0.00013248	UP	1.8843	2.6415e-05		0.70909	0.94898		-0.069264	0.9957		-1.1801	0.0079699		0.27609	0.90007		0.98383	0.023879	UP	1.3922	0.00025167	UP	1.6048	0.00011011
c131312_g1	Cluster3		c131312_g1		TCP family transcription factor, putative	TCP	AT1G72010.1	9.02	2.59	10.33	2.81	37.14	24.2865	6.97361	27.8137	7.56597	100		-1.5479	0.77949		1.9203	0.87125		0.22415	0.99601		-1.6707	0.99721		1.8713	0.08379		-1.8997	0.8818		-0.096808	0.99643	UP	3.644	0.0021602	UP	3.6795	0.001023		1.8852	0.063445
c141589_g1	Cluster3		c141589_g1		TCP family transcription factor, putative	TCP	AT1G35560.1	15.17	2.81	15.09	3.53	21.43	70.7886	13.1125	70.4153	16.4722	100		-2.1426	0.015321		2.3543	0.028761		0.063371	0.99866		-2.0639	0.065764		0.54407	0.9957		-2.1321	0.052485		0.10483	0.99643	UP	2.5492	0.0018854	UP	2.7863	0.00040644		0.3972	0.99601
c127315_g1	Cluster5		c127315_g1		PTF1 (PLASTID TRANSCRIPTION FACTOR 1); transcription factor	TCP	AT3G02150.1	0.08	0.26	0.8	9.84	0.13	0.813008	2.64228	8.13008	100	1.32114		2.111	0.99842		1.5939	0.99565		3.5565	0.99601	UP	7.0928	0.0049536		-2.5414	0.9957		3.5314	0.010285	UP	5.0079	0.00179	DOWN	-6.1998	0.003134		-1.0596	0.99448		0.8049	0.99601
c131012_g1	Cluster3		c131012_g1		TIFY8	Tify	AT4G32570.1	17.16	6.54	16.45	16.92	52.46	32.7106	12.4666	31.3572	32.2531	100		-1.1032	0.049727		1.2599	0.12183		0.008375	0.99601		0.017837	0.99721	UP	1.7078	1.5547e-06		0.0046581	0.99781		1.1471	0.051273	UP	1.5762	2.2466e-06	UP	2.8557	2.1333e-13	UP	1.506	2.9799e-06
c138844_g1	Cluster3		c138844_g1		ZML1 (ZIM-LIKE 1)	Tify	AT3G21175.3	41.07	37.86	52.29	37.71	118.02	34.7992	32.0793	44.306	31.9522	100		0.18881	0.99842		0.38591	0.99565		0.42645	0.99601		-0.068063	0.99721		1.2311	0.0096358		-0.49931	0.99781		-0.23081	0.99643	UP	1.6034	0.00027433	UP	1.5049	0.00016333	UP	1.4473	0.00065059
c141907_g2	Cluster3	c141907_g2			ZML1 (ZIM-LIKE 1)	Tify	AT3G21175.2	29.49	64.33	55.02	28.09	37.77	45.8418	100	85.5277	51.0542	58.7129	UP	1.4155	0.00078973		-0.29749	0.99565		0.96971	0.036976		-0.030325	0.99721		-0.50575	0.36211		-1.0048	0.018487	DOWN	-1.4197	0.00037392		0.37213	0.9993		-0.91528	0.031093		0.25372	0.99601
c142597_g1	Cluster5	c142597_g1	c142597_g1	jasmonic acid	JAZ1/TIFY10A (JASMONATE-ZIM-DOMAIN PROTEIN 1); protein binding	Tify	AT1G19180.3	66.93	266.6	305.53	156.08	66.17	21.9062	87.2582	100	51.085	21.6574	UP	2.2863	2.5762e-27		0.12378	0.77916	UP	2.2617	1.6075e-34	UP	1.2634	7.6433e-08	DOWN	-2.1677	1.6386e-34	DOWN	-1.0031	2.9723e-10		-0.99676	1.5929e-06	DOWN	-1.2916	7.2747e-08	DOWN	-2.156	3.6419e-27		-0.11623	0.99601
c147537_g1	Cluster5	c147537_g1		jasmonic acid	JAZ2/TIFY10B (JASMONATE-ZIM-DOMAIN PROTEIN 2)	Tify	AT1G74950.1	17.97	226.09	140.9	37.21	30.08	7.94816	100	62.3203	26.4088	13.3044	UP	3.8324	8.2691e-24		-0.67846	0.042139	UP	3.0057	5.7929e-13		1.2002	0.26816	DOWN	-2.0455	9.6814e-09	DOWN	-1.8103	3.5829e-07	DOWN	-2.6062	3.623e-16		-0.36215	0.9993	DOWN	-2.836	2.4064e-18		0.74993	0.69412
c146470_g2	Cluster5		c146470_g2	SA;JA	BOP1 (BLADE ON PETIOLE 1); protein binding	TRAF	AT3G57130.1	0.19	3.87	4.63	14.05	3.95	1.35231	27.5445	32.9537	100	28.1139		4.5982	0.038971		0.19066	0.99565		4.6406	0.031972	UP	6.2086	1.182e-06		-0.1992	0.9957		1.5632	0.021783	UP	1.6364	0.0040333		-1.8893	0.0083881		-0.12059	0.99448		4.2312	0.058313
c91940_g1	Cluster4	c91940_g1			armadillo/beta-catenin repeat family protein / BTB/POZ domain-containing protein	TRAF	AT5G13060.1	0.02	6.89	2.28	0	0.21	0.290276	100	33.0914	0	3.0479	UP	8.5324	0.0019519		-1.6641	0.22262		6.72	0.23735					-3.383	0.28154		-3.3333	0.32072	DOWN	-5.0224	0.00081351				DOWN	-5.1591	0.00076352		3.1268	0.99601
c146470_g1	Cluster5	c146470_g1		SA;JA	BOP2 (BLADE ON PETIOLE2); protein binding	TRAF	AT2G41370.1	1.55	7.16	34.08	1.01	6.41	4.54812	21.0094	100	2.96362	18.8087		2.5006	0.14651	UP	2.1801	2.3716e-05	UP	4.5324	9.5802e-10		-0.57525	0.99721	DOWN	-2.375	7.7815e-06	DOWN	-5.1125	2.8783e-10		-3.0498	0.062791		2.6105	0.1636		-0.30698	0.99448		1.9472	0.32545
c151590_g1	Cluster5	c151590_g1	c151590_g1		BT1 (BTB and TAZ domain protein 1); protein binding / transcription regulator	TRAF	AT5G63160.2	9.92	110.07	193.78	77.91	92.97	5.11921	56.8015	100	40.2054	47.9771	UP	3.7803	2.1871e-11		0.72772	0.01132	UP	4.3597	6.1636e-22	UP	3.0122	8.8353e-07		-0.99033	0.00057355	DOWN	-1.3523	6.9079e-06		-0.74195	0.36002		0.23497	0.9993		-0.37466	0.99448	UP	3.1591	4.7095e-09
c141874_g1	Cluster5	c141874_g1	c141874_g1		BT2 (BTB AND TAZ DOMAIN PROTEIN 2); protein binding / transcription factor/ transcription regulator	TRAF	AT3G48360.1	4.1	47.27	43.81	79.86	15.25	5.13398	59.1911	54.8585	100	19.0959	UP	3.8309	4.1212e-13		-0.18293	0.99565	UP	3.4997	1.7663e-11	UP	4.4568	4.2513e-27	DOWN	-1.4877	0.00018138		0.95229	0.00013616		0.65195	0.00047687	DOWN	-2.5669	6.5375e-17	DOWN	-1.7826	1.2948e-05		1.8018	0.025083
c151590_g3	Cluster5	c151590_g3	c151590_g3		BT2 (BTB AND TAZ DOMAIN PROTEIN 2); protein binding / transcription factor/ transcription regulator	TRAF	AT3G48360.3	2.44	44.81	74.16	28.18	33.38	3.29018	60.4234	100	37.9989	45.0108	UP	4.4971	1.2732e-05		0.64977	0.40905	UP	4.9986	3.3438e-09	UP	3.5771	0.0047416		-1.1017	0.046544		-1.4262	0.010681		-0.89388	0.61557		0.19758	0.9993		-0.56398	0.99448	UP	3.6866	0.00076001
c134620_g1	Cluster3	c134620_g1			BTB/POZ domain-containing protein	TRAF	AT1G21780.2	43.74	15.98	28.4	19.04	39.19	100	36.5341	64.9291	43.5299	89.5976	DOWN	-1.1616	0.0020217		0.75736	0.45109		-0.55253	0.54176		-1.1586	0.023527		0.50305	0.76736		-0.61084	0.90533		0.029108	0.99643		0.98694	0.067474		1.1484	0.0087355		-0.25972	0.99601
c142420_g1	Cluster5	c142420_g1	c142420_g1		BTB/POZ domain-containing protein	TRAF	AT1G55760.1	9.64	25.65	112.4	64.82	6.68	8.57651	22.8203	100	57.669	5.94306		1.8081	0.0058352	UP	2.0785	9.1161e-18	UP	3.7383	8.6256e-31	UP	2.8919	3.7322e-14	DOWN	-4.123	2.2932e-33		-0.85121	0.00032488	UP	1.1099	1.2977e-05	DOWN	-3.3988	2.2257e-16	DOWN	-2.1566	0.00041629		-0.59495	0.99601
c149014_g1	Cluster3		c149014_g1	SA;JA	NPR3 (NPR1-LIKE PROTEIN 3); protein binding	TRAF	AT5G45110.1	79.45	52.34	47.08	132.16	24.19	60.1165	39.6035	35.6235	100	18.3036		-0.31568	0.0059831		-0.22271	0.99565		-0.68667	0.00072591		0.77037	3.3867e-06		-0.92852	0.0015688	UP	1.4522	2.7522e-19	UP	1.1121	1.1933e-16	DOWN	-2.5077	1.9446e-37	DOWN	-1.2633	3.394e-05	DOWN	-1.8254	4.6645e-14
c138271_g1	Cluster5		c138271_g1		speckle-type POZ protein-related	TRAF	AT3G56230.1	0.11	1.93	8.9	17.37	0.05	0.633276	11.1111	51.2378	100	0.287853		4.4735	0.76657		2.1343	0.31575		6.4596	0.046419	UP	7.3955	0.0012567		-7.4444	0.047674		0.93107	0.65728	UP	2.948	0.0029777	DOWN	-8.5025	0.0022355		-5.4222	0.62672		-1.1951	0.99601
c142999_g1	Cluster3		c142999_g1		GT2; transcription factor	Trihelix	AT1G76890.2	28.86	9.82	16.01	65.21	15.78	44.257	15.059	24.5514	100	24.1987		-1.2567	0.11142		0.62961	0.99565		-0.77536	0.95005		1.2246	0.048495		0.027044	0.99885	UP	1.9951	0.0002783	UP	2.5073	3.0363e-06	DOWN	-2.095	0.00027765		0.5446	0.99448		-0.95856	0.83155
c148823_g1	Cluster3	c148823_g1			GT2; transcription factor	Trihelix	AT1G76890.2	35.81	14.09	66.56	52	28.02	53.8011	21.1689	100	78.125	42.0974		-0.97846	9.2842e-05	UP	2.157	6.1566e-19	UP	1.0303	1.4406e-05		0.62072	0.058638	DOWN	-1.2754	5.5831e-09		-0.41436	0.24142	UP	1.6253	6.7738e-12		-0.98802	0.00038103		0.76955	0.014864		-0.45538	0.89501
c149973_g1	Cluster3	c149973_g1	c149973_g1		AT-GTL1 (Arabidopsis thaliana GT2-like 1); transcription factor	Trihelix	AT1G33240.3	96.22	27.37	48.96	166.81	28.64	57.6824	16.4079	29.3508	100	17.1692	DOWN	-1.4023	6.0258e-12		0.93736	0.0022616		-0.61324	0.0085482		0.85481	1.0697e-06		-0.66007	0.057192	UP	1.4632	1.6994e-17	UP	2.2832	1.0084e-34	DOWN	-2.2503	2.2774e-29		0.16524	0.8852	DOWN	-1.4836	1.3841e-08
c143782_g1	Cluster3				EMB2746 (EMBRYO DEFECTIVE 2746); catalytic	Trihelix	AT5G63420.1	2.13	0.52	3.09	5.99	4.41	35.5593	8.68114	51.586	100	73.6227		-1.8496	0.3556		2.5576	0.16493		0.55968	0.99601		1.4831	0.25271		0.45547	0.9957		0.91867	0.62007	UP	3.3589	0.00091864		-0.59016	0.9993		2.901	0.017611		0.8049	0.97471
c145458_g2	Cluster3		c145458_g2		transcription factor	Trihelix	AT3G54390.1	7.83	7.27	8.84	33.84	15.77	23.1383	21.4835	26.1229	100	46.6017		0.18729	0.99842		0.20775	0.99565		0.24676	0.99601	UP	2.1545	0.0017297		0.87602	0.79738	UP	1.9029	0.0033077	UP	1.9932	0.00051478		-1.1538	0.14746		0.97173	0.38184		0.91254	0.70187
c136969_g1	Cluster5		c136969_g1		AtTLP6 (TUBBY LIKE PROTEIN 6); phosphoric diester hydrolase/ transcription factor	Tub	AT1G47270.3	4.04	4.09	24.08	25.86	11.69	15.6226	15.8159	93.1168	100	45.2049		0.76927	0.99842		2.4881	0.016243		3.1091	0.0060898	UP	3.1505	0.0036721		-1.1287	0.36478		0.036593	0.99781	UP	2.4073	0.0049635		-1.2923	0.31777		1.2473	0.5447		1.7701	0.47553
c137329_g1	Cluster3		c137329_g1		AtTLP7 (TUBBY LIKE PROTEIN 7); phosphoric diester hydrolase/ transcription factor	Tub	AT1G53320.1	15.82	17.17	20.11	28.18	72.54	21.8087	23.6697	27.7226	38.8475	100		0.41191	0.99842		0.1543	0.99565		0.41793	0.99601		0.86249	0.44529	UP	1.8862	5.6041e-08		0.43976	0.99781		0.47665	0.39095	UP	1.3195	2.584e-05	UP	1.9284	1.5901e-09	UP	2.0939	5.3698e-10
c143347_g2	Cluster3		c143347_g2		AtTLP7 (TUBBY LIKE PROTEIN 7); phosphoric diester hydrolase/ transcription factor	Tub	AT1G53320.1	22.6	25.12	34	41.33	95.72	23.6105	26.2432	35.5203	43.178	100		0.45184	0.99842		0.36003	0.99565		0.66359	0.99601		0.9195	0.59623	UP	1.5417	0.00039118		0.25111	0.99781		0.49372	0.54345	UP	1.1636	0.0044137	UP	1.7897	4.9645e-06	UP	1.995	2.1356e-06
c113932_g1	Cluster5		c113932_g1		ULT1 (ULTRAPETALA1); DNA binding / binding	ULT	AT4G28190.1	10.56	36.82	35	45.14	69.02	15.2999	53.3469	50.7099	65.4013	100		2.0968	0.0058911		-0.14759	0.99565		1.8009	0.022118	UP	2.1401	0.00073494		1.0228	0.036852		0.33435	0.99781		0.069346	0.99643		0.56153	0.36567		0.76319	0.038191	UP	2.6135	6.3934e-08
c143981_g1	Cluster3		c143981_g1		WRKY2 (WRKY DNA-binding protein 2); transcription factor	WRKY	AT5G56270.1	27.18	17.07	28.27	10.97	15.79	96.1443	60.382	100	38.8044	55.8543		-0.38494	0.12875		0.65827	0.12627		0.12505	0.99601	DOWN	-1.2735	0.001156		-0.80924	0.047214	DOWN	-1.4034	0.00038436		-0.86253	0.36261		0.46719	0.86774		-0.26302	0.99448		-0.89443	0.092256
c150697_g1	Cluster5	c150697_g1	c150697_g1		WRKY11 (WRKY DNA-binding protein 11); transcription factor	WRKY	AT4G31550.1	24.11	70.21	55.31	55.92	71.39	33.7722	98.3471	77.4758	78.3303	100	UP	1.8299	6.0003e-09		-0.41461	0.59516	UP	1.267	0.00011931	UP	1.2513	7.5578e-05		0.40171	0.37023		-0.020475	0.99781		-0.55249	0.44433		0.29523	0.50164		-0.12494	0.99448	UP	1.4585	4.4105e-09
c128678_g1	Cluster5		c128678_g1		WRKY14 (WRKY DNA-binding protein 14); transcription factor	WRKY	AT1G30650.1	0.07	4.69	3.57	12.66	29.8	0.234899	15.7383	11.9799	42.4832	100		6.4121	0.29142		-0.46852	0.99565		5.7953	0.70899		7.5951	0.039162	UP	3.1055	0.00074421		1.7949	0.34415		1.209	0.43552		1.1836	0.196	UP	2.5249	0.0011686	UP	8.6906	0.0002726
c144885_g1	Cluster3	c144885_g1	c144885_g1		WRKY15 (WRKY DNA-binding protein 15); transcription factor	WRKY	AT2G23320.1	7.74	0.97	4.31	21.98	0.86	35.2138	4.4131	19.6087	100	3.91265	DOWN	-2.7086	0.0027913		2.0793	0.23913		-0.77762	0.92779	UP	1.5394	0.0014946		-2.2866	0.15807	UP	2.3123	2.2083e-06	UP	4.2741	2.9093e-11	DOWN	-4.7258	3.5823e-11		-0.31935	0.99448	DOWN	-3.2745	0.0036392
c142817_g1	Cluster3		c142817_g1		WRKY18 (WRKY DNA-binding protein 18); transcription factor	WRKY	AT4G31800.1	10.64	9.17	5.26	39.15	5.26	27.1775	23.4227	13.4355	100	13.4355		0.06717	0.99842		-0.86768	0.99565		-0.94879	0.93578	UP	1.8938	0.00020721		0.040167	0.9957	UP	2.8378	2.2966e-07	UP	1.8527	2.0634e-05	DOWN	-2.9246	2.369e-07		-0.93956	0.87435		-1.1189	0.83553
c134604_g2	Cluster5	c134604_g2	c134604_g2		WRKY23 (WRKY DNA-binding protein 23); transcription factor	WRKY	AT2G47260.1	20.24	87.21	70.68	121.79	75.88	16.6188	71.6069	58.0343	100	62.304	UP	2.4226	0.0015215		-0.38717	0.99565		1.8871	0.035568	UP	2.6533	1.3112e-05		0.1697	0.9957		0.76141	0.27044		0.25683	0.71009		-0.71867	0.5235		-0.32952	0.99448		1.8466	0.011607
c134604_g3	Cluster5		c134604_g3		WRKY23 (WRKY DNA-binding protein 23); transcription factor	WRKY	AT2G47260.1	14.48	51.54	43.87	96.66	58.36	14.9803	53.3209	45.3859	100	60.3766		2.1449	0.046149		-0.31576	0.99565		1.6809	0.24492	UP	2.8012	5.9252e-05		0.47722	0.9957		1.1155	0.093181		0.68231	0.17529		-0.76522	0.57322		0.04942	0.99448		1.9479	0.02515
c135225_g1	Cluster5	c135225_g1	c135225_g1		WRKY26 (WRKY DNA-binding protein 26); transcription factor	WRKY	AT5G07100.1	54.49	229.12	164.16	149.62	132.9	23.7823	100	71.648	91.1428	58.0045	UP	2.3596	1.4567e-43		-0.55149	0.0004099	UP	1.6598	2.3834e-21	UP	1.4945	2.8281e-17		-0.27136	0.17078		-0.17012	0.99781		-0.83902	1.2056e-06		-0.2282	0.9993		-0.9349	8.0904e-10	UP	1.1782	8.0686e-13
c149358_g1	Cluster5	c149358_g1	c149358_g1		WRKY27 (WRKY DNA-binding protein 27); transcription factor	WRKY	AT5G52830.1	2.45	26.6	27.96	35.7	18.62	6.86275	74.5098	78.3193	100	52.1569	UP	3.726	7.1002e-09		0.001495	0.99565	UP	3.5792	4.2686e-09	UP	3.9025	1.4619e-12		-0.55151	0.45177		0.31854	0.99781		0.20262	0.54863		-0.99701	0.030368		-0.66207	0.50085	UP	2.8174	2.6667e-05
c136135_g1	Cluster5	c136135_g1	c136135_g1		WRKY28 (WRKY DNA-binding protein 28); transcription factor	WRKY	AT4G18170.1	5.62	30.09	14.12	26.02	12.92	18.6773	100	46.9259	86.4739	42.9379	UP	2.7111	6.0901e-05		-1.1639	0.11021		1.3989	0.35097	UP	2.2508	0.0012531		-0.090755	0.9957		0.84711	0.31523		-0.43417	0.99643		-1.0648	0.21617		-1.3667	0.032712		1.0979	0.45786
c143981_g2	Cluster3		c143981_g2		WRKY3 (WRKY DNA-binding protein 3); transcription factor	WRKY	AT2G03340.1	31.2	40.64	28.42	46.03	81.52	38.2728	49.8528	34.8626	56.4647	100		0.6684	0.53653		-0.58642	0.34924		-0.066298	0.99601		0.59764	0.21677	UP	1.5531	3.1342e-11		0.65913	0.05155		-0.044699	0.99643		0.76702	0.00022198		0.85465	3.1417e-06	UP	1.2766	7.0216e-10
c136168_g1	Cluster5	c136168_g1			WRKY33 (WRKY DNA-binding protein 33); transcription factor	WRKY	AT2G38470.1	3.77	28.82	22.71	7.77	2.3	13.0812	100	78.7994	34.214	7.98057	UP	3.2264	8.6926e-05		-0.41653	0.99565	UP	2.6616	0.0039806		1.0855	0.99721	DOWN	-3.2618	0.0005862		-1.5809	0.083299	DOWN	-2.1148	0.0045779		-1.8079	0.58862	DOWN	-3.7904	1.2076e-05		-0.81044	0.99601
c153476_g1	Cluster5	c153476_g1			WRKY35 (WRKY DNA-BINDING PROTEIN 35); transcription factor	WRKY	AT2G34830.1	0.47	12.95	8.25	4.4	6.27	3.62934	100	63.7066	53.3333	48.417	UP	5.0674	7.2822e-06		-0.721	0.93703	UP	4.1981	0.0023403		3.2593	0.1287		-0.36419	0.9957		-0.94363	0.78693		-1.782	0.030001		0.45248	0.9993		-1.1972	0.18095		3.6237	0.015796
c145536_g1	Cluster3	c145536_g1	c145536_g1		WRKY41 (WRKY DNA-binding protein 41); transcription factor	WRKY	AT4G11070.1	15.31	37.29	45.15	63.21	18.36	24.2209	58.9938	71.4286	100	29.046	UP	1.6577	0.0019343		0.17637	0.99565	UP	1.6858	0.0001312	UP	2.0537	3.1871e-08	DOWN	-1.6856	5.1342e-05		0.36312	0.65168		0.42208	0.080581	DOWN	-2.1756	9.654e-09	DOWN	-1.6212	0.0009364		-0.20997	0.99601
c153583_g2	Cluster5	c153583_g2	c153583_g2		WRKY46 (WRKY DNA-binding protein 46); transcription factor	WRKY	AT2G46400.1	11.27	47.09	30.98	87.76	25.04	12.8418	53.6577	35.3008	100	28.5324	UP	2.0776	1.0357e-05		-0.88101	0.095082		1.0483	0.20228	UP	1.9388	2.5325e-06		-0.00057271	0.9957		0.88569	0.02681		-0.11273	0.99643		-1.0132	0.021976		-0.99363	0.041248		0.83751	0.20624
c115401_g1	Cluster5		c115401_g1		WRKY48 (WRKY DNA-binding protein 48); transcription factor	WRKY	AT5G49520.1	9.49	63.22	38.76	38.44	89.38	10.6176	70.7317	43.3654	43.0074	100		3.0907	0.013124		-0.80987	0.99565		2.1326	0.37088		2.1016	0.40646		1.2866	0.20504		-0.035738	0.99781		-0.96302	0.85695		1.1954	0.23077		0.36466	0.93617	UP	3.2089	0.0008675
c139983_g1	Cluster5		c139983_g1		WRKY51 (WRKY DNA-binding protein 51); transcription factor	WRKY	AT5G64810.1	8.97	19.21	19.31	58.78	22.21	15.2603	32.6812	32.8513	100	37.785		1.3965	0.21091		-0.070125	0.99838		1.1781	0.35097	UP	2.7433	9.3964e-10		0.227	0.9957	UP	1.5604	4.2969e-05	UP	1.3728	2.3101e-05	DOWN	-1.4603	0.00031918		0.044824	0.99448		1.1948	0.11726
c145137_g1	Cluster5	c145137_g1	c145137_g1		WRKY53 (WRKY DNA-binding protein 53); DNA binding / protein binding / transcription activator/ transcription factor	WRKY	AT4G23810.1	12.95	50.59	86.04	43.76	21.09	15.0511	58.7982	100	50.8601	24.5119	UP	2.1716	4.6935e-06		0.64849	0.034489	UP	2.6718	8.0461e-14	UP	1.8412	3.8035e-05	DOWN	-1.9583	5.6856e-10		-0.83546	0.012336		-0.30439	0.99643		-1.2498	0.0066067	DOWN	-1.4219	0.0013062		0.5033	0.95157
c150090_g1	Cluster5	c150090_g1	c150090_g1		WRKY54 (WRKY DNA-binding protein 54); transcription factor	WRKY	AT2G40750.1	0.5	27.03	5.09	2.26	10.54	1.8498	100	18.8309	44.4008	38.9937	UP	5.5734	8.7812e-09	DOWN	-2.5509	5.8714e-05		2.8742	0.30463		1.4362	0.99721		1.1784	0.46204		-1.4428	0.91664	DOWN	-4.1111	8.3483e-08		2.4943	0.030101		-1.4845	0.014175	UP	3.8424	0.0037992
c134604_g1	Cluster5		c134604_g1		WRKY57 (WRKY DNA-binding protein 57); transcription factor	WRKY	AT1G69310.4	6.92	30.58	26.59	22.48	59.57	11.6166	51.3346	44.6366	37.7371	100		2.4564	0.1185		-0.28466	0.99565		2.0234	0.37768		1.7611	0.69965		1.2283	0.22961		-0.2671	0.99781		-0.66917	0.99643		1.3684	0.13357		0.83157	0.30046	UP	3.0415	0.0010611
c144724_g1	Cluster5	c144724_g1	c144724_g1		WRKY6 (WRKY DNA-binding protein 6); transcription factor	WRKY	AT1G62300.1	1.01	20.43	13.38	31.99	9.16	3.15724	63.8637	41.8256	100	28.6339	UP	4.6839	1.4094e-05		-0.683	0.99565	UP	3.8527	0.0033251	UP	5.0538	1.8779e-08		-0.59289	0.9957		1.1964	0.039544		0.39597	0.44777	DOWN	-1.9162	0.0013302		-1.3879	0.099954		3.0495	0.055654
c149739_g2	Cluster5	c149739_g2	c149739_g2		WRKY6 (WRKY DNA-binding protein 6); transcription factor	WRKY	AT1G62300.1	25.94	131.52	57.59	118.07	28.12	19.7232	100	43.788	89.7734	21.3808	UP	2.6407	3.2137e-28	DOWN	-1.2628	1.2681e-10	UP	1.2296	0.00015745	UP	2.1972	5.2557e-22	DOWN	-1.0529	0.00043392		0.96273	4.0811e-07		-0.4175	0.70291	DOWN	-2.1426	5.8957e-21	DOWN	-2.4278	6.6346e-27		-0.033499	0.99601
c136135_g2	Cluster3	c136135_g2			WRKY71 (WRKY DNA-binding protein 71); transcription factor	WRKY	AT1G29860.1	5.25	29.93	9.04	6.17	7.99	17.5409	100	30.2038	68.2522	26.6956	UP	2.9012	6.4448e-07	DOWN	-1.8307	0.00045688		0.92215	0.99601		0.37391	0.99721		-0.19493	0.9957		-0.55305	0.99781	DOWN	-2.5012	5.5052e-06		0.23115	0.9993	DOWN	-2.1377	4.4693e-05		0.51698	0.99601
c151495_g1	Cluster5	c151495_g1	c151495_g1		WRKY72 (WRKY DNA-binding protein 72); transcription factor	WRKY	AT5G15130.1	0.26	17.03	13.57	16.72	9.33	1.52672	100	79.6829	98.1797	54.7857	UP	6.3721	2.4396e-07		-0.4069	0.99565	UP	5.8169	1.413e-05	UP	6.0941	6.2647e-07		-0.50001	0.98636		0.27236	0.99781		-0.25195	0.99643		-0.89933	0.40761		-1.019	0.22364	UP	5.1067	0.00060414
c137915_g1	Cluster5	c137915_g1	c137915_g1		WRKY75 (WRKY DNA-BINDING PROTEIN 75); transcription factor	WRKY	AT5G13080.1	10.69	69.15	47.25	93.55	52.06	11.427	73.9177	50.5077	100	55.6494	UP	2.9968	1.6608e-05		-0.62742	0.88176		2.2211	0.0088619	UP	3.182	4.2726e-08		0.19215	0.9957		0.95612	0.060167		0.21129	0.70813		-0.89093	0.1596		-0.54731	0.9227	UP	2.203	0.0020006
c129833_g1	Cluster3	c129833_g1			ATHB21/ZFHD4 (ZINC FINGER HOMEODOMAIN 4); DNA binding / transcription factor	zf-HD	AT2G02540.2	5.5	8.09	35.11	5.65	15.8	15.6651	23.0419	100	16.0923	45.0014		0.84472	0.99842	UP	2.0469	7.8289e-06	UP	2.7433	1.0774e-07		0.075483	0.99721		-1.1175	0.013353	DOWN	-2.6726	1.2173e-07		-0.74317	0.99643		1.4282	0.070815		0.81731	0.24356		1.4156	0.062948
c131243_g1	Cluster3	c131243_g1	c131243_g1		MIF2 (MINI ZINC FINGER 2); DNA binding	zf-HD	AT3G28917.1	30.04	0.66	1.08	26.08	1.21	100	2.19707	3.59521	86.8176	4.02796	DOWN	-5.2095	0.0015251		0.63183	0.99565	DOWN	-4.7259	0.0039301		-0.15003	0.99721		0.22798	0.9957		4.5711	0.0076741	UP	5.0855	0.0033917		-4.4701	0.0087387		0.74776	0.99448	DOWN	-4.7082	0.0038037
c134249_g1	Cluster3				ATHB22/MEE68 (ARABIDOPSIS THALIANA HOMEOBOX PROTEIN 22); DNA binding / transcription factor	zf-HD	AT4G24660.1	19.27	15.34	26.06	4.67	7.67	73.9447	58.8642	100	17.9202	29.4321		-0.038413	0.99842		0.69221	0.49566		0.50552	0.99601		-2.004	0.011871		-1.7276	0.0053839	DOWN	-2.5144	0.00016496		-1.9396	0.043961		0.65978	0.9993		-1.1475	0.3306		-1.4323	0.12909
c134249_g2	Cluster3		c134249_g2		ATHB30/ZFHD3 (ZINC FINGER HOMEODOMAIN 3); DNA binding / transcription factor	zf-HD	AT5G15210.1	34.71	15.66	12.84	8.94	13.51	100	45.1167	36.9922	25.7563	38.9225		-0.85587	0.056602		-0.35968	0.99565		-1.3638	0.025844	DOWN	-1.9146	0.0018175		0.11258	0.9957		-0.55559	0.99781		-1.0327	0.70928		0.5412	0.9993		-0.35915	0.99448		-1.4615	0.034831
Subcluster No. in Figure 2b
